# Supplementary material for: mRNA export through an additional cap-binding complex consisting of NCBP1 and NCBP3
Source: Nat Commun. 2015 Sep 18;6:8192. doi: 10.1038/ncomms9192 (PMC4595607; doi:10.1038/ncomms9192)
Supplement: Supplementary Data 1 — LC-MS/MS identified proteins binding to 5'modified RNAs. [file ncomms9192-s2.xlsx]

## Sheet: RAW 264.7
Supplementary Data 1. LC-MS/MS identified proteins binding to 5’modified RNAs. Proteins identified by LC-MS/MS from lysates of RAW264.7 macrophages after affinity purification with synthetic RNA baits bearing a 5’cap or 5’hydroxyl group. Table contains log2 transformed and non-imputed label-free quantification (LFQ) intensities of all identified proteins. Significantly enriched proteins, p-values…
Gene names	Protein IDs	Protein names	LFQ intensity CAP0#1	LFQ intensity CAP0#2	LFQ intensity CAP0#3	LFQ intensity CAP0#4	LFQ intensity OH#1	LFQ intensity OH#2	LFQ intensity OH#3	LFQ intensity OH#4	significant	pvalue [-log10]	difference [LFQ intensity; -log2]	Complex
2010002M12Rik;Gm14446	Q3U687;E9PXF7;D3Z6F0		NaN	NaN	NaN	NaN	NaN	NaN	NaN	21.6558		0.783511	-1.89105
Acaca	Q5SWU9;Q5SWU9-2;E9PUB1;D3Z0B3	Acetyl-CoA carboxylase 1;Biotin carboxylase	33.9226	33.7993	34.2078	34.0181	33.5404	33.1086	33.9702	34.0633		0.565605	0.31633
Acacb	E9Q4Z2		NaN	NaN	NaN	NaN	NaN	NaN	NaN	24.1522		0.7668	-2.48484
Actbl2	Q8BFZ3	Beta-actin-like protein 2	NaN	NaN	NaN	NaN	NaN	NaN	24.5591	NaN		0.304249	-1.52754
Actc1;Acta1;Actg2;Acta2	Q497E4;P68134;P68033;Q3UJ36;P63268;P62737;D3YZY0;D3Z2K3	Actin, alpha skeletal muscle;Actin, alpha cardiac muscle 1;Actin, gamma-enteric smooth muscle;Actin, aortic smooth muscle	24.8615	24.6501	24.9633	24.776	23.8511	26.2485	23.6824	24.0298		0.2257	0.35978
Actn4	Q3ULT2;P57780;D3Z0L8;E9Q2W9;D3Z761	Alpha-actinin-4	NaN	19.4028	NaN	NaN	19.3978	23.6148	NaN	NaN		0.369912	-1.60247
Ahnak	E9Q616;F7BRM2		NaN	NaN	NaN	NaN	20.9499	22.577	NaN	NaN		0.86209	-2.33496
Aldoa;Aldoart2	D3YWI1;Q5FWB7;P05064;A6ZI44;D3YV98;D3Z510;A6ZI47;Q9CPQ9	Fructose-bisphosphate aldolase;Fructose-bisphosphate aldolase A	25.1862	23.3565	22.414	22.2105	23.1591	25.1915	21.8656	22.1949		0.0637217	0.189048
Anxa2	B0V2N8;B0V2N7;Q542G9;P07356;B0V2N5	Annexin;Annexin A2	23.2781	22.7918	22.3543	22.679	22.8416	23.8926	22.9112	22.2181		0.178097	-0.190081
Arhgdia	Q99PT1	Rho GDP-dissociation inhibitor 1	21.6318	NaN	NaN	19.5927	NaN	NaN	NaN	NaN		0.404243	1.19308
Atp5a1	Q03265;D3Z6F5;D6RJ16	ATP synthase subunit alpha, mitochondrial;ATP synthase subunit alpha	23.3448	23.66	22.9813	23.0915	23.2794	23.5659	24.0911	24.1331		0.830822	-0.49797
Atxn2l	Q3TGG2;Q7TQH0-2;E9Q5Q0;Q7TQH0-3;Q7TQH0	Ataxin-2-like protein	24.4945	23.9834	24.5942	24.2443	23.2791	22.9606	24.4724	24.4994		0.520976	0.526227
Blmh	E9PY26;Q8R016	Bleomycin hydrolase	21.0479	21.2637	NaN	NaN	20.8892	22.9784	21.2213	20.9728		0.789282	-2.01477
C17orf85	Q8BZR9;B2KG93;F7BT77;Q8BZR9-2;Q8BZR9-3	Uncharacterized protein C17orf85 homolog	26.452	26.3823	27.0484	26.819	NaN	NaN	NaN	NaN	+	3.68097	8.72695
Calml3;Calm1	Q9D6P8;P62204;Q3UKW2	Calmodulin-like protein 3;Calmodulin	NaN	NaN	NaN	NaN	19.6164	22.5373	20.1306	NaN		0.728794	-1.98921
Calr	P14211;B2MWM9	Calreticulin	22.3532	NaN	20.9436	NaN	NaN	NaN	NaN	NaN		0.467843	1.44185
Capg	Q99LB4;D3YTL5;P24452	Macrophage-capping protein	NaN	NaN	NaN	21.2336	NaN	NaN	NaN	NaN		0.770689	1.56073
Cfl1	P18760;F8WGL3;E9Q1T2;Q3UHW9;P45591	Cofilin-1	22.7655	23.2269	21.9881	22.0532	22.0665	24.943	21.8408	22.3522		0.134852	-0.292165
Cltc	Q68FD5;Q5SXR6	Clathrin heavy chain 1	21.2377	20.6167	20.6324	20.7198	20.2389	23.2226	NaN	NaN		0.375207	1.36108
Ctsb	P10605	Cathepsin B;Cathepsin B light chain;Cathepsin B heavy chain	23.5168	NaN	NaN	20.9665	21.1389	NaN	NaN	20.9911		0.126214	0.565176
Dazap1	Q9JII5-2;Q9JII5;Q3UGB5;D3Z4J1	DAZ-associated protein 1	NaN	20.7973	NaN	NaN	22.2491	21.1331	23.0276	23.0737		1.41617	-4.16028
Dbt	P53395	Lipoamide acyltransferase component of branched-chain alpha-keto acid dehydrogenase complex, mitochondrial	24.1147	24.0376	24.0526	24.4301	23.7287	23.1535	24.5379	24.6769		0.130822	0.134488
Ddx20	Q9JJY4;E9Q381	Probable ATP-dependent RNA helicase DDX20	29.0481	28.6614	28.0285	27.6342	NaN	17.5811	NaN	18.5402	+	3.6901	10.777
Dhx15	Q3UKJ6;O35286;Q05BH3;G3X8X0;A2A4N9;A2A4P0;F6ZF21	Putative pre-mRNA-splicing factor ATP-dependent RNA helicase DHX15	29.7032	27.829	30.0973	29.757	17.6941	19.4163	NaN	NaN	+	2.88581	11.8764
Dsp	E9Q557;E9PZW0	Desmoplakin	25.3494	25.5585	24.8399	25.2599	26.3724	28.5389	26.0231	25.3714		0.807115	-1.32454
Eef1a1	Q58E64;P10126;D3Z3I8;D3YZ68;P62631;B7ZBW3	Elongation factor 1-alpha;Elongation factor 1-alpha 1	27.0901	26.6513	26.535	26.3683	26.5265	26.9427	26.3223	26.6614		0.0822778	0.0479794
Eef2	P58252	Elongation factor 2	21.0245	20.2456	20.2824	20.7969	20.9234	24.9527	20.793	19.8707		0.36823	-1.04758
Eif3h	Q91WK2;Q5M9L0;Q8BMZ8	Eukaryotic translation initiation factor 3 subunit H	20.7857	19.4983	20.1078	19.6821	NaN	NaN	NaN	NaN	+	2.25932	2.71389
Eif4a1	Q3TSJ4;Q5F2A7;P60843;Q8BTU6;Q52KC1;P10630;P10630-2	Eukaryotic initiation factor 4A-I	20.4764	NaN	NaN	NaN	19.6458	22.8679	NaN	NaN		0.229861	-0.791725
Eif4e	Q3TK95;P63073	Eukaryotic translation initiation factor 4E	24.2148	23.5458	24.6734	24.2321	NaN	NaN	NaN	NaN	+	2.95291	7.43139	EIF4
Eif4ebp1	Q60876	Eukaryotic translation initiation factor 4E-binding protein 1	NaN	21.9736	22.6213	NaN	NaN	NaN	NaN	NaN	+	1.29974	3.46245	EIF4
Eif4enif1	Q9EST3-2;Q5NBZ5;Q9EST3;A8Y5K6;Q5NBZ4;Q5NBZ7	Eukaryotic translation initiation factor 4E transporter	23.9295	23.5218	24.0914	24.0468	NaN	NaN	NaN	NaN	+	2.90547	5.51906	EIF4
Eif4g1	E9PVC6;E9Q9E1;E9PVC5;Q6NZJ6;E9Q298;Q6NZJ6-2;E9Q770	Eukaryotic translation initiation factor 4 gamma 1	23.3549	22.2053	22.8709	22.5988	NaN	21.0363	NaN	NaN	+	1.73675	4.48511	EIF4
Eif4g3	Q80XI3-2;Q80XI3-4;Q80XI3;A2AMI2;Q80XI3-3;E9QNX3;A2AMI6	Eukaryotic translation initiation factor 4 gamma 3	21.7517	20.8997	21.0399	21.0215	NaN	NaN	NaN	NaN	+	1.87739	3.02548	EIF4
Elavl1	P70372	ELAV-like protein 1	NaN	21.549	21.9813	21.4274	23.1165	22.4043	22.9911	24.0995		0.899381	-2.75686
Eno1	Q5FW97;P17182;Q6PHC1;B0QZL1;B1ARR7;B1ARR6;D3YVD3;D3Z2S4;D3Z6E4;Q5SX58;P21550;Q545V3;P17183	Alpha-enolase;Enolase	25.4029	24.4057	23.9157	23.9067	24.1506	25.182	23.2324	23.1106		0.326144	0.48888
Eppk1	Q8R0W0	Epiplakin	NaN	NaN	NaN	NaN	NaN	23.3074	NaN	NaN		0.189564	-0.760464
Eri1	Q7TMF2	3-5 exoribonuclease 1	22.7603	22.6648	23.4267	23.3849	26.6484	26.0497	27.3388	27.313		2.70755	-3.77825
Ezr;Rdx;Msn	Q4KML7;P26040;Q7TSG6;P26041;P26043;Q3U111	Ezrin;Moesin;Radixin	NaN	NaN	NaN	NaN	NaN	21.8608	NaN	NaN		0.0754446	0.367107
FAM120A	Q6A0A9	Constitutive coactivator of PPAR-gamma-like protein 1	22.1548	21.725	22.2838	22.3077	22.0273	21.3149	22.1502	21.9973		0.434113	0.245426
Far1	Q922J9-2;Q922J9-3;Q922J9;Q922J9-4;D3Z5W6;D3Z4N9	Fatty acyl-CoA reductase 1	NaN	21.8488	21.7979	23.1748	22.273	20.6915	22.9378	22.5817		0.318695	-1.14989
Fmnl1	Q9JL26-2;A2AB60;Q9JL26;A2AB61;G3UWI1	Formin-like protein 1	20.3008	NaN	NaN	NaN	NaN	NaN	NaN	NaN		0.78228	0.662428
Ftsjd2	Q9DBC3;E0CXC2;D3Z491;G3UZ59	Cap-specific mRNA (nucleoside-2-O-)-methyltransferase 1	30.2268	29.833	30.49	30.2281	NaN	22.5762	23.5639	23.2721	+	2.01873	8.46207
Gapdh;Gm7293;Gm5069;Gm6316	F6ZQM8;P16858;E9QAC7;E9Q5U3;E9Q1S8;E9PXL6;E9PX42;D2KHZ9;E9Q9E5;D3YUV0;E9Q0E3;E9PZL2;E9PX72;F8WJL5;E9PZH9;D3YV03;D3YYI5;E9Q1F8;E9PYX4;D3Z0Z9;D3YU05;D3Z1B7;F6QXU4	Glyceraldehyde-3-phosphate dehydrogenase	26.4546	25.0357	24.8697	24.8008	25.0884	25.449	24.7402	24.8168		0.241762	0.266587
Gapdhs	E9PZP4;E9PX99;Q64467;E9QP42		NaN	NaN	NaN	NaN	NaN	NaN	NaN	24.6676		0.311531	-1.43836
Gemin2	Q9CQQ4	Gem-associated protein 2	25.3408	25.4563	25.6724	25.7884	NaN	NaN	NaN	NaN	+	3.33173	7.74978
Gemin4	Q6P6L6		27.7629	27.4355	28.0538	27.7751	NaN	NaN	NaN	NaN	+	3.27022	10.0738
Gemin5	A2AFQ9		NaN	NaN	NaN	NaN	NaN	17.454	NaN	NaN		0.836892	0.726748
Gemin5	Q8BX17;E9PUU4;F7CKD6	Gem-associated protein 5	29.7498	29.8569	30.2263	29.4758	25.0197	24.2003	25.296	25.0964	+	3.36487	4.92411
Gemin6	Q9CX53	Gem-associated protein 6	25.9323	26.0831	26.289	26.1002	NaN	NaN	NaN	NaN	+	3.21012	9.41002
Gemin8	B1AVP5;Q8BHE1;E9PV19;E9PZ44	Gem-associated protein 8	22.8064	23.1644	22.8729	23.0389	NaN	NaN	NaN	NaN	+	2.6721	5.08886
Glul	P15105	Glutamine synthetase	NaN	NaN	NaN	NaN	NaN	23.8329	NaN	NaN		0.32744	-1.49767
Gm18025;Rps2-ps6;Gm6576;Rps2	E9Q1N8;D3Z659;F6YTZ4;Q58EU3;P25444;E9PV46;D3YWA0;D3YVC1;F8VQ36;D3YWJ3	40S ribosomal protein S2	21.6741	21.2668	NaN	21.4766	20.7549	22.3721	20.9543	21.0358		0.311851	-0.950585
Gm7964;Hnrnpk	P61979-3;D3Z5X4;B2M1R6;E9Q8D6;E9PVM4;P61979;D3YWG1;Q5FWJ5;P61979-2;H7BXB7;H3BK96;H3BKD0;Q8BT23;H3BKI8;H3BJ43;H3BLP7;H3BLL4	Heterogeneous nuclear ribonucleoprotein K	21.8816	21.3923	21.536	21.3579	21.8416	23.3472	NaN	21.6608		0.0993559	0.320989
Gm8991;Hnrnpa3;Gm6793	E9Q7H5;A2AL12;B2RXM2;Q8BG05-2;Q0VG47;Q8BG05;Q5FB19;F8VPW0	Heterogeneous nuclear ribonucleoprotein A3	NaN	19.876	19.9025	NaN	NaN	21.9325	NaN	NaN		0.248003	0.827412
Gpnmb	Q8BVA0;Q99P91	Transmembrane glycoprotein NMB	25.8273	26.733	26.3685	26.632	27.4814	26.5581	27.7774	28.138		1.16377	-1.09852
Grpel1	Q99LP6	GrpE protein homolog 1, mitochondrial	27.2322	26.8806	27.5532	27.5096	26.9437	26.4759	27.4141	27.9732		0.0901534	0.092164
Hadha	Q8BMS1	Trifunctional enzyme subunit alpha, mitochondrial;Long-chain enoyl-CoA hydratase;Long chain 3-hydroxyacyl-CoA dehydrogenase	21.4974	NaN	NaN	22.0886	21.5569	21.2283	NaN	21.9219		0.169359	-0.812665
Hagh	E9PYA3;Q99KB8-2;Q99KB8;G5E8T9;E9Q2H8;D3YWI0	Hydroxyacylglutathione hydrolase, mitochondrial	21.5764	21.3886	22.0406	21.5436	21.4378	21.0828	21.9841	21.8027		0.085816	0.0604386
Hist1h1c;Hist1h1d;Hist1h1t;Hist1h1e	Q5SZA3;P15864;Q149Z9;P43277;Q07133;P43274	Histone H1.2;Histone H1.3;Histone H1t;Histone H1.4	22.324	22.7011	22.4452	NaN	NaN	23.574	NaN	22.16		0.33126	1.50196
Hist1h2al;Hist1h2ah;H2afj;Hist1h2aa;Hist2h2ac;Hist1h2ak;Hist1h2af;Hist3h2a;Hist2h2aa1;Hist1h2ab;Hist1h2ad;H2afx	F8WIX8;Q8CGP6;A3KPD0;Q8R1M2;Q8CGP4;Q64523;Q149V4;Q8CGP7;Q8CGP5;Q8BFU2;Q6GSS7;P22752;B2RWH3;B2RVF0;A2AB79;P27661	Histone H2A;Histone H2A type 1-H;Histone H2A.J;Histone H2A type 2-C;Histone H2A type 1-K;Histone H2A type 1-F;Histone H2A type 3;Histone H2A type 2-A;Histone H2A type 1;Histone H2A.x	NaN	23.1015	22.8168	NaN	NaN	26.4011	NaN	NaN		0.135772	1.03278
Hist1h4a;Gm11275	P62806;B2RTM0	Histone H4	20.6285	21.4169	20.4872	NaN	20.8138	24.9408	21.0113	20.3766		0.557528	-2.06405
Hist2h2bb;Hist3h2ba;Hist1h2bp;Hist1h2bk;Hist3h2bb;Hist1h2bc;Hist2h2be;Hist1h2bh;Hist1h2bb;Hist1h2bm;Hist1h2bf;Gm13646;Hist1h2ba	G3X9D5;Q9D2U9;Q8CGP2;Q8CGP1;Q8CGP0;Q6ZWY9;Q64525;Q64524;Q64478;Q64475;P10854;P10853;B2RVD5;B2RTK3;A2AB77;Q8CBB6;Q921L4;Q8CGP2-2;P70696	Histone H2B type 3-A;Histone H2B type 1-P;Histone H2B type 1-K;Histone H2B type 3-B;Histone H2B type 1-C/E/G;Histone H2B type 2-B;Histone H2B type 2-E;Histone H2B type 1-H;Histone H2B type 1-B;Histone H2B type 1-M;Histone H2B type 1-F/J/L;Histone H2B;Histone H2B type 1-A	NaN	20.3064	NaN	NaN	19.9929	25.2894	NaN	NaN		0.3817	-1.66803
Hnrnpa0	Q9CX86	Heterogeneous nuclear ribonucleoprotein A0	NaN	NaN	NaN	NaN	22.109	21.7356	23.2387	NaN		1.09027	-3.91338
Hnrnpa1	P49312;Q5EBP8;P49312-2	Heterogeneous nuclear ribonucleoprotein A1	19.1034	19.2429	18.9449	NaN	NaN	22.4989	NaN	NaN		0.0453982	0.215801
Hnrnpa2b1	O88569-3;O88569-2;F6U106;O88569	Heterogeneous nuclear ribonucleoproteins A2/B1	20.0929	19.7802	19.8332	19.7453	19.8092	23.2925	19.5595	19.3163		0.259311	-0.63144
Hnrnpab	Q9D6G1;Q99020;Q544Z3;Q80XR6;Q20BD0	Heterogeneous nuclear ribonucleoprotein A/B	19.0024	18.1837	18.7385	NaN	29.1079	28.8356	30.1935	30.0917		4.02302	-10.9263
Hnrnpd	Q60668-3;Q60668;F6ZV59;Q60668-4;Q60668-2;F6SHF3;E9Q5B6;F7A465;Q9Z130;F6VQH5;D3YTQ3;Q9D3U4	Heterogeneous nuclear ribonucleoprotein D0	24.2005	NaN	22.1109	NaN	28.1575	28.2275	29.1397	27.5744		1.81942	-7.53908
Hnrnpm	B8JK33;B8JK32;Q9D0E1-2;Q3THB3;Q9D0E1;B8JK30;F7C9U3;E9Q0P7	Heterogeneous nuclear ribonucleoprotein M	NaN	NaN	NaN	NaN	NaN	22.1924	NaN	NaN		0.152748	-0.526575
Hnrnpu	G3XA10;Q8VEK3	Heterogeneous nuclear ribonucleoprotein U	21.7776	21.4437	21.6377	21.0447	21.2316	22.6873	20.6823	NaN		0.316031	0.714262
Hnrnpul1	Q8VDM6;Q8VDM6-2;Q8VDM6-3	Heterogeneous nuclear ribonucleoprotein U-like protein 1	20.4546	NaN	19.4446	18.6039	25.569	24.6436	26.6847	26.8751		2.64333	-6.66895
Hsd17b12	Q0VGQ1;O70503;O70503-2	Estradiol 17-beta-dehydrogenase 12	22.0548	NaN	NaN	22.0149	22.1214	21.7591	NaN	22.1854		0.00405855	0.0258429
Hsp90aa1	Q80Y52;P07901	Heat shock protein HSP 90-alpha	21.3563	NaN	20.4028	20.864	NaN	24.1042	20.7519	NaN		0.0166198	-0.0881009
Hsp90ab1	Q71LX8;P11499;E9Q0C3;E9Q3D6;B7ZC50;D3Z1R1;E9PX27	Heat shock protein HSP 90-beta	25.7554	24.0734	23.4499	23.5066	23.5518	25.7162	23.1059	22.8761		0.167399	0.383834
Hsp90b1	Q3UAD6;P08113;F7C312	Endoplasmin	23.8501	20.7114	20.9536	20.5589	20.6301	20.8568	20.449	20.3145		0.504396	0.955894
Hspa1a;Hspa1b	Q61696;Q3TU85;P17879	Heat shock 70 kDa protein 1A;Heat shock 70 kDa protein 1B	NaN	NaN	NaN	NaN	NaN	23.8617	NaN	NaN		0.621673	-2.43687
Hspa1l	P16627;A1L347	Heat shock 70 kDa protein 1-like	NaN	NaN	NaN	NaN	NaN	22.1247	NaN	NaN		0.214094	-0.677097
Hspa5	P20029;A2AUF6	78 kDa glucose-regulated protein	26.0111	25.2068	25.4562	25.5029	25.1228	25.3608	25.0844	25.4462		0.64874	0.290689
Hspa8	P63017;Q504P4;D3Z5E2;P17156;D3YW43	Heat shock cognate 71 kDa protein	27.7983	27.4171	27.7646	27.3544	26.9668	27.3395	27.3211	27.6405		0.630339	0.266655
Hspa9	Q7TSZ0;P38647	Stress-70 protein, mitochondrial	27.8146	27.4927	28.1141	27.7056	27.3429	26.8249	27.732	27.9252		0.492152	0.325479
Hspb1	D3YZ06;P14602-3;P14602-2;Q545F4;P14602	Heat shock protein beta-1	NaN	NaN	NaN	NaN	NaN	25.0054	20.2063	19.5843		0.558812	-2.27294
Hspd1	P63038;P63038-2;D3Z2F2;D3Z7J9	60 kDa heat shock protein, mitochondrial	26.7924	26.5191	26.7321	26.5301	26.3174	25.6644	26.5633	26.5257		0.731393	0.375741
Hspe1	Q64433;Q4KL76	10 kDa heat shock protein, mitochondrial	22.6065	22.1893	21.5166	21.487	21.8839	20.5415	21.6193	21.1482		0.692894	0.651612
Ide	F6RPJ9;Q9JHR7	Insulin-degrading enzyme	NaN	NaN	NaN	NaN	NaN	24.2169	NaN	NaN		0.261898	-1.20528
Ifit1	Q64282	Interferon-induced protein with tetratricopeptide repeats 1	26.3171	26.0052	26.4894	26.4517	24.1527	23.7413	24.712	24.8996	+	2.1814	1.93946	IFIT
Ifit2	Q6GTM0;Q64112	Interferon-induced protein with tetratricopeptide repeats 2	22.1837	20.838	22.2019	NaN	NaN	NaN	NaN	NaN	+	1.07751	3.18552	IFIT
Ifit3;I830012O16Rik	Q64345;Q5FW82;E9PV48;D3Z547	Interferon-induced protein with tetratricopeptide repeats 3	24.3036	24.0946	24.7474	24.5998	NaN	NaN	NaN	NaN	+	2.41698	7.0724	IFIT
Iqgap1	Q9JKF1;G3UW45;F6ZJB0;Q3UQP1;Q3UQ44;F8VQ29	Ras GTPase-activating-like protein IQGAP1	22.6249	22.6501	22.8512	22.6531	22.4626	22.4233	22.8017	22.9687		0.0742694	0.0307679
Irg1	P54987	Immune-responsive gene 1 protein	21.1497	NaN	NaN	21.3157	NaN	NaN	NaN	22.1241		0.0558703	-0.286476
Jup	Q02257;A2A4H7;E9Q6A9;Q02248	Junction plakoglobin	22.4089	23.3479	21.9043	22.2673	23.9295	25.5558	22.8102	23.2781		0.895149	-1.41133
Kpna3	Q543M7;O35344;E9Q1R3	Importin subunit alpha;Importin subunit alpha-3	NaN	NaN	22.5846	NaN	NaN	NaN	NaN	NaN		0.635494	1.94338
Krt76	Q3UV17	Keratin, type II cytoskeletal 2 oral	NaN	NaN	NaN	NaN	NaN	NaN	NaN	27.937		0.373773	-2.63241
Ldha	Q564E2;P06151;G5E8N5;D3Z736;D3YZQ9	L-lactate dehydrogenase;L-lactate dehydrogenase A chain	24.373	21.4898	NaN	NaN	21.2634	21.4126	NaN	NaN		0.312634	1.59704
Lmna	P48678-2;B3RH24;P48678;B3RH23;P48678-3;D3YUF7	Prelamin-A/C;Lamin-A/C	19.9444	20.2936	19.6273	20.0701	20.4494	26.5135	20.4551	19.762		0.47276	-1.81118
Mccc1	Q99MR8;D6RI29;F6Z2J7	Methylcrotonoyl-CoA carboxylase subunit alpha, mitochondrial	31.6301	31.7571	32.1696	32.1347	31.3497	30.9942	31.9231	32.1975		0.411986	0.306744
Mccc2	Q3ULD5;B2RUK5;Q6PD20;F6ZNH0;Q8K1L7	Methylcrotonoyl-CoA carboxylase beta chain, mitochondrial	30.5987	30.8481	30.8761	30.7992	30.2079	29.8833	30.7951	30.8843		0.576047	0.33785
Mdh2	P08249	Malate dehydrogenase, mitochondrial	23.9335	22.1813	22.1905	NaN	22.686	22.2297	22.0456	22.1829		0.227161	-0.818559
Mrpl12	Q9DB15	39S ribosomal protein L12, mitochondrial	21.5073	21.6792	21.9762	21.9116	21.6651	20.9501	NaN	22.4859		0.415116	1.13302
Mrpl14	Q9D1I6	39S ribosomal protein L14, mitochondrial	22.2066	22.198	NaN	NaN	NaN	21.3371	22.4534	NaN		0.11614	0.669573
Myh9	Q8VDD5;O08638-2;E9QPE7;O08638;Q69ZX3;F2Z494;E9Q3T2;Q6URW6-2;Q6URW6;B3F3T1	Myosin-9	22.3942	21.9443	22.298	22.2297	21.9536	24.934	22.1639	22.2337		0.338329	-0.604755
Myl6	Q642K0;Q60605-2;Q60605;E9QLM0;Q8CI43	Myosin light polypeptide 6	21.2164	NaN	21.5189	21.472	20.6016	24.8438	NaN	21.7042		0.16742	-0.990294
Naca	Q60817;P70670	Nascent polypeptide-associated complex subunit alpha;Nascent polypeptide-associated complex subunit alpha, muscle-specific form	20.0128	NaN	NaN	19.1916	NaN	21.2416	NaN	NaN		0.277621	0.746246
Ncbp1	Q3UYV9	Nuclear cap-binding protein subunit 1	29.4455	28.867	29.8492	29.4556	NaN	19.7996	NaN	NaN	+	3.15148	11.6868	CBC
Ncbp2	Q9CQ49;D3Z3D2	Nuclear cap-binding protein subunit 2	27.9687	26.0911	28.2733	26.1713	19.465	20.7985	19.533	18.2065	+	2.63711	7.62536	CBC
Nelfa	Q8BG30	Negative elongation factor A	NaN	NaN	22.2229	NaN	NaN	NaN	NaN	NaN		0.488085	1.53126
Nelfb	Q8C4Y3;A2AHZ8;F6SWS9;F6UFF7	Negative elongation factor B	26.9643	26.5501	27.4038	26.9655	NaN	NaN	NaN	NaN	+	3.4922	8.68061	NELF
Nelfcd	Q922L6;Q3TW27	Negative elongation factor D	23.7332	22.8542	23.8055	23.1039	NaN	NaN	NaN	NaN	+	2.40064	6.07011	NELF
Nelfe	Q3UIA1;P19426-2;P19426;G3UY39	Negative elongation factor E	26.7862	26.5023	28.6845	26.5729	22.5667	NaN	NaN	NaN	+	1.97867	8.33628	NELF
Nono	Q99K48;Q4FK11;F6XLC7	Non-POU domain-containing octamer-binding protein	20.8287	20.7876	NaN	NaN	NaN	21.21	NaN	NaN		0.407068	1.17738
Nsa2	Q9CR47	Ribosome biogenesis protein NSA2 homolog	NaN	21.8646	NaN	NaN	NaN	NaN	NaN	NaN		0.235151	0.904196
P4hb	P09103;E9Q8G8	Protein disulfide-isomerase	24.1568	21.8648	21.6904	21.7574	21.7991	23.2855	21.3716	NaN		0.425444	2.0015
Pcbp1;Pcbp3;Pcbp2	P60335;E9Q7D8;Q61990-2;G5E916;Q61990-3;Q61990;F7A4C5;P57722-2;P57722	Poly(rC)-binding protein 1;Poly(rC)-binding protein 2;Poly(rC)-binding protein 3	22.7816	22.5056	22.8707	22.7209	23.0549	23.3129	23.396	23.8012		1.51762	-0.671523
Pcca	Q91ZA3;Q3UGC8;H3BL62;D3YWM4;H3BK61;D3YZC0;H3BJR0;H3BKW6	Propionyl-CoA carboxylase alpha chain, mitochondrial	32.6041	32.706	32.9099	32.8644	32.5245	32.0273	32.757	33.008		0.348592	0.191873
Pccb	Q99MN9;E9Q1J7;E9Q5K5;D3YZC1	Propionyl-CoA carboxylase beta chain, mitochondrial	31.234	30.9715	31.4171	31.287	30.6707	30.1823	30.9074	31.1756		0.913753	0.4934
Pcmt1	Q545L9;P23506;P23506-2;F7D432;E9PWE0;E0CYV0;F6TXE3	Protein-L-isoaspartate O-methyltransferase;Protein-L-isoaspartate(D-aspartate) O-methyltransferase	NaN	NaN	22.1869	NaN	NaN	NaN	21.4746	NaN		0.272478	1.04877
Pcx;Pc	G5E8R3;E9QPD7;Q05920;E9PW11	Pyruvate carboxylase;Pyruvate carboxylase, mitochondrial	31.8416	31.8626	32.2136	32.1786	31.8946	31.3304	32.2981	32.2979		0.0965398	0.0688424
Pdia3	P27773;F6Q404	Protein disulfide-isomerase A3	23.3317	21.3153	21.153	NaN	21.1621	21.5376	20.7469	21.0282		0.172971	-0.790486
Pfkp	Q9WUA3;Q8C605;Q9WUA3-2	6-phosphofructokinase type C;6-phosphofructokinase	NaN	21.9701	NaN	22.6791	NaN	22.189	22.6135	22.1586		0.122233	-0.763654
Pgam1	Q9DBJ1;Q3U7Z6;Q5NCI4;O70250	Phosphoglycerate mutase 1	23.635	22.9983	22.3937	22.1521	22.3589	24.4657	22.7944	23.0951		0.264054	-0.38374
Pgk1	P09411;P09041	Phosphoglycerate kinase 1	24.9934	23.7683	22.0309	22.8787	22.9905	24.3175	21.8251	22.3227		0.256895	0.553915
Pkm	P52480;P52480-2;E9Q509;P53657;G3X925	Pyruvate kinase isozymes M1/M2	25.698	24.4735	23.6701	23.896	24.208	24.7938	23.4853	23.4422		0.322137	0.452087
Pkp3	Q9QY23;Q9QY23-2	Plakophilin-3	NaN	NaN	NaN	NaN	NaN	20.6448	NaN	NaN		0.251781	-0.638936
Plec	E9Q3W4;Q9QXS1-15;E9QK01;Q9QXS1-10;E9Q153;Q9QXS1-9;Q9QXS1-12;E9QKX4;Q9QXS1-11;Q9QXS1-13;E9QLJ5;Q9QXS1-5;Q9QXS1-3;E9QMZ5;E9PY96;Q9QXS1-16;Q9QXS1-4;E9QL05;Q9QXS1-14;E9QQ00;Q9QXS1-6;Q9QXS1-7;Q9QXS1-8;E9QK43;Q9QXS1-2;E9QPE8;Q9QXS1;E9QN87;F6R059	Plectin	NaN	NaN	NaN	NaN	NaN	24.6903	NaN	NaN		0.366489	-1.63958
Pof1b	Q8K4L4	Protein POF1B	NaN	NaN	NaN	NaN	NaN	23.4778	20.1066	NaN		0.414863	-1.24623
Poldip3	Q3UDD3;Q8BG81;F6VR84;B2FDB3	Polymerase delta-interacting protein 3	23.342	23.4275	23.5951	23.7021	23.4784	23.262	24.2466	24.251		0.446793	-0.292781
Ppia	Q5SVY2;P17742;E9Q1E3;F8VPN3	Peptidyl-prolyl cis-trans isomerase;Peptidyl-prolyl cis-trans isomerase A	22.7172	21.95	21.6345	21.7129	NaN	25.6705	21.3766	NaN		0.359212	2.08443
Ppl	G5E898;Q9R269	Periplakin	NaN	NaN	NaN	NaN	NaN	23.5186	NaN	NaN		0.305766	-1.3111
Prdx1	B1AXW5;B1AXW6;P35700;G3UW54;B1AXW7;B1AXW4	Peroxiredoxin-1	23.0141	22.0446	21.769	21.6551	22.0169	22.3924	21.737	21.7186		0.163574	0.154447
Prpsap1	Q9D0M1;B1AT82	Phosphoribosyl pyrophosphate synthase-associated protein 1	23.051	22.6206	22.8486	22.8633	23.1202	22.6485	22.7841	22.8867		0.0348068	-0.0139608
Ptma	Q0VGU2;P26350	Prothymosin alpha;Thymosin alpha	23.4172	21.3818	20.585	21.7715	20.2048	NaN	19.7423	NaN	+	1.343	2.81173
Rbms1	E9PZ21;Q91W59-3;Q3TTX8;Q91W59-2;Q91W59;Q3TTE1;G3UZJ9;Q8BWL5-4;Q8BWL5-6;Q8BWL5-3;Q8BWL5-2;Q8BWL5;Q8BWL5-5	RNA-binding motif, single-stranded-interacting protein 1	25.7358	25.6446	26.3168	26.1461	27.4886	27.1749	28.1678	28.5269		1.90316	-1.87872
Rbms2	E9Q7G6;E9PV56;Q8VC70	RNA-binding motif, single-stranded-interacting protein 2	NaN	NaN	NaN	NaN	NaN	NaN	NaN	22.4974		0.53226	-1.69313
Rpl10;Rpl10l	Q6ZWV3;P86048;B7FAU6	60S ribosomal protein L10;60S ribosomal protein L10-like	23.7367	23.7015	24.1966	24.185	23.9358	23.9836	24.7583	24.3683		0.547161	-0.306571
Rpl11;Gm10036;Gm10288;Gm5093	Q9CXW4;E9PYL9;D3Z3K1;A2BH07;A2BH06;E9PZB3;D3YW69	60S ribosomal protein L11	24.5565	23.9713	24.6603	24.2934	24.2149	24.5851	24.5083	24.4467		0.142991	-0.0683866
Rpl13;Rpl13-ps3	E9PZ94;P47963;D3YX54	60S ribosomal protein L13	22.8317	20.982	21.8281	22.0215	20.2105	21.6763	20.4233	21.7228		0.700962	0.907596
Rpl23	P62830;A2A6F9;A2A6F8	60S ribosomal protein L23	24.0601	23.7916	NaN	24.0759	23.7701	23.3827	24.1448	24.082		0.355495	-1.12067
Rpl23a;Gm10335;Rpl23a-ps3;Gm3940;Gm10923;Rpl23a-ps1	Q5M9M5;P62751;D3Z1D6;D3YWP3;D3YU45;D3YU46;D3YW72;F8WH61;D3YW68;D3Z5J9;D3Z5J8	60S ribosomal protein L23a	22.1533	NaN	NaN	NaN	NaN	NaN	NaN	NaN		0.280203	0.978935
Rpl5	Q58EU6;P47962;D3YYV8	60S ribosomal protein L5	21.5168	NaN	NaN	NaN	20.7427	22.5862	21.1821	NaN		0.309881	-1.60615
Rplp0;Gm8730	Q5M8R8;P14869;E9Q070;D3YVM5	60S acidic ribosomal protein P0	21.4668	NaN	NaN	NaN	NaN	21.5012	NaN	NaN		0.0359168	0.165725
Rplp2	P99027;G3UW69	60S acidic ribosomal protein P2	22.8831	22.3986	22.2683	22.3842	22.4664	23.4361	22.0235	23.0066		0.289714	-0.249572
Rps11	Q3UC02;P62281;E9PXE7	40S ribosomal protein S11	NaN	NaN	NaN	NaN	NaN	NaN	23.2313	NaN		0.0756807	-0.316115
Rps18;Rps18-ps3	Q561N5;P62270;F5H8M6;G3UZW2;F6YVP7;D3YWV7	40S ribosomal protein S18	22.4658	21.5596	23.064	22.3906	NaN	21.5015	NaN	NaN	+	1.47054	3.40221
Rps19	D3YUT3;D3YUG3;Q9CZX8;F8VQH5;F6Q5Z8;D3Z5R8;D3Z722	40S ribosomal protein S19	21.7736	NaN	21.5715	21.4537	21.0118	22.3785	NaN	21.5177		0.10961	0.461553
Rps4x;Rps4y2	Q545F8;Q545X8;P62702;Q3V1Z5	40S ribosomal protein S4, X isoform	21.6044	21.2566	21.2094	21.4925	21.2965	22.1238	21.4633	21.1763		0.201636	-0.124245
Rps8	Q5SZV3;Q497E9;P62242;G3XA55;D3YW44	40S ribosomal protein S8	21.9053	21.3226	21.7743	21.6081	21.3459	21.9264	21.5883	NaN		0.415455	1.19629
Rpsa;Rpsa-ps10	P14206;D3YTT7	40S ribosomal protein SA	20.7382	NaN	20.8403	20.7155	20.9408	22.5665	NaN	NaN		0.286567	1.2505
S100a4	Q545V2;P07091;D3YUT9	Protein S100-A4	NaN	NaN	27.3146	26.2393	25.5299	24.6464	25.4341	26.182		0.480191	-2.78675
Serpinb5	P70124	Serpin B5	NaN	NaN	NaN	NaN	NaN	24.3901	NaN	NaN		0.38125	-1.72479
Sfn	O70456	14-3-3 protein sigma	19.4831	NaN	NaN	17.9085	18.1269	27.7073	18.9932	17.5111		0.37765	-2.28953
Skp1;Skp1a	Q9WTX5;Q5SUR3	S-phase kinase-associated protein 1	21.4168	21.3173	22.5132	21.6043	21.8078	21.5948	22.1328	22.3135		0.310391	-0.249301
Slc25a1	F6VVY4;Q8JZU2		22.6406	21.9415	21.9301	21.9962	21.881	21.5739	21.9291	NaN		0.545341	1.37156
Slc25a4	P48962	ADP/ATP translocase 1	NaN	NaN	NaN	NaN	NaN	20.9456	NaN	NaN		0.18286	0.728601
Slc25a5	Q545A2;P51881	ADP/ATP translocase 2	26.5347	25.8584	26.5673	26.5904	26.5378	26.0297	26.8546	26.7735		0.240996	-0.161201
Smn1	Q549F9;P97801;Q5PXT3;B8JJX7;Q5PXT5;Q5PXT4;D6RI18	Survival motor neuron protein	28.2859	28.0697	29.734	28.5148	25.7336	NaN	NaN	NaN	+	1.66387	8.15649
Snrnp70	Q62376;A2RS68;Q6ZWP0;Q62376-2;Q99LY5	U1 small nuclear ribonucleoprotein 70 kDa	24.2939	23.1132	24.7587	24.4933	NaN	20.0111	NaN	NaN	+	2.1772	7.08093
Snrpb;Snrpn	P27048;A2APD4;Q3UN87;P63163	Small nuclear ribonucleoprotein-associated protein B;Small nuclear ribonucleoprotein-associated protein;Small nuclear ribonucleoprotein-associated protein N	22.9409	NaN	23.0713	22.989	NaN	NaN	NaN	NaN	+	1.15961	4.23319
Snrpd1	P62315	Small nuclear ribonucleoprotein Sm D1	24.4578	24.2737	24.9264	24.3153	NaN	NaN	NaN	NaN	+	2.72152	6.71432
Snrpd2;Gm5449	Q14AF6;P62317;E9Q2T1;D3Z5N9;D3Z426	Small nuclear ribonucleoprotein Sm D2	23.4738	23.7713	25.3497	24.3187	NaN	20.0716	NaN	20.3043	+	2.0723	5.34584
Snrpd3	P62320	Small nuclear ribonucleoprotein Sm D3	24.2132	23.8705	NaN	NaN	NaN	NaN	NaN	NaN		0.634263	3.17762
Snrpf	Q497K3;P62307	Small nuclear ribonucleoprotein F	22.5445	22.3078	22.603	23.7678	NaN	20.4416	20.7327	NaN	+	1.77553	3.18565
Srrt	Q99MR6-3;Q99MR6-4;Q99MR6-2;Q99MR6	Serrate RNA effector molecule homolog	24.804	24.4569	24.6494	24.8744	NaN	NaN	NaN	NaN	+	4.13248	7.13277
Strap	Q9Z1Z2;B2RUC7	Serine-threonine kinase receptor-associated protein	24.5256	23.9776	26.5105	24.8065	19.928	20.7393	NaN	NaN	+	2.04376	6.03067
Sub1	P11031	Activated RNA polymerase II transcriptional coactivator p15	NaN	NaN	NaN	NaN	NaN	21.9386	NaN	NaN		0.0611214	0.277614
Tecr	G3UWE1;Q9CY27;Q52L67	Very-long-chain enoyl-CoA reductase	NaN	NaN	NaN	22.7395	NaN	NaN	NaN	20.5648		0.294435	1.19438
Tpi1	P17751;H7BXC3	Triosephosphate isomerase	24.081	21.9707	21.9135	22.0302	22.1838	24.1337	21.7785	21.9597		0.00639551	-0.0151081
Tubb4b;Tubb4a	P68372;Q9D6F9;G3UZR1;A2AQ07;CON__ENSEMBL:ENSBTAP00000025008	Tubulin beta-4B chain;Tubulin beta-4A chain	26.7806	26.0647	26.4031	26.3181	25.6241	26.9701	26.0204	26.5761		0.0992612	0.0939527
Tubb5;Tubb3	P99024;Q9ERD7	Tubulin beta-5 chain;Tubulin beta-3 chain	24.2708	23.7968	23.9323	23.6326	23.3495	23.8232	23.7828	24.2852		0.152356	0.0979524
Tubb6	Q922F4;Q3UMM1	Tubulin beta-6 chain	NaN	NaN	NaN	NaN	NaN	NaN	NaN	19.575		0.458129	-1.01008
Tufm;Gm9755	Q8BFR5;D3YVN7;Q8BFR5-2	Elongation factor Tu, mitochondrial;Elongation factor Tu	24.2423	23.832	24.115	24.2064	23.6586	23.2287	23.8442	23.8778		1.07244	0.446595
Txn	P10639;A2AV97	Thioredoxin	23.1347	23.4466	23.1194	22.8597	21.9196	22.1063	22.5056	22.3781		1.83911	0.912713
U2af1;U2af1l4	Q9D883;Q14C24;E9PWX6;E9PWM2;E9Q809;F8WH71;E9Q5Y2;E9PUZ3;E9PXR5;E9Q1I7;E9Q5J3;Q8BGJ9;G3UW94	Splicing factor U2AF 35 kDa subunit;Splicing factor U2AF 26 kDa subunit	NaN	NaN	NaN	NaN	23.0661	22.8584	23.5394	23.4008		2.02298	-5.57059
U2af2	Q3KQM4;P26369	Splicing factor U2AF 65 kDa subunit	21.589	21.2628	22.2873	NaN	25.2406	24.8743	26.1238	26.6386		1.67496	-5.0444
Uba52;Kxd1;Rps27a;Ubc;Ubb;Gm5239;Gm7866	Q66JP1;P62984;E9QNP0;E9Q9J0;E9Q0Z8;Q642L7;P62983;E9Q4P0;E9Q5F6;Q5SX22;Q78XY9;P0CG49;Q922Z8;Q8VC46;P0CG50;D3YYZ2;F6X7C4	Ubiquitin-60S ribosomal protein L40;Ubiquitin;60S ribosomal protein L40;Ubiquitin-40S ribosomal protein S27a;Ubiquitin;40S ribosomal protein S27a;Polyubiquitin-B;Ubiquitin;Polyubiquitin-C;Ubiquitin;Ubiquitin-related 1;Ubiquitin-related 2	25.5495	24.6899	24.8337	25.026	24.1847	26.3757	24.8109	24.7269		0.000136237	0.000216484
Vcp	Q01853	Transitional endoplasmic reticulum ATPase	20.2398	20.5298	20.406	20.0544	20.3915	24.178	20.0646	NaN		0.00286849	-0.0138116
Ybx1	A2BGG7;Q3UBT1;P62960	Nuclease-sensitive element-binding protein 1	23.0051	21.2986	22.0553	21.1569	21.7747	21.3543	22.6826	22.9693		0.209862	-0.316267
Ywhae	Q5SS40;P62259;D6REF3;F6WA09	14-3-3 protein epsilon	21.7942	20.9226	20.8575	21.2466	21.0597	23.6494	NaN	NaN		0.42497	1.94582
Ywhag	P61982;A8IP69;A2A5N1	14-3-3 protein gamma;14-3-3 protein gamma, N-terminally processed	20.3727	19.8686	NaN	NaN	20.1807	23.3749	NaN	19.7754		0.512905	-1.51372
Ywhah	P68510	14-3-3 protein eta	NaN	NaN	NaN	NaN	NaN	19.4332	NaN	NaN		0.0567131	-0.105117
Ywhaq	P68254-2;P68254;A3KML3;F6YY69;F6VW30	14-3-3 protein theta	NaN	NaN	NaN	NaN	NaN	NaN	18.0899	NaN		0.104276	0.226426
Ywhaz	P63101;D3YXF4;D3YXN6	14-3-3 protein zeta/delta	NaN	NaN	NaN	NaN	20.9444	24.1491	NaN	NaN		0.508228	-2.38385

## Sheet: THP-1
Supplementary Table 1. LC-MS/MS identified proteins binding to 5’modified RNAs. Proteins identified by LC-MS/MS from lysates of THP-1 macrophages after affinity purification with synthetic RNA baits bearing a 5’cap or 5’hydroxyl group. Table contains log2 transformed and non-imputed label-free quantification (LFQ) intensities of all identified proteins. Significantly enriched proteins, p-values a…
Gene names	Protein IDs	Protein names	LFQ intensity 5OH#1	LFQ intensity 5OH#2	LFQ intensity 5OH#3	LFQ intensity 5OH#4	LFQ intensity CAP0#1	LFQ intensity CAP0#2	LFQ intensity CAP0#3	LFQ intensity CAP0#4	significant	pvalue [-log10]	difference [LFQ intensity; -log2]	Complex
ABI1	Q8IZP0-10;Q8IZP0-8;F5H1G9;Q8IZP0-7;F8WA55;Q8IZP0-2;Q8IZP0-4;Q8IZP0-3;Q8IZP0-5;Q8IZP0-6;Q8IZP0-9;F8WA56;H7BXI6;Q8IZP0;A6NFN2;Q8IZP0-11	Abl interactor 1	23.8946	24.0409	24.3304	24.2711	24.2723	24.1136	23.9835	24.2596		0.064026	0.022964
ACACA	Q13085;Q13085-4;Q13085-3;Q13085-2;F8W6G0;A8MYL5;D3YTK0;REV__H3BTN9;REV__B7Z734;REV__Q96DP5	Acetyl-CoA carboxylase 1;Biotin carboxylase	33.1664	32.9074	33.1615	33.2825	33.0129	32.9918	33.0763	33.0735		0.457896	-0.09086
ACACB	O00763;O00763-2;F8W8T8;H7BYH5;F6QQI9;H0YGH5;F5H8F2;F5H3T2;E9PEW7	Acetyl-CoA carboxylase 2;Biotin carboxylase	30.7056	30.4643	30.574	30.6226	30.1107	30.2762	30.4226	30.4689		1.1884	-0.27202
ACTA1;ACTC1;ACTG2;ACTA2	Q5T8M8;A6NL76;P68133;P68032;E7EQV5;P63267;P62736;F8WB63;B8ZZJ2;C9JFL5;F6UVQ4;F6QUT6;B4DUI8	Actin, alpha skeletal muscle;Actin, alpha cardiac muscle 1;Actin, gamma-enteric smooth muscle;Actin, aortic smooth muscle	NaN	NaN	NaN	NaN	NaN	NaN	NaN	23.1909		0.384405	0.88605
ANXA1	P04083;Q5T3N1;Q5T3N0	Annexin A1	NaN	NaN	NaN	NaN	NaN	20.9041	24.0772	NaN		0.917397	2.84332
ATP5A1	A8K092;P25705	ATP synthase subunit alpha, mitochondrial	24.5244	23.5664	24.5017	NaN	24.3438	24.0606	24.1266	23.8333		0.364511	1.23385
ATXN2L	Q8WWM7;Q8WWM7-6;Q8WWM7-5;Q8WWM7-4;A8K1R6;Q8WWM7-2;Q63ZY4;Q8WWM7-3;H3BUF6;Q8WWM7-7;C9JXV8;H3BSK9;H3BUE3;H3BSQ5;H3BRB0	Ataxin-2-like protein	25.8009	25.218	25.6496	25.5921	26.0332	25.4938	25.4989	25.5962		0.189191	0.090382
C17orf85	Q53F19;Q53F19-2	Uncharacterized protein C17orf85	NaN	NaN	NaN	NaN	24.7376	24.6462	24.6298	24.8141	+	2.88891	6.29326
CALML5	Q9NZT1	Calmodulin-like protein 5	NaN	24.3108	20.0566	20.0065	20.6746	20.2796	22.4493	20.2642		0.004758	0.018754
CAP1	Q5T0R7;Q5T0R6;Q5T0R5;Q5T0R4;Q5T0R3;Q5T0R2;Q5T0R1;Q5T0R9;Q01518-2;Q01518;Q5T0R8;Q5T0S3;F5H6Z3	Adenylyl cyclase-associated protein 1	21.7937	21.3187	21.7409	NaN	22.3901	22.3672	21.6336	21.8864		0.656187	1.19891
CASP14	P31944	Caspase-14;Caspase-14 subunit p19;Caspase-14 subunit p10	20.592	22.8254	NaN	20.3599	NaN	20.5898	20.6766	NaN		0.411813	-0.92693
CDKN2AIP	Q9NXV6	CDKN2A-interacting protein	23.9373	22.1016	24.2087	23.3005	NaN	19.8394	20.1727	19.4006		2.21991	-3.81405
CDKN2AIPNL	Q96HQ2;Q96HQ2-2	CDKN2AIP N-terminal-like protein	24.2549	23.4477	23.6127	23.9884	21.3316	NaN	21.7614	21.3885		1.46148	-3.16521
CDSN	Q2L6G8;Q15517;G8JLG2	Corneodesmosin	22.1681	23.0031	22.4961	22.3017	22.3004	22.8621	22.3293	22.4272		0.018182	-0.01254
CFL1	E9PS23;E9PP50;P23528;E9PLJ3;E9PQB7;G3V1A4;E9PK25	Cofilin-1	NaN	NaN	NaN	21.76	NaN	NaN	NaN	NaN		0.13636	-0.34721
CORO1B	Q9BR76;F5H0D2;F5H390;H0Y3L6;E7EW44;A9Z1Z3-3;A9Z1Z3	Coronin-1B	26.0735	25.3324	25.5317	25.5404	25.7021	25.6425	25.5056	25.4987		0.06614	-0.03229
CPT1A	P50416-2;P50416	Carnitine O-palmitoyltransferase 1, liver isoform	NaN	NaN	NaN	NaN	NaN	NaN	19.6823	NaN		0.012642	-0.02937
CSTB	P04080	Cystatin-B	18.4777	18.576	NaN	18.4562	NaN	NaN	23.0826	NaN		0.089236	0.344578
CYCS	C9JFR7;P99999	Cytochrome c	21.9581	21.185	21.4069	21.5357	21.7741	NaN	21.5663	21.3167		0.374911	-0.70422
CYFIP1;CYFIP2	Q7L576;E7EQ04;Q7L576-2;F5H583;E7EVJ5;Q96F07-2;E7EVF4;E7EW33;Q96F07;E7EWA4;H7C229;Q7L576-3;H0YL50;H0YLJ5;H0YL39	Cytoplasmic FMR1-interacting protein 1	25.4202	24.8599	25.2888	25.223	25.2216	24.8594	25.0466	25.015		0.477413	-0.16236
DAZAP1	Q96EP5;Q96EP5-2	DAZ-associated protein 1	27.9812	27.7382	27.9317	28.0159	24.1964	24.1874	24.5988	24.2058		4.11633	-3.61964
DCD	P81605;P81605-2	Dermcidin;Survival-promoting peptide;DCD-1	24.4573	25.0021	25.0816	25.8682	25.6589	25.8317	25.2107	24.9998		0.373883	0.322965
DHX15	F5H6K0;O43143;B0V0F8;O60231;F5H658;Q14562	Putative pre-mRNA-splicing factor ATP-dependent RNA helicase DHX15	NaN	18.3296	18.5392	NaN	30.5208	30.3913	30.5057	30.6844	+	4.56928	11.6475
DPM1	E9PHH5;O60762;Q5QPK2;H0Y368;E9PBD4;Q5QPJ9	Dolichol-phosphate mannosyltransferase	NaN	21.0326	21.217	21.962	NaN	20.5574	NaN	20.9316		0.275258	-0.55239
DSC1	Q08554-2;Q08554	Desmocollin-1	23.883	24.8257	23.9577	23.7016	23.9344	24.8012	23.8971	24.1227		0.104445	0.096881
DSG1	Q02413	Desmoglein-1	23.9945	25.61	24.414	23.9183	24.7262	24.7557	24.3601	24.2781		0.037197	0.045874
DSP	P15924;P15924-2;H7BYR0	Desmoplakin	25.5044	28.0436	25.5289	25.0772	25.4368	26.0943	25.8675	25.7956		0.124392	-0.23999
EEF1A1P5;EEF1A1	Q5VTE0;P68104;Q6IQ15;F8W6I0;Q05639;A6PW80;Q5JR01;E7EPH7	Putative elongation factor 1-alpha-like 3;Elongation factor 1-alpha 1	27.9047	27.7777	27.9812	27.7007	27.6661	27.2148	27.7081	27.4872		1.05862	-0.32197
EIF4E	P06730;P06730-2;P06730-3;D6RBW1;D6RFJ3;H0Y8J7	Eukaryotic translation initiation factor 4E	NaN	NaN	NaN	NaN	24.4029	23.9417	24.0479	24.1828	+	4.03102	5.98897	EIF4
EIF4ENIF1	Q9NRA8;Q9NRA8-2;B1AKL3;B1AKL4;B4DR76;B0QYZ7;B1AKL5;B1AKL6	Eukaryotic translation initiation factor 4E transporter	NaN	NaN	NaN	NaN	24.4108	24.2039	24.4577	24.3151	+	3.6088	6.45645	EIF4
EIF4G1	Q04637-5;E7EX73;Q04637-4;E9PGM1;Q04637-3;E7EUU4;Q04637;E9PFM1;Q04637-6;G5E9S1;C9J6B6;C9J2Z7;C9K073;C9JF13;H7C044;F8WCF2;C9JWH7;C9J556;C9JHW9;C9JSU8;C9JWW9;F5H8J4;F5H564;Q504Z1;O43432;O43432-3;H7BYW0	Eukaryotic translation initiation factor 4 gamma 1	18.8187	18.6164	19.7004	19.5952	25.4331	25.1534	25.4913	25.3078	+	3.67562	6.16373	EIF4
ELAVL1	Q15717	ELAV-like protein 1	NaN	22.1353	22.818	22.54	22.1857	21.8807	22.3916	22.1971		0.258299	0.703016
ENO1	P06733-2;P06733	Alpha-enolase	NaN	21.1944	NaN	NaN	NaN	NaN	NaN	20.6046		0.493202	0.973327
EPPK1	P58107;E9PPU0	Epiplakin	NaN	22.6038	NaN	NaN	NaN	NaN	NaN	NaN		0.704511	-1.74132
ERI1	Q8IV48;E5RIV7	3-5 exoribonuclease 1	27.3796	27.1161	27.4541	27.2991	21.6716	22.0009	21.7042	21.5468		4.65419	-5.58133
FAM120A	Q9NZB2;Q9NZB2-6;Q9NZB2-4	Constitutive coactivator of PPAR-gamma-like protein 1	24.5692	24.2324	24.5446	25.0066	24.3643	24.1908	24.4891	24.2727		0.641642	-0.25898
FAR1	E9PNW8;E7ETC1;Q8WVX9	Fatty acyl-CoA reductase 1	22.094	NaN	22.1274	22.0921	NaN	NaN	21.7743	NaN		0.71272	-1.70281
FTSJD1	Q8IYT2	FtsJ methyltransferase domain-containing protein 1	NaN	NaN	NaN	NaN	23.5659	23.8068	23.5695	23.3765	+	3.89382	5.29723
FTSJD2	Q8N1G2;F6UIZ4;Q5T7F5;H0Y4T0;Q5T7F8;H0YCQ1	Cap-specific mRNA (nucleoside-2-O-)-methyltransferase 1	16.4719	15.8014	NaN	15.9703	31.323	31.0774	31.3591	31.4643	+	3.54632	14.5082
FUS;TAF15	B4DR70;P35637-2;P35637;H3BPE7;F5GWQ7;Q92804-2;Q92804	RNA-binding protein FUS;TATA-binding protein-associated factor 2N	23.1804	21.3071	21.5855	21.5979	NaN	20.7238	NaN	22.151		0.803292	-1.35584
GAPDH	E7EUT5;E7EUT4;P04406;E7EU54	Glyceraldehyde-3-phosphate dehydrogenase	22.2765	24.0298	22.2599	21.8591	22.5402	22.634	22.5841	22.5575		0.018411	-0.02738
GBE1	Q04446;E9PGM4;F5H378	1,4-alpha-glucan-branching enzyme	21.2225	22.6927	22.9808	28.428	NaN	24.8386	24.86	22.3991		0.232	-1.42097
GEMIN5	Q8TEQ6	Gem-associated protein 5	NaN	NaN	NaN	23.9069	26.4476	26.0939	26.4532	27.2959	+	1.78673	6.46008
GRPEL1	Q9HAV7;B4DWV5	GrpE protein homolog 1, mitochondrial	27.1874	26.7982	26.9217	27.2695	27.2557	26.6313	27.0906	27.2265		0.01206	0.00678
GSTP1	P09211;A8MX94	Glutathione S-transferase P	22.0906	22.2885	21.5294	21.8266	21.5986	21.5334	21.5107	NaN		0.631358	-1.12277
HADHA	P40939;B4DYP2;H0YFD6	Trifunctional enzyme subunit alpha, mitochondrial;Long-chain enoyl-CoA hydratase;Long chain 3-hydroxyacyl-CoA dehydrogenase	22.213	21.9328	22.1779	22.2405	22.2081	NaN	NaN	NaN		1.15135	-1.05655
HAGH	H3BPK3;Q16775-2;Q16775;H3BV79;H3BQW8;E7EN93;H3BPQ4	Hydroxyacylglutathione hydrolase, mitochondrial	22.5519	22.4641	22.9267	22.6962	NaN	22.2763	22.3307	21.9718		0.65336	-1.31005
HNRNPAB	D6R9P3;D6RD18;Q99729-3;D6RBZ0;Q99729-2;Q99729-4;Q99729	Heterogeneous nuclear ribonucleoprotein A/B	26.9038	27.0089	26.9232	27.0646	NaN	NaN	NaN	NaN		3.61542	-7.71523
HNRNPD	Q14103-3;Q14103;H0Y8G5;H0YA96;H7BXN2;Q14103-4;B4DTC3;Q14103-2;D6RAF8;F5H6R6;D6RD83;D6RF44;D6RBQ9	Heterogeneous nuclear ribonucleoprotein D0	30.87	30.443	30.4488	30.6934	22.1246	24.058	25.4671	21.5841		2.40764	-7.30538
HNRNPU	B3KX72;Q00839-2;Q00839;Q5RI18	Heterogeneous nuclear ribonucleoprotein U	23.0153	23.0671	23.2364	22.8538	23.2438	22.7047	22.6565	22.921		0.426799	-0.16168
HNRNPUL1	Q9BUJ2-4;B7Z4B8;Q9BUJ2-2;Q9BUJ2;Q9BUJ2-3	Heterogeneous nuclear ribonucleoprotein U-like protein 1	26.3584	26.3608	26.4533	26.3451	21.3072	21.3664	21.1915	20.9477		4.85412	-5.17618
HNRPDL	O14979-3;O14979-2;O14979	Heterogeneous nuclear ribonucleoprotein D-like	NaN	NaN	NaN	NaN	NaN	NaN	17.7656	NaN		0.050683	-0.13574
HSD17B12	Q53GQ0;E9PI21	Estradiol 17-beta-dehydrogenase 12	21.8783	21.4829	21.5907	21.5108	21.4382	21.3808	NaN	21.4799		0.634025	-0.51475
HSP90AB1;HSP90AB2P;HSP90AB3P	P08238;Q58FF8;Q58FF7;Q5T9W8;F8W026;H0Y6E4;E9PHI1;Q96GW1;P14625	Heat shock protein HSP 90-beta;Putative heat shock protein HSP 90-beta 2;Putative heat shock protein HSP 90-beta-3	24.7016	24.6376	24.6254	24.3809	25.3902	24.6052	24.5164	24.3126		0.180297	0.119759
HSPA1L;HSPA1A	F8WEE3;Q53FA3;P34931;F8VZJ4;F5H1D3;F5GZ62;P08107;H0YG33;Q5SP16;E7EP94	Heat shock 70 kDa protein 1-like;Heat shock 70 kDa protein 1A/1B	NaN	NaN	NaN	NaN	NaN	NaN	NaN	19.1728		0.034045	0.04997
HSPA5	P11021;B4DEF7	78 kDa glucose-regulated protein	27.9659	27.7858	28.1089	28.1719	28.005	27.8363	27.8342	28.0157		0.342547	-0.08532
HSPA8	P11142;E9PKE3;P11142-2;E9PN89;E9PNE6;E9PLF4;A8K7Q2;E9PQQ4;E9PQK7;E9PK54;E9PN25;E9PPY6;P54652;E9PI65;E9PS65;H0YIE7;B3KUS2;F8W1P1;B4DXY3;P17066;E9PM13;E7EP11;P48741;E9PSH5;B4DHP5	Heat shock cognate 71 kDa protein	28.0734	27.6976	27.9434	27.8957	27.6855	27.5017	27.6161	27.6459		1.34675	-0.29021
HSPA9	B7Z4V2;P38646;F5H3L8;D6RJI2;D6RA73;H0YBG6	Stress-70 protein, mitochondrial	27.0849	26.8737	26.9736	26.9497	26.9283	26.5139	26.6064	26.6807		1.20822	-0.28814
HSPB1	B4DL87;P04792;C9J3N8;F8WE04	Heat shock protein beta-1	21.12	23.6041	21.3726	21.0875	21.6235	21.6002	NaN	23.0066		0.145105	-0.38267
HSPD1	F5GWR2;P10809;E7EXB4;E7ESH4	60 kDa heat shock protein, mitochondrial	23.7225	NaN	21.5736	NaN	NaN	NaN	NaN	NaN		0.953395	-2.5405
IDE	B7ZAU2;P14735	Insulin-degrading enzyme	NaN	21.4304	NaN	NaN	NaN	NaN	NaN	NaN		0.142279	-0.25386
IFIT1	P09914;D3DR31;Q5T764	Interferon-induced protein with tetratricopeptide repeats 1	26.5885	26.3476	26.7107	26.4212	31.693	31.5683	31.5848	31.5637	+	4.95127	5.08547	IFIT
IFIT2	P09913	Interferon-induced protein with tetratricopeptide repeats 2	22.81	22.6549	22.8511	22.7854	29.0183	28.9409	29.2235	28.8703	+	5.21889	6.23789	IFIT
IFIT3	O14879;B4DLS7;F5H8M2;Q9Y2V7-2;Q9Y2V7	Interferon-induced protein with tetratricopeptide repeats 3	26.2652	26.0148	26.4387	26.028	31.5256	31.3893	31.3905	31.4561	+	4.73231	5.25372	IFIT
JUP	P14923;B4DGU4;P35222	Junction plakoglobin	NaN	25.2157	21.4115	21.306	21.3043	21.455	21.9252	21.4671		0.229464	-0.62484
JUP	F5GWP8;C9JTX4;C9J826;C9JK18;C9JKY1		21.8508	24.8932	22.6879	22.0714	22.5989	23.0598	23.0041	22.8266		0.001594	-0.0035
KCNAB2	B0AZR7;Q13303-2;Q13303;Q13303-3;Q5TG81;Q5TG80	Voltage-gated potassium channel subunit beta-2	22.5049	22.0112	21.8706	23.1111	NaN	NaN	NaN	NaN		2.49315	-3.28286
KPNA2	P52292	Importin subunit alpha-2	NaN	NaN	NaN	NaN	24.7878	24.6195	24.8289	24.946	+	1.95077	6.01464
KPNA3	O00505;H0Y4S9	Importin subunit alpha-3	NaN	NaN	NaN	NaN	24.993	24.6249	24.6489	25.3524	+	2.83034	5.64846
KPNA4	O00629;H7C4F6	Importin subunit alpha-4	NaN	NaN	NaN	NaN	25.6032	25.2355	25.5267	25.5931	+	2.74238	6.38704
KRT2	P35908	Keratin, type II cytoskeletal 2 epidermal	24.725	25.7161	24.4912	24.6298	24.3434	24.2277	24.5796	25.5612		0.192594	-0.21258
LGALS7	P47929	Galectin-7	NaN	NaN	NaN	NaN	NaN	18.5351	NaN	NaN		0.256064	-0.62299
LMNA	Q5TCJ4;Q3BDU5;P02545-2;Q6UYC3;P02545-3;P02545;Q5TCI8;D6RAQ3;E7EUI9;H0YAB0	Prelamin-A/C;Lamin-A/C	NaN	22.5257	NaN	NaN	NaN	NaN	NaN	NaN		0.162846	-0.55337
LRRC59	Q96AG4	Leucine-rich repeat-containing protein 59	23.7305	21.973	22.7487	23.4257	21.444	20.8011	21.414	21.6982		1.48087	-1.63015
MCCC1	Q96RQ3;E9PHF7;E7ETG7;E9PG35;F5GYT8;G5E9X5;E7EX16;F5H2T9;F8WDI3	Methylcrotonoyl-CoA carboxylase subunit alpha, mitochondrial	30.1577	29.7843	30.1489	30.2383	30.1582	30.0235	30.1187	30.0854		0.044916	0.014128
MCCC2	Q9HCC0;Q9HCC0-2;D6RDF7;D6RD67;D6R9R1	Methylcrotonoyl-CoA carboxylase beta chain, mitochondrial	29.494	29.2254	29.4297	29.4578	29.3641	29.3169	29.4386	29.3868		0.138917	-0.02512
MRPL12;SLC25A10	P52815;B4DLN1	39S ribosomal protein L12, mitochondrial	21.6298	NaN	21.6021	22.1957	22.6191	22.2401	23.9032	23.7782		1.05232	2.00086
MRPL14	Q6P1L8	39S ribosomal protein L14, mitochondrial	NaN	NaN	NaN	NaN	NaN	NaN	NaN	19.6248		0.215778	0.338289
MRPL24	Q96A35	39S ribosomal protein L24, mitochondrial	NaN	NaN	NaN	NaN	NaN	NaN	NaN	21.3643		0.134429	0.431888
MRPL37	Q9BZE1;A6NHR2;E9PB99;H0Y4J2	39S ribosomal protein L37, mitochondrial	25.3171	25.05	25.5843	25.243	24.7412	24.4774	24.8503	24.9339		1.46075	-0.54791
MRPS7	Q9Y2R9	28S ribosomal protein S7, mitochondrial	23.7047	23.49	22.7329	23.6352	20.769	20.9357	21.1307	NaN		1.69013	-3.08929
MSI2	Q96DH6-2;B4DHE8;Q96DH6;Q96DH6-3;B4DM51	RNA-binding protein Musashi homolog 2	22.4193	21.2504	21.4946	21.9592	NaN	NaN	NaN	NaN		2.36847	-2.95242
NCBP1	Q09161;F2Z2T1	Nuclear cap-binding protein subunit 1	NaN	NaN	NaN	NaN	29.408	29.0452	29.2997	29.3734	+	3.90966	9.87336	CBC
NCBP2	E9PAR5;P52298;C9JQX9;B3KSB0;P52298-2;F8WE41	Nuclear cap-binding protein subunit 2	NaN	NaN	NaN	NaN	27.5167	27.4098	27.3254	27.7596	+	4.94027	8.30082	CBC
NCKAP1L	P55160;F8W050;B4DUT5	Nck-associated protein 1-like	24.7376	24.2048	24.5221	24.9234	24.9895	24.297	24.2571	24.4746		0.146978	-0.09242
NCL	H7BY16;E7EX81;P19338;Q9BQ02	Nucleolin	23.4665	23.1448	23.6709	22.1333	20.2581	20.1957	20.1898	20.588		2.3735	-2.79598
NELFB	Q8WX92	Negative elongation factor B	NaN	NaN	NaN	NaN	25.5611	25.3764	25.3637	25.3129	+	3.44245	7.46448	NELF
NELFCD	Q8IXH7-4;Q8IXH7;Q8IXH7-3	Negative elongation factor C/D	NaN	NaN	NaN	NaN	21.7697	21.263	NaN	22.0542	+	1.59517	3.17228	NELF
NELFE	P18615;B4DYX9;A2ABK2;B4DUN1;A2ABK1;A2ABK3;E9PD43;A2ABK4;E7ENC7;E7EWR7	Negative elongation factor E	NaN	NaN	NaN	NaN	27.1452	26.8941	27.2592	27.0635	+	3.72957	8.51246	NELF
PABPC1	P11940-2;P11940;E7EQV3;E7ERJ7;E5RH24;E5RJB9;H0YBN4;H0YAR2;E5RGH3;H0YB86;H0YBQ4;Q4VXU2;Q9H361;E5RHG7;Q4VY17;H0YAP2;Q96DU9	Polyadenylate-binding protein 1	NaN	NaN	20.117	19.2189	23.5942	22.1064	23.6358	23.679	+	2.18573	4.37419
PABPC4	B1ANR0;Q13310-2;Q13310;Q13310-3;H0Y5F5;B1ANR1;H0YEQ8;H0YER0;H0Y6X6;H0YCC8;H0YEU6;H0YAS7;H0YAS6;H0YB75;P0CB38	Polyadenylate-binding protein 4	20.657	20.6052	20.5903	20.7907	25.6241	23.9484	25.3864	25.2994	+	2.8566	4.40378
PC	P11498;B4DN00;E9PRE7;E9PS68	Pyruvate carboxylase, mitochondrial	28.5074	28.2314	28.5674	28.5124	28.5104	28.3529	28.4919	28.5059		0.041797	0.010585
PCBP2;PCBP1;PCBP3	F8W0G4;F8VXH9;B4DRD7;H3BRU6;B4DLC0;G3V0E8;F8VZX2;B4DXP5;Q15366-4;Q15366-5;Q15366-3;Q15366;Q15366-2;F8W1G6;F8VWQ4;F8VRG9;P57721-2;P57721-3;P57721-5;H9KV40;Q15365;E9PFP8;P57721-4;P57721	Poly(rC)-binding protein 2;Poly(rC)-binding protein 1;Poly(rC)-binding protein 3	23.4266	23.3468	23.9933	NaN	23.0646	22.8912	NaN	23.1793		0.036694	-0.18868
PCCA	P05165;P05165-2;C9JPQ8;Q5JTW5;H0Y5U0;Q5JTW6;H0YG57;Q5JVH2;E9PCJ1;H0Y4B9;H0Y798	Propionyl-CoA carboxylase alpha chain, mitochondrial	29.5608	29.1955	29.5995	29.6943	29.6728	29.4879	29.4627	29.4373		0.007045	0.002665
PCCB	P05166;E9PDR0;C9JQS9;P05166-2;E7EX59;E7EUY3;E7ETT1;E7ETT4;E9PEC3;F8WBI9;E7ENC1;H7C5C9;C9JVW9;C9JVY9;C9JAW3	Propionyl-CoA carboxylase beta chain, mitochondrial	28.7662	28.34	28.7611	28.8167	28.9844	28.8221	29.0076	28.9116		0.936567	0.260406
PCMT1	P22061;P22061-2;H7BY58;B7Z972;C9J0F2;F8WDT3;F8WAV5;F8WAX2	Protein-L-isoaspartate(D-aspartate) O-methyltransferase;Protein-L-isoaspartate O-methyltransferase	24.9434	24.6516	24.8973	24.9268	24.7592	24.7757	24.8571	24.9225		0.119298	-0.02618
PDIP46;POLDIP3	B4DSH9;Q6R954;F8WEE2;F8WCX5;Q9BY77-2;Q9BY77	Polymerase delta-interacting protein 3	NaN	NaN	NaN	NaN	NaN	20.5904	NaN	NaN		0.537472	0.625459
PKM	H3BQ34;H3BTN5;P14618-3;P14618-2;P14618;E9PF79;H3BT25;H3BUW1;H3BTJ2;H3BSU3;Q504U3;E7EUJ4	Pyruvate kinase;Pyruvate kinase isozymes M1/M2	22.1936	22.519	22.7571	22.1832	22.2849	21.9159	22.0066	NaN		0.561199	-1.3255
POF1B	Q8WVV4;Q8WVV4-1;F2Z2D5;Q8WVV4-3	Protein POF1B	19.5491	24.2469	19.5374	19.4717	19.6922	19.7356	19.6427	NaN		0.514756	-1.66392
PRDX1;PRDX2	Q06830;P32119	Peroxiredoxin-1;Peroxiredoxin-2	NaN	NaN	NaN	NaN	NaN	NaN	NaN	21.4623		1.11951	1.96785
PUF60	E9PMU7;E9PN18;E9PQ56;H0YEM1;Q9UHX1-4;Q9UHX1-6;Q9UHX1-3;Q9UHX1-5;Q9UHX1-2;Q9UHX1;E9PL19	Poly(U)-binding-splicing factor PUF60	NaN	22.1706	22.4496	NaN	NaN	NaN	NaN	NaN		0.599323	-1.56322
RBMS1	P29558-2;B4DN88;E7ETU5;P29558;E7EPF2;F8W1T6;Q15434;F6W1U9;C9J9B2;F8VV01;Q6XE24-3;Q6XE24-4;G5E9J9;Q6XE24-2;C9JIJ9;Q6XE24	RNA-binding motif, single-stranded-interacting protein 1	27.2752	27.0202	27.2035	27.1541	24.5176	24.327	24.1573	24.5492		3.91496	-2.77548
RC3H1;RC3H2	Q5TC82-2;Q5TC82;Q9HBD1-2;Q9HBD1-3;A6NHN2;Q9HBD1-6;Q4VXB0;Q9HBD1-4;Q9HBD1	Probable E3 ubiquitin-protein ligase Roquin;RING finger and CCCH-type zinc finger domain-containing protein 2	NaN	NaN	NaN	21.6866	NaN	NaN	NaN	NaN		0.611489	-1.45907
RNH1	E9PMJ3;E9PLZ3;E9PIM9;P13489;E9PMA9;E9PMN0;E9PIK5	Ribonuclease inhibitor	21.5864	21.2613	21.9072	21.2888	21.716	21.2286	NaN	NaN		0.726502	-1.40522
RPL11	P62913-2;P62913;Q5VVC9;Q5VVC8	60S ribosomal protein L11	24.6862	24.3496	24.8959	24.9502	24.6169	24.0445	24.4867	24.328		0.819643	-0.35146
RPL27A	E9PJD9;E9PLL6;P46776;E9PLX7	60S ribosomal protein L27a	NaN	NaN	NaN	NaN	NaN	NaN	NaN	23.0214		0.695891	1.53048
RPL38	P63173	60S ribosomal protein L38	22.7495	22.2268	22.6649	22.7296	22.5099	22.1839	22.3399	22.2584		0.814387	-0.26966
RPS16	P62249;Q6IPX4	40S ribosomal protein S16	NaN	21.4916	21.7872	21.8682	21.7477	21.7679	NaN	21.7395		0.101035	0.232824
RPS19	P39019	40S ribosomal protein S19	NaN	NaN	NaN	NaN	NaN	21.0598	21.0659	NaN		0.42422	1.03408
RPS25	P62851	40S ribosomal protein S25	24.0408	23.7243	24.1112	24.0609	23.3707	22.8062	23.4454	23.1802		1.7325	-0.7837
RPS8	Q5JR95;P62241	40S ribosomal protein S8	21.5383	NaN	21.2827	NaN	21.9189	21.6045	21.6487	22.074		0.838161	2.28702
SAMD9	C9JKF1;Q5K651	Sterile alpha motif domain-containing protein 9	23.854	23.6976	24.0724	23.8	NaN	NaN	NaN	NaN		3.82762	-4.74343
SCCPDH	Q8NBX0;E9PEA8	Saccharopine dehydrogenase-like oxidoreductase	25.1502	24.5941	25.0049	25.1225	24.7128	24.1326	24.472	24.3247		1.28703	-0.55739
SEMG1;SEMG2	P04279-2;P04279;Q02383	Semenogelin-1;Alpha-inhibin-92;Alpha-inhibin-31;Seminal basic protein;Semenogelin-2	NaN	NaN	NaN	23.0817	NaN	NaN	NaN	NaN		0.247742	-0.82172
SERPINB12	Q96P63;Q3SYB4	Serpin B12	NaN	22.671	NaN	NaN	NaN	21.506	NaN	NaN		0.059141	0.286528
SFPQ	P23246-2;P23246;H0Y9K7	Splicing factor, proline- and glutamine-rich	NaN	NaN	22.1159	NaN	22.429	NaN	NaN	21.5322		0.083886	-0.30507
SFXN3	Q9BWM7;A6NCZ6	Sideroflexin-3	22.4991	21.9469	22.1875	22.1498	22.0478	22.1312	NaN	22.2446		0.439937	-0.6509
SLC16A1	P53985;Q5T8R3;Q49A45;Q5T8R5	Monocarboxylate transporter 1	21.6531	21.3323	21.3835	21.7951	NaN	NaN	21.3817	NaN		1.08629	-1.64789
SLC25A1	P53007;B4DP62	Tricarboxylate transport protein, mitochondrial	25.4948	25.2398	25.2454	25.5068	24.1282	24.6231	24.5258	24.4249		2.26697	-0.94621
SLC25A3	F8VVM2;Q00325-2;Q00325;F8VZL5;F8VWR4;F8VWQ0	Phosphate carrier protein, mitochondrial	25.0503	24.4972	24.9071	24.7824	24.1585	23.8949	24.1502	24.344		1.68837	-0.67234
SLC25A5	P05141	ADP/ATP translocase 2	26.7844	26.6855	26.5228	26.3911	25.7165	25.5147	25.7229	25.7418		2.54284	-0.92202
SLC25A6;SLC25A4	P12236;P12235;Q9H0C2	ADP/ATP translocase 3;ADP/ATP translocase 1	27.4108	27.2421	27.4751	27.7157	27.0618	26.8312	26.7437	26.9984		1.68989	-0.55215
SQRDL	Q9Y6N5;H3BNX3;H3BMS6;H3BV36;H3BNP9	Sulfide:quinone oxidoreductase, mitochondrial	25.2273	24.8755	25.0397	24.9915	24.3985	24.2522	24.3358	24.3556		2.50863	-0.69796
SRP14	H0YLA2;P37108	Signal recognition particle 14 kDa protein	NaN	NaN	NaN	NaN	NaN	NaN	NaN	21.4105		0.033135	0.088458
SRRT	Q9BXP5-4;Q9BXP5-2;Q9BXP5-3;Q9BXP5;Q9BXP5-5;H7C3A1;E7EPT2;H7C159	Serrate RNA effector molecule homolog	NaN	NaN	20.6113	20.9238	24.45	23.9827	24.3782	24.3183	+	2.06692	4.86387
SUB1	P53999;F5H1H8	Activated RNA polymerase II transcriptional coactivator p15	23.1377	23.1538	24.5675	23.3002	22.6224	21.7288	22.4006	22.9527		1.08932	-1.1137
SUGP2	Q8IX01-4;Q8IX01-3;Q8IX01;E7ETX7	SURP and G-patch domain-containing protein 2	22.7321	22.5294	22.5384	22.8627	NaN	NaN	NaN	NaN		2.61661	-3.40145
TECR	Q9NZ01;B3KSQ1;Q9NZ01-2	Very-long-chain enoyl-CoA reductase	24.1136	23.9917	24.1096	24.4851	23.8382	23.7367	23.7784	23.7171		1.4615	-0.40742
TTBK2	Q8IWY7;H3BTY5;Q6IQ55-3;Q6IQ55-2;H7BYU8;Q6IQ55		17.4711	NaN	NaN	NaN	NaN	NaN	NaN	NaN		0.266645	0.433155
TUBB	Q5JP53;F8VYX6;F8VW92;P07437;F8VUJ7;Q5ST81;E7EWR1;F5H894;E9PBJ4;G3V5W4;G3V2R8;G3V3R4;G3V2N6	Tubulin beta chain	23.5948	23.579	23.5728	23.7047	23.8518	23.3613	23.6597	23.9881		0.287666	0.102393
TUBB4B;TUBB4A	P68371;P04350;B4DJ43;B4DFH6;F5H8C9;A8K854;Q3ZCM7;G3V2A3;F5H0I4;A6NKZ8;C9JAA5;Q5SQY0;I3L2F9;A6NNZ2;F8W813;Q9H4B7;CON__ENSEMBL:ENSBTAP00000025008	Tubulin beta-4B chain;Tubulin beta-4A chain	26.681	26.5277	26.6978	26.6799	26.7638	26.2976	26.4287	26.7392		0.286057	-0.08926
TUBB6	B4DP54;Q9BUF5;B3KS31	Tubulin beta-6 chain	NaN	NaN	NaN	NaN	NaN	NaN	22.4132	NaN		0.425462	0.945117
U2AF1;U2AF1L4	Q01081;Q01081-3;Q8WU68-3;Q8WU68-2;Q8WU68;Q01081-2	Splicing factor U2AF 35 kDa subunit;Splicing factor U2AF 26 kDa subunit	NaN	22.9746	23.4005	23.7024	NaN	NaN	NaN	NaN		1.304	-3.94633
U2AF2	P26368-2;P26368	Splicing factor U2AF 65 kDa subunit	24.8981	24.9019	25.401	25.2559	22.4845	21.2457	22.3054	22.2116		2.67051	-3.05243
UBC;UBA52;UBB;RPS27A	F5H6Q2;P62987;F5GYU3;F5H2Z3;F5H265;F5H7Y5;B4DV12;F5H388;P62979;F5H747;F5GXK7;P0CG47;Q96C32;F5H7K6;F5H041;P0CG48;F5H4D8;F5GZ39	Ubiquitin-60S ribosomal protein L40;Ubiquitin;60S ribosomal protein L40;Ubiquitin-40S ribosomal protein S27a;Ubiquitin;40S ribosomal protein S27a;Polyubiquitin-B;Ubiquitin;Polyubiquitin-C;Ubiquitin	24.4597	25.2339	24.4678	24.7372	25.2486	24.8153	25.3271	25.4903		0.913526	0.495678
WASF2	Q9Y6W5;Q9Y6W5-2	Wiskott-Aldrich syndrome protein family member 2	23.752	23.9103	23.7818	23.6633	24.1763	24.1628	24.1501	23.8046		1.1939	0.296615
XAGE1A	Q9HD64;Q9HD64-4	X antigen family member 1	NaN	NaN	NaN	NaN	NaN	NaN	NaN	21.3229		0.539078	1.03491
XRN2	Q9H0D6-2;B4DZC3;Q9H0D6	5-3 exoribonuclease 2	27.6826	27.1507	27.5445	27.6219	24.7362	24.9262	25.1439	24.5484		3.209	-2.66127
YBX1	P67809;E7ETA0;H0Y449;C9J5V9;P16989-2;P16989-3;P16989;Q9Y2T7	Nuclease-sensitive element-binding protein 1	26.6895	25.9917	25.8183	26.5756	24.1981	24.5967	23.8777	24.1927		2.37305	-2.05246
ZC3HAV1	Q7Z2W4-3;Q7Z2W4-2;Q7Z2W4;C9J6P4;F5H1W0	Zinc finger CCCH-type antiviral protein 1	22.9458	23.1082	22.8707	24.5931	21.1965	21.4824	21.6557	21.02		1.74629	-2.0408
