# Supplementary material for: mRNA export through an additional cap-binding complex consisting of NCBP1 and NCBP3
Source: Nat Commun. 2015 Sep 18;6:8192. doi: 10.1038/ncomms9192 (PMC4595607; doi:10.1038/ncomms9192)
Supplement: Supplementary Data 2 — Abbreviations and accession numbers of NCBP3 orthologous proteins. [file ncomms9192-s3.xlsx]

## Sheet: Supplementary Table 2
Supplementary Data 2. Abbreviations and accession numbers of NCBP3 orthologous proteins. Table contains abbreviation and accession numbers of species plotted in Supplementary Fig. 4.
Abbreviation	Accession number	Species
H.sapiens	NP_001107590.1	Homo sapiens
M.musculus	NP_080094.3	Mus musculus
G.gallus	NP_001012823.1	Gallus gallus
F.peregrinus	XP_005240601.1	Falco peregrinus
X.laevis	NP_001086653.1	Xenopus laevis
A.mississippiensis	XP_006274076.1	Alligator mississippiensis
D.rerio	NP_956437.1	Danio rerio
O.latipes	XP_004076718.1	Oryzias latipes
B.floridae	XP_002596627.1	Branchiostoma floridae
A.mellifera	XP_003249693.1	Apis mellifera
B.terrestris	XP_003394196.1	Bombus terrestris
N.vitripennis	XP_001605907.2	Nasonia vitripennis
B.malayi	XP_001895046.1	Brugia malayi
C.elegans	NP_506016.1	Caenorhabditis elegans
S.mansoni	XP_002572826.1	Schistosoma mansoni
A.queenslandica	XP_003384180.1	Amphimedon queenslandica
A.otae	XP_002846080.1	Arthroderma otae CBS 113480
T.stipitatus	XP_002484364.1	Talaromyces stipitatus ATCC 10500
S.pombe	NP_587926.2	Schizosaccharomyces pombe
S.japonicus	XP_002173069.1	Schizosaccharomyces japonicus yFS275
P.lutzii	XP_002792316.1	Paracoccidioides sp. 'lutzii' Pb01
P.chrysogenum	XP_002566454.1	Penicillium chrysogenum Wisconsin 54-1255
C.immitis	XP_001245360.1	Coccidioides immitis RS
A.fumigatus	XP_750063.1	Aspergillus fumigatus Af293
P.placenta	XP_002470362.1	Postia placenta Mad-698-R
C.albicans	XP_720772.1	Candida albicans SC5314
D.hansenii	XP_459737.2	Debaryomyces hansenii CBS767
L.elongisporus	XP_001524814.1	Lodderomyces elongisporus NRRL YB-4239
Y.lipolytica	XP_500259.1	Yarrowia lipolytica
B.terrestris	XP_003394196.1	Bombus terrestris
C.briggsae	XP_002636648.1	Caenorhabditis briggsae
C.remanei	XP_003114394.1	Caenorhabditis remanei
L.loa	EJD75518.1	Loa loa
M.rotundata	XP_003705799.1	Megachile rotundata
B.impatiens	XP_003489441.1	Bombus impatiens
A.dorsata	XP_006609765.1	Apis dorsata
A.florae	XP_003698592.1	Apis florea
D.novemcinctus	XP_004477036.1	Dasypus novemcinctus
H.saltator	EFN78768.1	Harpegnathos saltator
O.niloticus	XP_005457409.1	Oreochromis niloticus
Mochrogaster	XP_005349669.1	Microtus ochrogaster
P.maniculatus	XP_006992275.1	Peromyscus maniculatus bairdii
C.biroi	EZA53173.1	Cerapachys biroi
T.castaneum	EFA09513.1	Tribolium castaneum
