# Supplementary material for: mRNA export through an additional cap-binding complex consisting of NCBP1 and NCBP3
Source: Nat Commun. 2015 Sep 18;6:8192. doi: 10.1038/ncomms9192 (PMC4595607; doi:10.1038/ncomms9192)
Supplement: Supplementary Data 3 — Quantitative proteomics after NCBP knockdown. [file ncomms9192-s4.xlsx]

## Sheet: Supplementary Table 3
Supplementary Data 3. Quantitative proteomics after NCBP knockdown. HeLa cells were treated with siRNA for five days and analysed by quantitative proteomics (see Supplementary Fig. 4 and Methods). Shown are log2 transformed and non-imputed label-free quantification (LFQ) intensities.
Protein IDs	Protein names	Gene names	LFQ intensity siNCBP1_1	LFQ intensity siNCBP1_2	LFQ intensity siNCBP1_3	LFQ intensity siNCBP2_1	LFQ intensity siNCBP2_2	LFQ intensity siNCBP2_3	LFQ intensity siNCBP2/NCBP3_1	LFQ intensity siNCBP2/NCBP3_2	LFQ intensity siNCBP2/NCBP3_3	LFQ intensity siNCBP3_1	LFQ intensity siNCBP3_2	LFQ intensity siNCBP3_3	LFQ intensity siScrambled_1	LFQ intensity siScrambled_2	LFQ intensity siScrambled_3
Q9H0G5;A0A024QZ33;K7ERM9;K7EK40;K7EMD8	Nuclear speckle splicing regulatory protein 1	NSRP1;CCDC55	NaN	NaN	NaN	26.1579	26.6363	NaN	NaN	NaN	NaN	NaN	NaN	NaN	26.7009	26.3498	26.5677
Q8NB49;A0A067XG54	Phospholipid-transporting ATPase IG	ATP11C	26.8507	27.0261	26.9348	27.3872	27.5511	27.4126	27.4348	27.4716	27.3992	27.8024	27.6201	27.7387	27.9263	27.7936	27.4768
P11532;A0A087WV90;E9PDN5;A0A087WTU7;A0A075B6G3;E7EQS5;F8VX32;E7ESB2;H0Y304;E7EQR9;F5GZY3;Q13474	Dystrophin	DMD	28.237	28.3135	28.2412	28.2236	28.3359	28.3222	28.0825	28.0338	28.229	28.5871	28.1032	28.5992	28.6536	28.6456	28.7015
P82921;A0A075B746	28S ribosomal protein S21, mitochondrial	MRPS21	26.9147	27.0038	26.2724	NaN	26.9138	26.8757	27.1389	NaN	26.4521	27.1759	26.7666	27.304	27.0407	26.7718	26.96
Q8NHY3;A0A075B7B7	GAS2-like protein 2	GAS2L2	NaN	27.5368	27.4147	28.023	27.1491	27.2832	27.159	NaN	26.924	27.3796	27.7799	27.2392	27.5919	28.0435	25.0953
Q92804;A0A075B7D9;A0A075B7F4	TATA-binding protein-associated factor 2N	TAF15	29.7011	29.6694	29.2783	29.9361	30.1547	29.8261	30.3298	30.5192	29.8589	29.638	30.098	30.3207	30.3699	30.0779	29.85
A8CG34;A0A075B7F8;A0A087WY75;C9JFL1;A6NF01	Nuclear envelope pore membrane protein POM 121C	POM121C	27.5787	27.6786	27.8098	27.4375	27.5639	27.7223	27.8569	27.8821	27.9299	27.7009	27.8113	27.8045	27.5547	27.3838	27.3485
V9HW75;A0A087WSV8;P80303;Q2L696;E9PKG6;E9PLR0;E9PLE9;H0YEG8;E9PJP3;H0YD18;E9PM22	Nucleobindin-2;Nesfatin-1	HEL-S-109;NUCB2;Nucb2;DCAF5	29.346	29.6395	29.785	29.931	30.0326	29.9993	29.831	29.8443	29.9883	29.9031	29.8125	30.0897	30.2381	30.1208	30.2687
A0A087WSY9;Q16881;A0A087WSW9;F8W809;E9PNQ6;E9PIR7;E9PKD3;E9PIZ5;E9PLT3;E9PKI4;E9PQI3;E9PJU2	Thioredoxin reductase 1, cytoplasmic	TXNRD1;GML	31.7107	31.846	31.7104	31.5522	31.2918	31.5419	31.7112	31.4938	31.9306	31.4586	31.6894	31.2246	31.5099	31.5446	31.6712
Q08499;A0A087WSZ7;D6RHE0;P27815;Q07343;Q08493;K7EKV1;E9PJ03;E9PNB0;E9PR34;K7ENX7;O76104;Q32MM7;V9GYN0	cAMP-specific 3,5-cyclic phosphodiesterase 4D	PDE4D;DPYSL3	28.5115	28.8441	28.4865	28.6967	29.1124	28.9188	28.4806	29.0307	29.4255	29.0308	29.3054	28.9523	29.3571	29.0691	29.0636
Q6P1K2;A0A087WT04;U3KQ54;V9GYI0;V9GYH6	Polyamine-modulated factor 1	PMF1;PMF1-BGLAP	25.6605	NaN	25.6685	NaN	25.3876	25.3287	25.559	NaN	25.5931	25.506	25.7198	NaN	NaN	25.5187	25.7661
Q9NV06;A0A087WT20;B3KME9;A0A087X1F8;E5RHM4	DDB1- and CUL4-associated factor 13	DCAF13	28.9994	29.5238	29.3721	29.4291	29.3573	28.9752	29.1646	28.8221	29.0814	28.8906	29.5996	29.3763	29.3786	29.0194	28.6901
P30519;A0A087WT44;I3L159;I3L1F5;I3L1Y2;I3L276;I3L4P8;I3L463	Heme oxygenase 2	HMOX2	29.5142	30.0387	29.4587	29.6453	29.8908	29.5493	29.9586	29.6668	29.8662	29.8371	29.4747	29.9545	29.5463	30.1043	29.5277
Q9H0W9;A0A087WT99;E9PPB5;E9PQS1;E9PR95;E9PSC3;E9PLC5;E9PLB3;E9PIP1;E9PJU8	Ester hydrolase C11orf54	C11orf54	29.8783	29.6121	29.7299	29.8927	29.7788	29.8827	29.5256	29.3682	29.6794	29.7101	29.7994	29.8604	30.0808	30.0058	30.1374
Q96PV6;A0A087WTE7;C9JMY0;A0A087WUE4;C9J1N5;B0VJY8;E7EWC7	Leukocyte receptor cluster member 8	LENG8	26.7131	27.0482	26.7987	27.0444	26.9804	NaN	26.9086	NaN	27.3567	26.9618	NaN	26.9697	27.6036	26.7823	26.2398
Q12913;A0A087WTK0;A0A087WVC6	Receptor-type tyrosine-protein phosphatase eta	PTPRJ	NaN	NaN	NaN	NaN	NaN	NaN	26.6922	NaN	26.5316	NaN	NaN	NaN	NaN	NaN	NaN
Q9Y6N7;A0A087WTM1;A0A087WZ85;H7C4Y7	Roundabout homolog 1	ROBO1	NaN	NaN	25.3596	26.7803	NaN	26.6482	NaN	26.9243	27.6717	NaN	NaN	NaN	NaN	NaN	25.8536
P04114;A0A087WTM7	Apolipoprotein B-100;Apolipoprotein B-48	APOB	28.8603	28.906	28.9087	28.3737	28.5844	28.4767	28.9549	28.9123	28.5434	28.5317	28.476	28.5829	28.6855	28.2329	28.7006
Q96T88;A0A087WVR3;A0A087WTW0;A0A087WWG9	E3 ubiquitin-protein ligase UHRF1	UHRF1	29.6568	29.7291	29.8513	29.9746	30.1635	30.088	30.0363	29.975	30.186	30.0901	30.3033	30.6331	30.3698	30.1884	30.2441
Q96RQ1;A0A087WU02;F8W0R1;F8VPA6;F8VR88;F8VUZ2;H0YI50;H0YI58;H0YHJ8;F8VRW9	Endoplasmic reticulum-Golgi intermediate compartment protein 2	ERGIC2;RLN3	28.5456	28.6981	28.6707	28.7537	28.7195	28.5972	28.3796	28.4008	27.6393	28.6543	28.8184	28.807	28.2072	28.6473	27.4737
A0A087WU03			NaN	NaN	26.5024	NaN	26.4158	NaN	NaN	26.6889	26.5556	NaN	26.4228	26.4416	26.6075	26.5457	26.6231
Q8IY22;A0A087WU05;A0A087WY48	C-Maf-inducing protein	CMIP	26.8925	26.9943	27.0992	26.8195	26.2834	NaN	26.4622	26.3472	26.3272	26.4173	NaN	NaN	26.769	26.4839	26.2325
M0R176;A0A087WU28;Q4U2R6	39S ribosomal protein L51, mitochondrial	MRPL51	NaN	26.0208	26.8398	NaN	26.3106	26.7853	26.7344	26.5584	26.7752	NaN	26.5859	NaN	25.8023	25.8446	25.5116
P51790;A0A087WU31;E9PE15;P51793;G3XAG5;H0Y8Z8	H(+)/Cl(-) exchange transporter 3;H(+)/Cl(-) exchange transporter 4	CLCN3;CLCN4	NaN	25.7578	NaN	NaN	25.8129	NaN	NaN	NaN	NaN	25.4844	25.4149	NaN	NaN	NaN	NaN
Q9H0U3;A0A087WU53	Magnesium transporter protein 1	MAGT1	27.9138	27.8513	27.4385	28.108	27.9576	27.7208	28.3253	28.3243	28.024	27.877	28.3207	27.629	27.3034	27.3295	27.7452
Q8WYA6;A0A087WUB9;A2A2P1	Beta-catenin-like protein 1	CTNNBL1	29.3154	29.2806	29.1793	29.272	29.1825	29.1819	28.8273	29.1581	28.9863	29.0809	29.172	28.6406	28.7999	28.6542	29.0112
Q15005;A0A087WUC6;E9PI68;E9PL01;E9PRB9;H0YE04	Signal peptidase complex subunit 2	SPCS2	29.5255	29.4733	28.942	29.7427	29.4709	29.5358	29.0362	29.1365	28.7184	29.557	29.1623	29.5306	29.3786	29.382	29.7897
Q6DD87;A0A087WUD1	Zinc finger protein 787	ZNF787	26.9668	26.9355	26.8154	26.8709	NaN	NaN	26.6359	26.954	27.4802	27.2989	27.0557	26.752	27.0131	26.8909	27.0766
Q13068;P0CL82;Q13065;P0CL81;P0CL80;O76087;A0A087WUD6;Q13070;Q13069;Q13067;A6NER3;A6NDE8;A1L429	G antigen 4;G antigen 12I;G antigen 1;G antigen 12G;G antigen 12F;G antigen 7;G antigen 6;G antigen 5;G antigen 3;G antigen 12J;G antigen 12H;G antigen 12B/C/D/E	GAGE4;GAGE12I;GAGE1;GAGE12G;GAGE12F;GAGE7;GAGE6;GAGE5;GAGE3;GAGE12J;GAGE12H;GAGE12B	27.8932	27.9244	27.6019	27.0852	26.991	27.4874	26.5428	26.5878	27.5407	27.1618	27.3148	26.757	27.4761	27.0068	26.9282
Q3T8J9;Q9H869;A0A087WUE6;A4PB68;B0QZ55	GON-4-like protein;YY1-associated protein 1	GON4L;YY1AP1	25.9065	25.5982	NaN	NaN	25.8695	26.0409	NaN	NaN	NaN	25.8553	25.9086	26.0668	26.1463	26.4045	NaN
P28715;A0A087WUH0;R4GMW8	DNA repair protein complementing XP-G cells	ERCC5;BIVM-ERCC5	27.4842	27.5934	27.5101	27.5055	27.6464	27.6315	28.0891	27.9302	27.6382	27.7144	27.819	28.1621	27.552	27.7142	27.6289
Q2M2I8;A0A087WUK0;E9PG46	AP2-associated protein kinase 1	AAK1	27.5149	27.3971	27.7343	27.2648	27.303	27.6015	27.4615	27.5657	27.2867	27.174	27.0136	27.3775	26.9007	27.0496	27.2197
O14979;A0A087WUK2	Heterogeneous nuclear ribonucleoprotein D-like	HNRNPDL	31.8786	32.2722	32.0183	31.5674	31.8678	31.7904	31.7865	31.6672	31.7675	31.6952	31.3654	31.7338	31.6631	31.5989	31.6147
Q3LXA3;A0A087WUL0;H0YCY6;I3L252;E9PJG8;E9PQR1	Bifunctional ATP-dependent dihydroxyacetone kinase/FAD-AMP lyase (cyclizing);ATP-dependent dihydroxyacetone kinase;FAD-AMP lyase (cyclizing)	DAK	31.4357	31.3825	31.2666	31.2338	31.1791	31.2082	31.032	31.0369	31.237	30.6291	30.4631	30.7098	30.5644	30.5299	30.6261
A0A087WUL4;A0A087WX23;Q86TG7;A0A087WXK2;A0A087WZG9	Retrotransposon-derived protein PEG10	PEG10	31.8559	31.9591	31.6029	31.7956	31.9385	31.675	31.6981	31.6569	31.7257	32.1166	32.0805	32.3067	31.9957	32.0587	32.1315
Q9BSM1;A0A087WUL5	Polycomb group RING finger protein 1	PCGF1	25.8444	26.5125	26.4392	26.254	26.5255	26.8258	26.0553	NaN	NaN	26.4207	26.8997	26.3436	26.6529	26.7925	26.7206
P57105;A0A087WUM0;A0A087X1F5;A0A087WYV9	Synaptojanin-2-binding protein	SYNJ2BP	28.3719	28.1743	27.6209	28.1902	27.6842	28.1206	27.4273	27.2197	27.4687	27.927	27.3115	27.4011	27.4488	27.7033	28.498
Q9GZT3;A0A087WUN7;H0YJ40;G3V4X6;G3V2S9;H0YJW7;H0YJI1;H0YJ07;H0YJU7	SRA stem-loop-interacting RNA-binding protein, mitochondrial	SLIRP	31.6352	31.3258	31.7324	31.5198	31.6871	31.7742	31.2972	31.8793	31.8471	32.0205	31.8527	32.4804	31.8504	31.7489	31.4189
P62847;E7ETK0;A0A087WUS0	40S ribosomal protein S24	RPS24	31.2594	31.2874	31.0317	31.3296	31.3225	31.0832	31.3363	31.3776	30.7506	31.0622	31.918	31.2234	31.0758	31.0627	31.3124
O60841;A0A087WUT6	Eukaryotic translation initiation factor 5B	EIF5B	32.2801	32.5495	32.4173	32.069	32.3518	32.3745	32.1307	32.4378	32.268	32.0245	32.1125	32.222	32.0331	32.1899	32.0537
Q99417;A0A087WV05	C-Myc-binding protein	MYCBP	26.5792	27.5319	27.6212	27.6323	27.2827	27.151	27.9684	27.7084	27.733	27.6421	27.3348	27.58	27.7732	27.7309	27.4248
Q9H299;A0A087WV23;Q5T123	SH3 domain-binding glutamic acid-rich-like protein 3	SH3BGRL3	NaN	24.1899	24.4477	24.0999	NaN	NaN	24.1878	NaN	NaN	NaN	NaN	NaN	NaN	NaN	NaN
O95684;A0A087WV25	FGFR1 oncogene partner	FGFR1OP	25.3277	NaN	NaN	24.9008	NaN	NaN	25.6401	25.6472	NaN	26.1295	NaN	NaN	NaN	NaN	NaN
A0A087WV46;C9JXA7;Q0VGL1;A0A087X1E5;A0A087WT92	Ragulator complex protein LAMTOR4;Ragulator complex protein LAMTOR4, N-terminally processed	LAMTOR4	NaN	27.3	NaN	NaN	NaN	NaN	NaN	27.38	27.3675	NaN	NaN	27.5588	27.2641	27.3177	NaN
P46013;A0A087WV66	Antigen KI-67	MKI67	32.6079	32.6794	32.5614	32.6544	32.8133	32.5663	32.6017	32.7722	32.7482	33.0259	32.999	33.1668	32.9108	32.9461	32.9327
O75352;J3QS48;I3L295;J3KT75;J3QW43;J3QRD5;Q9H3L2;Q1HDL3;A0A087WV81;J3KSI4;I3L1D2;I3L4E0;J3KTK8;J3QQZ4;I3L405;I3L261	Mannose-P-dolichol utilization defect 1 protein	MPDU1;HBEBP2BPA	28.2369	28.2623	28.266	28.393	28.0861	29.2088	28.0337	27.932	28.3102	28.6666	28.6246	28.0725	28.2435	28.7243	28.66
Q9BQ39;A0A087WVB0;A0A087WVC1	ATP-dependent RNA helicase DDX50	DDX50	28.5188	28.5825	28.4056	28.9234	28.9972	28.9652	28.7318	28.8025	28.7224	28.864	28.9518	29.0017	29.3618	29.5648	29.3194
Q9NZM3;A0A087WVF7;E7EPJ2;H0Y3G5;F8W719	Intersectin-2	ITSN2	26.2998	26.3732	25.9041	25.6155	NaN	NaN	NaN	NaN	NaN	NaN	NaN	NaN	NaN	25.4173	NaN
Q6UB35;A0A087WVM4;B7ZM99;H0Y327;Q4VXM0;Q5JYA8;Q5JYA3;Q4VXM1;Q4VXV2	Monofunctional C1-tetrahydrofolate synthase, mitochondrial	MTHFD1L	29.91	29.917	30.146	30.0024	30.1138	30.2434	29.8979	29.9798	30.1001	30.3076	30.0899	30.414	30.4009	30.1392	30.208
P53814;A0A087WVP4;A0A087X1R1	Smoothelin	SMTN	25.7771	26.147	26.139	NaN	25.3673	NaN	25.5777	NaN	NaN	25.9234	NaN	NaN	25.6951	25.2497	NaN
Q00610;A0A087WVQ6;J3KS13;P53675;A0A087WX41;K7EJJ5;J3KSQ2;J3KRF5;J3QL20;F5H5N6	Clathrin heavy chain 1	CLTC	34.5149	34.5756	34.3902	34.4952	34.286	34.4213	34.2944	34.1689	34.4091	34.3994	34.4813	34.2301	34.2656	34.596	34.4994
A0A087WVS8;Q70IA6	MOB kinase activator 2	MOB2	NaN	26.9044	NaN	NaN	26.7634	NaN	27.0292	26.8994	NaN	NaN	NaN	NaN	NaN	NaN	NaN
O00512;A0A087WVU5	B-cell CLL/lymphoma 9 protein	BCL9	NaN	25.7146	NaN	NaN	26.4388	NaN	26.2778	NaN	NaN	NaN	NaN	NaN	NaN	25.4924	25.8082
P22694;A0A087WVV9;A0A087WVC4;B1APG2;B1APF8;B1APF9;B1APG3;P22612;B1APF6;B1APF7;B1APG0	cAMP-dependent protein kinase catalytic subunit beta	PRKACB	NaN	NaN	NaN	NaN	25.066	NaN	NaN	NaN	NaN	NaN	25.4529	NaN	NaN	25.6028	25.5383
A0A087WVZ9;P19388;A0A087WWX0;K7EQN2;K7EJ87;A0A087WVN5	DNA-directed RNA polymerases I, II, and III subunit RPABC1	POLR2E	27.8908	28.225	28.082	28.0857	28.2647	28.4207	27.9225	28.0107	28.4208	28.0745	28.2694	28.8208	28.211	28.3793	28.5554
Q0VDG4;A0A087WW14;F8W0M9;C9JID8	Secernin-3	SCRN3	NaN	NaN	NaN	NaN	NaN	NaN	NaN	NaN	NaN	24.7703	NaN	NaN	25.1959	25.2512	25.0637
P55198;A0A087WW39	Protein AF-17	MLLT6	25.6099	NaN	25.4797	25.4882	25.8371	25.3821	25.6769	25.3506	25.6454	NaN	25.6118	NaN	25.5371	NaN	NaN
Q9Y371;A0A087WW40	Endophilin-B1	SH3GLB1	29.5463	29.7179	29.6089	29.2226	29.3743	29.3586	29.3996	29.3976	29.2886	29.1341	29.0939	29.4041	29.22	29.3495	29.1807
O43516;A0A087WW70;E9PB87;C9JTB9;B8ZZ90;C9JB04	WAS/WASL-interacting protein family member 1	WIPF1	NaN	NaN	NaN	25.4738	25.4846	25.5245	NaN	NaN	NaN	25.4698	25.4551	NaN	25.4657	25.1943	NaN
Q15334;A0A087WW77	Lethal(2) giant larvae protein homolog 1	LLGL1	28.1295	28.1739	28.1264	28.2671	28.2272	28.1383	28.1698	27.7013	27.9952	27.9945	27.7142	28.2514	28.1656	27.5695	27.6274
O60333;A0A087WWA3;Q4R9M9	Kinesin-like protein KIF1B	KIF1B;KIF1Bbeta	26.5372	NaN	25.7847	26.34	25.2423	NaN	26.2094	26.2305	26.5023	25.8517	25.7458	NaN	25.7269	NaN	26.5786
Q9P2T1;H0YMB3;H0YLV5;A0A087WWM4;F8WAN9;H0YNJ6;H0YN22;H0YK13;H0YMW6;H0YNS9;H0YK71;H0YLB8;H0YNH0;H0YL68;H0YKE1;H0YMR9;H0YMV5	GMP reductase 2;GMP reductase	GMPR2	28.1561	28.4417	28.0845	28.2556	28.6975	28.3765	28.7186	28.8254	28.7772	28.6317	28.5029	28.6063	28.5992	28.8944	28.9822
Q96T37;A0A087WWP4	Putative RNA-binding protein 15	RBM15	29.4736	29.598	29.6186	29.5157	29.6243	29.092	29.6077	29.6998	29.4346	29.6266	29.5837	29.4607	29.5882	29.6769	29.4906
Q5VWQ0;A0A087WWP8	Round spermatid basic protein 1	RSBN1	26.4219	26.5005	26.0098	26.3133	26.3534	25.6266	26.1691	26.3558	26.1677	26.6031	26.1473	26.66	26.2736	26.6157	26.3505
P56270;I3L2Z5;A0A087WWR2;H3BQI4;I3L411;H3BPU3;I3L4Y2;H3BQS2;I3L0V8	Myc-associated zinc finger protein	MAZ	25.6268	25.101	24.9981	25.7813	NaN	25.0141	25.1801	24.6676	24.9636	25.8367	25.8271	25.3002	24.8339	25.2639	25.66
Q96FV9;A0A087WWS1;R4GMN4;A0A087WY84;J3KT14;J3KRD7;J3QQZ3;R4GN58	THO complex subunit 1	THOC1	29.8761	29.8735	29.7836	29.6653	29.5516	29.92	29.8244	29.9178	29.8169	29.5203	29.5339	29.5803	29.7849	29.4729	29.6362
O15403;A0A087WX92	Monocarboxylate transporter 7	SLC16A6	NaN	NaN	NaN	NaN	NaN	NaN	NaN	NaN	NaN	26.0609	26.5585	NaN	27.3496	27.1212	27.3756
Q9BVN2;Q68CX2;A0A087WYB2;A0A087WX95;A0A087WZ68;A0A087WW20	RUN and SH3 domain-containing protein 1	RUSC1;DKFZp761A1822	NaN	25.5221	25.8484	25.4193	25.6391	25.8994	NaN	NaN	25.9263	25.766	25.6927	NaN	26.0887	25.8869	NaN
O95299;A0A087WXC5;E7ESZ7;Q8N1B9;C9J6X0;H7C2W5;H7C1Y7;H7C2X4	NADH dehydrogenase [ubiquinone] 1 alpha subcomplex subunit 10, mitochondrial	NDUFA10	29.6237	29.7942	29.7427	29.9379	29.815	29.9747	30.0488	29.9195	29.9194	29.8283	30.2068	30.0189	29.4098	29.6972	29.4996
P51608;A0A087WXF0;A0A087X1U4;A0A087WVW7;B5MCB4	Methyl-CpG-binding protein 2	MECP2	27.8517	28.0039	28.094	27.5883	28.0234	27.7718	27.1822	27.7757	28.2903	27.8132	27.4259	27.889	27.9051	27.9445	28.1669
Q9NP64;E7EPF0;A0A087WXF8;A0A087WYV3;A0A087WXU5;A0A087WYF0	Nucleolar protein of 40 kDa	ZCCHC17	25.1889	25.7841	25.5102	NaN	25.6992	NaN	25.7212	NaN	NaN	25.7444	25.3709	25.8623	25.6489	26.0411	25.7192
Q6NVY1;A0A087WXI1;B8ZZZ0;B9A058;F8W8A6;H7C126;H7BYI7;H7C1A5;H7C400	3-hydroxyisobutyryl-CoA hydrolase, mitochondrial	HIBCH	28.7324	28.6476	28.9665	28.8741	29.1107	28.9714	28.6615	28.7882	28.5895	28.3808	28.7521	28.7784	28.6979	28.6836	28.9372
J3QSS3;A0A087WXK5;Q9BZC7;H0Y8D6;H0Y8C9;E7EU84	ATP-binding cassette sub-family A member 2	ABCA2	NaN	NaN	28.5811	NaN	NaN	NaN	27.9693	30.105	28.7477	28.2788	27.1719	NaN	27.8234	29.3216	29.5436
Q15643;A0A087WXK9;H0YJ97	Thyroid receptor-interacting protein 11	TRIP11	28.3298	28.6279	28.7463	28.163	28.413	28.6447	28.7356	28.623	28.296	28.5133	28.7705	28.7754	28.8364	28.7574	28.4086
Q9H270;A0A087WXL6;B7Z879;A0A087X2J4;REV__O95342	Vacuolar protein sorting-associated protein 11 homolog	VPS11	28.0704	28.4247	27.5899	28.43	28.9257	28.6658	28.3583	28.797	29.1277	28.7007	28.7855	28.6594	28.8319	28.9725	29.0739
Q01167;A0A087WXM0;E9PPI7;E9PM37;I3L4U8	Forkhead box protein K2	FOXK2	28.1008	28.0141	28.2035	27.841	27.9537	27.7681	27.672	28.24	28.504	27.8255	27.9024	28.1602	27.9315	27.9807	28.3633
P18621;A0A087WXM6;J3QQT2;J3KRX5;J3QLC8;J3KRB3;A0A087WWH0;J3QS96;A0A087WY81;J3KSJ0	60S ribosomal protein L17	RPL17	32.9179	32.5636	32.6692	32.8061	32.7857	32.7025	33.0136	33.1578	33.1867	32.7877	32.8718	32.6102	32.8023	32.8805	32.8239
Q765P7;A0A087WXN9	MTSS1-like protein	MTSS1L	NaN	NaN	NaN	24.6914	NaN	NaN	NaN	25.1809	25.565	NaN	NaN	NaN	NaN	NaN	NaN
Q8IY47;A0A087WXP9	Kelch repeat and BTB domain-containing protein 2	KBTBD2	25.4915	25.7275	25.7942	NaN	26.1355	26.2602	25.9868	26.1089	NaN	NaN	26.0718	NaN	25.9446	NaN	25.5515
Q5TBB1;A0A087WXR7;A0A087WZJ6	Ribonuclease H2 subunit B	RNASEH2B	27.2943	27.2371	26.7724	26.7809	27.1796	26.5787	27.2662	27.2908	27.3294	27.5362	27.0814	27.3227	27.3012	26.8577	26.5069
O43681;A0A087WXS7;K7ERW9	ATPase ASNA1	ASNA1	30.3242	30.324	30.3784	30.2764	30.1924	29.9208	30.251	30.4099	30.5127	30.0492	30.0836	30.0816	30.1506	29.7503	29.9001
Q96G74;H7BZQ3;A0A087WXV6	OTU domain-containing protein 5	OTUD5	NaN	NaN	24.8097	NaN	24.9267	25.1736	NaN	24.8874	25.178	25.2779	25.2125	25.3285	25.3843	25.4255	NaN
P20908;A0A087WXW9	Collagen alpha-1(V) chain	COL5A1	24.6554	NaN	NaN	NaN	25.3033	24.6891	25.5729	NaN	24.8866	24.6815	24.9734	NaN	25.0891	25.0475	24.7411
Q9Y5A9;A0A087WXZ3;S4R3J8;S4R3V3	YTH domain-containing family protein 2	YTHDF2	28.412	28.5087	28.6996	28.4664	28.8037	28.7361	29.017	28.8217	28.8995	28.581	28.9026	28.6485	28.8479	28.9407	28.8126
Q6AI08;A0A087WXZ7;K7EIX2;K7ELR8;K7EK31;K7ESP5	HEAT repeat-containing protein 6	HEATR6	26.2633	26.411	26.3075	26.5252	26.2917	26.2514	26.4587	26.2662	26.388	26.869	26.4339	25.9631	26.4825	26.1593	26.3963
Q9Y4I1;A0A087WY00;G3V394;F8WE88;F8W6H6;Q9UES5;O95317;E7ERV5	Unconventional myosin-Va	MYO5A	28.0761	28.1182	28.0987	28.1638	28.2711	28.3595	27.9456	27.6239	27.924	27.3371	28.2112	28.265	28.3832	28.1322	28.4895
P06493;A0A087WY43;A0A087WZZ9;E5RIU6	Cyclin-dependent kinase 1	CDK1	31.5665	31.6363	31.5853	32.0128	31.9534	31.8891	31.8411	31.9535	32.1374	31.977	32.1287	31.98	31.8791	31.5762	31.5182
Q9NP79;A0A087WY55;Q5TGM0	Vacuolar protein sorting-associated protein VTA1 homolog	VTA1	29.928	29.8321	30.0321	29.4696	29.7515	29.6184	29.6681	29.7998	29.8343	29.6289	29.6812	29.9387	29.8475	29.6369	29.5147
Q96CW1;A0A087WY71;E9PFW3;C9JJ47;C9JGT8;C9JTK4;C9JJD3;C9JPV8;H7C4C3	AP-2 complex subunit mu	AP2M1	30.3339	30.1895	30.5666	30.6743	30.5892	30.6822	30.581	30.6446	30.8339	30.4766	30.4338	30.9646	30.6487	30.1697	30.2542
Q9Y624;A0A087WY82	Junctional adhesion molecule A	F11R	28.7888	28.5137	28.8204	28.9202	28.89	28.8171	28.0861	28.4614	28.3559	28.6527	28.3896	28.902	28.98	29.0738	28.8001
Q8N5M9;A0A087WY88	Protein jagunal homolog 1	JAGN1	NaN	26.6214	27.3197	NaN	NaN	27.2263	27.0805	NaN	27.2853	27.5981	27.3964	27.5447	27.7799	NaN	NaN
P31641;A0A087WYN0;A0A087WY96;C9JPV1	Sodium- and chloride-dependent taurine transporter;Transporter	SLC6A6	25.2719	25.2007	25.3655	24.8333	25.0259	25.0359	24.4834	24.7936	24.362	25.5307	25.3692	25.1796	25.56	25.726	25.9788
Q03519;A0A087WYD6;E7ENX8	Antigen peptide transporter 2	TAP2	29.0916	29.4737	29.1363	29.2968	29.214	29.5823	29.5595	29.3928	29.4292	29.2658	29.2801	29.2172	29.2913	29.5885	29.1961
Q96N06;A0A087WYH0;J3KRC8;J3KS58	Spermatogenesis-associated protein 33	SPATA33	25.0953	25.1745	25.2221	25.5115	25.7714	25.3941	25.0829	25.708	25.2736	25.2138	25.0947	25.5092	25.0857	25.2442	25.2807
Q8IXJ6;B5MCS1;E7EWX6;A0A087WYM3;C9JR33;C9J3U7;F8WCF4;C9JZQ0;F8WF57;F8WDM4	NAD-dependent protein deacetylase sirtuin-2	SIRT2	NaN	25.7499	25.615	26.0786	25.9992	24.8371	25.9442	26.2117	NaN	NaN	NaN	NaN	NaN	25.6646	25.4313
Q7Z478;A0A087WYN9;H0Y8L1	ATP-dependent RNA helicase DHX29	DHX29	29.8377	29.8788	29.9958	29.7134	29.5755	29.4789	29.6455	29.557	29.5886	29.6853	29.3226	29.3297	29.6285	29.8936	29.4312
Q15185;A0A087WYT3;B4DDC6	Prostaglandin E synthase 3	PTGES3	31.9505	31.8876	31.9902	31.888	31.9012	31.7827	31.8189	31.5189	31.5146	31.8399	31.786	31.9181	31.1874	32.1426	32.5227
Q9Y5X1;A0A087WYU1;A0A087WVE4;A0A087WZW2	Sorting nexin-9	SNX9	29.5189	29.7779	29.6013	28.7672	28.966	28.7497	28.559	28.7903	28.5432	29.0828	29.053	29.3982	29.4459	29.3048	29.3073
A0A087WZ13;E9PAU2;Q8IY67;K7EKR9;K7EQG2	Ribonucleoprotein PTB-binding 1	RAVER1	30.4126	30.3728	30.3499	30.1711	30.346	30.0778	30.2473	30.4456	30.2416	30.2069	30.1843	30.4692	30.378	30.2486	30.1452
O94761;A0A087WZ30;V9GYB6;A0A087X072;V9GZ64	ATP-dependent DNA helicase Q4	RECQL4	NaN	25.6613	25.6591	26.1035	25.897	25.8353	26.0091	26.2957	26.4835	25.835	25.8063	26.0584	26.105	NaN	25.2005
Q8TCT7;A0A087WZ50;A0A087WZ93	Signal peptide peptidase-like 2B	SPPL2B	NaN	NaN	NaN	NaN	NaN	NaN	NaN	NaN	NaN	24.9208	24.3803	NaN	24.2625	24.4978	NaN
Q9H6U8;A0A087WZ62;H0YCW6;A0A087WTZ3;A0A087WV58;A0A087WVC0;A0A087WZY8	Alpha-1,2-mannosyltransferase ALG9	ALG9	27.1348	NaN	26.3858	NaN	27.2143	26.9726	27.1039	NaN	26.933	NaN	26.9932	26.8983	27.0454	NaN	26.368
Q15651;A0A087WZE9	High mobility group nucleosome-binding domain-containing protein 3	HMGN3	21.6501	22.1239	NaN	NaN	22.2611	21.7693	21.0447	21.6381	22.6325	21.8636	21.2873	22.0728	NaN	21.3975	21.8988
P29966;A0A087WZH7	Myristoylated alanine-rich C-kinase substrate	MARCKS	30.0707	30.2508	30.2064	30.0259	30.0523	30.012	30.4265	30.8778	30.6401	30.209	30.084	30.473	30.043	30.4552	30.4962
O00584;D6REQ6;D6RHI9;A0A087WZM2;H0YAE9;A0A087WWI1	Ribonuclease T2	RNASET2	26.2189	26.5478	26.8906	NaN	26.6653	26.7385	25.9916	25.461	26.9303	NaN	25.8051	NaN	26.5064	26.8512	26.5509
O43837;A0A087WZN1;A0A087X2E5	Isocitrate dehydrogenase [NAD] subunit beta, mitochondrial	IDH3B	30.0814	30.1379	29.8319	29.997	29.9966	30.008	30.4671	30.3776	30.0256	30.2016	30.0453	30.146	30.126	30.4483	30.1081
P49662;A0A087WZP8;E9PMT1	Caspase-4;Caspase-4 subunit 1;Caspase-4 subunit 2	CASP4	25.7923	26.0506	25.8933	26.2602	26.4373	26.1834	25.7366	25.8225	25.571	26.3983	26.9199	26.7941	27.8451	27.3923	26.772
Q00536;A0A087WZU2;E5RGN0;H0YAZ9;H0YC36;E5RIY8;H0YBX5;E5RIU4;H0YC60;E5RJM2	Cyclin-dependent kinase 16	CDK16	27.2236	27.2733	27.8023	27.4455	28.0388	27.9749	26.9855	27.2937	28.0082	27.0813	27.2288	28.1462	27.2528	27.6771	27.961
O43314;A0A087WZV0;D6RBU4;H0Y9M0;A0A087WWN8;K7EPT7;D6RFG4;H7C436	Inositol hexakisphosphate and diphosphoinositol-pentakisphosphate kinase 2	PPIP5K2	27.48	27.8246	27.541	27.556	27.9243	28.0213	27.9159	27.7976	27.6031	27.9175	27.9925	27.8535	27.9755	27.8166	27.7715
D6R9P3;D6RD18;D6RBZ0;A0A087WZV1;Q99729	Heterogeneous nuclear ribonucleoprotein A/B	HNRNPAB	32.2899	31.9614	31.7424	31.9779	32.0887	31.6027	32.1411	32.3156	31.801	32.0735	31.692	31.8883	31.5852	31.6956	32.2562
Q13505;A0A087WZY4	Metaxin-1	MTX1	27.6722	28.2358	28.2515	28.077	28.472	28.0464	27.7161	28.0652	28.299	27.7833	28.4028	28.7728	27.3218	27.8939	28.0354
Q9Y3A5;A0A087X020;F8WE72	Ribosome maturation protein SBDS	SBDS	30.9836	30.6733	30.8145	30.6131	30.5166	30.589	30.7843	30.8521	30.4633	30.2428	30.0827	30.6446	30.1247	30.4514	30.6309
Q9Y4L1;A0A087X054;E9PJ21;A0A087WWI4;K7EQK2;J3KTF1;J3QL06;Q9BST8;J3QQH7;J3QLE9;A0A087X214;A0A087WW13	Hypoxia up-regulated protein 1	HYOU1	33.102	33.1156	33.0295	33.361	33.3668	33.4259	33.0125	33.2113	33.2699	32.7959	32.8007	32.7343	33.0903	33.203	33.2471
Q53H96;A0A087X075;B4DVT6;B5MD87;F8WEI0	Pyrroline-5-carboxylate reductase 3	PYCRL	29.636	29.8652	29.5724	30.3011	29.9002	30.1921	29.7279	30.1542	30.3074	29.6204	29.8272	29.9684	30.0242	29.9478	29.8248
A0A087X0H9;E2PSN0			30.3798	30.3294	30.5532	30.423	30.5775	30.3899	30.4727	30.2311	30.3297	30.3516	30.4341	30.4836	30.4831	30.378	30.3078
Q07157;A0A087X0K9;G5E9E7;G3V1L9;H0Y3R8;H0YKB1	Tight junction protein ZO-1	TJP1	29.3998	29.4971	29.1704	29.506	29.4646	29.3965	29.6131	29.6429	29.4808	29.6325	29.4116	29.3626	29.4323	29.5295	29.5943
Q9BWU0;A0A087X0M4;A0A087WWF4;H7C256	Kanadaptin	SLC4A1AP	27.7137	27.3788	27.7154	27.3591	27.5579	27.5164	27.3343	27.5129	27.3488	27.8044	27.3948	27.4858	27.6191	27.3685	27.557
Q7Z739;A0A087X0Q1;A0A024R7W5;A0A087WY31;A0A087X0C3;S4R373	YTH domain-containing family protein 3	YTHDF3	29.8143	29.8585	30.0331	29.4258	29.5833	29.4743	29.3025	29.4379	29.3191	29.4948	29.5809	29.487	29.5578	29.6098	29.5171
Q9UMY4;A0A087X0R6	Sorting nexin-12	SNX12	29.0799	28.554	28.5743	28.3167	28.4269	28.4221	28.4017	28.5144	28.3629	28.1918	28.3207	28.4333	28.278	27.3953	28.0586
P43003;A0A087X0U3;A0A087WT87;P48664;E7EUS7;E7EUV6;M0QY32;M0R106;M0R063	Excitatory amino acid transporter 1	SLC1A3	27.1083	27.4209	27.5887	27.9804	27.5312	28.0698	26.7814	27.253	27.8991	27.4739	28.2135	28.5301	27.8499	28.1844	27.6278
Q9Y394;A0A087X0Z7;H0YJ66;H0YJR8;H0YJE4	Dehydrogenase/reductase SDR family member 7	DHRS7	28.4654	28.6316	28.3047	28.6685	28.4741	28.7948	28.2578	28.4352	28.8688	28.3463	28.623	28.4138	28.4084	28.4333	28.5398
Q15155;A0A087X117;A0A087WW46;H3BUC9;I3L0Q6;H3BTW1;H3BPS9	Nodal modulator 1	NOMO1	NaN	NaN	NaN	22.8801	NaN	NaN	NaN	22.6038	22.5513	NaN	NaN	NaN	NaN	NaN	23.2971
Q8NF64;E7EWM3;A0A087X127;Q9ULJ6;F6WR09	Zinc finger MIZ domain-containing protein 2;Zinc finger MIZ domain-containing protein 1	ZMIZ2;ZMIZ1	22.965	23.1435	NaN	NaN	NaN	NaN	NaN	NaN	22.8937	NaN	23.5759	22.9633	23.6521	NaN	NaN
Q92599;A0A087X142;A6NMH6;A6NFQ9;F8W8I8;C9JV02;C9J4G8	Septin-8	2015-09-08	27.8187	29.1423	28.6128	27.7055	28.8426	28.3558	28.2112	28.3321	29.5793	28.0397	28.0092	28.7663	28.2655	28.3982	28.7253
Q6ZRP7;A0A087X176;H0Y430	Sulfhydryl oxidase 2	QSOX2	28.3113	28.1552	27.6654	28.2419	27.5019	28.0461	27.6539	27.9362	27.9514	27.7081	28.2275	27.8703	27.3714	27.2692	27.5789
Q9Y6K9;A0A087X1B1;A0A087X0G7;A0A087WUW6;C9JH59;C9JN51;A0A087WV30;C9JCG6	NF-kappa-B essential modulator	IKBKG	28.0159	28.3134	27.9253	27.7536	27.6158	27.9193	26.8624	27.8315	28.0763	28.0574	27.7112	28.1656	27.8722	28.2483	27.6702
P53365;A0A087X1E4;E9PPY7;E9PRV8	Arfaptin-2	ARFIP2	29.254	28.9154	28.7882	28.9043	28.5571	28.6203	28.0311	28.3678	28.4079	28.2273	28.0837	28.1398	28.082	29.003	28.8999
O60613;A0A087X1G7;A0A087WXL0;A8MZD0	15 kDa selenoprotein	2015-09-15	27.1977	27.1592	27.3916	27.9175	27.2192	27.8418	27.2726	27.0253	27.4616	NaN	27.3536	26.9645	26.7949	NaN	NaN
A0A087X1N7;P20929;H0Y786;H7BZD5	Nebulin	NEB	29.9653	29.5789	29.1111	28.9745	28.9858	28.4819	NaN	NaN	NaN	NaN	28.4108	29.5296	29.041	NaN	NaN
A0A087X1U6			28.0746	28.1186	27.9443	28.0923	28.6007	28.1415	28.7764	28.3204	28.5955	28.3382	27.9643	28.0272	28.164	NaN	27.6746
Q9UL46;A0A087X1Z3;H0YM70;H0YKU2	Proteasome activator complex subunit 2	PSME2	30.2374	30.2535	30.6304	30.3681	30.3859	30.7037	30.6895	30.5871	30.6536	30.4333	30.8843	30.5537	30.4488	30.2043	30.6883
Q9H6U6;K7ESE9;A0A087X207;A0A087X2J1	Breast carcinoma-amplified sequence 3	BCAS3	25.6475	NaN	25.5719	NaN	25.877	25.663	25.9637	NaN	25.2709	25.8699	25.5098	NaN	26.0657	25.6217	NaN
Q8TCG1;A0A087X211;F8WF26;F8WAX6	Protein CIP2A	KIAA1524	27.7004	27.6167	27.8791	27.989	27.8741	28.0139	27.2689	27.4105	27.7839	27.9534	27.8166	27.5767	27.9611	27.7844	27.4579
Q6PCB5;A0A087X239;H7C2D3;C9JM20	Round spermatid basic protein 1-like protein	RSBN1L	25.5144	25.2549	NaN	NaN	NaN	26.2743	26.1104	NaN	NaN	25.3833	NaN	NaN	25.5477	25.8288	25.4788
Q2M389;A0A087X256;F8W1W1;F8VYH7;F8VNZ5	WASH complex subunit 7	KIAA1033	28.0394	27.9566	27.9836	28.5439	27.979	28.4356	27.5597	27.9967	27.8107	27.9832	28.2032	27.5146	28.0228	27.8568	28.0091
Q9NNW5;A0A087X295;E9PDU5;E9PBK6;Q6PKC6;C9K020;E5RFX3;F8WE36	WD repeat-containing protein 6	WDR6	26.4728	26.6667	26.5423	26.4209	26.6488	26.6676	26.5487	27.0995	26.8761	26.6757	26.8617	27.0399	26.7634	26.8516	26.9835
Q9BRJ2;A0A087X2D5;A0A087WU62	39S ribosomal protein L45, mitochondrial	MRPL45	29.1375	28.8241	29.0267	28.9661	28.9024	28.5497	29.0386	29.0293	28.6361	28.5803	28.9783	28.6259	29.2179	28.2651	28.2321
O60271;A0A087X2D8;H0YBE9;D6RHI8;H0YBS5;H0Y981	C-Jun-amino-terminal kinase-interacting protein 4	SPAG9	30.4283	30.3524	30.3556	30.1595	30.196	30.0581	30.1092	30.1892	30.2516	30.2527	30.1964	30.4214	30.1891	30.1794	30.1145
Q9Y3C1;D6RIC3;Q6PIM0;A0A087X2G6;A0A087X1T1;D6RC60;A0A087WU10	Nucleolar protein 16	NOP16	28.6456	28.5983	28.6848	28.7869	28.418	28.3997	28.5472	28.8879	29.0627	28.4452	28.5825	28.8799	28.5121	28.2893	28.3327
Q9ULT8;A0A087X2H1;H0YJP0;G3V4V5;H0YJD4;A0A087WVU6	E3 ubiquitin-protein ligase HECTD1	HECTD1	28.8585	28.9602	28.7375	28.69	28.8119	28.4201	28.3793	28.4428	28.4908	28.9434	28.7693	28.9718	28.7268	28.5243	28.3371
P62333;A0A087X2I1;H0YJC0;H0YJS8;H0YJX2;H0YJE9;H0YJT1	26S protease regulatory subunit 10B	PSMC6	31.4668	31.4104	31.5271	31.1624	31.2742	31.2429	31.1128	31.2099	31.1727	31.1977	31.209	31.1867	31.235	31.4215	31.2193
Q9BZ29;A0A088AWN3;H0Y3S1;X6RGR3;H7BZ79;Q5JUD3	Dedicator of cytokinesis protein 9	DOCK9	26.6409	27.0467	27.2969	27.4665	27.7009	27.9255	27.4922	27.8403	27.743	28.1849	28.0176	28.1768	27.9264	27.8998	28.0922
Q9UHQ1;E7EP87;A0A088AWN8;J3QRB0;E9PH27;J3KT43;J3KS48;J3QL28;J3QSD9;J3KTP5;J3KRH7	Nuclear prelamin A recognition factor	NARF	25.251	25.2349	NaN	25.3615	NaN	25.7392	NaN	NaN	25.178	NaN	25.657	NaN	NaN	NaN	25.2558
A0AV96;B7Z8Z7;D6R9D6;D6REZ6;D6RBS9;D6R9M7;D6RBP6;D6RA49;D6RFL5;D6RCT1	RNA-binding protein 47	RBM47	28.0268	27.8096	28.0874	28.3062	28.4695	28.7145	27.8043	28.2523	28.0718	28.4206	29.154	28.6361	29.1341	29.0565	28.9688
A0AVT1;H0Y8S8;H0Y9U5	Ubiquitin-like modifier-activating enzyme 6	UBA6	30.2711	30.3055	30.2523	29.7898	29.7736	29.8747	29.7262	29.8588	29.6135	30.1594	29.98	30.341	30.2488	30.3653	30.0872
A0MZ66	Shootin-1	KIAA1598	30.2697	30.4519	30.3077	30.3408	30.5444	30.331	30.6551	30.6907	30.8842	30.305	30.0851	30.4586	30.2876	30.0263	29.9283
A0PJW6	Transmembrane protein 223	TMEM223	25.9905	NaN	26.6358	26.4406	27.0237	27.0385	26.3671	26.9569	26.3556	NaN	26.5842	26.7028	26.4377	NaN	NaN
A1L0T0;M0R026;E9PJS0;M0R1B5;E9PL44;M0QZX5;E9PNL1	Acetolactate synthase-like protein	ILVBL	30.0772	30.2208	30.2695	30.1294	30.2372	30.1242	30.0702	29.8967	30.3222	29.6502	30.2737	29.9654	30.2935	29.9392	30.0937
A1X283;G3V144	SH3 and PX domain-containing protein 2B	SH3PXD2B	28.1562	28.1502	28.1131	28.4691	28.3637	28.15	27.9342	28.4045	27.9518	28.1671	27.9278	28.4788	28.4556	28.3017	28.391
Q99798;A2A274	Aconitate hydratase, mitochondrial	ACO2	33.0215	32.941	32.9806	33.1574	33.3489	33.1888	33.2644	33.3472	33.2447	33.0134	32.9508	32.9801	32.9986	32.7332	32.9017
Q9Y672;S4R350;A2A2G4	Dolichyl pyrophosphate Man9GlcNAc2 alpha-1,3-glucosyltransferase	ALG6	NaN	NaN	26.7909	26.6751	NaN	NaN	26.4104	NaN	NaN	26.0717	26.8131	NaN	NaN	NaN	NaN
Q9BY42;A2A2L5;A2A2L6	Protein RTF2 homolog	RTFDC1	25.799	NaN	25.9069	26.0405	26.0082	NaN	26.0235	26.0717	26.4902	25.7191	25.9468	26.2256	25.9118	26.2255	26.0388
Q9Y312;A2A2Q9	Protein AAR2 homolog	AAR2	27.0602	26.9363	27.2338	27.0635	26.834	27.7308	26.5126	26.6823	26.8122	26.6697	26.9702	26.8437	27.6522	NaN	27.2091
A2A3N6	Putative PIP5K1A and PSMD4-like protein	PIPSL	25.9396	NaN	NaN	NaN	NaN	NaN	NaN	26.479	26.2035	24.8365	25.6386	NaN	NaN	NaN	NaN
O15533;A2AB90;Q6P1N7;C9JA35	Tapasin	TAPBP	31.1691	31.1526	31.3437	31.4677	31.6064	31.3973	31.5508	31.57	31.4695	31.4721	31.1502	30.9411	31.2577	31.2125	31.2743
A2RRP1;H0Y5G7;H7BZU5	Neuroblastoma-amplified sequence	NBAS	26.3037	26.2929	26.3732	26.2727	26.0587	26.9853	26.1396	25.5512	25.9636	26.9421	26.1806	25.668	25.7703	26.2404	26.2882
O75044;A2RUF3;A0A075B7B5;Q5VZB4;P0DJJ0;A0A075B7E9;A0A075B7E6;A0A087X1G6;A0A075B7C8;A0A075B743	SLIT-ROBO Rho GTPase-activating protein 2	SRGAP2	26.8623	26.4524	27.2833	26.8676	26.8447	NaN	26.7708	27.2166	27.1721	26.5273	27.122	26.6767	27.1481	26.6919	26.4198
A2RUS2;H0YAY3;E9PF32	DENN domain-containing protein 3	DENND3	NaN	NaN	NaN	NaN	25.2488	NaN	25.9593	25.896	25.8021	NaN	NaN	NaN	NaN	25.2136	NaN
A2VDF0;X6R6T9;X6RK00	Fucose mutarotase	FUOM	24.1175	23.8426	NaN	24.2616	24.7721	24.5832	24.6273	NaN	24.256	24.3897	NaN	NaN	NaN	NaN	NaN
A3KMH1	von Willebrand factor A domain-containing protein 8	VWA8	29.4926	29.7725	29.7623	30.0719	30.0889	30.3158	29.9051	30.2561	29.9489	30.3151	29.9873	30.222	30.2635	30.0653	30.2519
A3KN83;Q9Y2G9;K7ES28	Protein strawberry notch homolog 1	SBNO1	27.9713	28.075	28.3059	27.7148	27.8008	28.1523	27.8915	27.8442	28.1671	27.7055	27.928	28.4786	28.2942	28.3041	27.9906
A4D1E9;C9J8R7;C9JNI1;C9JEQ8	GTP-binding protein 10	GTPBP10	28.7981	28.7351	28.9834	28.9741	28.9269	28.9834	28.51	28.9391	29.2223	28.9839	29.0731	29.1512	28.8926	29.1618	29.1954
A4D1P6;C9J1X0	WD repeat-containing protein 91	WDR91	25.5102	25.2551	NaN	25.1744	NaN	25.9352	25.0139	25.0202	NaN	NaN	25.0314	25.1454	25.1113	NaN	NaN
A5PLN9	Trafficking protein particle complex subunit 13	TRAPPC13	NaN	25.3771	NaN	25.4141	NaN	NaN	NaN	NaN	NaN	25.8334	25.2591	NaN	24.9792	NaN	NaN
A5YKK6;H3BMZ2;B5MDN3;H3BNB1;H3BVC9;H3BTH2;H3BMH0;H3BT18;H3BU44;H3BR89;A0A088AWQ2;H3BPF1;REV__E7EMU6;REV__Q9NYU1	CCR4-NOT transcription complex subunit 1	CNOT1	31.4644	31.4812	31.4111	31.5735	31.4903	31.5474	31.3596	31.2958	31.5385	31.3684	31.4743	31.4478	31.6686	31.5106	31.5025
Q9GZQ8;A6NCE7;H3BTL1;Q9H492;H3BTE7	Microtubule-associated proteins 1A/1B light chain 3B;Microtubule-associated proteins 1A/1B light chain 3 beta 2	MAP1LC3B;MAP1LC3B2	26.7434	NaN	26.6592	26.9048	26.3735	26.8217	26.6525	26.3994	26.732	27.0308	27.0521	26.5311	27.0497	NaN	26.789
Q9Y3D3;A6ND22	28S ribosomal protein S16, mitochondrial	MRPS16	27.7748	26.9206	27.9263	NaN	27.5898	NaN	27.7659	27.8721	28.2684	27.7689	27.7249	28.0382	27.8097	27.2051	27.5679
A6NDG6;H3BV17	Phosphoglycolate phosphatase	PGP	30.5	30.5262	30.8308	30.7049	30.7288	30.88	30.7317	31.0365	31.0139	30.5989	30.6189	30.6222	30.4037	30.211	30.3756
A6NDU8	UPF0600 protein C5orf51	C5orf51	28.19	28.1674	28.4142	28.7594	29.0031	28.5561	28.0428	27.8649	28.5322	27.9119	28.5884	28.0985	28.8254	28.4355	28.3084
A6NEM2		HCFC1	31.8072	31.8074	31.7439	31.6689	31.8239	31.8138	31.7822	31.9454	31.851	31.648	31.5668	31.9385	31.7991	31.6376	31.5565
Q969T9;K7EIJ0;K7ENL2;A6NG10;K7EMC9;B4DFG2;K7EIN1;K7ESN4;K7EIK1	WW domain-binding protein 2	WBP2	28.0126	27.9963	28.2704	28.5155	28.1332	28.0541	28.7739	28.2077	28.1469	28.9191	28.4148	28.938	28.3044	28.488	28.378
P51808;A6NGJ0;F2Z328	Dynein light chain Tctex-type 3	DYNLT3	NaN	NaN	NaN	27.4844	NaN	26.6874	27.7594	27.6516	27.9955	NaN	NaN	NaN	27.5644	NaN	NaN
Q14202;A6NHB5;A6NHN7;A6NL54;A6NC58	Zinc finger MYM-type protein 3	ZMYM3	27.4562	27.1519	27.1222	27.7674	27.7521	28.0106	27.9469	27.6881	27.324	27.9012	28.1934	27.4352	27.8775	26.9532	27.2447
A6NHR9;J3KTL8;J3KRK8;J3QSH1;J3KTK7	Structural maintenance of chromosomes flexible hinge domain-containing protein 1	SMCHD1	30.9098	30.9818	30.9608	31.0566	31.0406	30.953	30.8426	30.9446	30.9562	31.2053	31.1175	31.2041	31.2023	31.4558	31.4265
A6NIH7;K7EJU3;K7EN86	Protein unc-119 homolog B	UNC119B	26.4579	26.5809	NaN	26.2668	26.9912	27.1761	27.1354	27.1723	27.2767	27.0187	26.9749	NaN	26.9274	26.8787	NaN
P46020;A6NIT2;A6NMN0	Phosphorylase b kinase regulatory subunit alpha, skeletal muscle isoform	PHKA1	NaN	25.7893	25.6211	NaN	NaN	26.106	NaN	25.028	NaN	25.5514	NaN	NaN	25.4635	NaN	NaN
A6NJ78;P0C7V9;B5MC64;F8WD83	Probable methyltransferase-like protein 15	METTL15	26.988	26.8617	26.8479	26.909	27.0589	26.7397	26.9675	26.5529	26.6642	26.6713	27.0489	27.1066	NaN	27.3176	NaN
A6NLH6;Q9P003	Protein cornichon homolog 4	CNIH4	28.8699	28.9286	29.2956	29.0944	NaN	28.8603	NaN	NaN	NaN	28.6138	28.5069	NaN	28.7386	28.5601	28.7374
O95825;A6NMA8	Quinone oxidoreductase-like protein 1	CRYZL1	26.6167	26.7253	NaN	26.7316	NaN	NaN	NaN	NaN	NaN	NaN	NaN	NaN	NaN	27.3441	27.3234
P60033;E9PJK1;E9PRJ8;H0YDL9;H0YDJ9;E9PIF1;A6NMH8;E9PM31;H0YEE2	CD81 antigen	CD81	27.8175	28.21	28.0971	27.9763	27.8489	27.9657	26.6834	27.0834	27.3043	27.6248	27.8045	27.8373	28.2212	27.6153	27.7156
P09884;A6NMQ1;A0A087WU64	DNA polymerase alpha catalytic subunit;DNA polymerase	POLA1	28.7532	28.8394	28.9905	29.4389	29.4624	29.3344	29.4773	29.5343	29.699	29.5904	29.4036	30.047	29.6469	29.4419	29.3939
O43768;A6NMQ3;Q5T5H1	Alpha-endosulfine	ENSA	30.403	30.3597	30.4891	30.5465	30.6201	30.4337	30.8562	31.0896	30.7378	29.8939	29.9205	30.4948	30.5185	29.8347	30.1976
P21926;A6NNI4;G8JLH6;F5GXT1;A0A087WZG3;A0A087WU13	CD9 antigen	CD9	29.8077	29.2737	29.909	30.5392	30.1744	30.0833	30.3082	30.5593	30.4807	30.0804	29.341	30.0719	29.6614	29.9928	30.6139
Q15257;A6PVN5;Q5T949;Q5T948;F6WIT2;Q68CR8;A6PVN6;A6PVN9;A6PVN8;B7ZBQ0;A6PVN7;C9IZ76;B7ZBP9;B7ZBP7;B4DDQ6;H0Y6E5	Serine/threonine-protein phosphatase 2A activator	PPP2R4;DKFZp781M17165	29.9366	29.9687	29.9097	29.6857	29.8704	29.468	29.452	29.6534	29.457	29.4705	29.6152	30.0113	29.6426	29.5828	29.2249
Q99755;A6PW57;O60331;O14986	Phosphatidylinositol 4-phosphate 5-kinase type-1 alpha	PIP5K1A	25.8535	25.9927	NaN	26.0355	NaN	NaN	NaN	NaN	NaN	NaN	25.8024	NaN	26.3848	NaN	NaN
A6ZKI3;Q17RB0;Q9BWD3	Protein FAM127A;Protein FAM127C;Protein FAM127B	FAM127A;FAM127C;FAM127B	27.1898	26.6678	25.8826	26.6663	26.9023	26.681	27.0454	26.8066	25.1451	27.6322	27.2293	27.2328	27.0542	26.692	26.567
A8MPP1;H0YFY8	Putative ATP-dependent RNA helicase DDX11-like protein 8	DDX11L8	26.1522	26.1406	26.3641	25.9761	26.6507	26.198	26.6414	26.5343	NaN	26.1197	26.6203	26.655	26.7919	26.1769	27.2139
A8MQB8;G3V0J0;Q06787;A0A087WXI3;R9WNI0;G8JLE9;Q8IXW7;A0A087WY29;A0A087WWR6;A0A087X1M7;A0A087WWU4	Fragile X mental retardation protein 1	FMR1	28.8216	28.783	28.3866	28.6696	28.8418	28.7367	28.8624	28.5998	28.4861	28.8584	28.6095	28.5627	28.9929	28.9259	28.5438
P14678;P63162;J3QLE5;A8MT02;J3KRY3;S4R3P3	Small nuclear ribonucleoprotein-associated proteins B and B;Small nuclear ribonucleoprotein-associated protein N	SNRPB;SNRPN	30.4634	30.4474	30.7559	30.2399	30.5307	30.6562	30.7948	30.4758	30.8956	30.7935	30.8007	30.2611	30.3631	29.9475	30.5488
P49840;A8MT37;M0QYV0	Glycogen synthase kinase-3 alpha	GSK3A	27.8294	27.773	27.9449	27.639	27.8718	27.8584	27.3802	27.8686	27.7127	27.174	27.7754	28.3005	27.9081	27.6279	27.3949
P61956;P55854;H7BZT4;A8MUA9;A8MU27;Q6EEV6	Small ubiquitin-related modifier 2;Small ubiquitin-related modifier 3;Small ubiquitin-related modifier 4	SUMO2;SUMO3;SUMO4	31.49	31.3902	31.4259	31.4768	31.373	NaN	NaN	NaN	31.4927	31.483	31.3319	NaN	31.3556	31.402	31.4716
Q53HC9;A8MUM1;F8WDX0;F8WB12;F8WDS8;C9J0U9;D3YTH5;C9JVR6	Protein TSSC1	TSSC1	26.3015	26.761	NaN	27.0126	27.4665	NaN	27.5838	27.5281	NaN	27.2674	27.1917	NaN	NaN	NaN	26.8443
P62750;H7BY10;K7EJV9;K7ERT8;A8MUS3;K7EMA7	60S ribosomal protein L23a	RPL23A	33.4119	33.7082	33.797	33.553	33.7613	33.6898	33.745	33.8391	34.0403	34.1044	33.6012	34.0516	33.627	33.6871	33.6093
P62308;A8MWD9;Q49AN9;F5H013;C9JVQ0	Small nuclear ribonucleoprotein G;Putative small nuclear ribonucleoprotein G-like protein 15	SNRPG;SNRPGP15	28.6301	28.4477	28.5519	28.5598	27.6811	28.1147	27.8881	28.2354	28.3696	28.3695	28.5039	28.3601	28.3129	28.3929	28.6333
P18074;A8MX75;E7EVE9;K7EIT8;K7ENL1;B4E0F6;K7EKF3	TFIIH basal transcription factor complex helicase XPD subunit	ERCC2	27.349	26.8704	26.844	26.8336	NaN	27.3207	26.7515	25.3157	26.6273	27.3443	26.9364	27.3864	26.8166	26.9986	27.0384
A8MXV4	Nucleoside diphosphate-linked moiety X motif 19, mitochondrial	NUDT19	26.6725	27.0508	26.9333	26.9552	27.4667	26.9913	26.9233	27.4677	27.6249	26.7829	26.9163	27.3669	27.1387	26.6126	27.3912
Q9NQ84;J9JIE0;A8MXZ4	G-protein coupled receptor family C group 5 member C	GPRC5C	27.2543	28.2528	27.7563	27.2322	27.4525	26.8987	26.7129	26.9772	NaN	27.697	27.445	28.1353	28.0297	27.7405	27.2889
Q9BZG1;A8MYQ9;C9JBG0;E7ES60;C9JY26;K7EIF2;H7C0Y7;V9GY61;K7EJW7;J3QLC6	Ras-related protein Rab-34	RAB34	29.1619	29.385	29.6687	29.2298	29.4227	29.5301	29.5493	29.7799	29.722	29.4246	29.5455	29.8175	29.6732	29.5417	29.4202
P55039;A8MZF9;J3QKW7;J3QRI9;J3KRL5;J3QR71;J3QL90;J3QKV7;J3QLF3	Developmentally-regulated GTP-binding protein 2	DRG2	28.6404	28.9664	29.0423	28.9142	29.3078	28.7327	28.9283	29.467	29.2751	29.3342	29.2262	29.5246	29.2974	28.5051	28.5036
P53801;A8MZH8;A8MXQ1	Pituitary tumor-transforming gene 1 protein-interacting protein	PTTG1IP	27.0434	27.1834	26.9235	27.0362	27.3463	27.2891	27.2192	27.2527	27.3101	26.7694	27.018	27.1445	27.7831	26.8236	26.856
Q8IYB3;A9Z1X7;E9PCT1;M0R088;M0QXG5;M0R1E7	Serine/arginine repetitive matrix protein 1	SRRM1	29.2593	29.4703	29.2727	29.4418	29.2918	29.2115	29.2596	29.6181	29.5199	29.3955	29.1962	29.463	29.3294	29.2338	29.3367
Q9Y262;B0QY89;B0QY90;C9JHP4;C9K0Q7;H7C3A0;H0Y7E6	Eukaryotic translation initiation factor 3 subunit L	EIF3L	32.1173	32.2778	32.1952	32.2246	32.2984	32.366	32.3201	32.2435	32.3379	32.1718	32.1107	32.2739	32.3404	32.3889	32.1151
P02144;B0QYF8;F2Z337;Q8WVH6;F2Z2F1	Myoglobin	MB	NaN	25.6403	NaN	NaN	25.7429	25.686	26.0665	25.8025	26.0971	25.9395	25.4713	25.8507	25.8184	25.8023	26.0409
Q01844;B0QYK0;C9JGE3;F8WC90	RNA-binding protein EWS	EWSR1	29.49	29.3848	29.5375	29.6441	29.4354	29.7693	29.6238	29.7136	29.7419	29.1927	29.1948	29.6162	29.5351	29.4436	29.735
P61218;U3KQS8;F8WC47;U3KPY1;U3KQB0;B0QYL8;B0QYL9	DNA-directed RNA polymerases I, II, and III subunit RPABC2	POLR2F	26.4591	NaN	26.7553	26.5289	NaN	NaN	NaN	NaN	NaN	NaN	NaN	27.5052	NaN	NaN	NaN
O43251;B0QYV1;S4R469;B0QYY4;Q9NWB1;I3L1D4;F8VR27;F8VZY7;A0A087X2B1;J3KNW3;B7Z1U7;F8VZG9;A6NFN3;B0QYY7;S4R3K7;J3QQZ2;J3QRF4;F8VRS4;B0QYY6	RNA binding protein fox-1 homolog 2;RNA binding protein fox-1 homolog;RNA binding protein fox-1 homolog 1;RNA binding protein fox-1 homolog 3	RBFOX2;RBFOX1;RBFOX3	NaN	25.4214	NaN	25.6895	NaN	NaN	NaN	NaN	NaN	24.8848	NaN	26.1806	NaN	25.4263	25.744
Q99829;F2Z2V0;B0QZ18;A6PVH9;E7ENH5;Q5JX56;Q5JX58;Q5JX59;Q5JX60;Q5JX44;Q5JX45;Q5JX55;Q5JX54;Q5JX61;Q5JX52;Q5JX57;E7EV27;H0Y524;Q5JX53	Copine-1	CPNE1	31.0199	30.9181	30.8649	30.9546	31.0057	31.0055	30.6967	30.3906	30.4678	30.7667	30.6751	30.6854	30.8129	30.5926	30.6722
Q15326;B0QZE2;J3QKD2;E7ENI9	Zinc finger MYND domain-containing protein 11	ZMYND11	NaN	NaN	NaN	24.9422	NaN	24.6313	NaN	NaN	NaN	24.9962	24.8408	25.0423	24.7773	24.7061	24.5283
P02656;B0YIW2	Apolipoprotein C-III	APOC3	NaN	NaN	NaN	NaN	NaN	NaN	NaN	NaN	NaN	29.7995	27.9003	29.8529	NaN	NaN	NaN
B0YJ81;B0YJ83;A6NP58	Very-long-chain (3R)-3-hydroxyacyl-CoA dehydratase 1	PTPLA	NaN	NaN	NaN	NaN	NaN	NaN	NaN	NaN	24.8754	24.8511	24.9207	NaN	NaN	NaN	NaN
B1AH87;P30536	Translocator protein	TSPO	29.4417	29.6065	29.5012	30.1162	29.6978	29.8763	29.6069	29.2244	29.5528	30.0473	29.777	29.7235	29.9293	30.0048	NaN
O75832;B1AJY7;B1AJY5;B1AJY6	26S proteasome non-ATPase regulatory subunit 10	PSMD10	29.203	29.2855	29.2639	28.8943	29.2246	29.2215	29.9602	29.8069	29.7728	29.1851	29.4259	29.7959	29.1405	29.4698	28.8857
O43847;B1AKJ5;A0A087WYK8;G3V1R5;F5H7V1;H0Y5G9	Nardilysin	NRD1	29.4691	29.6118	29.6222	29.6482	29.4338	29.4084	29.3985	29.2837	29.3012	29.9974	29.6576	29.5582	30.0334	29.8264	29.9977
Q12857;B1AKN6;B1AKN7;B1AKN5;B1AKN8;S4R3K4;S4R308;Q14938;K7ESG9;K7EKH0;S4R3K5;K7EJB0;C9JWJ8;K7EN08;K7EMQ5	Nuclear factor 1 A-type;Nuclear factor 1	NFIA	27.7392	27.2736	27.5544	27.2731	27.4105	27.7404	27.4179	28.0749	28.1114	27.511	27.6222	28.5141	27.4547	27.4855	28.2158
P98170;B1AKU2	E3 ubiquitin-protein ligase XIAP	XIAP	NaN	24.2736	NaN	24.5093	26.2787	NaN	NaN	NaN	NaN	NaN	26.6244	26.4685	26.8182	26.2458	NaN
Q15121;B1AKZ5	Astrocytic phosphoprotein PEA-15	PEA15	28.3736	28.4195	28.9996	27.8771	28.0271	28.6189	28.1682	28.3893	27.7708	28.0453	28.5896	28.3552	28.4737	28.2288	28.1398
Q8N983;H0Y6Y8;B1AL05;H0YBU8;M0R051	39S ribosomal protein L43, mitochondrial	MRPL43	28.5279	27.5213	27.8082	28.3706	28.3145	28.29	28.144	27.9865	28.0699	28.2772	28.035	28.1352	27.9514	28.7061	28.0735
B1ALK7;Q14155;E7EUY6;E9PDQ5;Q15052;E7EU80;C9JDI6;B1ANY6;E7ENL8;C9JAD7;F6SJA5	Rho guanine nucleotide exchange factor 7	ARHGEF7	29.2299	29.2531	29.1072	29.1663	29.0679	29.1439	29.3028	29.2026	29.3065	29.2785	29.0982	29.6341	29.1549	29.2633	29.3951
Q9P0T7;B1ALM5;B1ALM7;B1ALM8;B1ALM4	Transmembrane protein 9	TMEM9	27.0349	26.2889	25.218	26.5136	NaN	NaN	NaN	NaN	25.3102	27.2312	25.5249	NaN	27.4041	26.6895	NaN
Q12926;B1AM49;P26378;B1AM48;B1APY9;B1APY8;C9JB16;Q14576	ELAV-like protein 2	ELAVL2	26.8282	26.8098	27.1365	27.4329	27.7975	27.3547	27.7897	27.9885	27.8968	27.4006	27.4169	27.9723	27.0171	27.0096	27.9021
Q14141;B1AMS2;D6RDP1;D6R9Y6	Septin-6	2015-09-06	30.6244	30.676	30.7605	30.582	30.7433	30.5548	30.7109	30.9611	30.9981	30.5088	30.5597	30.5923	30.7626	30.4962	30.4302
Q9Y3B2;B1AMU7;R4GMQ7;B1AMU4;R4GNH9;B1AMU3	Exosome complex component CSL4	EXOSC1	27.5807	27.5861	27.8199	27.7199	27.7718	27.8468	27.9413	27.8386	28.0731	27.5889	27.5182	28.494	27.9459	27.9459	28.0987
P19256;B1AMW1;H0YDI1	Lymphocyte function-associated antigen 3	CD58	27.2289	27.2082	NaN	27.281	NaN	27.3752	27.2252	NaN	NaN	NaN	NaN	NaN	NaN	NaN	NaN
Q16774;B1ANH5;B1ANH6;B1ANH2;B1ANH3	Guanylate kinase	GUK1	28.1406	28.5186	26.0715	27.1743	27.8596	28.1791	NaN	25.5443	28.2178	25.6016	27.4764	28.5521	NaN	28.8055	NaN
Q13310;B1ANR0;H0Y5F5;H0YEU6;H0YCC8;B1ANR1;H0YEQ8;H0Y6X6;H0YER0	Polyadenylate-binding protein 4	PABPC4	31.9508	31.7199	31.7157	31.8706	31.9055	31.7173	31.8535	32.0898	31.739	32.1308	32.3184	32.0229	32.1517	32.2233	32.2558
P08174;H3BLV0;B1AP13;H7BY55;B1AP15	Complement decay-accelerating factor	CD55	32.9791	32.997	32.9416	32.5095	32.5923	32.3459	32.6343	32.8391	32.7358	32.3765	32.3743	32.3431	32.5266	32.6244	32.3569
B1AT46;Q9Y692	Glucocorticoid modulatory element-binding protein 1	GMEB1	NaN	26.6632	27.2014	26.9636	27.4162	NaN	27.1337	26.7811	NaN	NaN	27.0551	26.1422	26.9562	26.5265	NaN
P07602;C9JIZ6;B1AVU8;Q5BJH1	Prosaposin;Saposin-A;Saposin-B-Val;Saposin-B;Saposin-C;Saposin-D	PSAP	31.6053	31.8	32.0544	31.6547	31.9278	32.0981	31.9856	32.1508	31.9191	31.7944	31.6823	31.6508	31.8572	31.6787	31.644
E3W994;E7ERI8;E7EW49;B2RTR1;O75122;J3KR49;C9J668;D6RBU8;B3KR06;E7ENG2;H7C4I5;H7C5M8;H7C4M5;H7C4X8	CLIP-associating protein 2	CLASP2	28.4088	28.1946	28.3355	28.3344	27.9469	25.6582	28.6362	28.0778	28.0284	28.0217	27.6179	27.9877	28.7817	28.1035	26.1891
Q6NYC1;B2WTI3;B2WTI4;K7EJU9	Bifunctional arginine demethylase and lysyl-hydroxylase JMJD6	JMJD6	26.9352	27.0176	27.2556	26.8017	NaN	27.5906	26.4914	NaN	26.5115	26.8765	27.3458	NaN	27.4908	26.869	26.8586
Q8IXK0;B3KPJ4	Polyhomeotic-like protein 2	PHC2	25.4085	25.3208	26.0211	26.0835	26.2247	25.7181	25.458	25.9266	25.8699	26.5444	26.3719	26.1699	NaN	25.9599	NaN
E5RGS7;B3KPU0;Q96JY6;A0A087WVI1;A0A087WUQ1;H0YBP7;H7C1D1;C9JS55	PDZ and LIM domain protein 2	PDLIM2	NaN	26.7783	NaN	26.5206	26.9962	NaN	27.2917	27.297	NaN	26.8446	26.7573	NaN	26.9983	NaN	NaN
Q5TEU4;B3KR61	NADH dehydrogenase [ubiquinone] 1 alpha subcomplex assembly factor 5	NDUFAF5	NaN	NaN	NaN	NaN	NaN	NaN	NaN	NaN	NaN	NaN	24.5004	26.2563	NaN	25.3103	25.58
O15372;B3KS98;A0A087WZK9;E5RJT0;E5RGU4;E5RFW7;E5RFH0	Eukaryotic translation initiation factor 3 subunit H	EIF3H;EIF3S3	29.9265	30.2388	30.0188	30.1605	30.1101	30.1212	30.1622	29.9854	30.4404	30.243	30.1597	30.393	30.0776	30.2013	29.8422
M0QXA7;B3KVH1;O95785	Protein Wiz	WIZ	27.485	27.9539	27.337	27.7715	28.106	27.5699	27.959	27.9138	27.5533	27.8403	27.6502	28.1367	27.7029	27.4862	27.8326
Q9BUL5;B3KVH8;I3L4Q4;I3L1N0;A0A087WVQ2;I3L0Y2;I3L410;I3L0X3;I3L2W6	PHD finger protein 23	PHF23	26.5461	26.339	NaN	26.924	NaN	NaN	NaN	NaN	NaN	26.0121	26.2039	26.6865	26.8602	NaN	NaN
P49354;B3KVN2;E9PQP6;H0YE66;E9PPM9;H0YCW1	Protein farnesyltransferase/geranylgeranyltransferase type-1 subunit alpha	FNTA	26.5004	26.2901	NaN	26.2839	NaN	27.9501	NaN	NaN	27.1063	26.5453	26.1301	26.2556	NaN	25.5364	NaN
Q9H3R5;B3KVZ3;H0Y9E6;D6RBJ6	Centromere protein H	CENPH	25.7579	NaN	25.8568	25.5175	27.361	25.8175	25.7713	27.3485	27.5353	26.8798	27.0228	25.8582	26.2989	27.1669	26.9842
O14735;B3KY94;H3BUR9	CDP-diacylglycerol--inositol 3-phosphatidyltransferase	CDIPT	28.9667	27.9912	NaN	NaN	29.0412	26.5717	28.1788	NaN	NaN	27.8279	28.0058	NaN	NaN	NaN	NaN
Q99439;B4DDF4;B4DUT8;A0A087X271;A0A087X1X5;H3BVI6;K7ES69;Q15417;U3KPS3;H3BQH0	Calponin-2	CNN2	28.7087	28.9636	28.6575	28.8564	28.69	28.5346	29.1949	29.1915	28.9614	28.6672	28.6933	29.0579	28.5139	28.4793	28.5139
P48651;B4DE85	Phosphatidylserine synthase 1	PTDSS1	27.7037	26.9431	27.3534	26.8946	26.9016	26.9745	26.8347	25.9009	26.75	26.4028	27.3032	25.2901	27.4264	27.7812	27.0883
B4DED4;Q6PII5;I3L3H5;H3BQ57;H3BT20;H3BN70;H3BR74	Hydroxyacylglutathione hydrolase-like protein	HAGHL	26.3557	NaN	NaN	26.0148	NaN	26.1388	NaN	NaN	26.2092	NaN	NaN	NaN	NaN	25.5722	NaN
Q969G3;B4DGM3;J3QKS7;K7EMQ8;H7C048;J3KT85;J3QR61;J3QKX6	SWI/SNF-related matrix-associated actin-dependent regulator of chromatin subfamily E member 1	SMARCE1	29.1512	28.6953	28.8154	29.2237	29.0995	28.9141	28.875	29.199	29.0217	29.4361	29.1667	29.6246	29.3983	29.5976	29.4367
P35222;B4DGU4;E7EMJ5	Catenin beta-1	CTNNB1	26.8085	26.2225	27.5875	27.1472	27.9118	27.4002	27.4395	27.0841	27.1699	26.9485	27.1861	27.3665	27.4903	27.0674	27.1896
Q9NV92;H7C5F7;B4DGY6	NEDD4 family-interacting protein 2	NDFIP2	NaN	NaN	NaN	NaN	NaN	NaN	NaN	NaN	NaN	NaN	25.278	25.5802	NaN	NaN	24.8479
Q96DH6;B4DHE8;B4DM51;J3QKT5;O43347;H0YHB7	RNA-binding protein Musashi homolog 2	MSI2;IGSF9B	29.3758	29.1225	28.8012	29.3874	28.826	29.0882	28.8648	29.0616	29.0461	28.9164	28.7021	28.6762	29.0114	29.3629	29.2863
Q9NPI6;B4DHN9;A0A087WT55;A0A087WXD0;A0A087WVE6	mRNA-decapping enzyme 1A	DCP1A	28.1292	28.8094	28.1513	27.7998	27.8849	27.7941	27.5572	27.5759	27.5948	28.0424	28.0055	27.6781	28.0633	28.1696	27.5362
Q96SY0;B4DJL6;H3BRY6;B4DVT3;H3BP17;H3BMK7	von Willebrand factor A domain-containing protein 9	VWA9	28.0615	28.0261	27.8788	27.8391	28.0901	27.8531	28.2378	28.2123	28.2564	28.0907	27.9331	28.4126	28.3218	28.0438	28.0706
O75390;B4DJV2;H0YIC4;F8VPF9;F8VPA1;F8W1S4;F8VRP1;F8VX68;F8VRI6;F8W4S1;F8VZK9;F8VX07;F8VTT8;F8W642;F8VWQ5;F8VR34	Citrate synthase, mitochondrial;Citrate synthase	CS	32.7111	32.8714	32.7128	32.5616	32.6837	32.6996	32.766	32.8691	32.5497	32.8833	32.7005	32.9297	32.8505	32.3496	32.7014
P42892;B4DKB2	Endothelin-converting enzyme 1	ECE1	NaN	25.965	26.2007	25.9352	26.5271	26.5524	26.3355	NaN	27.0431	26.3674	26.2482	NaN	26.5186	26.3043	26.0197
Q86X29;B4DKL4;S4R3V8;M0QZL9;M0R1W9	Lipolysis-stimulated lipoprotein receptor	LSR	26.8346	27.1436	NaN	26.9303	NaN	NaN	26.3809	NaN	NaN	26.6523	26.9983	NaN	NaN	26.2547	NaN
Q9H910;B4DLH4;A6NGP5;H3BU16;H3BMV3;H3BMT0;H3BTV5;H3BMM8;B4E1P3;H3BS08	Hematological and neurological expressed 1-like protein	HN1L	30.5456	30.9979	30.9452	30.8104	31.0919	31.0059	30.9776	31.4771	31.5712	31.2539	30.8137	31.372	31.007	31.0052	30.8413
B4DLN1;F6QW41;I3L1E8		MRPL12	32.1782	32.0988	31.9435	32.4955	32.3862	32.087	32.478	32.5819	32.459	32.2423	31.9253	32.2077	32.0749	32.0762	32.0051
P15559;B4DLR8;H3BNV2;H3BRK3	NAD(P)H dehydrogenase [quinone] 1	NQO1	29.6241	30.0097	30.256	29.6573	30.1756	30.6625	30.4029	30.7218	30.6821	29.8302	30.2137	30.2893	30.2554	29.7923	29.9749
Q13595;B4DQI6	Transformer-2 protein homolog alpha	TRA2A	27.5193	27.5983	27.6382	27.6781	NaN	NaN	NaN	NaN	27.2952	27.815	27.9378	NaN	27.5421	27.4745	27.5355
P61619;B4DR61;H7C1Q9;C9JXC6;H7C069;A6NK38;F2Z2C7;A6NIF9;C9JJV4	Protein transport protein Sec61 subunit alpha isoform 1	SEC61A1	30.5768	30.507	30.7443	30.71	30.8742	31.0155	30.5218	30.5552	30.6337	30.776	30.6672	30.7131	30.8736	30.9111	30.9298
Q5W0Z9;B4DRN8	Probable palmitoyltransferase ZDHHC20;Palmitoyltransferase	ZDHHC20	NaN	NaN	NaN	NaN	NaN	NaN	NaN	NaN	NaN	NaN	NaN	NaN	NaN	25.8229	25.2576
Q96SB4;B4DS61;H3BLV9;Q5R363;D6RBF8;Q9UPE1;D6RBM8;H7C521;A8MPP7;A8MPY5;E7ETV6;H0Y932;H7C2I2	SRSF protein kinase 1	SRPK1	29.1469	29.2622	29.0832	29.324	29.3523	29.3311	29.3153	29.5814	29.5595	29.5216	29.5121	29.753	29.5647	29.5877	29.6604
Q8ND56;B4DTG6;K7EMZ9	Protein LSM14 homolog A	LSM14A	27.4673	27.478	27.5263	27.2322	27.3172	27.2455	26.8646	26.997	27.0994	27.1547	27.1906	27.7454	27.2286	27.8339	28.1072
P20936;B4DTL2;E9PGC0;Q68CU6	Ras GTPase-activating protein 1	RASA1	26.3853	26.55	26.6839	27.0977	26.4889	26.7827	26.901	26.7339	26.8365	26.9159	27.1344	27.1848	27.0954	NaN	26.2965
Q9BZL6;B4DTS2;Q8NCK8;M0R2Z8;M0QZ82;M0QXC6	Serine/threonine-protein kinase D2;Serine/threonine-protein kinase D	PRKD2	26.918	27.0935	26.344	26.9095	27.4678	26.9686	27.0595	NaN	NaN	27.1545	NaN	NaN	26.8105	26.5415	NaN
P18858;B4DTU4;F5GZ28;M0R0Q7;B4E135;M0QY71;M0R1G7	DNA ligase 1;DNA ligase	LIG1	30.0761	29.9917	29.823	30.0181	29.8833	30.039	29.7759	29.812	29.9917	30.1912	29.9106	30.121	30.208	29.9578	29.8219
Q9NX70;B4DUA7;M0R3F3;M0R0U2;M0R0A0	Mediator of RNA polymerase II transcription subunit 29	MED29;IXL	NaN	26.3043	26.7589	26.122	26.8182	26.765	26.2002	26.4085	26.4484	26.3284	26.5554	26.9722	26.645	26.4153	26.5182
Q13126;B4DUC8;J3QSB7;F2Z2F3;F8WES2;J3KRN1	S-methyl-5-thioadenosine phosphorylase;Purine nucleoside phosphorylase	MTAP	30.9796	31.2625	31.4013	31.5054	31.6267	31.5982	31.4201	31.8301	31.7104	31.6399	31.562	31.5069	31.6992	31.5775	31.5942
Q9H0X9;B4DVB0;E9PNH0;H0YCD7	Oxysterol-binding protein-related protein 5;Oxysterol-binding protein	OSBPL5	26.6694	26.7136	26.3495	26.4407	NaN	26.1554	NaN	NaN	NaN	26.2611	26.5325	NaN	26.5669	26.3961	26.2094
G3V4W0;B4DY08;G3V4C1;P07910;G3V576;G3V2Q1;G3V5X6;G3V3K6;G3V251;G3V555;G3V575;O60812;B7ZW38;B4DSU6;G3V2D6;G3V4M8;G3V5V7;G3V2H6	Heterogeneous nuclear ribonucleoproteins C1/C2;Heterogeneous nuclear ribonucleoprotein C-like 1	HNRNPC;HNRNPCL1;LOC649330	34.1391	34.1029	34.2243	34.2668	34.2619	34.3063	34.2778	34.2881	34.207	33.9141	34.0567	34.3529	34.2822	34.107	34.0394
Q12905;B4DY09;X6R6Z1	Interleukin enhancer-binding factor 2	ILF2	33.0307	32.9481	33.3074	32.9749	32.9452	32.9672	33.144	32.8775	32.8758	32.6717	32.8426	32.9526	32.8941	32.8664	32.797
P36897;B4DY26;F8VVC4;H0YHS4;F8VXZ5	TGF-beta receptor type-1	TGFBR1	29.0924	29.2939	29.2026	29.2574	29.2511	28.8734	29.0142	29.4334	29.1391	28.8927	28.9696	29.2224	28.9927	29.2709	29.2204
P50542;B4E0T2;F5H3X7;F5H5C0;J3KPV0;F5GZ41;F5H0L9;F5GYB4;H0YGT8;F5H432;F5GXX3;F5H205;F5H637	Peroxisomal targeting signal 1 receptor	PEX5	26.6041	27.0808	26.6757	27.5934	28.079	27.4612	27.4076	27.9446	27.1182	28.1002	28.2738	27.9959	27.8178	27.6553	27.7943
Q96II8;B4E0T7;E9PD99;H7C1G3;H7C0J8	Leucine-rich repeat and calponin homology domain-containing protein 3	LRCH3	27.301	26.8011	27.2778	26.3104	26.8957	26.7905	26.7313	27.1124	26.4124	26.7923	27.008	27.0854	27.3634	25.2107	26.8815
Q9P289;B4E0Y9;Q8NBY1;C9JJV0	Serine/threonine-protein kinase MST4	MST4;RBM4B	31.3168	31.352	31.3573	31.4234	31.3552	31.6714	31.4245	31.5346	31.5234	31.4076	31.3468	31.3862	31.309	31.51	31.6166
Q9BUN8;B4E1G1;E5RGY0	Derlin-1	DERL1	27.9414	28.6285	28.5826	28.3074	28.7001	28.3093	28.2511	28.1038	27.9014	28.4751	28.4852	28.2532	NaN	28.4849	28.6281
B4E1K0;H0YKQ5		KIF23	NaN	NaN	NaN	NaN	25.5578	NaN	25.0577	25.3981	25.151	26.1667	25.8566	25.9521	26.0477	25.5444	25.8171
E7ETN3;B4E1Z4;P00751;H7C5H1;P06681;H0Y868;E9PDZ0;B4DQI1;H0Y3H6	Complement factor B;Complement factor B Ba fragment;Complement factor B Bb fragment	CFB	26.0591	25.6717	NaN	25.974	NaN	26.0457	NaN	NaN	NaN	NaN	NaN	NaN	26.2234	26.2275	25.7077
B4E3T4;Q93062;E5RJD7;H0YC46;E5RFP4;H0YBU9;E5RJ31	RNA-binding protein with multiple splicing	RBPMS	26.0799	26.2306	26.7036	26.3174	26.6475	26.8352	25.7904	25.5757	26.081	26.4707	26.2701	NaN	26.6499	27.1118	27.0961
Q96FF9;B5MBX0	Sororin	CDCA5	27.9757	27.5606	27.5564	27.4585	28.0529	27.6036	27.6487	27.6424	27.3701	27.5029	27.6153	27.3471	28.4096	27.7938	27.66
Q9UDX5;B5MC22;H7C417;F8WEN7	Mitochondrial fission process protein 1	MTFP1	26.8332	26.0343	27.0361	NaN	26.496	27.9163	27.0537	26.2255	27.5067	26.5858	26.9909	NaN	26.6091	26.709	27.0844
O00541;B5MCF9;B3KXD6;H7C267	Pescadillo homolog	PES1	29.9894	29.6622	29.8955	30.2278	30.0449	30.3397	30.4237	30.0014	30.3112	29.8641	30.3774	30.4128	30.1856	29.8052	30.2694
B5MCW3;Q9H0E9;H7C128;H7C179;H7C127;F8WBH2;C9JV05;F8WDX5;D6RID0;F8WCS7;H7C2P4	Bromodomain-containing protein 8	BRD8	26.085	NaN	NaN	26.2137	26.0982	NaN	NaN	NaN	NaN	NaN	NaN	26.1655	26.3168	NaN	26.018
Q9P0U1;B5MD00	Mitochondrial import receptor subunit TOM7 homolog	TOMM7	26.1362	27.1321	27.3997	27.7124	NaN	26.9819	28.3393	NaN	27.2285	28.6525	26.2809	NaN	NaN	NaN	NaN
P62826;B5MDF5;J3KQE5;F5H018;H0YFC6;B4DV51;A0A087X0W0	GTP-binding nuclear protein Ran	RAN	34.1052	34.256	34.1953	34.056	33.9759	34.0491	34.2537	34.1719	33.9405	34.0423	34.1584	34.2278	33.7747	34.1906	34.2984
Q9H6V9;B5MDU6;B5MCE2;B4DRG3;C9JHU6;D3YTH1;C9JUM0;B5MCU4	UPF0554 protein C2orf43	C2orf43;FLJ21820	NaN	NaN	24.8682	25.3585	24.718	NaN	NaN	NaN	24.5476	25.4495	24.9437	24.8717	25.3667	25.4556	NaN
Q9P0V9;E7EW69;E7EX04;B5ME97;C9JEW2;C9JNR7;F5H1F2;F5GYV2	Septin-10	2015-09-10	29.1742	29.2886	29.4068	29.1091	29.376	29.5598	29.2455	29.3794	29.606	29.2222	29.4712	29.5587	29.9278	29.5797	29.7197
Q8IZP0;B6VEX4	Abl interactor 1	ABI1	28.3286	28.5904	28.6291	28.7177	28.8446	28.3701	28.5902	29.1231	28.7766	28.0755	28.5534	28.7555	28.7149	28.1178	27.4153
Q9HCG8;B7WP74	Pre-mRNA-splicing factor CWC22 homolog	CWC22	26.3583	26.1121	26.0984	26.4424	26.7104	26.3859	25.7558	26.6353	26.3028	26.5953	26.7858	26.5706	26.2496	NaN	26.9002
O15050;B7WP88	TPR and ankyrin repeat-containing protein 1	TRANK1	NaN	NaN	NaN	NaN	NaN	NaN	NaN	NaN	NaN	27.1193	26.9562	NaN	27.0897	NaN	NaN
Q32P44;B7WPE2;G3V1D0;H0Y3M3;G3V195;H7C355	Echinoderm microtubule-associated protein-like 3	EML3	26.6891	NaN	NaN	NaN	25.954	25.9635	26.3246	26.339	26.328	26.3532	NaN	NaN	26.0081	NaN	26.8207
B7Z2R7;Q5T8D3;X6RDD7;Q5T8E0;A0A087X0B8	Acyl-CoA-binding domain-containing protein 5	ACBD5	28.1039	28.0578	28.0042	27.2129	27.3023	27.704	26.5931	27.4118	27.1095	28.0933	27.5985	28.1816	28.0728	28.4505	28.3286
Q14746;B7Z2Y2;V9GY21	Conserved oligomeric Golgi complex subunit 2	COG2	27.9594	28.1053	27.4891	28.194	27.6032	27.9003	27.4406	27.5614	27.7163	27.7573	27.771	27.972	27.6752	27.3631	27.5396
P51965;C9J2P0;H7C061;B7Z306;A0A087X283;C9J180	Ubiquitin-conjugating enzyme E2 E1	UBE2E1	26.9239	26.3866	27.0915	26.6197	27.2786	26.9533	27.23	27.5867	27.3866	27.1747	27.2585	27.5252	26.8874	26.381	27.0213
Q9ULQ1;B7Z3R2;H0YIK4	Two pore calcium channel protein 1	TPCN1	NaN	NaN	NaN	25.373	NaN	24.7018	25.0298	NaN	24.1327	25.3646	NaN	NaN	NaN	25.4327	NaN
B7Z468;P20810;B7Z574;E7ESM9;E7ES10;E9PDE4;E9PCH5;H0Y7F0;E7EQ12;E7EQA0;E7EN75;D6RGF7;D6RBR1	Calpastatin	CAST	32.2648	32.3169	32.3649	32.1542	32.1864	32.1832	32.4051	32.4123	32.7189	31.9633	31.9677	32.0796	32.0258	31.7296	31.9119
Q9BVG8;B7Z896;F5H3M2;B7Z484;H3BTL6;H3BMJ1;H3BTN1;H3BMR0;H3BV47;H3BTU1;H3BMQ3	Kinesin-like protein KIFC3	KIFC3	25.3706	25.7498	25.967	25.3531	NaN	NaN	NaN	NaN	NaN	25.7517	25.7924	NaN	NaN	26.3291	26.2935
Q96M96;F8W1R0;B7Z493;E9PJX4;F8VWL3;E9PQT1;E9PNX0	FYVE, RhoGEF and PH domain-containing protein 4	FGD4	25.877	25.9463	26.0058	NaN	NaN	NaN	NaN	NaN	NaN	25.6386	NaN	NaN	26.064	NaN	NaN
Q16773;B7Z4W5;Q5T278;Q5T276;Q5T277	Kynurenine--oxoglutarate transaminase 1	CCBL1	27.4613	27.7048	28.1208	28.1776	28.7277	28.7925	28.6156	29.0787	28.2818	27.988	28.3857	28.7366	28.5331	27.7506	28.4795
P48067;B7Z589	Sodium- and chloride-dependent glycine transporter 1;Transporter	SLC6A9	26.6046	NaN	26.7136	26.7459	26.9695	26.4171	26.8383	26.8893	26.7036	26.7706	26.6079	NaN	NaN	26.5496	26.3691
B7Z645;H0YAA0		SYNCRIP	29.1982	28.9806	28.4153	29.2266	28.7811	28.8055	28.838	28.7012	NaN	28.7955	28.4369	28.9432	28.9914	28.9189	28.838
Q96GQ7;B7Z6D5;A0A087X059;A0A087WYH5	Probable ATP-dependent RNA helicase DDX27	DDX27	30.8177	30.8778	30.7596	30.5255	30.5917	30.5594	30.4786	30.4135	30.5992	30.5882	30.2651	30.4781	30.7908	30.4879	30.5407
O75674;I3L3T4;I3L367;I3NI44;B7Z9E2;J3KQU4;I3L4I4;I3L1G1;I3L4G0;I3L1Q1;I3L4N3	TOM1-like protein 1	TOM1L1	NaN	NaN	NaN	NaN	NaN	NaN	NaN	25.5501	NaN	26.0952	26.1261	NaN	26.0707	NaN	26.1713
P11310;B7Z9I1;Q5T4U5;E9PJM9;E9PRX4;H0YDT5	Medium-chain specific acyl-CoA dehydrogenase, mitochondrial	ACADM	31.5819	31.7472	31.8739	32.3721	32.4281	32.3592	32.3514	32.4132	32.4378	32.1166	32.3239	32.523	32.4732	32.2454	32.1344
Q01415;B7ZAX5;H0YLL3;H0YLL8;H0YK10;H0YNR7;H0YK30;H0YND3	N-acetylgalactosamine kinase	GALK2	27.1908	27.2876	27.823	27.928	27.7663	27.7861	27.5811	27.4201	27.7808	27.6553	27.5383	28.0354	28.0033	27.5432	27.3644
Q9NR46;B7ZC38;B7ZC39;F8WFB9;G5E9J1;H7C1Z6	Endophilin-B2	SH3GLB2	29.1059	29.0099	28.4117	29.2709	28.7455	28.9319	29.6603	29.3838	29.1818	28.8217	29.1291	28.842	28.4023	28.8368	28.8698
Q15020;B7ZKM0;H0YHU8;F8W667;F8VVK9;F8VZM2	Squamous cell carcinoma antigen recognized by T-cells 3	SART3	29.8406	30.0014	29.7266	29.695	29.9038	29.6147	29.9923	30.0696	30.2041	29.4825	29.5709	29.636	29.6063	29.6221	29.737
B7ZKQ9;Q8WTV0;F5H4X0;F5H5E8	Scavenger receptor class B member 1	SCARB1	30.2339	30.2838	30.756	30.7619	31.1563	30.8709	30.7727	31.1328	30.9461	30.1393	30.7275	30.5278	30.7305	30.9196	30.7439
Q96RU3;B7ZL14;H0Y7W6;B7ZL12	Formin-binding protein 1	FNBP1	26.3362	26.4477	26.1858	26.0612	26.3566	NaN	26.983	26.6516	26.9852	25.7939	26.4181	26.1205	26.3359	26.3666	NaN
B7ZVY7;P21127;J3QR29;J3QKR5;J3QR44;J3KS35;A0A087WYI9;A0A087X1I0;E7ESP2;Q5QPQ9;E9PFJ2	Cyclin-dependent kinase 11B	CDC2L1;CDK11B	29.1611	29.3174	29.3319	29.424	29.5807	29.3896	29.3471	29.5007	29.4574	29.142	29.473	29.5818	29.6327	29.6164	29.3327
Q6NZ67;B8ZZ87;Q6P582;H7C173;H7C202;H7BZ50;H7C293	Mitotic-spindle organizing protein 2B;Mitotic-spindle organizing protein 2A	MZT2B;MZT2A	25.814	25.6921	26.0705	25.9942	26.2864	26.4553	27.1214	26.7877	26.6346	NaN	25.5718	26.2523	25.9298	25.6281	25.6522
Q9NRN9;B8ZZE3;B8ZZC8;H7C0M7;E7EMN2;F5H4E8;B8ZZY8;A0A087WVY0	Methyltransferase-like protein 5	METTL5	NaN	25.6921	25.53	NaN	NaN	NaN	NaN	25.8152	NaN	25.5368	NaN	NaN	25.636	NaN	NaN
Q86VP1;B8ZZD4;C9J7J4;H7C3L5;F8WBU9;C9JBZ7	Tax1-binding protein 1	TAX1BP1	NaN	NaN	26.6591	26.9285	NaN	NaN	27.0138	NaN	NaN	26.8631	26.6491	NaN	27.0099	27.0524	26.9221
Q9NZW5;B8ZZG1;C9J4Q3;C9JGI8	MAGUK p55 subfamily member 6	MPP6	27.0023	26.8976	26.5469	26.9095	26.5627	NaN	NaN	26.6244	26.3318	26.5345	26.5446	26.3146	26.7087	27.3832	27.0883
B8ZZK5;O43924;C9IZ52	Retinal rod rhodopsin-sensitive cGMP 3,5-cyclic phosphodiesterase subunit delta	PDE6D	26.6688	25.3819	NaN	26.577	26.3779	26.553	NaN	25.6345	26.2106	25.468	26.5803	25.0914	25.6454	25.6808	25.7762
B8ZZL5;Q8WV92;F8WED5;H7C3Q6	MIT domain-containing protein 1	MITD1	NaN	NaN	NaN	NaN	NaN	NaN	NaN	25.5051	25.9154	NaN	NaN	NaN	26.0042	NaN	NaN
P63165;B8ZZN6;B8ZZJ0;B8ZZ67;B9A032	Small ubiquitin-related modifier 1	SUMO1	30.236	30.3589	29.7058	29.9873	30.0339	29.7217	29.8519	30.3374	29.9207	30.3211	30.3685	30.2771	30.2625	30.2874	30.2475
P06454;B8ZZQ6;B8ZZA1;B8ZZW7;H7C2N1;A0A087WUT1	Prothymosin alpha;Prothymosin alpha, N-terminally processed;Thymosin alpha-1	PTMA	29.5664	29.6288	29.7914	29.556	29.707	29.3601	29.4066	29.9379	29.3594	29.3448	29.4389	29.8137	29.5856	30.2975	30.0825
P15336;E9PEK8;H7C2N6;B8ZZU6;E9PBF9;C9JCI8	Cyclic AMP-dependent transcription factor ATF-2	ATF2	25.5616	24.7523	25.6228	25.6447	25.7395	25.981	25.7312	24.7824	25.7104	NaN	NaN	25.3717	25.6575	25.4846	25.3972
Q8NBF6;B8ZZW5;H7C0I1	Late secretory pathway protein AVL9 homolog	AVL9	28.0403	28.4282	27.5204	28.2541	27.8517	27.5265	28.3285	26.9803	28.1445	28.473	27.8426	28.8436	28.0286	28.6195	28.3835
Q92925;J3KMX2;B9EGA3;J3QWB6;J3QQL7	SWI/SNF-related matrix-associated actin-dependent regulator of chromatin subfamily D member 2	SMARCD2	28.2268	28.3702	28.4166	28.5188	28.9362	28.4369	28.5059	27.9593	28.3557	28.9803	28.9408	29.299	29.1175	29.1478	28.8814
C4AMC7;Q6VEQ5;Q9NQA3;A8K0Z3;H3BV49;A8MWX3	Putative WAS protein family homolog 3;WAS protein family homolog 2;WAS protein family homolog 6;WAS protein family homolog 1;Putative WAS protein family homolog 4	WASH3P;WASH2P;WASH6P;WASH1;WASH4P	25.4174	26.1279	25.9756	25.9577	26.4776	26.1163	26.4899	26.4119	26.8182	26.7259	NaN	26.228	26.62	26.4186	27.1005
Q8WVV9;C9IYN3;D6W592;B7WPG3;H7C464;H7BXH8;C9JJZ7	Heterogeneous nuclear ribonucleoprotein L-like	HNRNPLL;HNRPLL	28.9279	29.091	29.0205	29.0789	28.9983	29.1389	28.8568	28.7982	29.0883	29.1277	28.8938	28.94	29.2246	29.2291	29.1004
O95178;C9IZW8;C9JXM4;H7C5B8	NADH dehydrogenase [ubiquinone] 1 beta subcomplex subunit 2, mitochondrial	NDUFB2	26.1979	25.428	NaN	27.1587	NaN	26.4577	25.9715	NaN	26.4403	NaN	26.743	25.4857	NaN	NaN	26.0278
P49585;C9J050;C9JEJ2;H7BZN1;H7C1T3;Q9Y5K3;C9J2E1	Choline-phosphate cytidylyltransferase A	PCYT1A	25.6476	NaN	NaN	26.3367	NaN	26.5913	NaN	NaN	NaN	NaN	26.4735	27.2622	NaN	26.8156	NaN
Q8N4C6;H0YDJ4;H9KV85;C9J066;E9PN67	Ninein	NIN	28.3054	28.2837	28.0543	28.7365	28.8412	28.573	28.4581	28.932	28.4949	28.5423	28.777	28.5476	28.0904	NaN	28.8003
Q9UQN3;C9J0A7;A0A087WW88	Charged multivesicular body protein 2b	CHMP2B	27.6879	27.0717	27.1892	28.0965	27.7614	27.2545	27.3774	27.6564	27.2862	26.9374	27.6023	27.7559	NaN	28.6907	28.0396
Q86WB0;C9J0I9;C9J672;F8WAU5;F8WBD7;F8WDK5;F8WF13	Nuclear-interacting partner of ALK	ZC3HC1	27.4908	27.4558	27.3814	27.3325	27.4238	27.2409	27.6544	27.0713	27.6015	27.5711	27.4884	28.4718	27.8568	27.6273	28.0845
P30626;C9J0K6;B4DHQ6;E9PG82	Sorcin	SRI	31.5966	31.7139	31.8314	31.785	31.8724	31.9074	31.8245	31.6811	31.6649	31.5255	31.5557	31.5912	31.6224	32.0272	31.4878
Q9Y618;C9JE98;C9J0Q5;C9JFD3;C9J7T7;C9JQE8;C9J330;H7C0P3;H7C1J7;H7C1Y3;H0YGK8	Nuclear receptor corepressor 2	NCOR2	28.8862	28.5238	28.4149	28.7469	28.3534	28.0709	29.0533	28.8074	28.3636	28.2787	28.6158	28.3585	28.4495	28.357	28.0699
P54278;C9J167;Q8NH93	Mismatch repair endonuclease PMS2	PMS2	27.5213	27.5964	27.5153	27.7708	27.5533	27.5578	27.8167	27.9096	28.2362	27.8252	27.5591	27.4907	27.6363	27.4149	27.9528
Q9NZJ5;C9J185;E7ER02	Eukaryotic translation initiation factor 2-alpha kinase 3	EIF2AK3	NaN	NaN	25.316	24.5486	25.1308	NaN	NaN	25.0543	NaN	24.7453	24.7117	NaN	25.3054	NaN	24.9713
P30876;C9J2Y9;C9J4M6	DNA-directed RNA polymerase II subunit RPB2;DNA-directed RNA polymerase	POLR2B	29.5144	29.7175	29.7842	29.9697	30.0757	29.8094	29.8165	30.085	29.9709	29.8949	29.966	30.0044	29.8948	30.0585	29.7788
Q9BQ75;C9J384;H7C515	Protein CMSS1	CMSS1	29.3605	29.9666	30.066	29.214	29.3912	29.7866	29.2292	29.4086	29.9307	29.62	29.5734	29.5799	29.8934	29.666	29.4671
Q9BRT8;Q8IUF1;C9J3G2;Q5RIA9;Q5JTY5;Q4V339;Q5RIB0;H0Y5V3;F2Z2T4;A0A087X140;A0A087WWG3;A6NM15;Q4V340;Q5RIB5;Q5JTY2;A0A087WTC0;Q6NVZ8;F8WEG4;A0A087WZQ3;F8WEU0;E7EUZ7;A0A087WYD2;Q5RIB2;Q5JTY0;A0A087X1C0;Q5RIB3;H0Y857	COBW domain-containing protein 1;COBW domain-containing protein 2;COBW domain-containing protein 5;COBW domain-containing protein 3;COBW domain-containing protein 6;Putative COBW domain-containing protein 7	CBWD1;CBWD2;CBWD5;CBWD3;CBWD6;CBWD7	25.6408	26.4167	26.2932	26.272	25.9769	26.9278	25.7557	25.8101	26.2862	25.7661	25.8932	25.9615	25.9283	25.9105	NaN
C9J406;H7C463		IMMT	28.6715	29.0437	29.2836	28.8911	29.3449	29.0356	29.2585	29.3274	29.4276	28.7466	28.9068	29.1059	28.9923	28.5264	28.808
Q96S97;C9JZL8;C9J5M0;C9JC07;C9JJV6	Myeloid-associated differentiation marker	MYADM	27.3332	28.1608	27.6657	27.7349	27.7845	27.8115	27.7835	27.8857	28.5168	27.5038	27.2142	27.4474	27.6264	27.8901	27.4926
C9J5N1;Q9BTE6;L7N2F4;K7N799;K7EQ85	Alanyl-tRNA editing protein Aarsd1	PTGES3L-AARSD1;AARSD1	28.4082	28.2637	28.3235	28.5399	27.9547	28.7239	28.266	28.1238	28.2877	27.8834	28.1256	28.4443	27.9599	27.9647	27.6969
P08069;C9J5X1;H0YNR0;P14616	Insulin-like growth factor 1 receptor;Insulin-like growth factor 1 receptor alpha chain;Insulin-like growth factor 1 receptor beta chain;Tyrosine-protein kinase receptor	IGF1R	27.454	27.5978	27.6795	27.7828	27.8179	27.4031	27.7528	28.0278	28.0278	27.9144	27.631	26.7317	27.7699	27.7698	27.793
C9J6N5;C9JQ40;C9JW51;Q9H098;C9J3Q3;X6RET8;C9JP05;C9JYP1;C9J6Y8;F8WCJ2	Protein FAM107B	FAM107B	30.2026	30.3685	30.2743	29.8049	30.2009	29.9978	30.1835	30.4119	30.0556	29.9535	29.8894	30.1504	30.1226	30.3881	30.1589
Q92685;H7C0X4;C9J7S5	Dol-P-Man:Man(5)GlcNAc(2)-PP-Dol alpha-1,3-mannosyltransferase	ALG3	25.1882	25.1425	NaN	NaN	24.8451	NaN	NaN	24.5582	NaN	25.6478	25.2416	NaN	25.1295	25.274	NaN
Q14061;C9J8T6;H7C4E5	Cytochrome c oxidase copper chaperone	COX17	28.3124	27.9173	27.7362	28.8852	28.5431	28.3332	28.1297	28.7081	28.6604	28.5565	28.6136	29.3834	28.549	28.676	28.721
P08865;C9J9K3;A6NE09;C9JQR9	40S ribosomal protein SA	RPSA;RPSAP58	34.197	34.2906	34.2606	34.1865	34.0068	34.2473	33.8179	33.7785	34.0091	33.933	34.2572	34.0107	34.1724	34.3555	34.3455
Q96D46;C9JA08;C9J0B9;C9IZW9;C9K0C2;C9IY70	60S ribosomal export protein NMD3	NMD3	28.1144	28.6031	27.9788	28.0862	29.2167	28.3962	28.2511	28.6638	28.6735	28.2362	28.8524	28.7469	28.5664	28.7042	28.6945
Q9UNL2;C9JA28;C9J365	Translocon-associated protein subunit gamma	SSR3	29.3807	30.005	29.6117	29.3999	29.8597	29.5137	29.2265	29.4593	29.7161	28.8391	29.1191	29.0225	29.7784	28.956	29.196
Q8WY36;C9JA69;C9J8D0;H7C1Q0;C9JNU3;C9JIZ2;C9K0D1;C9JSH4;C9JYU6;C9JZA0	HMG box transcription factor BBX	BBX	26.1931	25.8784	26.0495	26.3737	26.3335	25.9127	26.4997	26.4264	26.2616	26.373	26.4292	25.9181	26.7167	26.1097	26.4444
C9JA93;F8VV61		TBC1D15	NaN	27.787	27.0015	NaN	NaN	NaN	25.8721	27.2628	NaN	27.0774	NaN	26.9149	NaN	NaN	NaN
Q16629;C9JAB2;F8WEA1	Serine/arginine-rich splicing factor 7	SRSF7	31.6777	31.5156	31.4822	31.5798	31.0982	31.8418	31.6167	31.4577	31.4278	31.7255	31.8765	31.4889	31.2929	31.7144	31.7955
Q9Y241;C9JAW5;C9JNU6	HIG1 domain family member 1A, mitochondrial	HIGD1A	24.4796	24.6916	24.9082	24.9792	25.2718	25.2565	25.4272	NaN	24.8174	25.5377	25.5834	NaN	NaN	NaN	24.5922
Q16595;C9JAX1;H7C585	Frataxin, mitochondrial;Frataxin intermediate form;Frataxin(56-210);Frataxin(78-210);Frataxin mature form	FXN	27.9092	28.8843	28.5055	28.1235	28.1	28.1765	28.8902	28.6786	28.6741	28.3485	27.5362	28.4464	28.2014	27.8791	28.1323
P78330;C9JBI3;C9JEJ7;F8WD74	Phosphoserine phosphatase	PSPH	29.3356	28.7082	29.6828	29.2755	29.5693	29.4807	28.9702	29.1556	29.8727	29.3846	29.3569	29.4972	30.3116	29.3317	29.2844
Q14919;C9JCC6;E9PNC7;E9PQX9;E9PMW2	Dr1-associated corepressor	DRAP1	28.2941	28.2649	28.2966	28.1731	28.0108	28.3205	28.488	28.3645	28.6023	28.296	27.8198	28.4025	27.6618	27.4765	27.4197
P15408;C9JCN8	Fos-related antigen 2	FOSL2	26.4467	25.9528	NaN	NaN	NaN	25.5599	NaN	NaN	NaN	NaN	NaN	26.2106	25.9311	NaN	NaN
Q9BVT8;C9JE12;C9JCW7	Transmembrane and ubiquitin-like domain-containing protein 1	TMUB1	NaN	NaN	NaN	NaN	NaN	NaN	NaN	NaN	26.7327	28.1823	28.7655	28.0812	NaN	NaN	NaN
Q13685;C9JG97;C9JEH3;C9JTS3;H7C0R2	Angio-associated migratory cell protein	AAMP	25.951	25.8374	25.8057	26.3302	25.9266	25.7899	25.8726	26.1774	26.3435	26.3684	26.2023	26.2333	26.089	25.9207	25.9576
Q13098;C9JFE4;J3QLT0;J3KSA5;J3KRJ4;J3QS88;J3KTB0;J3QQX0;J3QS84;J3QLE8;J3QL53;J3KRE8	COP9 signalosome complex subunit 1	GPS1	29.8123	29.4789	30.0566	29.5265	29.2625	29.921	29.5302	29.0852	30.0693	29.6709	29.5746	29.2981	29.616	29.2802	29.5926
P13798;C9JIF9;H7C393;H7C1U0;C9JLK2;F8WEH5;H0YFE5	Acylamino-acid-releasing enzyme	APEH	30.9699	31.0418	30.8507	31.0235	30.9284	30.8891	31.0697	31.1576	31.0807	30.8457	30.9055	31.0379	30.7913	30.214	30.2948
P82930;C9JJ19;A0A087WUZ8	28S ribosomal protein S34, mitochondrial	MRPS34	28.5422	28.4402	28.8281	28.6212	28.9748	28.8465	28.9389	28.7797	28.7235	28.9703	28.651	28.8916	28.8095	29.2307	28.6623
Q8N3P4;C9JJN9;H7C058;H7C3U0;C9JP71;C9JG07	Vacuolar protein sorting-associated protein 8 homolog	VPS8	27.1091	27.2681	27.3519	27.638	27.315	27.6734	27.3731	27.4004	27.4059	27.09	27.2984	27.1286	26.9822	NaN	27.0793
Q9Y5U2;C9JJV1;A6NCC9;E9PME3;C9JHT9	Protein TSSC4	TSSC4	26.6722	26.1847	26.5657	NaN	27.0713	26.7262	26.5656	NaN	26.5348	26.4687	26.4748	26.2743	26.4998	26.158	25.7019
P52434;C9JLU1	DNA-directed RNA polymerases I, II, and III subunit RPABC3	POLR2H	29.8356	30.1471	30.3907	30.0492	30.4875	30.1838	30.2246	30.0999	30.4179	30.2889	30.3108	30.4167	30.4019	30.5398	30.0803
C9JLV4;O14727;F8VNZ0	Apoptotic protease-activating factor 1	APAF1	26.2985	26.3134	25.8544	26.3853	25.9433	25.929	25.4158	25.1064	25.5607	26.4871	26.2146	26.8115	26.1435	26.717	26.4767
Q9Y4F1;C9JME2;M0QYB0;M0R262;M0QXT1;H0Y783	FERM, RhoGEF and pleckstrin domain-containing protein 1	FARP1	26.3779	26.2541	26.0992	26.6622	26.5334	26.7554	26.2071	26.5287	26.333	26.7148	26.5611	26.3364	27.0907	26.8328	26.6256
Q13427;C9JN15;E9PG73;C9JM79;C9JT64;C9J679	Peptidyl-prolyl cis-trans isomerase G;Peptidyl-prolyl cis-trans isomerase	PPIG	28.3366	28.224	28.1312	28.4277	28.2834	28.2053	28.2087	28.3073	28.445	28.3743	28.4463	28.4828	27.6238	28.2744	28.6403
Q9Y530;C9JNE2;C9J5P1;C9JXC3;C9JA90;C9IZY1;H7C5Q1	O-acetyl-ADP-ribose deacetylase 1	OARD1	27.7721	27.8501	27.6924	27.95	27.321	27.2983	27.2489	27.3506	27.0625	27.013	27.008	26.8409	26.9384	27.0092	26.8577
P83731;C9JXB8;C9JNW5	60S ribosomal protein L24	RPL24	32.7495	32.7426	32.9462	32.7013	33.0938	33.1369	33.14	33.1598	32.8714	33.2038	33.0635	33.1152	33.0075	32.8891	32.7197
Q96IW7;C9JRY4;C9JNZ0;F8WAU7;C9JR77;C9J463;C9JZ27;C9JDJ8	Vesicle-trafficking protein SEC22a	SEC22A	25.9753	25.9662	NaN	25.7589	NaN	26.1861	NaN	26.6407	26.1874	NaN	NaN	27.019	26.5116	NaN	NaN
Q9NR56;C9JP00;Q86VM6;C9JCX1;H7C4Y1;Q9NUK0;C9J4T8;B1AKI6	Muscleblind-like protein 1	MBNL1	29.9455	29.8817	30.1762	28.9535	29.5485	29.0088	29.4142	29.3753	29.8821	29.808	29.8212	29.8211	29.859	29.158	29.6114
Q9UK58;C9JPL0	Cyclin-L1	CCNL1	25.9723	NaN	26.0709	25.8706	26.0657	NaN	26.078	NaN	25.9759	26.2109	NaN	26.0982	26.2948	25.9798	NaN
Q9UGP4;C9JRJ5	LIM domain-containing protein 1	LIMD1	27.402	27.392	27.3623	27.4836	27.3765	27.7928	27.4947	27.2248	27.9304	27.4109	27.1777	27.504	27.2354	27.6265	27.3585
Q9NX63;C9JRZ6;F8WAR4;F8WD73	MICOS complex subunit MIC19	CHCHD3	29.7036	29.5045	29.9313	30.0483	29.9607	30.3845	29.7515	30.2675	30.6087	29.6027	30.5774	30.5218	30.6945	30.6271	31.0714
C9JTN7;P31483;F8W8I6;Q96B58;H7BY49;E5RGV5;E5RG67;F8WE16	Nucleolysin TIA-1 isoform p40	TIA1	25.6146	25.406	25.9652	26.1921	26.4891	26.033	26.3566	25.7396	25.3771	26.9501	26.9084	26.5043	26.5026	26.1718	26.0925
Q9H9P8;C9JVN9;G3V272;G3V5S1	L-2-hydroxyglutarate dehydrogenase, mitochondrial	L2HGDH	27.8012	27.4391	27.6952	27.8219	28.2648	28.1305	28.0002	27.941	28.0956	27.9433	27.7314	27.8635	28.0852	28.053	28.0671
Q9Y2D2;C9JW63	UDP-N-acetylglucosamine transporter	SLC35A3	NaN	NaN	27.0583	NaN	26.8054	NaN	NaN	NaN	27.037	26.7421	26.859	27.5059	27.1601	26.7595	27.0771
E5RFD1;C9JY63		OXR1	NaN	25.4565	25.5221	25.1903	NaN	25.703	25.423	NaN	NaN	25.3415	NaN	NaN	25.6706	NaN	25.0766
O75817;C9JYM0	Ribonuclease P protein subunit p20	POP7	27.1417	26.9751	27.0972	26.9146	27.1798	27.2549	26.7573	27.0019	27.414	27.4982	27.4246	26.6158	27.0882	27.0273	27.3626
C9JYN0		SYPL1	30.1998	30.3323	30.2797	30.4705	30.3978	30.5858	30.4101	30.1635	30.2837	30.3225	30.289	30.1055	30.5506	30.0461	30.2248
Q6P5R6;C9JYQ9;H0Y8C2	60S ribosomal protein L22-like 1	RPL22L1	28.0256	27.3059	28.961	27.2696	28.2675	28.6269	27.4135	29.0927	29.4589	NaN	27.6242	27.9401	27.5035	NaN	26.9106
O60716;C9JZR2;E9PRE2;H0YC95;E9PKY0;E9PKL1	Catenin delta-1	CTNND1	29.9672	29.948	29.8707	29.8646	29.9556	29.9344	29.9254	30.0923	30.2098	29.905	30.0598	29.8628	29.8542	29.869	29.9177
P41440;D3DSM6;H0Y4T2;H3BTQ3	Folate transporter 1	SLC19A1	NaN	NaN	25.0508	NaN	NaN	NaN	NaN	NaN	NaN	25.6807	25.7625	NaN	NaN	NaN	NaN
Q96SB3;D3DTX6	Neurabin-2	PPP1R9B	27.7962	27.922	27.4334	27.5191	27.7928	28.2017	27.9492	28.2017	28.2893	27.497	27.7888	NaN	27.8135	27.8018	NaN
Q86VZ5;D3DWC4;E6ZCI6;C0MHM2	Phosphatidylcholine:ceramide cholinephosphotransferase 1	SGMS1;TMEM23	NaN	26.1891	25.7559	26.2172	26.5198	26.234	NaN	26.2589	NaN	NaN	25.7393	NaN	25.7846	25.8503	25.7965
Q8N9T8;D3YTE0;H0YFD2;F8WFC1	Protein KRI1 homolog	KRI1	27.9793	28.1143	28.2513	27.9416	28.2154	28.0946	27.8517	28.2866	28.0642	27.9861	28.1005	27.8762	28.0262	28.1599	27.9509
D3YTF8		TXNRD2	29.6965	29.6342	29.1604	29.6939	29.9481	29.5282	30.009	30.0606	30.1912	29.9406	29.8857	29.9037	29.8216	30.1152	29.7547
Q6PIY7;D6RAF2	Poly(A) RNA polymerase GLD2	PAPD4	NaN	27.5101	NaN	26.9712	27.2082	NaN	NaN	NaN	NaN	27.7624	26.929	27.7357	27.468	27.5525	27.514
Q9UKT5;D6RAJ6;D6REP2;D6RAU6	F-box only protein 4	FBXO4	27.6056	27.2308	27.1365	27.6779	27.7633	27.7782	27.7665	27.7312	27.1871	27.5628	27.461	27.9219	27.6318	27.2385	26.8327
Q9P0M9;D6RAN8;H7C5U8	39S ribosomal protein L27, mitochondrial	MRPL27	27.9154	26.8502	27.3807	27.5823	27.7133	28.2677	29.5225	27.9877	28.4445	27.7125	27.6082	NaN	27.1417	27.6136	27.6936
D6RB81;Q9UHK6;V9GZ45;V9GYP4;V9GYU9	Alpha-methylacyl-CoA racemase	AMACR	26.9469	26.4731	26.9165	26.5292	27.042	27.1646	26.7349	26.6861	26.5913	NaN	26.7832	26.7347	26.9513	26.8339	27.1176
Q8IZ81;D6RBS5;V9GY58;D6RHX2	ELMO domain-containing protein 2	ELMOD2	28.3282	NaN	30.3251	NaN	25.9576	28.4613	NaN	26.8449	NaN	26.7364	25.6951	NaN	NaN	27.9434	NaN
Q8NBQ5;D6RCD0	Estradiol 17-beta-dehydrogenase 11	HSD17B11	28.6992	28.7503	28.5546	28.8461	28.8426	28.9516	28.6533	29.0254	28.8144	28.97	29.0793	28.925	28.845	29.1904	29.0623
D6RCM8;O95379;E5RIJ3	Tumor necrosis factor alpha-induced protein 8	TNFAIP8	26.4194	26.55	26.1899	26.7119	26.5186	26.6581	26.4069	26.1394	NaN	26.3874	26.5679	26.5359	26.1267	25.9559	NaN
Q9H173;D6REA1;D6RIU8;A0RZB6;D6RG16;D6RBP7;D6RAI3	Nucleotide exchange factor SIL1	SIL1	26.1322	26.3499	27.2156	27.8505	27.9262	27.9226	27.5601	26.702	27.0756	27.9503	27.2008	27.4065	28.1421	28.4063	28.6737
Q13137;D6REB0;D6RJE7;D6RF70	Calcium-binding and coiled-coil domain-containing protein 2	CALCOCO2	NaN	NaN	NaN	NaN	NaN	NaN	NaN	NaN	NaN	25.0234	25.753	NaN	NaN	26.2464	26.214
D6REX3;O94979;H7BXG7;D6RHZ5;H0YAB3;H0Y9K1;H0Y8V7;H0Y8W8;H0Y9T9;H0YAF5;H0Y9V3;D6RBT0;D6RHE8;D6RE64;D6RCQ9	Protein transport protein Sec31A	SEC31A	32.3057	32.3419	32.2752	31.8725	31.9022	31.7903	31.7679	31.8474	31.9131	31.8674	31.8301	31.6902	32.1052	31.7937	31.7096
P27707;D6RFG8;D6RCP9;D6RG38	Deoxycytidine kinase	DCK	28.1153	27.9137	27.8909	28.477	27.9495	28.074	28.0101	27.7741	27.8906	28.0219	27.555	27.903	27.8062	27.8096	28.0586
Q96EQ0;D6RFW1	Small glutamine-rich tetratricopeptide repeat-containing protein beta	SGTB	25.5049	25.9448	NaN	25.2074	25.1974	NaN	25.459	NaN	25.3655	25.487	25.4309	25.5191	25.4885	25.3066	NaN
Q6IBS0;D6RG15	Twinfilin-2	TWF2	29.4585	29.3125	29.564	29.2579	29.7254	29.4011	29.8603	30.4911	30.2494	29.3974	29.4421	29.2367	29.3181	29.1822	29.1547
Q96LI5;D6RGK9;H0Y9C1;H0Y9Z5	CCR4-NOT transcription complex subunit 6-like	CNOT6L	26.8203	26.9855	26.7755	27.421	26.8174	26.8696	26.9695	26.8509	26.8935	26.5575	26.9069	26.693	27.1247	26.77	NaN
P14406;D6RIE3;D6RGV5;H0UI06;D6R9C3	Cytochrome c oxidase subunit 7A2, mitochondrial	COX7A2	30.6056	30.4871	31.0996	30.8511	31.0908	30.9585	30.8391	30.955	30.6771	30.694	30.7142	31.0077	30.9316	31.1212	31.0301
Q9UL40;D6RJ07;B7Z4J8;B7Z4N4;B7Z6B6;B7Z6Q2	Zinc finger protein 346	ZNF346	27.3908	27.0401	27.1902	26.7844	27.1118	27.3753	27.1355	27.183	27.6299	26.8932	26.9229	27.0712	26.9108	26.6644	26.7648
D6RJF2;D6RJ02;D6RD97		PAIP1	NaN	NaN	26.4032	26.0226	NaN	NaN	26.4472	NaN	NaN	26.8294	NaN	26.5514	26.2164	NaN	26.4444
Q96BD0;E1P5H9	Solute carrier organic anion transporter family member 4A1	SLCO4A1	27.1731	27.134	27.1745	NaN	NaN	26.0929	NaN	NaN	26.8024	27.1884	NaN	26.676	NaN	27.7958	27.144
P52435;F6S314;E2QRJ6;Q9GZM3;Q9H1A7;A6NFM0;D6RAG0;E7EP90;F8WF84;E7EWC6;H0Y980	DNA-directed RNA polymerase II subunit RPB11-a;DNA-directed RNA polymerase II subunit RPB11-b1;DNA-directed RNA polymerase II subunit RPB11-b2	POLR2J;POLR2J3;POLR2J2	27.8572	27.833	27.913	27.9542	27.9746	28.1557	28.4386	27.9702	27.8062	28.2078	28.0439	28.2435	27.9943	27.5393	27.8704
Q6P1N9;E5RG17;G5EA19;E5RGF2;U3KQS5;H0YBX2;E5RID7;E5RG62;E5RK70;E5RI69;E5RJY6	Putative deoxyribonuclease TATDN1	TATDN1	NaN	27.4884	27.8953	27.9812	27.9166	28.0691	27.8587	28.0243	NaN	NaN	NaN	NaN	NaN	27.9725	27.9523
O00244;E5RGN3;E5RIM7	Copper transport protein ATOX1	ATOX1	29.5714	29.4238	29.5716	29.524	29.0358	29.493	29.7186	28.8468	29.5577	29.8348	29.234	28.5783	28.9997	28.9994	29.816
Q9H6H4;E5RGS2	Receptor expression-enhancing protein 4	REEP4	26.4282	27.4327	27.101	NaN	26.4164	26.4745	26.5011	26.8925	26.9107	26.6902	26.6182	27.0625	NaN	27.2925	26.3216
O94905;E5RHW4;E5RJ09	Erlin-2	ERLIN2	30.3095	30.6611	30.5505	31.0939	31.2166	31.1578	31.2811	31.2231	31.2856	30.9646	30.6813	31.0325	30.8714	30.8262	30.6651
Q6NXR4;E5RIH5;E5RHM7	TELO2-interacting protein 2	TTI2	25.8023	25.6057	25.8583	25.564	25.6864	25.5636	26.2678	25.8763	26.0448	26.1193	25.8629	26.1443	26.0661	25.933	25.9271
Q9UFF9;E5RIL2;B7Z9U0;E5RFJ4;E5RHL9;A0A088AWM7;E5RJC5;E5RHP3;E5RGE4	CCR4-NOT transcription complex subunit 8	CNOT8	25.9599	26.2119	NaN	26.2307	NaN	26.2984	NaN	NaN	NaN	NaN	26.3596	NaN	NaN	NaN	NaN
O75347;E5RIW3;E5RJD8;E5RHG6;E5RIX8	Tubulin-specific chaperone A	TBCA	31.1861	31.0104	31.3078	31.3162	31.0366	31.2625	31.0902	31.0897	31.0439	31.079	31.0402	31.2223	31.3437	31.3225	31.4314
Q15390;E5RJS5;H0YBZ4;H7C5V5;H0YF01;E5RIB6	Mitochondrial fission regulator 1	MTFR1	27.5903	27.283	27.6778	27.5668	27.8792	27.7514	27.2977	27.4078	27.8933	27.2325	27.3523	27.9094	27.5124	27.2904	27.1944
Q5H8A4;E7EM50;D6RFE8;E7EWV1;D6R9J9;D6RD39	GPI ethanolamine phosphate transferase 2	PIGG	28.1421	28.2965	28.047	27.1856	27.7262	28.546	27.4685	27.1264	27.892	NaN	27.8068	28.1121	27.64	28.0754	27.3366
Q7L5N1;E7EM64;H7C3T0	COP9 signalosome complex subunit 6	COPS6	30.153	30.1677	30.162	29.9263	29.8464	30.1621	29.9999	29.9916	30.4226	29.4961	29.6416	29.8161	29.6515	29.725	29.6646
O43572;E7EMD6;J3QRM7;J3QL61	A-kinase anchor protein 10, mitochondrial	AKAP10	NaN	25.3954	24.9328	24.9877	26.1984	25.7184	25.5403	NaN	25.7533	26.3995	25.7373	26.211	26.0628	25.9287	25.8014
P41236;E7EMN6;Q6NXS1;E7EUI7	Protein phosphatase inhibitor 2;Protein phosphatase inhibitor 2-like protein 3	PPP1R2;PPP1R2P3	30.3891	30.2465	30.3235	30.0545	30.2718	30.0196	30.3672	30.2898	30.1305	30.3532	30.3215	30.453	30.4083	30.1654	30.2425
Q96FZ2;E7EMP6;D6R9T3;D6RAZ3;D6RAI0;D6RGK7	Embryonic stem cell-specific 5-hydroxymethylcytosine-binding protein	HMCES	27.2954	27.3086	27.1824	27.3273	27.6429	27.803	27.5694	27.7307	27.789	27.3797	27.5925	27.4703	27.7293	27.745	28.0648
P61916;G3V2V8;J3KMY5;H0YIZ1;G3V3E8;E7EMS2;G3V3D1	Epididymal secretory protein E1	NPC2	27.6257	28.1381	28.3959	28.0282	28.5235	27.6943	29.0312	28.9005	28.5956	28.1783	27.1885	28.3372	28.4143	27.8933	27.7782
E7EMZ9;E9PBC6;O95359;D6RAA5;Q4VXL8;Q4VXL4;E9PGB3;H0Y9C3;H0Y911;H0Y8P9;H0YA73;H0Y9Y7;H0Y954	Transforming acidic coiled-coil-containing protein 2	TACC2	29.6364	29.8936	29.8299	29.8281	30.0655	30.0932	30.598	30.645	30.7036	29.5197	29.4858	29.8279	30.0457	29.602	29.789
E7ESS2;E7EN19;O95819;E7ENQ1;G3XAA2;H7C360;G5E948;E7EX83;C9J840;H7C0P6;Q9UKE5;C9J338;E7ETN6	Mitogen-activated protein kinase kinase kinase kinase 4	MAP4K4	26.7851	26.5987	26.3459	26.8579	26.2885	26.349	26.411	26.2512	26.1873	26.9903	26.7823	26.0303	26.7632	26.4667	26.5485
Q9UPN9;E7EN20;H0Y612	E3 ubiquitin-protein ligase TRIM33	TRIM33	28.6733	29.0594	28.8017	28.9146	29.1147	29.0903	28.5927	28.8756	28.8138	28.937	28.9882	29.1516	29.2443	29.1465	29.0946
Q8IZA0;E7EN73;C9J519;B1AN15;H0Y4S8	Dyslexia-associated protein KIAA0319-like protein	KIAA0319L	26.3717	26.7244	26.5786	27.1127	27.1276	27.1179	26.9334	27.0045	26.6407	26.7086	26.5425	26.571	27.0374	26.6702	26.8073
P52747;E7EN86;P36508;E7EX64;C9J2G7;C9JCG1;E9PLS7;E9PPB0;C9JRS3;E9PLN4;E9PS81;E9PMY8;E9PJF2;C9JTC5	Zinc finger protein 143;Zinc finger protein 76	ZNF143;ZNF76	25.1839	NaN	NaN	NaN	25.1214	25.3859	25.2879	25.1277	25.1575	NaN	25.1004	25.5011	NaN	NaN	NaN
P35611;E7EV99;E7ENY0;H0Y9H2;H0YFD8;D6RF25;P35612;D6RJE2;D6RAH3	Alpha-adducin	ADD1	27.664	27.6861	27.862	28.4635	28.7815	28.1149	28.4849	28.4388	28.274	28.7519	28.7718	28.6508	28.8477	28.7261	28.6442
P50914;E7EPB3	60S ribosomal protein L14	RPL14	33.1058	32.9717	32.9786	33.0232	32.787	33.0565	33.1011	33.1019	33.0023	33.0146	33.0494	32.9389	32.9673	32.925	32.9036
Q9P2D0;E7EPI0;E9PDR5;D6R9F4	Inhibitor of Bruton tyrosine kinase	IBTK	NaN	NaN	26.7585	NaN	27.0472	NaN	26.4502	26.7533	26.4373	26.8812	26.8782	26.5963	26.8684	26.7751	26.5485
Q16181;E7ES33;E7EPK1;H0Y3Y4;G3V1Q4;Q9UH03;Q6ZU15;Q5JXL7;B1AHR1	Septin-7	2015-09-07	30.7705	30.8686	30.7197	30.8379	31.082	31.3093	30.9443	31.1325	31.2971	30.8569	30.9289	31.3913	30.7975	31.2496	30.8947
P33121;E7EPM6;D6RER0;B7Z3Z9;H0Y9Z9;D6RG07	Long-chain-fatty-acid--CoA ligase 1	ACSL1	25.7608	25.3165	NaN	NaN	NaN	NaN	25.3748	NaN	NaN	NaN	NaN	NaN	NaN	NaN	NaN
E7EPN9;Q9Y520;H7C5N8	Protein PRRC2C	PRRC2C	30.8973	30.8309	30.7927	30.7795	30.8427	30.7284	30.8633	30.9271	30.8461	30.919	30.8293	31.1176	30.9154	30.6789	30.8252
P19404;E7EPT4	NADH dehydrogenase [ubiquinone] flavoprotein 2, mitochondrial	NDUFV2	29.9187	30.0223	30.0684	30.1735	30.3328	30.2277	30.1359	30.5808	30.2344	30.2441	30.1438	30.2285	30.3562	29.9943	30.0652
P37840;E7EPV7;H6UYS7;D6RA31	Alpha-synuclein	SNCA	28.2697	28.4769	28.3113	28.6479	28.9703	28.5489	28.662	28.9475	29.1175	28.7729	28.4313	29.0104	28.8495	28.4259	28.5827
O14653;I3L4Z6;E7EQ34;I3L1K7;I3L3V4;I3L0K1;I3NI02	Golgi SNAP receptor complex member 2	GOSR2	NaN	NaN	26.0852	NaN	26.6623	26.9526	26.7451	27.2882	27.704	26.1276	26.6422	25.8388	26.6462	NaN	NaN
Q9GZZ9;E7EQ61;E7EWE1;C9J5W5;C9J0F6;C9JRV9;D6RJC9	Ubiquitin-like modifier-activating enzyme 5	UBA5	29.5195	29.2716	29.3743	29.5865	28.6846	29.6661	28.8818	29.4403	29.9676	29.3294	29.5437	29.0313	29.0723	28.8505	28.9424
E7EQ69;Q9GZZ1;C9J5D1;C9JZU6;A0A087WWJ2;C9J5J3;B0AZT5;F8WCK0	N-alpha-acetyltransferase 50	NAA50	30.5568	30.2715	30.1961	29.8931	30.1	30.2724	29.624	29.8662	30.0739	30.2909	29.792	29.9703	30.1737	30.0299	30.148
Q15363;E7EQ72;F5GX39	Transmembrane emp24 domain-containing protein 2	TMED2	28.3575	27.7102	28.3078	28.2911	28.4327	28.8543	27.893	28.1122	28.8783	27.7336	28.8721	27.4592	27.1397	29.7611	29.4788
E7EQL5;E7EV09;E7ETL8;E7EQU2;E7ET01;E7ESD3;E7EMU4;E9PGG1;E7EUM4;E7ERR6;E7ERH4;E7EU01		DYNC1I2	25.9964	26.072	26.0071	25.9085	NaN	26.1673	NaN	NaN	26.15	NaN	NaN	NaN	NaN	NaN	NaN
P98171;E7EQN5;E9PCM6;S4R352;S4R314;C9JLA8;C9J5M2;F8WAR0;H7C3G3;H7C2Z8	Rho GTPase-activating protein 4	ARHGAP4	NaN	25.6732	NaN	26.2005	26.1234	26.0291	25.8782	26.2496	26.0096	NaN	26.1057	26.336	26.15	25.8372	26.0656
P15311;E7EQR4	Ezrin	EZR	33.1887	33.0831	33.0883	32.8494	32.635	32.7926	32.8524	32.8597	33.0081	32.8201	32.8374	32.8895	32.5713	32.766	32.6803
O15347;E9PES6;E7ES08;E7EQU1	High mobility group protein B3	HMGB3	31.0931	31.1904	31.182	31.1715	31.3038	31.2512	31.3231	31.2087	31.2077	30.7422	30.6119	31.017	30.9939	30.3754	30.5848
Q9BTC8;E7EQY4;E7EV10;E9PCS8;D6W5A2;E9PF88	Metastasis-associated protein MTA3	MTA3	NaN	NaN	NaN	NaN	26.4492	26.9613	NaN	26.6512	26.4717	NaN	26.5212	26.1248	26.6252	26.3169	26.6753
Q16637;E7EQZ4;B4DP61;H0YBZ9	Survival motor neuron protein	SMN1	28.4359	28.608	28.6938	28.4239	28.4715	28.5349	27.4211	28.0134	28.3224	28.5227	28.5664	27.5926	28.6162	27.6759	27.9106
E7ERS3;Q86VM9;H3BRN6;H3BRH3;H3BP01	Zinc finger CCCH domain-containing protein 18	ZC3H18	28.5971	28.1486	28.586	28.3853	28.595	28.2414	28.5923	28.7297	28.3452	28.937	28.6243	28.6067	28.5572	28.8176	28.5953
Q7L5Y9;E7ESC7;B4DQT1;B4DVN3;D6RE80;D6RIB6;D6RA86;D6RDW4;D6REW7;D6R8Z3;D6RID6	Macrophage erythroblast attacher	MAEA	27.3539	26.7556	27.0201	27.4164	26.7552	27.1912	27.6757	27.2961	27.3313	27.1429	26.5467	27.2603	27.167	26.5892	27.0784
Q641Q2;Q5SNT6;F8W7U3;E7ESD2;A0A087WYF6;Q9Y4E1;J3KP36;F5GY39;Q5SRD0;B1AP61	WASH complex subunit FAM21A;WASH complex subunit FAM21B;WASH complex subunit FAM21C	FAM21A;FAM21B;FAM21C	27.416	27.409	27.5842	27.6324	27.6726	27.5293	27.3984	27.7982	27.7416	27.431	27.7657	27.6169	27.7491	27.3965	27.2842
Q9NWU5;E7ESL0;J3KQY1	39S ribosomal protein L22, mitochondrial	MRPL22	28.553	28.3827	28.372	28.7053	28.5565	29.1457	28.551	28.725	28.7144	28.6253	28.5688	28.8423	28.2642	28.6843	28.4481
Q13330;E7ESY4;H0Y4T7;F8VSM3;F8W9Y9;F8VPC5;H7C3F3;H0YIT0	Metastasis-associated protein MTA1	MTA1	27.8989	28.0923	28.0975	28.445	28.4574	28.3537	28.264	28.3961	28.4102	28.5679	28.6298	28.9122	28.5092	28.8413	28.9022
Q9NXR8;E7ET07	Inhibitor of growth protein 3	ING3	24.4525	24.2394	24.3359	24.5305	24.5741	24.2952	24.6406	NaN	24.3411	NaN	24.6375	NaN	24.5915	24.8468	24.3211
Q8NCG7;E7ET49	Sn1-specific diacylglycerol lipase beta	DAGLB	27.8459	27.9594	27.9212	27.785	27.3163	28.232	27.9449	28.1502	27.8917	27.5722	27.6001	28.2625	27.4184	27.3267	27.7521
Q15154;E7ETA6;A6NNN6;H0YBA1;E7EV93;E5RGQ4;E9PGW9	Pericentriolar material 1 protein	PCM1	26.7312	27.2326	27.1142	26.6684	27.0136	27.0297	NaN	26.8304	26.6185	27.4327	26.7446	27.1258	26.7035	27.1139	27.1521
E7ETB3;Q9ULA0;E7EMB6;C9JBE1;F8WAN0;B9ZVU2;C9J1E2;E7EPX3;E5RJ35;C9JRG3	Aspartyl aminopeptidase	DNPEP	29.2284	29.3239	28.9105	29.1566	29.2857	28.9071	29.4966	29.2634	29.027	28.932	28.8644	28.9577	28.8974	28.6107	28.5342
P29558;E7ETU5;F6Y5H0;Q6XE24;E7EPF2;C9J9B2;C9JIJ9	RNA-binding motif, single-stranded-interacting protein 1	RBMS1	NaN	27.9416	28.2019	27.8745	28.2519	28.4445	28.2175	28.3766	27.8203	28.018	28.1712	28.6617	28.1117	28.0485	27.7503
P09001;H0Y9G6;E7ETU7;D6RC14;E9PF06	39S ribosomal protein L3, mitochondrial	MRPL3	27.4876	27.2857	27.4006	27.4955	27.5801	27.2013	27.5313	27.5334	26.8388	27.3935	27.1958	27.7763	27.435	28.113	27.7527
E7ETU9;O00469;B3KWS3;C9JXZ0	Procollagen-lysine,2-oxoglutarate 5-dioxygenase 2	PLOD2	31.6817	31.8839	31.8227	31.9024	32.0663	31.8971	32.2544	32.1666	32.3246	31.6248	31.5149	31.731	31.8474	31.7711	31.7184
E7ETY2;J3KQ96;H0YA99		TCOF1	NaN	26.8176	26.8833	26.3918	26.5535	26.2062	26.0058	26.3635	26.7521	NaN	25.7974	26.0075	26.1148	27.1668	26.6338
Q9Y6E2;E7ETZ4;Q75MG1;B5MCH7;B5MCE7;E9PFD4;E7EMS9;E9PFE3;C9JF98;F8WDX8	Basic leucine zipper and W2 domain-containing protein 2	BZW2	31.4379	31.2643	31.4682	31.0864	31.1715	31.0662	31.0904	30.946	30.9422	31.2097	31.0429	31.2279	31.0541	30.8256	31.0217
P68400;E7EU96;Q5U5J2;Q8NEV1;A0A087WY74;V9GYA2;V9GY80	Casein kinase II subunit alpha;Casein kinase II subunit alpha 3	CSNK2A1;CSNK2A3	30.4866	30.4903	30.3673	30.6493	30.1493	30.5054	30.2531	30.1647	30.424	30.4611	30.3903	30.1999	30.1273	30.4085	30.6586
E7EVA0;H7C4C5;B5MEG9;H0Y2V1;F8W9U4;H7C456	Microtubule-associated protein	MAP4	33.0046	33.0934	32.936	33.0159	33.108	32.9167	33.1964	33.0651	33.1231	33.0221	32.9518	33.1966	32.9937	32.8767	32.8249
O60941;Q9Y4J8;M0R021;M0QZ28;E9PEY4;E7EVB6;K7ERH7	Dystrobrevin beta;Dystrobrevin alpha;Dystrobrevin	DTNB;DTNA	NaN	25.5856	25.7378	25.6285	25.7757	25.6971	25.7952	25.7461	25.9396	NaN	25.8563	25.8171	26.1344	NaN	NaN
Q676U5;E7EVC7;C9JAY7;C9J1B2;C9J8C6;C9JK97	Autophagy-related protein 16-1	ATG16L1	26.467	27.33	26.5686	26.4359	25.6413	26.3901	26.8125	26.4336	NaN	26.2174	NaN	26.0656	NaN	26.3191	NaN
Q07866;G5E9S8;G3V2E7;F8W6L3;G3V3H3;G3V5R9;E7EVH7;H0YJU9;H0YJL0;H0YJT3;H0YG16;G3V2P7;H0YGB8	Kinesin light chain 1	KLC1	27.6867	27.8566	28.2415	27.6389	28.0717	28.086	28.0859	28.0796	27.8916	27.9029	27.8966	27.9484	28.0321	28.3264	28.1114
Q9BT17;E7EVK2;U3KQ69;E9PI62	Mitochondrial ribosome-associated GTPase 1;Mitochondrial GTPase 1	MTG1	25.8105	26.2243	NaN	25.8334	25.4929	26.1148	NaN	NaN	25.9664	NaN	NaN	NaN	NaN	25.5763	25.4736
Q14534;E7EVQ6;H0YBN7;E5RJH9	Squalene monooxygenase	SQLE	28.9451	29.3309	29.434	28.498	29.1322	28.6656	27.8814	28.0966	27.6191	28.5868	28.9103	28.7729	29.4527	29.2361	29.1858
E7EVZ5;Q8NBM8	Prenylcysteine oxidase-like	PCYOX1L	26.052	25.9652	25.9736	26.6203	26.4073	NaN	NaN	26.109	NaN	25.8648	NaN	26.5196	26.5879	NaN	NaN
Q9NVU7;E7EW05;F8W8T7;D6RC74	Protein SDA1 homolog	SDAD1	27.8406	27.7318	27.6328	28.034	28.4258	28.4611	27.5286	28.1104	28.3406	28.0403	28.3409	28.0723	28.1104	28.0763	28.0678
Q9UM54;E7EW20;Q5JVM0	Unconventional myosin-VI	MYO6	28.6681	28.7055	28.3941	28.9509	28.8206	28.5755	28.5098	28.5207	28.1991	28.968	29.2343	28.4301	29.004	28.9426	28.8094
Q8TAG9;E7EW84;B1AP46;F2Z3K0	Exocyst complex component 6	EXOC6	NaN	NaN	26.105	NaN	26.209	25.9116	26.1399	26.4998	26.0632	NaN	26.1647	26.0182	NaN	26.5665	NaN
Q5T013;F6UJY9;J9JIE9;E7EWH8;F6UJY1;H0YB18;H0YB70	Putative hydroxypyruvate isomerase;Hydroxypyruvate isomerase	HYI	NaN	26.2648	26.7548	25.6252	26.4518	26.7713	26.644	26.8018	26.893	26.0052	26.6067	26.2878	NaN	26.0579	26.2926
E7EWM1;Q15596	Nuclear receptor coactivator 2	NCOA2	NaN	NaN	NaN	NaN	25.4057	25.1713	NaN	24.7577	NaN	25.3928	25.0964	NaN	25.0707	NaN	25.4417
O43674;E7EWP0;H0Y886;F8WDZ2;F8WDD2;A0A087WYD0	NADH dehydrogenase [ubiquinone] 1 beta subcomplex subunit 5, mitochondrial	NDUFB5	28.0192	28.1277	28.1062	28.4277	28.3566	28.166	28.188	28.2293	28.3057	28.8095	28.7727	28.6183	28.4845	28.914	28.8375
Q99685;E7EWX8;H7C4E0;H7C599;H7C5K5;C9J8Q3	Monoglyceride lipase	MGLL	27.6815	27.1663	27.4495	27.0793	26.1528	27.5662	25.9409	NaN	26.5222	26.4275	26.932	24.9471	26.6291	27.0267	26.0698
P23588;E7EX17;B4DS13;F8VX11;F8VP89;F8VSC7;F8W0K0;F8VYE9;F8VRU1	Eukaryotic translation initiation factor 4B	EIF4B	31.2233	31.2699	31.346	31.5352	31.6196	31.4025	31.4695	31.7716	31.7063	31.9879	31.3651	31.9495	31.6234	31.8342	31.8845
E7EX44;E9PGZ1		CALD1	30.2517	30.205	30.0878	30.2283	30.3514	29.9672	30.8858	30.7936	30.5096	30.113	29.985	30.4017	30.2416	30.3121	30.2617
P05166;E9PDR0;E7EX59;E7ETT4;E7EUY3;E7ETT1;C9JQS9;E9PEC3;F8WBI9;E7ENC1;C9JAW3;C9JVW9;H7C5C9;C9JVY9	Propionyl-CoA carboxylase beta chain, mitochondrial	PCCB	28.4902	28.2856	28.1871	28.586	28.5136	28.2539	28.1567	28.3724	28.3338	28.2744	27.9683	28.5859	28.5486	28.5482	28.8162
E7EX90;Q14203;Q6AWB1;E7EWF7;C9JZA4;C9JTE5;C9JJN7;C9JJD0;C9JUI8;C9J1B7;C9JKG6;E9PCY0	Dynactin subunit 1	DCTN1;DKFZp686E0752	30.5914	30.6154	30.7678	30.5305	30.8794	30.4627	30.7133	30.9836	30.9687	30.4748	30.5997	30.9999	30.64	30.5384	30.626
E7EXA6;Q8WVB6;F8WCC1;H0Y7D3	Chromosome transmission fidelity protein 18 homolog	CHTF18	27.3331	27.6566	27.6928	27.8659	27.8124	27.6471	27.2103	27.2342	27.6096	27.662	27.4225	27.3169	27.7503	28.2484	27.7964
E9PAV3;F8VZJ2;H0YHX9;Q13765;F8W0W4;F8W1N5;F8VNW4;F8VZ58;Q9BZK3	Nascent polypeptide-associated complex subunit alpha, muscle-specific form;Nascent polypeptide-associated complex subunit alpha	NACA	32.1833	32.356	32.3497	32.1633	32.4461	32.1365	32.183	32.6727	32.1408	32.3317	32.3345	32.4002	32.1644	32.1017	31.8151
Q5T3I0;E9PAV9;F8W895;E9PPY4;F2Z3C6	G patch domain-containing protein 4	GPATCH4	28.0043	28.2807	28.0426	28.2601	27.7953	28.5261	28.0652	28.4034	28.6964	27.0657	27.8837	28.208	28.4987	28.5645	28.2545
Q53H12;E9PC15;E9PG39	Acylglycerol kinase, mitochondrial	AGK	26.3903	26.2438	26.8563	26.1554	26.4006	26.5341	26.8415	27.5167	27.6406	26.7218	26.3422	26.7121	26.4507	NaN	26.5961
E9PC69;Q7KZI7;E7ETY4;Q96L34;F5H4F6;K7EN95;K7EK17;K7EKG8;Q6IPE9;F5H6N2	Serine/threonine-protein kinase MARK2	MARK2	28.1459	27.9964	28.1642	28.0209	28.1149	27.9176	27.9169	27.876	28.2	27.9298	27.9783	27.7683	27.9829	28.2354	27.966
Q13144;E9PC74;C9JRD9;H7C2X0	Translation initiation factor eIF-2B subunit epsilon	EIF2B5	28.7375	28.9231	29.0629	29.309	28.9475	29.1379	28.8801	29.0435	28.7937	28.8914	29.1954	29.1978	29.0225	28.8125	28.995
Q8TEU7;E9PCH4;B7Z7Y1;D6RE77	Rap guanine nucleotide exchange factor 6	RAPGEF6	27.5963	27.536	27.4253	28.1268	27.2657	27.3386	26.9062	26.8631	27.0857	27.4629	27.7301	27.0176	27.8207	27.1798	27.1955
P51636;E9PCT3	Caveolin-2;Caveolin	CAV2	25.3508	25.528	25.2075	NaN	NaN	25.2163	NaN	NaN	NaN	NaN	25.3126	25.3252	NaN	26.3298	NaN
O95249;E9PCW1;K7EJC8;B4DQA8;G5E9T8;A0A087WYX5;Q96QI9;F6RU00	Golgi SNAP receptor complex member 1	GOSR1	28.1453	27.7196	27.9958	27.7927	27.2488	27.4885	27.0925	27.3898	27.1497	27.6781	27.5102	27.571	27.5839	27.5533	28.4536
E9PD09;Q96HH9;B7Z4W8;D6RFH3;D6REP5;D6R9P9	GRAM domain-containing protein 3	GRAMD3	28.3544	28.7319	28.7457	27.8744	29.0127	28.8423	28.5588	29.2977	29.116	29.0179	28.7276	29.1167	28.9654	28.8698	28.926
O43795;E9PDF6;E7EQD9;C9JYW1;H7C2Y7;C9JUP5;C9K0I9	Unconventional myosin-Ib	MYO1B	29.5366	29.5941	29.686	29.348	29.4038	29.2877	29.1417	28.9773	29.0908	29.3642	29.7795	29.3643	29.6047	29.6286	29.7234
P40123;E9PDI2;A0A087WZ15;A0A087X0J3;B7Z385;F8WDB9;F8WEW0	Adenylyl cyclase-associated protein 2;Adenylyl cyclase-associated protein	CAP2	27.8633	28.7261	28.5762	29.0323	28.9663	28.9673	29.3614	29.3882	29.4476	29.2279	28.7944	29.1043	29.2523	28.9855	28.5044
E9PEM5;H0Y9N9;Q8NFP9;Q5T321;F5GXV7		LRBA	NaN	27.2339	NaN	27.4898	27.9547	28.1417	NaN	NaN	NaN	NaN	NaN	NaN	27.4949	NaN	28.2065
P08048;P17010;E9PEP7;Q9Y462	Zinc finger Y-chromosomal protein;Zinc finger X-chromosomal protein	ZFY;ZFX	NaN	NaN	NaN	26.494	27.4867	NaN	25.9569	NaN	NaN	26.4139	NaN	NaN	NaN	NaN	NaN
Q9HD67;E9PEW5	Unconventional myosin-X	MYO10	NaN	NaN	NaN	NaN	NaN	25.211	25.4335	NaN	NaN	NaN	NaN	NaN	NaN	25.4991	25.4788
O60610;E9PEZ3;E9PHQ0;E7ERW8;H9KV28;E7EMV0;B4E2I7;E5RJ79	Protein diaphanous homolog 1	DIAPH1	30.796	30.8228	30.8783	30.6619	30.8498	30.7764	30.7933	30.9845	30.8648	30.865	30.7633	31.0397	30.7919	30.7276	30.5249
Q96CM8;E9PF16;D6RF87	Acyl-CoA synthetase family member 2, mitochondrial	ACSF2	29.3639	29.2399	29.0326	29.9749	30.076	29.9345	30.0389	30.189	30.1319	29.711	29.5626	30.2348	29.8051	29.8175	29.7602
Q16836;E9PF18	Hydroxyacyl-coenzyme A dehydrogenase, mitochondrial	HADH	31.3798	31.0827	31.3174	31.4263	30.881	31.4874	31.4474	31.1526	30.7332	31.1755	31.4569	30.4109	30.8753	31.1284	31.0037
Q9Y4P3;E9PF19;Q96E41;A0A087WXC6;F8WDI9;F8WCR3	Transducin beta-like protein 2	TBL2	30.5693	30.5752	30.6538	30.7382	30.8564	30.9561	30.7551	31.0505	30.7368	30.9904	30.9378	31.1467	31.3754	31.052	31.0677
P14621;U3KPX1;E9PF46;F8WA34;U3KPX8;U3KQL2	Acylphosphatase-2;Acylphosphatase	ACYP2	25.6619	25.3464	25.5646	25.554	25.3929	NaN	25.0906	24.9739	NaN	25.1951	25.4964	25.1547	25.2227	25.5862	NaN
Q9UJ41;E9PFK9	Rab5 GDP/GTP exchange factor	RABGEF1	26.3704	26.994	NaN	25.972	26.5067	26.3565	26.2681	NaN	26.328	NaN	27.4347	26.2673	27.0206	NaN	NaN
E9PFN4;Q9Y6M7	Sodium bicarbonate cotransporter 3	SLC4A7	27.4145	27.1981	26.4625	28.0458	27.3355	28.0767	27.3697	27.9322	27.4021	27.8132	28.1948	28.0197	28.3597	28.0835	26.5875
Q14738;E9PFR3;H0Y8C4;H7C5Q9;H0YJ35	Serine/threonine-protein phosphatase 2A 56 kDa regulatory subunit delta isoform	PPP2R5D	31.4395	31.4166	31.1258	31.4524	31.2963	31.3445	31.1621	31.2083	31.1406	31.1095	31.0744	31.2076	31.2057	30.8985	30.9787
P00450;E9PFZ2;H7C5R1;CON__ENSEMBL:ENSBTAP00000031900	Ceruloplasmin	CP	NaN	NaN	23.5361	NaN	24.2161	NaN	23.9973	23.6185	23.3888	NaN	23.9571	24.0261	NaN	24.8949	NaN
Q8IW35;E9PG22;F8WF91;H7C4Y5	Centrosomal protein of 97 kDa	CEP97	25.7429	NaN	NaN	25.5366	25.7782	25.9538	25.8353	25.7308	26.5268	26.1997	26.2555	26.3616	25.7648	25.8908	NaN
P05067;H7C0V9;E9PG40	Amyloid beta A4 protein;N-APP;Soluble APP-alpha;Soluble APP-beta;C99;Beta-amyloid protein 42;Beta-amyloid protein 40;C83;P3(42);P3(40);C80;Gamma-secretase C-terminal fragment 59;Gamma-secretase C-terminal fragment 57;Gamma-secretase C-terminal fragment 50;C31	APP	NaN	NaN	25.6621	25.6426	26.1094	NaN	25.477	NaN	NaN	26.0564	25.5553	NaN	26.1807	25.8005	NaN
Q15262;Q5TG12;E9PGC5;H0Y6P5;P28827;H0YDP9;E9PRW2;E7EPS8	Receptor-type tyrosine-protein phosphatase kappa	PTPRK	27.9166	27.7263	28.1628	28.3889	28.381	28.0926	28.4225	28.3149	27.9683	28.2327	28.4714	29.2047	28.8784	28.3553	28.5982
P78332;E9PGM9;F8WCA5;C9J250;C9JSL1;F8WF63;B4E0G6	RNA-binding protein 6	RBM6	26.8137	26.7796	26.9446	26.2572	26.3582	26.2796	26.075	25.8912	25.9497	26.8987	26.3643	26.4055	26.7691	26.5334	26.4864
Q15418;E9PRI4;E9PGT3;Q5SVM7;E9PAN7;E9PMM7;Q5SVM6	Ribosomal protein S6 kinase alpha-1;Ribosomal protein S6 kinase	RPS6KA1	29.8414	29.7858	29.3838	29.6787	29.2537	29.3372	29.3794	29.3745	29.3402	29.5341	29.4599	29.374	29.2539	29.1107	29.0164
O75190;E9PH18;C9JB42;C9JDR7;C9JDX6;F8WCZ4;C9J2P2;C9J2C4;Q8WWF6;C9JN01	DnaJ homolog subfamily B member 6	DNAJB6	26.2111	25.8013	NaN	26.0552	NaN	25.4575	NaN	25.5081	25.4853	26.1309	NaN	25.6557	26.1722	26.1219	NaN
Q9Y4E5;E9PH99;D6RIA1	Zinc finger protein 451	ZNF451	26.9877	27.8407	27.0476	27.2466	27.5111	27.5592	26.7296	27.3107	26.6506	27.3337	26.7596	NaN	NaN	26.3634	NaN
Q96RQ3;E9PHF7;E9PG35;F5GYT8;G5E9X5	Methylcrotonoyl-CoA carboxylase subunit alpha, mitochondrial	MCCC1	28.3961	28.2194	28.4603	28.186	28.5693	28.731	28.5239	28.1518	28.7461	27.8457	28.4302	28.2214	28.4499	28.2516	28.469
Q6UW02;E9PHG5;Q8WZ13;F8WBE2;C9J8K7	Cytochrome P450 20A1	CYP20A1	NaN	25.6657	NaN	25.3694	NaN	24.9143	NaN	25.3712	NaN	NaN	NaN	NaN	NaN	NaN	NaN
Q9BUI4;E9PHH9	DNA-directed RNA polymerase III subunit RPC3	POLR3C	27.3227	27.0456	26.9545	26.6684	26.9016	26.9054	26.928	26.6334	26.7216	26.8976	26.4033	27.0986	26.9325	27.4201	27.2082
O94901;E9PHI4;H0Y742;H0Y6N5;H7C2K3;C9JS54;C9JJU6;C9K051;H7C019;C9JK55;C9JR15;H7C3X3	SUN domain-containing protein 1	SUN1	28.9215	28.6803	29.0383	29.0971	28.7909	28.7165	29.1083	28.9623	28.8522	29.0669	28.9748	28.6574	28.8958	28.9686	28.5514
Q9NVE7;E9PHT6;H0YA26;H0YA31;H0YA02;H0Y9E4;D6RJF3	Pantothenate kinase 4	PANK4	26.8686	27.0043	27.192	26.8911	27.1409	27.2551	27.7266	27.7787	27.3357	26.9494	27.3273	27.1165	27.383	26.8226	27.3862
P28290;E9PHV5;E7EUL7;H7BZ26	Sperm-specific antigen 2	SSFA2	27.8626	27.7429	27.8111	27.1438	26.5142	27.2157	27.4861	27.5565	27.3325	27.5495	27.2255	27.7982	27.2669	27.291	27.6833
E9PHY5;O43491;E9PK52;I6L9B1;E9PII3;E9PQD2;H0Y5B0;E9PJP4;E9PQN0;E9PRG1;E9PIG0;Q9Y2J2;E9PMG5;Q6R5J7;Q6ZSX4;J3KT37;E9PN54;E9PMV8	Band 4.1-like protein 2	EPB41L2	28.233	28.3363	28.2142	28.2832	28.0689	28.2513	28.497	28.7739	28.6057	27.982	27.8573	27.8233	28.2713	27.9246	27.7196
Q8NDA8;E9PHY8	Maestro heat-like repeat-containing protein family member 1	MROH1	23.9981	24.1681	24.237	24.5148	NaN	NaN	24.0851	NaN	24.3795	24.2182	25.142	NaN	24.378	24.3746	24.5283
Q9Y256;E9PKA7;E9PI08	CAAX prenyl protease 2	RCE1	26.3963	25.8511	NaN	26.1872	25.5314	NaN	25.3302	NaN	NaN	25.693	26.3528	26.6971	26.1473	26.2789	26.1014
P57764;E9PIB2;G3V1A6;E9PQ48;E9PNZ0;E9PQR9	Gasdermin-D	GSDMD	NaN	NaN	25.9832	NaN	NaN	26.1748	25.8666	26.5637	NaN	26.4378	NaN	26.2808	NaN	26.0051	26.5129
Q5BJD5;E9PJ42	Transmembrane protein 41B	TMEM41B	28.1366	28.4186	26.6351	27.6728	28.4201	27.7938	28.1065	26.7636	27.4646	28.6117	27.6324	28.1809	28.0881	28.7743	28.9791
Q9NUJ3;E9PJ55;H0YES4;R4GNF5;E9PP52;E9PMB0	T-complex protein 11-like protein 1	TCP11L1	27.2267	27.4019	27.5337	27.0927	27.8741	27.5756	27.9115	28.662	28.0031	26.7529	27.34	27.5281	27.5208	27.4277	27.3319
Q04323;E9PJ81;E9PRQ7;A0A087WTZ5;E9PS08	UBX domain-containing protein 1	UBXN1	29.0075	28.8255	29.4258	28.8578	29.4598	29.3593	28.3915	28.3638	28.6446	29.2155	29.2575	29.0634	28.3782	27.3598	28.3337
E9PJD7;Q6ZMK1;E9PQ42	Cysteine and histidine-rich protein 1	CYHR1	25.1954	25.1827	25.3531	25.093	25.3145	25.7837	25.5857	26.2582	26.1766	NaN	NaN	25.6845	24.9092	24.8529	24.8328
Q9UK99;E9PJM3;G3V1E0;Q49AF1;E9PL46;B4E3U2	F-box only protein 3	FBXO3	NaN	NaN	NaN	25.1148	25.2274	25.3536	25.3191	NaN	NaN	25.305	25.4177	NaN	NaN	25.1182	NaN
Q96KG9;E9PS17;E9PK59;E9PPN3;H0YCI6;H0YDH0	N-terminal kinase-like protein	SCYL1	29.7898	30.0056	29.7741	29.7666	29.8058	29.5022	29.8597	29.8606	29.6603	29.545	29.5159	29.805	29.5973	29.3961	29.2896
Q5H9R7;H7BXH2;E9PKF6;E9PQP7;H0YEN2;H0YDW1;E9PNN8;E9PK08;E9PKG4;E9PJD8;REV__Q9H0R1;REV__E7EQ45;REV__Q7Z6Z7	Serine/threonine-protein phosphatase 6 regulatory subunit 3	PPP6R3	29.3393	29.275	29.5104	29.1019	29.5411	29.6756	29.6509	29.5837	29.5727	29.4397	29.1776	29.894	29.5163	29.2956	29.4178
Q99873;E9PKG1;H7C2I1;E9PIX6;E9PQ98;E9PNR9;H0YDE4;Q9NR22;E9PMW9;E9PI83;E9PMZ2	Protein arginine N-methyltransferase 1	PRMT1	31.5163	31.4626	31.5127	31.7153	31.7318	31.9558	31.9082	31.8366	31.8792	31.8872	31.7275	31.809	31.826	31.8062	31.8933
E9PKP7;P17480;E9PMM2;E9PLT2;H0YDH7	Nucleolar transcription factor 1	UBTF	30.6774	30.8161	30.7554	30.89	31.1802	31.1141	30.9898	31.0484	31.0322	31.003	31.0698	31.0492	31.2178	30.9205	30.8926
O96033;E9PKT9	Molybdopterin synthase sulfur carrier subunit	MOCS2	26.3347	NaN	NaN	26.6466	NaN	26.3526	NaN	NaN	26.1992	NaN	NaN	26.6151	26.4475	26.6623	27.162
E9PKU7;E9PNH1		GANAB	26.9184	26.6913	26.388	26.9144	26.8261	27.0847	26.5851	26.6303	26.5519	26.7729	26.8625	26.6507	27.0333	26.6002	26.76
Q92989;E9PL17;E9PJM4	Polyribonucleotide 5-hydroxyl-kinase Clp1	CLP1	26.8938	26.9483	26.9029	27.3027	27.3724	27.4484	27.1888	27.5235	27.4549	27.2936	27.2265	27.8131	27.2869	27.2222	27.0724
E9PL24;Q5VU43;E9PQG4;A0A087WVF8;A0A087WX83;A0A075B749	Myomegalin	PDE4DIP	26.6955	25.7968	26.8364	26.1119	25.8176	26.0895	25.8176	25.863	26.0136	26.2926	25.7818	NaN	26.0827	25.9902	26.479
E9PL57;Q15843;F8VSA6;E9PS38;S4R3E9;Q86V88	NEDD8	NEDD8-MDP1;NEDD8	28.316	28.3515	28.8018	28.2606	28.6349	29.1732	29.3106	28.5029	30.2439	28.7207	28.5004	28.5959	28.2572	28.6799	29.317
Q8N9N8;E9PLI6;E9PS76;E9PS30;E9PQD0;E9PNH5	Probable RNA-binding protein EIF1AD	EIF1AD	27.99	27.6957	27.432	27.9684	28.2588	27.8703	27.7518	28.0453	28.1532	27.9641	27.6122	28.1817	27.7414	28.0421	28.5451
P55786;E9PLK3;A6NEC2;E9PP11;H0YDG0;H0YCQ5;E9PJY4;E9PPD4;E9PJ74;E9PJF9;E9PRQ5;E9PPZ2;E9PI82	Puromycin-sensitive aminopeptidase	NPEPPS	33.3435	33.3378	33.4063	33.0795	33.0916	33.1416	33.0262	33.1342	33.0933	33.123	33.1942	33.2746	33.143	33.0081	33.1841
E9PLP0		CARS	25.1202	26.559	26.7229	NaN	26.4957	26.8013	26.3468	26.6483	26.6033	26.8694	26.4129	26.9381	26.7214	NaN	26.6047
Q9NTG7;E9PM75;E9PNA0;E9PK80;E9PN58	NAD-dependent protein deacetylase sirtuin-3, mitochondrial	SIRT3	NaN	25.0865	25.2592	25.7811	25.3502	25.5205	25.3856	24.9686	25.4628	NaN	24.676	NaN	25.567	25.679	25.5942
Q9UK41;E9PM90;E9PQR7;E9PR04;E9PLM9	Vacuolar protein sorting-associated protein 28 homolog	VPS28	27.8367	27.6487	27.2398	27.1039	26.799	NaN	27.0222	26.0907	27.241	27.1202	27.3265	26.5989	27.213	27.2464	NaN
O00193;E9PM92;E9PRZ9	Small acidic protein	SMAP;C11orf58	28.369	28.8783	28.7016	28.6519	28.5032	28.3236	28.8086	28.9725	28.6273	28.2317	28.5036	28.4057	28.5832	28.5047	27.8544
Q7Z589;E9PMC9;H0YCS3;H0YEP9;H0YET8	Protein EMSY	EMSY;C11orf30	26.4224	26.4862	26.4257	26.7249	26.5094	26.4948	26.6914	27.0957	27.1454	26.1913	NaN	26.2706	25.7742	26.0023	NaN
Q96D71;E9PMG1;H0YDT0;H0YE89;F2Z3L2;H7C225;H7C1V2;H0YCR2	RalBP1-associated Eps domain-containing protein 1	REPS1	25.5362	25.6338	25.5801	25.3114	25.47	NaN	25.3543	25.5555	25.3639	25.8386	25.4313	25.159	25.4894	NaN	25.7845
P54105;E9PMI6;J3KN38;E9PJF4;E9PQ83	Methylosome subunit pICln	CLNS1A	26.8847	27.2852	NaN	27.4607	27.7052	NaN	27.9539	28.1899	28.0592	NaN	27.8492	27.2549	26.6885	28.4999	26.1645
Q9BPY3;E9PMJ2;J3KP39;G3V179	Protein FAM118B	FAM118B	NaN	NaN	25.1033	NaN	NaN	NaN	25.2539	25.3577	NaN	26.3843	25.3657	25.5104	25.2939	NaN	25.5328
Q00613;E9PMQ6;A0A087X1F9;E9PI02;A0A087WXG6	Heat shock factor protein 1	HSF1	28.5785	28.7925	28.5799	28.5493	28.6724	28.6812	28.7082	28.5738	28.8082	28.6396	28.7166	28.5769	28.908	28.3177	28.4141
Q9NZN5;E9PMR6	Rho guanine nucleotide exchange factor 12	ARHGEF12	27.7222	27.9936	27.5318	27.6696	27.9404	27.576	28.0037	28.0496	27.9093	27.8329	28.1049	27.7493	27.571	NaN	27.3732
E9PMS6		LMO7	32.3026	32.1791	32.148	31.784	31.9344	31.71	32.0233	32.0158	32.0532	32.0382	31.8945	32.0786	31.9721	32.0648	32.047
Q8TDP1;H0YEF3;E9PN81;E9PKP0;H0YE52;H0YCP5	Ribonuclease H2 subunit C	RNASEH2C	27.2429	27.6464	27.1988	27.5452	26.7604	27.181	27.3551	27.2575	27.6065	28.2289	27.2341	27.1691	27.6573	27.7588	27.7208
P13987;E9PNW4;E9PR17;H0YET2	CD59 glycoprotein	CD59	30.2598	30.4673	30.1498	30.6593	30.8377	30.6369	31.0343	30.7365	30.6412	30.2507	30.5914	30.0521	30.2924	30.9407	30.4527
O00217;E9PPW7;E9PN51;F8W9K7;E9PKH6	NADH dehydrogenase [ubiquinone] iron-sulfur protein 8, mitochondrial	NDUFS8	28.5692	28.3673	28.5671	28.571	28.4086	28.7925	28.5664	29.1101	28.4921	28.4373	28.4126	28.6735	28.5992	28.384	27.9096
E9PQ56;H0YEM1;E9PN18;E9PMU7;H0YCP8;E9PL19		PUF60	27.1184	26.8365	27.5751	26.9861	27.2171	27.0442	27.6129	28.2503	27.9678	26.8977	NaN	27.2968	27.4936	26.9421	26.5352
Q96EY5;E9PQA6;E9PLL0;M0QZK6;E9PLZ8	Multivesicular body subunit 12A	MVB12A	26.1288	26.4789	26.2673	26.4043	26.9814	27.0346	27.3395	27.765	26.7681	26.4658	27.2723	27.1604	26.5273	NaN	25.5137
Q9BZD4;E9PQC4;B1AQT4;E9PP32;E9PKH1;B1AQT3;REV__Q9UI33	Kinetochore protein Nuf2	NUF2	26.032	25.8307	25.7613	26.1439	26.5952	26.1185	26.0288	26.602	26.1847	NaN	26.3348	NaN	26.1304	25.9632	26.1862
P62861;E9PR30	40S ribosomal protein S30	FAU	31.1379	31.4763	31.5177	31.133	31.5402	31.8022	31.5768	31.5397	31.5138	31.6224	31.8103	31.9426	32.0159	31.453	31.1424
Q9H7C9;E9PR47;E9PNP3;E9PIQ4;E9PJP1;E9PLK9;K4DI89	Mth938 domain-containing protein	AAMDC	26.7594	27.2437	26.9448	NaN	NaN	27.6976	27.8095	28.2156	28.335	27.3691	NaN	28.1148	NaN	27.1565	NaN
Q15047;E9PRF4;E9PQM8;X6R732;E9PAP1;X6RHV1;B0QZE6;E9PS59	Histone-lysine N-methyltransferase SETDB1	SETDB1	NaN	26.9617	26.3719	NaN	26.152	NaN	26.274	26.8006	26.4978	NaN	25.7592	26.1304	NaN	NaN	26.0265
Q96NY9;H0YDK3;H0YDE3;H0YDU2;E9PRI1;E9PL60;E9PII7	Crossover junction endonuclease MUS81	MUS81	24.7052	25.568	NaN	25.2431	25.5702	NaN	NaN	NaN	NaN	NaN	25.2844	25.7901	25.5366	NaN	NaN
Q96BI1;E9PRM7	Solute carrier family 22 member 18	SLC22A18	27.3378	27.6212	27.6086	27.281	27.2359	27.7115	27.4801	27.3769	27.179	26.3181	26.5766	26.8608	26.833	26.922	27.086
Q14331;E9PRR7;Q9BZ01;H0YEZ2;E9PLY7	Protein FRG1	FRG1	26.0768	25.8795	26.5057	26.4068	26.4772	26.3097	26.6338	26.5506	27.1353	26.2605	26.8777	26.7577	NaN	26.5408	26.328
Q8NBI5;E9PS74;H0YD64	Solute carrier family 43 member 3	SLC43A3	28.5305	28.0412	28.706	27.6533	28.2251	28.3876	27.74	28.0836	28.1229	27.5866	28.0552	28.1007	28.1941	28.1361	28.3877
E9PSI1;O15321;E9PQI5;E9PQ80;E9PMQ9;E9PJC4;E9PQY7;E9PS99;E9PL78;E9PJM1;G3V1B9;E9PNW2;H0YI89	Transmembrane 9 superfamily member 1	CHMP4A;TM9SF1	27.9281	27.8629	27.6833	28.0697	28.5897	27.8475	28.0926	28.1184	28.2285	28.3076	28.1372	28.5771	28.0066	28.9698	28.1307
Q14789;F1T0J2;E7EU81;H0Y867;H7C5I7;REV__Q8N884	Golgin subfamily B member 1	GOLGB1	30.9879	31.2984	31.2228	30.6796	30.9546	30.9016	30.7357	30.8365	30.7317	30.7812	30.8867	30.9491	31.0215	31.0545	31.0423
P23025;F2Z2T2	DNA repair protein complementing XP-A cells	XPA	NaN	26.4346	26.0964	26.1926	26.3802	26.0006	NaN	26.4101	NaN	25.9287	26.1938	26.2844	26.546	NaN	25.9669
Q8IZ69;F2Z2W7;H7C100;C9K041;H7BZZ4	tRNA (uracil-5-)-methyltransferase homolog A	TRMT2A	28.6782	28.4955	28.5898	28.6193	28.5949	28.9533	27.9729	29.2045	27.5116	28.1952	28.6578	27.9242	28.3122	28.4961	28.4875
O00746;Q4TT34;F2Z2X0;A0A087WVT9;H0Y6J0;A2IDC9	Nucleoside diphosphate kinase, mitochondrial;Nucleoside diphosphate kinase	NME4	25.3335	25.8832	25.6849	25.8975	26.1591	26.3447	26.0507	26.5363	26.7214	26.0152	26.3398	26.4055	26.335	26.2979	26.2914
Q9C0E2;F2Z2X4	Exportin-4	XPO4	27.2578	27.5973	27.5123	27.9384	28.0587	28.1484	28.0353	27.9558	27.4626	27.8502	27.5953	28.402	27.7448	27.1927	27.2406
P47736;F2Z357;J3KPC5;X6R8W7	Rap1 GTPase-activating protein 1	RAP1GAP	NaN	24.6882	24.8625	NaN	NaN	NaN	NaN	NaN	NaN	NaN	NaN	NaN	NaN	NaN	NaN
Q13889;F5GWD3;A0A087WYD5;H0YFF7;F5H6X0;F5GXG6;F5GX35;F5H4K7	General transcription factor IIH subunit 3	GTF2H3	25.2952	25.6635	25.0806	25.4575	25.5734	25.4419	25.4165	25.1776	25.123	25.3666	25.6777	25.7669	25.9167	25.5471	25.6802
P61165;F5GWH5	Transmembrane protein 258	TMEM258	27.9175	28.3098	27.7358	28.7297	28.2493	28.0999	28.4252	27.9919	28.4546	NaN	27.4737	27.1055	28.66	27.8351	27.4994
Q9Y3C0;F5GWI9;F5GXZ7;F5GZ97;F5H0A7;F5GXZ4;F5H2P1;H0YGN0	WASH complex subunit CCDC53	CCDC53	24.9072	24.988	NaN	NaN	NaN	NaN	NaN	NaN	NaN	NaN	NaN	NaN	NaN	NaN	NaN
O00750;F5GWN5	Phosphatidylinositol 4-phosphate 3-kinase C2 domain-containing subunit beta	PIK3C2B	28.8085	28.7833	28.829	28.2786	28.6649	28.2837	28.338	28.5268	28.519	28.498	28.6588	29.1864	28.6201	28.6262	28.6689
Q9H4A3;F5GWT4;F6UYG0;Q9Y3S1;F8W9F9;H0Y7T5;A6PVV2;Q96J92;Q9BYP7;K7ENT7;A0A087WYK2;H0YH68;B1AQN8;H0Y7J9;H0Y493;H0Y7R3	Serine/threonine-protein kinase WNK1	WNK1	29.885	29.9799	29.8391	29.7434	30.0693	29.8052	30.2993	30.4902	30.332	29.8789	29.7969	30.0653	29.7014	29.7995	29.5887
Q14839;F5GWX5;K7EMY3;F5H6N4;F2Z2R5;F6T542	Chromodomain-helicase-DNA-binding protein 4	CHD4	31.4798	31.5227	31.5842	31.5959	31.7904	31.7276	31.5694	31.7555	31.6782	31.9161	31.8882	32.0789	31.8058	31.7939	31.7327
F5GX28;O94953;K7EQ54	Lysine-specific demethylase 4B	KDM4B	NaN	NaN	NaN	25.1472	24.9426	NaN	25.1546	25.4875	NaN	25.5696	25.1786	25.4398	25.2535	25.4278	25.7984
F5GXE4;B4E107;Q5SQQ1	Arginyl-tRNA--protein transferase 1	ATE1	28.407	27.5013	27.4177	27.016	27.4172	27.3839	27.8544	27.6509	27.7636	27.4436	27.733	27.7957	28.0335	27.9487	27.1692
Q9Y580;I3L521;F5GXV8;F5GY08;J3KPD3;F5H606;G3V1T9	RNA-binding protein 7	RBM7	26.8359	26.5233	26.4078	26.2722	NaN	26.5434	26.351	26.6123	26.3522	NaN	26.8375	26.5539	26.7789	26.5178	26.1564
P61803;F5GXX5;F5H895	Dolichyl-diphosphooligosaccharide--protein glycosyltransferase subunit DAD1	DAD1	29.5126	28.9841	28.9646	29.4878	29.2259	28.3327	30.1365	29.9146	29.8421	27.9697	28.7634	29.2764	29.1994	28.931	29.9028
O75448;F5GY88;F5H5K2;B4DDR8;B9TX62;E9PFL1;H0YEG1;J3KTL3;J3KSU0;F5H2D6	Mediator of RNA polymerase II transcription subunit 24	MED24	27.3476	27.0906	26.9557	27.4211	26.5055	27.6085	27.2594	27.1497	27.2523	27.2056	27.1302	27.5641	26.1294	27.3365	27.2232
Q9Y3B8;H0YGR4;F5GYG5;H0YG54;F5GX07;H0YG83;H0YH58;F5H784;H0YF66;F5H7P1;Q9BTR4;F5H6P8;H0YG37	Oligoribonuclease, mitochondrial	REXO2	29.3118	29.4223	29.4304	29.1569	29.4574	29.0794	29.1218	28.5189	29.0452	29.6001	29.2906	29.1355	29.4525	28.9061	29.1168
Q9NX18;F5GYJ5;F8W679;M0QYN2;F5GXW4;M0R060;F5H5T6;F5H8E2	Succinate dehydrogenase assembly factor 2, mitochondrial	SDHAF2	29.1829	28.4586	28.9427	28.8467	28.6733	29.1361	29.0558	28.5598	28.3463	29.0695	29.43	28.5287	28.8144	28.4474	28.8831
Q9NRL3;F5GYK2;M0R0P4;M0R2A7;M0QYS2;M0R317;R4GN16;M0QXN2;M0R0W8;M0QZM0	Striatin-4	STRN4	26.535	27.0524	26.4855	26.8168	27.0243	26.8577	26.8488	27.2943	26.8861	26.8377	26.5533	27.2355	26.7065	26.1433	26.9762
P61421;F5GYQ1;R4GN72;J3QL14;H3BQB4;H3BSG7;H3BQJ1;H3BUQ0;H3BTB5	V-type proton ATPase subunit d 1	ATP6V0D1	30.0918	30.2898	30.0022	30.3347	30.4338	30.4349	30.3215	30.3251	29.937	30.5259	30.1257	30.2368	30.3966	30.7046	30.0608
Q9NZJ0;F5GZ90	Denticleless protein homolog	DTL	28.4704	29.4336	28.7218	29.4005	29.4021	28.8491	29.024	28.9428	29.162	28.7381	28.6613	28.7135	29.1589	29.769	29.1553
P08195;F5GZS6;J3KPF3;F5GZI0;H0YFS2;H0YFX4	4F2 cell-surface antigen heavy chain	SLC3A2	34.9982	35.2477	35.2274	35.1565	35.313	35.2999	35.3108	35.3329	35.2034	35.2858	35.3382	35.2486	35.2491	35.2195	35.0718
Q9H267;F5H008;G3V3F9	Vacuolar protein sorting-associated protein 33B	VPS33B	27.2476	27.9077	27.2018	27.0148	27.6601	27.7055	27.3086	NaN	27.569	27.074	27.7084	27.581	27.7904	27.3112	26.8072
Q9Y4C1;F5H070;F8WE62;C9J7Q7;C9JC73	Lysine-specific demethylase 3A	KDM3A	28.0215	27.8881	27.9432	28.087	27.6604	27.7988	27.2937	27.5657	27.7672	27.6405	28.1914	28.0893	27.8955	27.6386	27.372
F5H0B0;H0YC42;H0YC44;U3KQQ8			27.1966	27.8038	27.4605	27.4488	27.9009	27.8987	27.4994	28.0111	27.8518	27.9719	27.4746	28.4786	27.7435	27.5854	27.9167
Q9UJX4;F5H0F9;H0YFB5;F5H0N1;F5GY68;F5H3S5	Anaphase-promoting complex subunit 5	ANAPC5	26.9273	26.6409	26.3781	26.7028	27.291	27.0208	27.2441	26.9783	26.7768	26.6414	27.0006	27.2256	27.1522	26.5638	26.5963
Q8N2M8;F5H0Q6;K7EKC9;K7EP11;K7EM61	CLK4-associating serine/arginine rich protein	CLASRP	26.4324	NaN	25.2326	25.3776	NaN	NaN	NaN	NaN	NaN	NaN	25.2208	25.3964	NaN	NaN	NaN
Q9NZD2;F5H0U5;F5GZ49;H0YFS9	Glycolipid transfer protein	GLTP	27.1004	27.1485	27.1449	26.6611	26.8174	26.94	26.6858	26.3907	26.7657	26.8782	26.8081	26.8784	27.1109	27.0201	26.8356
F5H7C4;F5H199;Q8IXL7;F5H6G9;H0YFW5;H7C2B7	Methionine-R-sulfoxide reductase B3	MSRB3	26.0038	26.196	25.9119	26.196	26.3541	26.3904	26.2701	26.6568	26.3346	25.5789	26.1286	26.335	NaN	26.2594	NaN
Q07864;F5H1D6;F5H7E4	DNA polymerase epsilon catalytic subunit A;DNA polymerase	POLE	25.9081	25.9484	26.3668	26.3883	26.2254	26.3774	25.9647	26.4478	26.0584	26.6455	26.3663	26.5134	26.4172	26.471	25.9716
Q96MG8;F5H1M8;H0YBU4	Protein-L-isoaspartate O-methyltransferase domain-containing protein 1	PCMTD1	25.1345	25.1565	NaN	25.2791	NaN	NaN	NaN	24.7228	24.8888	NaN	25.7379	25.9017	26.6426	25.8826	NaN
Q9Y485;F5H269;E7EMZ0	DmX-like protein 1	DMXL1	26.342	26.5809	26.1037	26.262	26.3532	NaN	NaN	26.4963	26.0725	25.7898	NaN	NaN	NaN	26.2241	NaN
P08397;F5H345;F5GY90;F5H0P4;F5H226;F5H4W5;F5H4X2	Porphobilinogen deaminase	HMBS	28.8329	28.6534	28.5712	28.7654	28.5307	28.8689	28.7376	28.7658	28.7651	28.6023	29.0047	28.4413	28.9118	28.1381	28.1328
Q15436;F5H365;G3V4V1;G3V1W4;G3V3G5;G3V2R6;G3V5X8;G3V4Q2;G3V5K1	Protein transport protein Sec23A	SEC23A	31.1083	31.2115	31.0617	30.9052	30.8585	31.0726	30.7951	30.8148	30.9952	30.5799	31.0381	30.8203	30.8397	30.9164	30.6709
Q99816;F5H442;J3QRU6;J3QKS4	Tumor susceptibility gene 101 protein	TSG101	27.4656	28.2042	27.7462	28.0132	27.8514	27.3211	27.3495	27.8817	27.2353	27.7633	27.5368	27.3396	27.7964	NaN	26.9732
P55209;F8W020;F8VXI6;F8VUX1;F8VY35;F8W0J6;F5H4R6;H0YIV4;H0YHC3;F8W118;B3KV44;F8VV59;B7Z9C2;H0YH88;F8VRJ2;F8VVB5	Nucleosome assembly protein 1-like 1	NAP1L1	32.3221	32.4686	32.5791	32.3367	32.1246	32.4344	32.0457	31.9782	32.3508	32.0457	32.6664	32.2447	32.0657	32.1137	32.2104
Q16342;F5H4V9;F5GWT2;J3QK82;A0A087WYJ3	Programmed cell death protein 2	PDCD2	NaN	26.5203	NaN	NaN	NaN	NaN	25.771	25.6243	NaN	25.7846	NaN	26.2887	NaN	25.3892	25.5464
Q9BQE3;F5H5D3;F8VVB9;F8VRZ4;F8VS66;F8VWV9;F8VX09;C9K0S6;Q9H853;F8VRK0;F8VXZ7;F8W0F6	Tubulin alpha-1C chain	TUBA1C	29.1727	28.5512	28.8865	28.8057	27.9886	28.9942	28.1787	27.8606	29.0094	28.3768	28.8346	28.1776	28.6919	30.1798	30.5456
Q12849;F5H5I6;H0Y8R1;H0YAK1;H0YAM1	G-rich sequence factor 1	GRSF1	28.6277	28.6513	28.5421	28.4795	28.4299	28.5409	27.8977	28.3683	27.767	28.4221	28.4837	28.3411	28.2094	28.4819	28.5145
P12694;F5H5P2;F5GXU9;M0R0C8;H0YH31	2-oxoisovalerate dehydrogenase subunit alpha, mitochondrial	BCKDHA	28.5788	28.5234	28.6949	29.0925	28.9933	29.6066	29.2383	29.3149	29.2297	29.3435	29.5537	29.3215	29.3122	29.1028	29.2732
Q8NHQ9;F5H5U2;E7EX41;F5H2I2;F5H735	ATP-dependent RNA helicase DDX55	DDX55	27.1415	27.4138	27.5192	27.3371	NaN	27.3032	27.659	27.5731	27.3276	27.7998	27.0981	27.6984	26.9765	26.5457	27.1949
Q6NS38;S4R3T5;F5H5X2;F5GZZ0	Alpha-ketoglutarate-dependent dioxygenase alkB homolog 2	ALKBH2	NaN	NaN	NaN	NaN	25.4034	NaN	NaN	NaN	NaN	NaN	25.1717	25.4912	25.3626	25.5406	NaN
Q86XA9;H7C5W6;F5H619;H0YIW3	HEAT repeat-containing protein 5A	HEATR5A	NaN	24.8604	25.0047	NaN	NaN	25.2445	25.1179	25.0126	25.2163	24.9563	25.1386	NaN	NaN	NaN	NaN
Q14562;F5H658;K7EQH7;S4R3S0;K7END7	ATP-dependent RNA helicase DHX8	DHX8	27.4187	27.9613	28.0984	27.5924	28.3851	28.3286	28.3582	28.1995	28.43	28.2161	28.1488	28.0605	28.334	27.8307	28.2708
Q8N684;F5H669;J3QT54;F5H6M0;F5H047;C9J286;C9J323;C9JM38;F5H5B7;F5H1W4;F5H2K8;F5H6P5;F5H6A8;F5GXA3	Cleavage and polyadenylation specificity factor subunit 7	CPSF7	29.4741	29.7507	29.6616	29.5005	29.4825	29.5511	29.4389	29.5847	29.3778	29.507	29.7202	30.1775	29.7295	29.6159	29.4824
O00159;F5H6E2;I3L501;G3V342	Unconventional myosin-Ic	MYO1C	32.1629	32.378	32.2083	32.1872	32.1943	32.2872	32.2907	32.0731	32.0931	32.3939	32.38	32.3117	32.2412	32.1998	32.341
Q9Y3E0;F5H6U7;G3V1U5;F5GWD8;F5GXH6	Vesicle transport protein GOT1B	GOLT1B	28.8786	28.2458	27.4922	28.0456	27.9327	26.6259	27.5772	27.3824	25.8269	28.489	27.9162	28.6029	28.0877	28.266	27.4856
Q00537;F5H6Z0;D6RA44;F8W1S5;F8VZY6;F8VQZ9	Cyclin-dependent kinase 17	CDK17	NaN	NaN	25.6413	NaN	NaN	NaN	26.0094	26.0849	NaN	NaN	NaN	NaN	NaN	26.8221	NaN
Q96GC5;F5H702;F5H8D0	39S ribosomal protein L48, mitochondrial	MRPL48	27.2695	27.5371	27.317	27.0536	27.0246	27.7864	27.6352	27.4036	26.7451	27.2806	26.8076	28.0161	26.9729	26.8439	26.8062
F5H7D6;H0YNT2;H0YKT5;H0YKN8;H0YNI7;Q04724;Q04725;K7EMK7;Q5T7A9;K7EJR7		LITAF	28.3601	28.8522	27.9664	28.324	28.4865	28.4682	28.6014	28.634	28.6085	28.512	28.0075	28.696	28.3899	28.4977	28.6473
Q96C57;F5H7W8;H0YGK4;E7ENF1;F5H8B7;F5H3K2;G5EA44;H0YF83	Uncharacterized protein C12orf43	C12orf43	26.5845	26.8914	27.5164	26.8259	27.1988	27.0481	27.5137	27.891	27.5069	26.9391	27.4879	27.5247	27.2552	26.8119	27.5749
Q13503;F5H872	Mediator of RNA polymerase II transcription subunit 21	MED21	25.7109	25.9504	NaN	25.8984	NaN	NaN	NaN	NaN	24.5636	NaN	25.9751	25.5108	25.8245	25.7239	NaN
Q9UBL3;F5H8F7;H0YBF6	Set1/Ash2 histone methyltransferase complex subunit ASH2	ASH2L	28.4395	28.4464	28.4798	28.2499	28.3938	28.2995	28.0607	28.3824	28.26	28.3769	28.1557	28.4243	28.4968	27.9351	28.1074
Q03426;F5H8H2;F5H092;F5GXC0;F5H163;F5H368	Mevalonate kinase	MVK	28.8366	28.9454	28.8814	28.9011	28.9338	28.8224	28.8316	28.8904	29.2959	28.5299	28.4291	29.0571	28.8535	28.6575	28.6503
O43808;F6RTR7;B0QYW5;F8WE74;F2Z2I9;F8WCH6;F8WA85;F8WEC6	Peroxisomal membrane protein PMP34	SLC25A17	27.2433	26.7852	26.0867	27.2828	26.0816	28.4006	25.1988	25.9736	27.4914	26.1606	28.5022	26.9598	27.3588	26.5928	25.9502
Q96FS4;F6RY50	Signal-induced proliferation-associated protein 1	SIPA1	26.3605	26.6356	26.8675	26.6446	26.4379	26.7751	26.8398	27.097	27.2967	26.4591	27.1455	27.0747	26.7981	26.5516	26.91
P15586;H7C3P4;F6S8M0;H0YFA9;F5H4C6	N-acetylglucosamine-6-sulfatase	GNS	30.939	30.7965	31.012	31.0347	31.0241	31.1972	30.749	30.5738	30.7656	30.3037	30.1133	30.5595	30.6949	30.6176	30.5838
Q9BUZ4;F6SA91;C9JJ10;K7ER49;J9JIG0;K7EJG7;J3QR87;K7EM06;J3QS94;Q2KJU6	TNF receptor-associated factor 4	TRAF4	26.3604	26.1511	26.3332	25.6775	25.8997	25.6904	26.0201	25.9198	25.4147	26.2555	25.8781	NaN	25.8531	26.2931	26.186
Q6L8Q7;F6T1Q0	2,5-phosphodiesterase 12	PDE12	28.8557	28.8575	28.6635	28.9402	28.9778	28.5569	28.6439	28.6933	28.6896	28.829	28.7664	28.7139	28.5497	28.324	28.4255
F6TLX2;Q9HC38;I3L3Q4;I3L1I0;I3L1F4;I3NI27;I3NI24;I3L2C2;I3L277	Glyoxalase domain-containing protein 4	GLOD4	31.3486	31.303	31.2954	31.4613	31.2946	31.5153	31.4568	31.5714	31.6832	31.3578	31.0517	31.3647	31.1833	31.3435	31.6118
Q53T59;F6TR53;B5MC96;F8WDN8	HCLS1-binding protein 3	HS1BP3	NaN	25.386	25.5244	NaN	NaN	NaN	25.4353	NaN	NaN	NaN	NaN	NaN	26.1563	NaN	NaN
Q9NVA1;F6UTR7;B1AKV4;B1AKV6;B1AKV3;F8WCR2;B1AKV2	Ubiquinol-cytochrome-c reductase complex assembly factor 1	UQCC1	27.1807	27.0762	27.4143	27.6355	28.1149	27.9135	27.9232	28.1145	27.5851	27.6039	28.2258	27.9301	28.5896	27.3348	28.1271
Q9BY77;F6VRR5;F8WCX5;Q8WUT1;Q6R954;F8WEE2	Polymerase delta-interacting protein 3	POLDIP3;PDIP46	30.3043	30.4918	30.5734	30.1066	30.3675	30.3577	30.1989	30.5139	30.5302	30.3584	30.4257	30.5205	30.2546	30.0164	30.1127
Q9NZJ7;F6WFU6;Q5TDC2;H0Y8C3;H7C196	Mitochondrial carrier homolog 1	MTCH1	27.6694	27.8931	28.6409	27.9037	28.5514	28.9239	28.0609	28.5231	27.7996	27.5133	28.7927	28.1133	28.807	28.0534	27.5963
Q9BPX6;F6XEV2;E9PQV6;S4R3V1;S4R3W3;S4R3D7	Calcium uptake protein 1, mitochondrial	MICU1	26.0145	25.8821	25.8834	26.7239	26.2425	26.5812	26.437	25.4231	26.5753	26.6495	26.6316	26.8697	26.9239	26.3742	26.3842
P27708;F8VPD4;H7C2E4;H7BZB3;H7C3Z5	CAD protein;Glutamine-dependent carbamoyl-phosphate synthase;Aspartate carbamoyltransferase;Dihydroorotase	CAD	31.4438	31.534	31.3934	31.6225	31.5261	31.6695	31.6245	31.6983	31.893	32.0547	32.0082	32.0457	31.8162	31.6662	31.5934
P55061;F8VQW0;F8VX73;F8VPI1;F8W201;F8W086;F8VR05;F8VQQ5;F8VSI7;F8VVJ4;F8W1G3;F8VY06	Bax inhibitor 1	TMBIM6	25.3449	NaN	NaN	25.9019	26.0225	25.7044	NaN	NaN	25.502	NaN	NaN	26.4067	26.0889	NaN	26.3387
F8VRH0		PCBP2	24.863	NaN	NaN	24.8474	NaN	24.9721	24.916	NaN	25.1853	24.8255	24.7204	NaN	NaN	NaN	NaN
Q9UIF9;J3KPG5;F8VU39;H0YHL2;H0YII3;H0YHQ7	Bromodomain adjacent to zinc finger domain protein 2A	BAZ2A	NaN	NaN	25.9957	NaN	26.7933	NaN	NaN	NaN	26.2996	26.9591	25.7114	26.245	26.3124	26.3444	NaN
Q9HD42;F8VUA2;F8VVT7;F5H875	Charged multivesicular body protein 1a	CHMP1A	28.3638	28.5067	28.6056	28.2311	28.7431	28.4154	28.7631	28.83	28.3721	28.5383	28.4538	28.7138	28.5396	28.3982	28.5986
Q9NZN8;F8VV52;F8VP97;F8VQD8;F8VUB4;A0A087X050;F8VVY1;F8VX63;F8W145;F8VRS8;H0YI11;H0YH84;F8VWH8;F8VQF4	CCR4-NOT transcription complex subunit 2	CNOT2	28.1468	28.0134	28.5483	28.2755	28.1463	28.2173	28.0406	28.3807	28.6931	28.0287	28.2504	28.4898	28.2652	27.9005	28.4355
P08962;F8VV56;F8W022;F8VWK8;F8VNT9	CD63 antigen	CD63	NaN	30.1398	NaN	30.5946	NaN	NaN	NaN	NaN	NaN	30.8469	30.3975	30.1392	31.8017	31.2754	31.3512
P61923;F8VVA7;F8W651;F8VXB1;F8VUC5;F8W156;F8VYZ4;F8VYK5;F8VXR1	Coatomer subunit zeta-1	COPZ1	30.6251	30.8602	29.6037	30.7375	30.2732	30.7862	30.3201	30.396	30.2961	30.3372	29.373	30.1826	30.5138	29.5574	30.088
P55211;Q5JRU2;F8VVS7;Q5JRU8;A0A087WX72;H0Y3S8;H0Y6Y2	Caspase-9;Caspase-9 subunit p35;Caspase-9 subunit p10;Caspase	CASP9	27.7417	26.6163	27.1164	26.8812	26.1785	27.2902	26.5802	27.5914	27.349	25.7906	26.2555	NaN	25.6031	26.0112	26.7491
J3KPF0;F8VWT9;Q9Y4D8	Probable E3 ubiquitin-protein ligase HECTD4	HECTD4	26.6581	26.8925	NaN	27.1714	27.1417	27.2984	27.0964	27.2232	26.9953	26.9528	27.3269	27.1271	NaN	26.4316	27.4041
Q52LW3;F8VWZ8	Rho GTPase-activating protein 29	ARHGAP29	NaN	NaN	NaN	26.4844	26.1745	NaN	NaN	NaN	NaN	NaN	NaN	NaN	NaN	NaN	25.6295
Q9H2H9;F8VX04;F8VX12	Sodium-coupled neutral amino acid transporter 1	SLC38A1	27.8292	28.0771	27.9963	27.6153	27.9528	27.5183	27.8601	27.8485	27.8115	28.2449	27.5902	27.0547	27.9351	28.3418	27.6133
Q99590;F8VXG7;A0A087WTB7	Protein SCAF11	SCAF11	28.3385	28.5047	28.4202	28.4836	28.6928	28.4217	28.6266	28.7341	28.7378	28.4113	28.6153	28.6601	28.3402	27.8769	27.9124
Q9UBQ0;F8VXU5;Q05DG7	Vacuolar protein sorting-associated protein 29	VPS29	29.6521	29.7316	29.8562	29.6495	29.6253	29.987	30.2385	30.1413	30.0869	29.4987	29.8879	30.1642	29.6618	30.1541	29.2599
Q6P1Q0;F8W1Z2;F8VZA2;F8VR33;H0YIV5;F8VP71;F8VVQ3;H0YHF4;F8VS60;F8W0R0;F8VXQ4;F8VQE7;F8WCD9;F8VTR1;F8W6J0;F8VPY5	LETM1 domain-containing protein 1	LETMD1	26.5303	26.1859	26.6381	26.6889	26.8098	NaN	27.2913	27.3966	26.988	27.2396	27.1138	26.555	27.0884	NaN	26.6946
F8W031;F8VP03;F8W0J2;F8VU34			31.5021	31.3605	31.3063	31.8128	31.9428	31.6986	31.3557	31.378	31.1051	31.5502	31.2659	31.5932	31.8467	32.1096	31.8721
Q8IXM2;F8W038;H0YIS7;F8W1H0	Chromatin complexes subunit BAP18	BAP18;C17orf49;RNASEK-C17orf49	27.1888	27.3807	27.579	27.1684	27.2769	28.1782	NaN	26.8982	27.0276	27.9194	27.2841	27.8599	27.5878	27.4596	27.5263
O95619;F8W0J4;F8W1B9	YEATS domain-containing protein 4	YEATS4	25.6121	25.991	NaN	25.406	NaN	NaN	NaN	NaN	NaN	25.8004	25.5404	NaN	NaN	25.6851	25.6287
P54819;F8W1A4;F8VY04;F8VZG5;G3V213;F8VPP1	Adenylate kinase 2, mitochondrial;Adenylate kinase 2, mitochondrial, N-terminally processed;Adenylate kinase 2, mitochondrial	AK2	32.6558	32.6274	32.5414	32.7647	32.3838	32.2474	32.4765	32.2766	32.3857	32.5234	32.3632	32.5703	32.4001	32.547	32.8449
P60660;F8W1R7;G3V1V0;J3KND3;G8JLA2;B7Z6Z4;F8VPF3;G3V1Y7;F8VZU9;F8W180;H0YI43;P08590;F8VXL3	Myosin light polypeptide 6	MYL6;PDE6H	33.1442	33.1234	33.2521	33.0894	33.2983	33.0285	33.5347	33.804	33.327	33.2185	32.8887	33.1874	32.9468	32.9162	33.0622
P62910;F8W727;D3YTB1;D3YTI8	60S ribosomal protein L32	RPL32	32.0938	32.1836	32.4728	32.0752	32.1874	32.2879	32.4096	32.4115	32.4404	32.2555	32.2888	32.1605	32.0703	32.2959	32.3841
Q96A26;F8W7Q4;E9PH05	Protein FAM162A	FAM162A	29.9769	30.3139	29.8964	29.8676	29.976	29.7814	29.4707	29.9101	30.4407	30.1307	29.7454	29.8142	29.7872	29.7129	29.6472
P49959;F8W7U8;B3KTC7;F5GXT0;F5H742;F5H256	Double-strand break repair protein MRE11A	MRE11A	30.8268	30.9075	30.9965	30.7469	30.8178	30.6266	30.6404	30.6664	30.6681	30.4907	30.2418	30.6951	30.5037	30.5187	30.7026
Q30201;F8W7W8	Hereditary hemochromatosis protein	HFE	25.03	25.114	NaN	25.1609	NaN	NaN	25.045	25.4566	25.3286	25.3993	25.3341	24.9413	25.5425	NaN	26.3764
Q9NX05;F8W881	Constitutive coactivator of PPAR-gamma-like protein 2	FAM120C	28.1268	27.8722	27.7869	28.2166	27.8238	28.1928	27.4139	27.5042	27.4033	28.0226	27.934	28.1062	27.9814	27.6851	27.8421
O14639;J3QSX6;Q5JVV3;F8W8M4;Q5T6N2;Q5T6N4;H0Y3K7;H0Y7N6;F6XFR5	Actin-binding LIM protein 1	ABLIM1	27.8831	27.9636	28.0661	27.7223	27.978	27.9186	28.2446	28.2661	28.3125	27.6372	27.6982	27.9956	28.0398	27.9546	27.8694
Q8NFI3;F8W925;J3QLG5;J9JID0	Cytosolic endo-beta-N-acetylglucosaminidase	ENGASE	NaN	NaN	NaN	25.2333	NaN	25.922	NaN	NaN	NaN	NaN	NaN	NaN	25.6654	25.426	25.4899
Q9Y6M1;F8W930	Insulin-like growth factor 2 mRNA-binding protein 2	IGF2BP2	27.8143	28.0689	27.9271	27.5603	28.3313	28.4428	28.9517	29.0245	28.7863	28.0473	27.9087	28.3254	28.2113	27.7964	28.0331
Q567U6;F8W9X7;H7C050	Coiled-coil domain-containing protein 93	CCDC93	27.6598	27.7865	27.7152	27.5492	27.6802	27.5438	27.8875	28.0981	28.2924	27.9168	27.6978	27.9298	27.6765	27.6037	27.371
Q13277;F8W9Y0	Syntaxin-3	STX3	NaN	NaN	25.6787	NaN	NaN	NaN	NaN	NaN	NaN	24.983	NaN	NaN	24.8801	25.0365	24.9381
Q13613;F8WA39;Q8NEC6;H0YDX3;E9PIH9;E9PPP8;H7BZJ1;H7C406	Myotubularin-related protein 1	MTMR1	27.6048	27.5945	28.1056	27.9949	27.822	28.5297	27.9958	27.8403	28.3831	27.7204	27.9876	28.2962	28.0611	27.6793	27.4432
F8WAJ0;Q9H8H2	Probable ATP-dependent RNA helicase DDX31	DDX31	27.158	27.5115	27.7522	27.0825	27.5402	27.5118	27.297	27.3635	27.1964	27.5228	27.651	27.9702	27.5376	27.8539	28.085
F8WC89;A6NKF1;H0YEW7	SAC3 domain-containing protein 1	SAC3D1	24.7888	NaN	NaN	25.412	NaN	NaN	25.4473	NaN	25.4351	25.4601	25.3719	NaN	25.199	NaN	25.3826
P63027;J3QRU4;F8WCA0;L7N2F9;K7ENK9;K7EKX0	Vesicle-associated membrane protein 2	VAMP2	28.8991	29.4347	29.1865	28.4204	28.8046	28.3718	28.7592	28.9059	29.1563	27.9195	28.0749	28.0831	28.4736	28.3311	28.3563
Q8NC42;F8WCD0	E3 ubiquitin-protein ligase RNF149	RNF149	25.2488	25.8286	NaN	25.343	NaN	NaN	26.1194	NaN	NaN	26.0123	26.8156	NaN	NaN	NaN	NaN
P59998;F8WCF6;F8WDD7;H7C0A3;R4GN08;F8WDW3;F8WE39	Actin-related protein 2/3 complex subunit 4	ARPC4;ARPC4-TTLL3	31.0543	31.1498	30.8289	31.051	31.0833	30.6909	31.1865	31.1882	30.8414	31.2275	30.9771	30.8587	30.8258	31.1282	30.9168
Q99442;F8WF48;F8WCJ7	Translocation protein SEC62	SEC62	26.8969	27.4142	27.2192	26.941	27.6034	28.2234	27.7052	28.1447	28.0941	27.9383	27.6801	27.6048	27.3567	28.1342	27.3751
Q66PJ3;F8WCT1;F5GYV5;H7BZV4;F8WEP2;F5H7X4	ADP-ribosylation factor-like protein 6-interacting protein 4	ARL6IP4	27.6886	27.9696	27.8928	NaN	28.0821	27.7569	28.1806	28.2693	28.3913	27.3084	27.3451	27.6077	27.3639	27.2041	27.3692
Q9NS91;F8WE49;C9J0Q4;F8WFA6	E3 ubiquitin-protein ligase RAD18	RAD18	NaN	NaN	NaN	NaN	25.3696	24.2765	NaN	NaN	NaN	NaN	25.9754	25.5947	26.074	25.1016	24.9597
Q16630;F8WJN3;F8W084	Cleavage and polyadenylation specificity factor subunit 6	CPSF6	31.0185	31.004	31.185	30.7055	30.9957	30.9882	31.1367	31.2645	31.309	30.9288	30.9623	30.8187	30.9805	30.9185	30.7569
Q8IV38;G3V0G5;F8WB95	Ankyrin repeat and MYND domain-containing protein 2	ANKMY2	27.3415	NaN	27.6226	27.2644	26.3412	27.1568	26.6359	NaN	27.035	26.4312	27.0365	27.3324	NaN	26.4226	26.9909
P49821;G3V0I5;B4DE93;E9PQP1;E9PMX3;E9PLC6;H0YE81;E9PPR0;E9PJL9;E9PPS5;H0YD04;E9PPD6	NADH dehydrogenase [ubiquinone] flavoprotein 1, mitochondrial	NDUFV1	29.4845	29.3487	29.6558	29.7281	29.4039	30.0479	29.6731	29.4164	29.7308	29.7253	29.7781	29.6569	29.638	29.6213	29.6941
G3V145;Q8N3Y7	Epidermal retinol dehydrogenase 2	SDR16C5	26.6882	26.9556	26.8383	26.7958	26.9971	26.7749	NaN	NaN	25.798	27.3724	26.9763	28.1272	27.4703	27.1269	27.5782
O94766;G3V150;E9PNA1	Galactosylgalactosylxylosylprotein 3-beta-glucuronosyltransferase 3	B3GAT3	27.2749	27.0046	27.2817	27.808	27.8044	27.6281	27.9056	27.4322	27.3282	27.337	27.4175	27.0732	27.6312	27.7651	27.6522
Q9UGN5;G3V167;H0YH02	Poly [ADP-ribose] polymerase 2	PARP2	27.6672	27.8743	27.3206	27.5057	27.476	27.2442	27.3945	26.9755	27.0381	27.5134	26.5529	27.6035	27.2883	27.9056	27.4965
Q969J3;G3V1P3	Loss of heterozygosity 12 chromosomal region 1 protein	LOH12CR1	25.8414	25.6168	NaN	25.6823	25.7344	NaN	NaN	NaN	NaN	25.7926	25.8005	26.4556	25.5368	25.9896	26.0711
Q6ZUT9;G3V1S3;H0YDV6;H0YGE5	DENN domain-containing protein 5B	DENND5B	25.12	NaN	25.5735	26.3947	26.0925	25.0724	NaN	26.3884	26.3636	25.1564	25.4755	NaN	NaN	NaN	NaN
Q9Y324;G3V5S9;G3V1S4;G3V2M5	rRNA-processing protein FCF1 homolog	FCF1	26.1913	25.5232	26.7383	NaN	26.479	NaN	26.1275	NaN	NaN	26.5256	25.7026	26.2351	26.0117	26.1176	26.383
Q9Y5K8;G3V2S6;H0YJ55;H0YJS0;G3V559;G3V5S7;G3V3T8;G3V2V6;H0YJH8	V-type proton ATPase subunit D	ATP6V1D	25.6501	NaN	26.0461	25.3069	25.8553	25.2005	26.215	26.4351	26.4894	25.8097	25.5586	26.1726	25.9247	26.2379	NaN
P07311;G3V2U7;G3V3F8;G3V597	Acylphosphatase-1;Acylphosphatase	ACYP1;FBN3	27.6646	27.6582	27.1878	27.8198	27.2925	27.7344	27.4694	27.8015	27.3888	27.1324	27.1967	27.3898	27.2067	27.3739	26.9083
G3V325;O75127;C9JJT5;C9JU26;C9JGL8	Pentatricopeptide repeat-containing protein 1, mitochondrial	ATP5J2-PTCD1;PTCD1	29.7038	29.0022	29.648	29.6064	28.7897	30.043	28.4057	28.4748	28.7842	29.3941	29.6347	29.2555	29.3862	28.9849	29.4862
G3V3G9;Q5TAQ9;V9GY54;Q5TAQ8	DDB1- and CUL4-associated factor 8	DCAF8	27.9858	27.6996	27.341	27.8613	27.5974	27.3364	28.0271	27.7717	27.5165	27.0967	27.6389	27.555	27.0259	27.5297	27.612
P60983;G3V4P8;O60234;M0QYG8;M0R1D2;M0R0C1;M0QYJ8;G3V3X4	Glia maturation factor beta	GMFB	27.5939	27.5788	27.9251	27.6635	27.234	27.421	27.0734	26.9991	27.2125	NaN	NaN	27.7556	27.3365	NaN	27.2617
Q9GZR7;G3V529;F5GYL3;A0A087WXU8	ATP-dependent RNA helicase DDX24	DDX24	28.9448	28.8386	29.2741	28.7919	28.1846	28.951	28.5643	28.4372	28.2562	28.8366	28.9816	28.8118	28.5046	28.4651	28.6354
Q9H6D7;G3V541;G3V5A5;H0YIZ6;H0YJ09;G3V4X7;G3V5Z2;G3V2T6	HAUS augmin-like complex subunit 4	HAUS4	25.8588	26.1371	26.2339	NaN	26.1857	NaN	26.0471	26.1981	26.6289	26.2325	26.3812	27.0893	26.2955	NaN	26.0255
P56378;G3V556	6.8 kDa mitochondrial proteolipid	MP68;C14orf2	28.3827	NaN	26.2694	28.8102	28.3173	28.5075	28.644	28.4573	28.2387	26.7966	27.935	28.6595	28.2352	27.5449	27.9398
Q8N128;G3V583;G3V3Z5	Protein FAM177A1	FAM177A1	26.3076	25.9045	26.5886	26.2817	NaN	25.6622	26.4774	NaN	25.4654	25.9357	NaN	25.693	26.1141	NaN	NaN
O15320;G3V599;Q96RT6;Q86UF2;A4FU28;A4D2H0;Q8IX94;P0CG41;G3V5K6;Q8IX95;G3V3C4	cTAGE family member 5	CTAGE5	28.4639	28.8121	28.7008	28.6676	29.0235	28.9047	29.0547	28.9925	28.7585	28.8426	28.9763	29.1283	28.9647	28.9938	28.8997
P61244;G3V5L1;G3V570;Q6V3B1;G3V563;G3V2R5;G3V302	Protein max	MAX	25.4823	25.5679	25.5303	25.7284	25.4244	NaN	25.7954	25.6769	NaN	25.3607	25.998	NaN	26.3689	25.7957	25.7291
P24941;G3V5T9;E7ESI2;G3V317;K7ELV5;K7EJ83	Cyclin-dependent kinase 2	CDK2	32.0668	32.0506	32.1546	32.2407	32.0174	32.438	32.0663	32.2711	32.1798	31.9184	32.102	32.1162	32.0816	32.0876	32.0329
P60900;G3V5Z7;G3V295;G3V3I1;G3V3U4;G3V4S5;G3V2S7;H0YJC4	Proteasome subunit alpha type-6;Proteasome subunit alpha type	PSMA6	32.6089	32.5976	32.4728	32.6643	32.745	32.4441	32.893	32.6314	32.5245	32.2721	32.5011	32.4114	32.6783	31.9319	32.057
Q96ME7;G3XAG1	Zinc finger protein 512	ZNF512	28.3427	28.4741	28.0523	28.3253	28.7642	28.0929	28.5503	28.677	28.6672	28.5503	28.614	28.4107	28.7577	28.572	28.5376
P07942;G3XAI2;E7EPA6	Laminin subunit beta-1	LAMB1	NaN	NaN	25.3639	NaN	NaN	25.8042	25.7394	NaN	25.4018	25.5936	NaN	25.1616	25.7982	25.64	26.7154
Q15629;G3XAN4	Translocating chain-associated membrane protein 1	TRAM1	29.5379	29.0965	28.7246	28.8371	28.8536	28.8353	28.654	29.2266	28.6153	28.7402	28.9201	29.4037	29.1032	29.3346	29.0372
O95248;G5E933;H0Y5W8	Myotubularin-related protein 5	SBF1	27.3685	27.5128	27.6717	27.3123	27.3353	27.4492	27.1019	27.0675	27.6197	27.1521	27.3753	27.3744	27.2204	27.0444	27.2651
Q12824;G5E975;B5MCL5;C9JTA6	SWI/SNF-related matrix-associated actin-dependent regulator of chromatin subfamily B member 1	SMARCB1	28.2878	28.5157	28.4636	28.8004	28.8135	28.8694	28.6574	28.7345	28.8968	28.3903	28.6603	28.8179	28.7449	28.3819	28.2863
Q8N6H7;G5E9L0;E9PQP3;E9PIY6;E9PMU9;H0YDN9;E9PM18;E9PMR9;E9PM63;E9PNY8;E9PJT7;E9PK28;E9PN48;H0YDX1	ADP-ribosylation factor GTPase-activating protein 2	ARFGAP2	28.0498	28.2601	28.4288	28.2484	28.3985	28.0981	28.0939	28.3721	28.523	28.0543	27.9127	28.5206	28.27	28.0332	27.8086
P82650;G5E9W7;G5E9V5;H7C5H3;H7C5F2;H7C5L9;C9J5D8	28S ribosomal protein S22, mitochondrial	MRPS22	30.0226	30.1174	30.3357	30.2981	30.55	30.4262	30.1352	30.3437	30.1739	30.2147	29.938	30.3537	30.2737	30.1529	29.7402
G5EA09		SDCBP	26.5202	26.5785	25.4498	26.6887	NaN	NaN	25.8715	26.1981	26.1846	25.9797	NaN	26.371	27.6581	27.9552	26.9009
G5EA30;Q92879;E9PSH0;E9PKU1;E9PQK4;F5H0D8;F5H4Y5;O95319;E9PKA1;V9GYD9;Q5VZZ6;E9PC62;F5H3J7	CUGBP Elav-like family member 1	CELF1	31.1945	31.0924	30.9125	31.1287	31.2036	30.9911	31.1859	30.7041	30.8734	30.9564	30.5229	30.9664	30.7916	30.8764	31.087
Q9Y606;G8JLB3;F5GY32;F5GXL3;F5H168;F8W9U5;F5H1B2	tRNA pseudouridine synthase A, mitochondrial;tRNA pseudouridine synthase	PUS1	29.5886	29.5167	29.7505	29.7736	29.6493	29.9034	29.4818	29.5255	29.7633	29.694	29.93	29.4146	29.9765	29.7877	29.7704
P31943;G8JLB6;E9PCY7;D6RBM0;D6RIU0;D6RFM3;D6RIT2;D6RAM1;E5RGV0;D6R9T0;D6RDU3;D6RJ04;D6RIH9;E7EN40;H0YB39;H0YBD7;D6RDL0;E5RGH4;D6RF17;H0YAQ2;H0YBG7;D6R9D3;E5RJ94	Heterogeneous nuclear ribonucleoprotein H;Heterogeneous nuclear ribonucleoprotein H, N-terminally processed	HNRNPH1	33.5671	33.4821	33.6811	33.2693	33.4864	33.4736	33.5318	33.6104	33.6454	33.3078	33.6483	33.5517	33.6283	33.8094	33.8528
G8JLD5;F8VUJ9;F8VR28;F8VYL3;H0YHY4		DNM1L	NaN	NaN	25.9882	NaN	25.9051	25.7145	NaN	NaN	25.5675	NaN	NaN	NaN	NaN	NaN	25.5091
Q9NZ43;G8JLK1;M0QZE0;M0QYT5;M0QZZ6	Vesicle transport protein USE1	USE1	NaN	NaN	25.6073	25.9186	25.8868	25.702	NaN	NaN	NaN	25.9721	25.9129	NaN	NaN	NaN	NaN
P78537;G8JLQ3;F8W099;F8W606;A0A087WSV2;F8W036;F8VP73	Biogenesis of lysosome-related organelles complex 1 subunit 1	BLOC1S1	27.0548	27.1073	26.5122	27.231	27.4023	27.6169	27.345	27.0052	27.8339	NaN	27.2208	27.8264	27.8564	26.5457	NaN
Q8IXH7;X6RLT1;H0UI80	Negative elongation factor C/D	NELFCD;TH1L	28.3295	28.4006	28.3434	28.339	28.6869	28.4746	28.1283	28.3296	28.5406	28.6101	28.4349	28.4321	28.6688	28.6846	29.0362
O43824;H0Y2S1;H7BYW4	Putative GTP-binding protein 6	GTPBP6	26.208	26.0973	26.1705	NaN	26.1839	NaN	26.1834	26.3825	26.6132	25.8051	26.0797	NaN	26.0247	26.1316	25.9804
Q01433;H0Y360;H0YCL9;E9PJF6;E9PIJ1;H0YF16	AMP deaminase 2	AMPD2	30.4848	30.5915	30.4046	30.291	30.321	30.3556	30.3812	30.1693	30.2734	30.4386	30.2351	30.3234	30.4274	30.5812	30.2273
O60762;Q5QPK2;H0Y368;Q5QPJ9	Dolichol-phosphate mannosyltransferase subunit 1	DPM1	30.3066	30.1067	30.3467	30.5332	30.3171	30.2332	30.62	30.3647	30.0897	30.2922	30.2954	30.0847	30.3056	30.1054	29.7451
Q9UPP1;H0Y3N9;H0Y589;H0Y7M8;H7BZB7	Histone lysine demethylase PHF8	PHF8	NaN	26.9047	NaN	27.088	NaN	25.8698	26.3422	27.0909	NaN	26.9224	26.9137	26.9706	27.3546	26.857	26.8224
O43414;H0Y4B0;F6QUN3;F6UGJ8	ERI1 exoribonuclease 3	ERI3	27.225	26.9997	27.0176	26.658	27.2304	27.9002	27.7797	27.5166	27.1176	27.0165	26.6814	NaN	27.2689	27.2716	27.1245
P83881;H0Y5B4;H7BZ11;J3KQN4;Q969Q0;R4GN19;H7BY91;H0Y3V9	60S ribosomal protein L36a;60S ribosomal protein L36a-like	RPL36A;RPL36A-HNRNPH2;RPL36AL	29.0729	28.3662	28.902	29.0666	28.741	28.9776	28.8787	28.7149	29.2264	28.8265	29.296	28.5343	28.7501	29.2635	29.4012
Q8WV93;H0Y5F4;A6ZJA2	Lactation elevated protein 1	LACE1	27.9406	27.7992	28.3697	28.2828	28.3125	28.2156	28.0825	27.7247	NaN	27.8786	NaN	NaN	27.8339	26.1371	28.8679
P48594;H0Y5H9;C9JZ65	Serpin B4	SERPINB4	26.6955	26.467	27.1476	NaN	NaN	NaN	NaN	NaN	NaN	26.0537	NaN	NaN	26.5935	27.0302	26.7455
Q9Y282;H0Y5K5;H0Y621;H0Y802;H0Y6Z0;A6PVJ2	Endoplasmic reticulum-Golgi intermediate compartment protein 3	ERGIC3	28.7833	28.8585	29.026	29.0072	29.0823	28.8609	29.2307	28.6075	28.8113	28.7825	28.591	28.6711	29.1467	29.0121	29.2234
Q96ME1;H0Y6I6	F-box/LRR-repeat protein 18	FBXL18	27.405	27.7031	27.5093	27.2227	27.3909	27.3696	27.1319	27.2434	27.2545	27.3223	27.2833	27.4272	27.3702	27.0335	27.3145
Q96G21;H0Y714;E7ENR5;B8ZZ47;B9A008;F8WCN0	U3 small nucleolar ribonucleoprotein protein IMP4	IMP4	27.1302	27.2967	28.171	27.7361	27.0526	27.9382	28.0208	27.5025	27.4697	27.6921	27.818	26.5396	28.2654	27.2384	27.2476
Q9UPQ9;H0Y720	Trinucleotide repeat-containing gene 6B protein	TNRC6B	NaN	NaN	NaN	NaN	24.4279	23.7438	24.5296	NaN	24.7322	NaN	NaN	NaN	NaN	NaN	NaN
P62158;H0Y7A7;E7ETZ0;E7EMB3;M0QZ52;Q96HY3;F8WBR5;G3V479;G3V361;G3V226;P27482;C9J7T9;P02585	Calmodulin	CALM1;CALM2;CALM3	33.6335	33.9725	33.9123	33.7718	33.9187	33.7608	34.1088	34.0368	33.8461	33.8036	33.8241	33.4207	33.7533	33.6084	33.6621
H0Y7F4		GNAS	26.3903	26.0766	27.6423	26.1168	27.2892	27.6585	27.556	27.6632	27.9224	25.3542	27.0737	26.6693	26.8322	26.3998	27.3318
Q9UG56;H0Y7P7;B1AKM8;B1AKM6	Phosphatidylserine decarboxylase proenzyme;Phosphatidylserine decarboxylase alpha chain;Phosphatidylserine decarboxylase beta chain	PISD	27.0535	NaN	27.2228	27.7131	NaN	27.6044	26.8851	27.0232	NaN	27.1655	27.2192	28.2548	27.2953	NaN	26.935
Q15582;H0Y8L3;H0YAB8;H0Y9D7;S4R3C6	Transforming growth factor-beta-induced protein ig-h3	TGFBI	NaN	NaN	NaN	NaN	24.956	NaN	NaN	NaN	NaN	24.6324	24.8065	24.5825	25.2623	NaN	NaN
O43598;H0Y8X4	2-deoxynucleoside 5-phosphate N-hydrolase 1	DNPH1	29.6421	29.2351	29.398	29.6605	29.3277	29.3757	29.2273	28.6908	29.5564	29.5307	29.8028	29.0053	29.1528	29.2394	29.4642
P46934;H0Y8X6	E3 ubiquitin-protein ligase NEDD4	NEDD4	25.7289	NaN	NaN	NaN	NaN	NaN	NaN	NaN	25.1643	25.6566	25.9285	25.9139	NaN	NaN	25.4238
Q96J42;H0Y997;H0Y928	Thioredoxin domain-containing protein 15	TXNDC15	27.3612	27.16	27.5638	27.5717	27.1086	27.3752	27.2683	27.0671	27.1691	27.6806	27.9687	27.328	27.5948	27.5252	NaN
Q96EY4;H0Y9X1;D6RA57;D6RE67;D6RC31	Translation machinery-associated protein 16	TMA16	26.6471	NaN	26.1036	26.2168	NaN	26.8489	NaN	26.5353	NaN	26.6428	NaN	26.6935	26.3471	26.9602	26.752
O15013;H0YAN8;E9PB39	Rho guanine nucleotide exchange factor 10	ARHGEF10	25.1355	NaN	NaN	26.1234	25.8375	25.5089	NaN	NaN	25.5546	NaN	25.293	NaN	25.6925	25.7694	26.2437
Q7LG56;H0YAV1	Ribonucleoside-diphosphate reductase subunit M2 B	RRM2B	26.8197	26.7547	27.3625	26.8353	26.8742	26.9218	27.3059	27.0358	27.3192	26.4147	26.8922	27.6694	NaN	27.5362	26.9958
P0CG13;J3KSJ7;H3BPP1;H0YAV5	Chromosome transmission fidelity protein 8 homolog	CHTF8	25.14	24.9614	25.0436	25.3725	25.191	25.966	25.3864	25.5086	25.646	25.4074	25.233	26.0337	25.2906	25.4642	25.9374
Q9ULH1;H0YBF7;H0YBY9;H0YBM4	Arf-GAP with SH3 domain, ANK repeat and PH domain-containing protein 1	ASAP1	NaN	NaN	NaN	NaN	NaN	NaN	25.6995	NaN	25.4813	25.4362	25.156	NaN	NaN	25.2853	NaN
Q96Q05;H0YBR0	Trafficking protein particle complex subunit 9	TRAPPC9	27.129	27.2867	27.1427	27.261	27.346	27.327	27.0617	27.2041	26.8451	27.2741	27.1924	26.4777	27.2385	27.0794	26.7969
O94964;H0YDM2;X6R3R3	Protein SOGA1;N-terminal form;C-terminal 80 kDa form	SOGA1	NaN	24.2042	24.6609	24.6222	24.6205	NaN	24.3689	24.3719	24.5129	24.8104	24.8095	NaN	24.8753	24.9039	24.8165
O60232;H0YEB6;G3V1B8;H0YEK1;E9PN57;E9PK41	Sjoegren syndrome/scleroderma autoantigen 1	SSSCA1	27.2344	27.179	27.0932	26.7229	NaN	27.2992	27.6398	27.6846	27.5153	27.0674	27.6128	27.1788	NaN	27.2993	NaN
O14893;H0YEL0;G5EA29;H0YDP6	Gem-associated protein 2	GEMIN2	26.1818	26.2443	NaN	25.8767	26.1068	25.3444	NaN	25.8755	NaN	NaN	25.6021	NaN	26.3145	25.8247	26.6358
H0YF29;Q6P1X6	UPF0598 protein C8orf82	C8orf82	26.7757	26.9167	26.8448	27.0573	27.0292	27.019	26.8264	26.8039	26.5013	26.6659	26.556	26.9243	26.9484	26.597	27.2784
Q4ADV7;H0YFN7	Protein RIC1 homolog	KIAA1432	25.2631	NaN	NaN	NaN	NaN	NaN	NaN	NaN	NaN	NaN	NaN	NaN	NaN	24.8151	24.6578
Q99700;H0YH87;V9GY86;F8WB06;F8VQP2;Q24JQ7;F8VRK6;F8W0B5;F8VVY6;F8WB05	Ataxin-2	ATXN2	28.9708	28.6544	28.9719	28.7696	28.7248	28.5818	28.8715	29.0206	28.9201	28.9251	28.926	28.9447	28.7624	29.0211	29.1986
Q9H8H3;H0YI09;F8VQX6	Methyltransferase-like protein 7A	METTL7A	29.644	29.8679	29.7351	29.7512	29.8647	29.5701	29.2634	29.3394	29.1301	28.9984	28.9638	30.0541	29.7699	29.5548	29.9739
Q13362;H0YJ75;Q96B13;H0YN84;H0YJ49;H0YJU0	Serine/threonine-protein phosphatase 2A 56 kDa regulatory subunit gamma isoform	PPP2R5C	26.9596	26.9497	27.1558	27.0592	26.8771	27.1139	25.8131	25.7635	26.8083	26.3232	27.1118	26.6472	27.1258	26.8476	NaN
H0YK48;F5H7S3;H7BYY1;B7Z596;H0YNC7;H0YL80;H0YK20;H0YL42;H0YN06		TPM1	27.2342	NaN	26.4078	26.7278	NaN	27.1615	NaN	27.6106	NaN	NaN	NaN	27.2903	NaN	NaN	27.0327
Q5J8M3;H0YK61;S4R329;H0YNK0;H0YNK8;H0YMH5;H0YLP8	ER membrane protein complex subunit 4	EMC4	26.7543	26.7889	26.695	26.761	27.19	26.9023	26.4293	26.0304	26.4867	26.5816	26.4988	26.6827	26.6277	26.3195	26.2566
P61769;H0YL18;H0YLF3;F5H6I0	Beta-2-microglobulin;Beta-2-microglobulin form pI 5.3	B2M	29.515	29.3624	29.7915	29.6893	30.0038	29.9935	29.4413	29.909	29.7128	29.7947	29.7016	29.7211	29.8229	30.309	30.3899
P59780;H0YLI7;H0YLX6;H0YN38	AP-3 complex subunit sigma-2	AP3S2	26.5235	26.8158	26.0479	26.6815	26.5679	25.8383	NaN	26.0402	25.7915	27.0151	26.8601	26.7892	26.8552	25.4791	25.7625
O75179;H0YM23;H0YLQ3	Ankyrin repeat domain-containing protein 17	ANKRD17	29.0625	29.3817	28.9854	29.2655	29.1507	29.4987	29.3065	28.9664	29.3993	29.381	29.3071	29.1197	29.2687	29.4032	29.47
Q71UM5;H0YMV8;C9JLI6	40S ribosomal protein S27-like;40S ribosomal protein S27	RPS27L	31.6423	31.7056	31.9624	31.9365	31.717	32.132	31.9493	31.7667	32.1618	31.8306	31.8614	32.0267	32.0647	31.5559	31.8077
P39687;H0YN26;H7BZ09;O43423;O95626	Acidic leucine-rich nuclear phosphoprotein 32 family member A	ANP32A	32.3812	32.1337	32.508	32.3027	32.4226	32.1268	32.3595	32.3768	32.2504	32.5371	32.2713	32.3118	31.9711	32.2061	31.9809
Q7L8W6;H0YNH5;H0YND7	Diphthine--ammonia ligase	DPH6	NaN	NaN	NaN	NaN	NaN	25.8212	25.8087	25.7548	NaN	NaN	NaN	NaN	26.1448	NaN	NaN
Q92930;H0YNE9;H0YMN7;H0YLJ8;H0YL94	Ras-related protein Rab-8B	RAB8B	24.7074	24.5019	24.8501	24.4403	24.3465	24.2201	24.0398	24.0384	23.835	24.5941	24.4013	24.777	24.7217	25.1317	25.5034
P67812;H0YNG3;H0YNX5;H0YKT4;H0YNA5;P0C7V7	Signal peptidase complex catalytic subunit SEC11A	SEC11A	28.3303	27.7567	27.5981	28.1806	27.7237	28.1041	27.5885	27.0167	27.0933	27.9542	28.4999	27.2906	27.3148	28.6756	27.2298
Q8N4P3;H0YNP9;H0YKT9	Guanosine-3,5-bis(diphosphate) 3-pyrophosphohydrolase MESH1	HDDC3	27.4399	27.3731	27.4544	27.4798	27.3471	26.8125	27.3684	27.4341	27.5977	27.1261	27.2235	26.45	27.2376	27.1229	27.1172
Q92841;H3BLZ8	Probable ATP-dependent RNA helicase DDX17	DDX17	33.0289	32.8322	32.889	32.8445	32.8945	33.0157	32.9804	33.2795	32.9608	32.7127	32.891	32.9548	32.8073	32.9076	32.8045
Q9Y5A7;H3BM14;H3BM74;C9JRT6;F8WDB6;H7C5E1;C9J7X7;H7C5N1;F8WDL9	NEDD8 ultimate buster 1	NUB1	26.0478	26.0984	25.8165	26.4861	26.0094	26.1435	26.0608	26.306	25.5583	26.8221	26.1924	26.1048	26.8476	27.1472	27.2698
H3BM67;H3BUP2;H3BUN4;O60936;H3BQJ5;J3QLT7	Nucleolar protein 3	NOL3	28.7227	28.9744	28.7849	28.4636	28.2519	28.4779	28.2993	27.9723	28.4806	28.2223	28.3322	28.1051	28.1098	28.0095	28.2274
P56211;H3BMD8;H3BQ52;H3BTD3	cAMP-regulated phosphoprotein 19	ARPP19	NaN	NaN	26.7801	NaN	NaN	26.7132	NaN	NaN	NaN	NaN	26.5238	26.7524	26.818	26.0506	NaN
Q9H2V7;H3BMF4;H3BPT8;H3BR82;H3BT44;H3BPQ9	Protein spinster homolog 1	SPNS1	27.1184	27.0877	27.2617	27.0966	27.3352	27.3798	27.4945	27.1914	27.2382	27.295	26.8347	27.4014	27.063	27.096	27.5789
Q15287;H3BV80;H3BMM9;H3BTC0;H3BPG5;H3BMS0;H3BRK4;H3BTV0;H3BNI3;H3BP82;H3BTR6;H3BUG0;H3BTY0;H3BNU7;H3BUL0	RNA-binding protein with serine-rich domain 1	RNPS1	29.8951	30.2332	30.1592	29.9901	30.1947	30.1194	30.2887	29.9708	30.0757	29.6976	30.0612	30.1293	30.0855	29.8157	29.8547
P49815;H3BMQ0;I3L3B1;Q5HYF7;H3BQK4	Tuberin	TSC2	NaN	NaN	NaN	NaN	25.5567	NaN	25.2224	25.7486	NaN	25.4548	NaN	25.452	25.8231	NaN	NaN
Q8NCC3;H3BMU8	Group XV phospholipase A2	PLA2G15	25.5113	25.5428	25.8252	25.4568	25.7848	25.8399	25.6515	NaN	25.8233	NaN	NaN	NaN	25.4525	NaN	NaN
P51159;H3BUD9;H3BS49;H3BVH7;H3BN55;H3BU81	Ras-related protein Rab-27A	RAB27A	27.5985	28.0953	27.9606	27.8232	28.5117	27.9822	27.8306	28.0485	27.5541	27.781	NaN	NaN	28.0447	27.7935	27.6605
H3BN98;Q15041;H3BPJ2;H3BTX6;H3BS91;F5GXP4			NaN	24.3163	24.9486	24.2202	NaN	25.5891	24.6938	25.0261	NaN	25.1361	25.719	24.8714	24.6959	25.4976	NaN
Q8NBZ0;H3BNM4;J3KNE2	INO80 complex subunit E	INO80E	NaN	NaN	NaN	NaN	NaN	NaN	24.3744	24.4847	NaN	NaN	NaN	25.4133	NaN	24.2572	NaN
P06865;H3BP20;H3BS10;H3BU85;H3BTD4	Beta-hexosaminidase subunit alpha;Beta-hexosaminidase	HEXA	28.6849	28.8549	28.5812	29.0871	28.7005	28.8448	29.5027	28.7976	28.9088	28.4047	28.2308	28.5109	28.4885	28.1512	27.7781
O96000;H3BPJ9;H3BV16	NADH dehydrogenase [ubiquinone] 1 beta subcomplex subunit 10	NDUFB10	28.9398	28.8582	28.6938	29.1059	29.2172	29.3668	29.1649	29.1222	28.9294	29.604	29.6871	29.5284	29.8803	29.2644	29.7902
Q16775;H3BPK3;H3BPQ4;H3BQW8;H3BV79	Hydroxyacylglutathione hydrolase, mitochondrial	HAGH	30.3622	30.0325	30.4417	30.2577	30.2731	30.1099	30.2831	30.5735	30.2526	29.6819	29.9345	30.3385	30.0692	30.3337	30.5035
Q13286;Q9UBD8;H3BPM8;B4DFF3;B4DXL3;H3BPL0;H3BRU8;Q9UBH5;O95090;H3BNK7;H3BR84;Q2TA70	Battenin	CLN3	26.0638	25.2697	25.335	25.9119	25.35	26.3631	25.7689	25.4253	25.2741	26.2406	26.9532	25.0057	25.5101	25.7705	27.0017
Q9ULP9;H3BQ06;H3BV07	TBC1 domain family member 24	TBC1D24	NaN	NaN	NaN	26.3864	NaN	26.8737	26.7624	26.6611	26.8449	NaN	26.8192	27.1399	26.7808	NaN	26.123
H3BQK9;H3BPE1;Q9UPN3;H0Y390;E9PNZ4;E9PLY5;H0YD69;E9PLY0;H0Y314;H0Y4F5;H0Y6T5;H0Y7I1	Microtubule-actin cross-linking factor 1, isoforms 1/2/3/5	MACF1	30.9739	30.9485	31.0787	30.6503	30.695	30.6818	30.9557	30.9719	30.8545	30.6088	30.6437	30.7137	30.6977	30.6182	30.5279
Q8NDF8;H3BQM0;E9PC61	Non-canonical poly(A) RNA polymerase PAPD5	PAPD5	26.0311	25.6275	25.9721	26.6112	26.2096	25.9807	26.3819	26.5685	26.3032	26.0833	25.9888	26.5338	26.5077	25.7902	26.0585
Q96GQ5;H3BR29;H3BSM7;I3L2V0;H3BTA0;H3BS97	UPF0420 protein C16orf58	C16orf58	NaN	24.9509	NaN	24.8388	25.8268	NaN	NaN	NaN	26.5748	25.6866	NaN	NaN	25.6734	NaN	25.1247
P15170;H3BR35;H3BSV8	Eukaryotic peptide chain release factor GTP-binding subunit ERF3A	GSPT1	31.6713	31.5385	31.6034	31.5353	31.585	31.5331	31.3935	31.5566	31.4804	31.6331	31.7159	31.6213	31.5257	31.541	31.5652
Q14807;H3BRB3;H3BTH5;I3L306	Kinesin-like protein KIF22	KIF22	27.5888	27.5085	27.6676	27.6216	28.1104	27.7873	28.0575	28.0496	27.7108	27.4956	27.7296	27.8933	28.0094	27.3452	27.4911
Q96K21;H3BRF9;H3BN64;H3BRM1;H3BUW6	Abscission/NoCut checkpoint regulator	ZFYVE19	27.2725	27.1324	27.4446	27.7376	27.5654	27.585	27.6865	27.9503	27.8985	27.3535	27.3868	27.4908	27.4892	27.3982	27.4984
O14562;H3BRL3;H3BUM8	Ubiquitin domain-containing protein UBFD1	UBFD1	30.0406	30.1755	30.3159	29.9431	30.1937	30.1522	30.0109	30.2896	30.4782	29.8601	29.763	30.1299	29.8908	29.7777	29.8555
Q9UL45;H3BST1;H3BPR6;H3BU57;H3BN13	Biogenesis of lysosome-related organelles complex 1 subunit 6	BLOC1S6	26.2707	NaN	26.4113	26.7239	26.0215	26.3694	NaN	NaN	NaN	NaN	27.1918	NaN	NaN	NaN	NaN
Q8N9N7;H3BSW0	Leucine-rich repeat-containing protein 57	LRRC57	27.5007	27.3131	27.7165	27.069	27.4301	27.3069	27.0029	27.6246	27.5492	26.5423	26.3537	26.6932	27.2575	27.2736	27.3714
Q2VPK5;H3BSW6;H3BNM3;H3BNU5;H3BPG4	Cytoplasmic tRNA 2-thiolation protein 2	CTU2	27.4787	27.5728	27.415	27.6277	27.7941	27.4574	27.6059	27.3186	27.2331	27.7976	27.7003	27.7178	27.821	27.5476	27.5116
O14662;H3BU86;Q96NX8;F8W9Z6;C9K0W8;B7ZBM8;E9PND6;B7ZBM4;B7ZBM5;H0YEW0	Syntaxin-16	STX16;STX16-NPEPL1	25.677	25.6884	25.4291	25.9588	NaN	25.3238	NaN	25.8059	NaN	25.4105	NaN	NaN	25.7402	NaN	NaN
H3BUF6		ATXN2L	25.6228	26.2832	NaN	25.6346	NaN	25.5711	25.6616	NaN	NaN	25.4799	NaN	25.7839	NaN	NaN	NaN
P28676;H7C2Z6;H7BXD5;C9JIZ3;C9JWQ8;C9JV47	Grancalcin	GCA	26.1935	26.657	26.3001	NaN	NaN	26.5858	26.5095	26.1656	25.9478	26.8612	26.7049	NaN	26.6499	25.9729	25.9198
Q9H0E3;H7BXF5	Histone deacetylase complex subunit SAP130	SAP130	27.8337	27.8062	27.5064	27.7866	28.0565	27.3661	27.9378	27.5549	27.9408	27.5343	27.8303	27.7769	27.9732	27.598	27.7396
H7BXI1;A0FGR8;A0A087WXU3	Extended synaptotagmin-2	ESYT2	31.5249	31.5674	31.2559	31.2915	31.3339	31.3089	31.3458	31.493	31.4564	31.2633	31.4612	31.1067	31.2646	31.0375	31.099
Q9NP58;H7BXK9	ATP-binding cassette sub-family B member 6, mitochondrial	ABCB6	27.9126	27.8688	27.4474	27.6377	27.62	27.458	27.7381	27.5958	27.574	27.2377	27.3852	27.0591	27.5263	26.915	27.251
Q9NYR9;K7ERG2;H7BXP1	NF-kappa-B inhibitor-interacting Ras-like protein 2	NKIRAS2	NaN	25.248	NaN	NaN	25.3024	25.6255	NaN	24.8249	NaN	25.262	25.4228	NaN	25.344	25.287	NaN
P22061;H7BY58;F6S8N6;F8WDT3;F8WAV5;F8WAX2;C9J0F2;H7C4X2	Protein-L-isoaspartate(D-aspartate) O-methyltransferase;Protein-L-isoaspartate O-methyltransferase	PCMT1	31.0408	30.7307	30.9107	30.7838	30.5995	31.0904	30.9911	30.7594	30.9277	31.3136	30.8515	30.7989	30.7295	30.817	31.2203
Q9BVL2;Q5JRG1;H7BYF2	Nucleoporin p58/p45	NUPL1	28.8039	28.6036	28.4558	28.6928	27.8263	28.0625	27.9764	28.3721	27.9517	28.4274	28.2348	28.3317	28.4908	28.255	27.6527
H7BZJ3		PDIA3	30.3997	30.5275	30.3754	30.113	30.9385	30.3564	30.1353	30.341	30.3828	30.0419	29.8536	30.4982	30.51	30.6383	30.7324
O75312;H7C0E5;H7BZM7;H7C449	Zinc finger protein ZPR1	ZPR1	28.0441	28.4131	28.3199	27.9509	28.085	28.2822	28.0828	28.1664	28.4777	27.8309	27.909	28.3743	28.0004	27.9555	28.3858
H7C0G1;Q9H330;F8WBJ7	Transmembrane protein 245	TMEM245	NaN	NaN	NaN	NaN	25.8277	25.7048	NaN	NaN	NaN	25.9289	NaN	NaN	NaN	NaN	NaN
Q9H9Q4;H7C0G7	Non-homologous end-joining factor 1	NHEJ1	26.3369	26.18	NaN	26.2555	26.0363	NaN	NaN	26.3094	26.4255	26.2882	NaN	NaN	26.0598	NaN	26.0884
H7C0J3;I3L229		CHD3	24.4528	24.2268	24.3485	24.1421	24.418	NaN	23.5217	NaN	NaN	NaN	NaN	NaN	NaN	NaN	24.2818
P04049;H7C155	RAF proto-oncogene serine/threonine-protein kinase	RAF1	NaN	NaN	NaN	NaN	NaN	27.1326	NaN	NaN	27.1734	26.9902	NaN	26.9278	NaN	27.0204	26.7318
H7C1M2		SON	26.8882	26.8519	26.3452	26.74	NaN	26.7723	26.5729	NaN	NaN	NaN	26.4556	26.9467	NaN	26.2804	26.1006
O75128;H7C1N2;J3KR05;H7C2C4	Protein cordon-bleu	COBL	26.3706	25.9503	26.1478	26.2679	25.6675	25.9652	NaN	26.0817	26.1558	25.9316	25.7505	25.3019	NaN	26.1719	25.3987
Q5T0F9;H7C1U3;H0Y517	Coiled-coil and C2 domain-containing protein 1B	CC2D1B	26.0791	NaN	25.9562	26.0983	26.1784	NaN	26.1479	25.9054	25.5335	25.8204	25.6567	NaN	26.3511	NaN	NaN
Q9BUR5;H7C1U8;G3V1B6	Apolipoprotein O	APOO	27.4883	27.8124	27.8826	27.7024	27.9765	28.3595	28.0709	NaN	NaN	28.5138	27.9325	28.4725	27.7839	28.1537	28.4837
Q9H1K0;H7C204	Rabenosyn-5	ZFYVE20	24.7463	NaN	24.5092	NaN	NaN	25.0272	NaN	NaN	NaN	NaN	NaN	NaN	NaN	NaN	NaN
Q99848;H7C2Q8	Probable rRNA-processing protein EBP2	EBNA1BP2	30.6235	30.6865	30.6634	30.6118	30.589	30.4316	30.4184	30.6716	30.4895	30.7463	30.7566	30.7257	31.0123	31.0116	30.7466
H7C4X9;A0A087WV57;Q5TH12		ZMYND8	28.7902	28.6285	28.4173	28.6298	28.5594	28.522	28.5348	28.6386	28.6234	28.6638	28.4895	28.8244	28.6025	28.3622	28.5969
O14734;H7C5A7;E9PJN0;E9PRD4	Acyl-coenzyme A thioesterase 8	ACOT8	26.4374	NaN	NaN	NaN	NaN	NaN	26.9009	27.0596	26.9534	26.7432	NaN	27.4704	NaN	27.0889	27.1986
Q9H0F7;H7C5H6	ADP-ribosylation factor-like protein 6	ARL6	NaN	NaN	24.5249	NaN	24.5453	25.2633	NaN	NaN	NaN	NaN	NaN	23.9192	24.8911	NaN	NaN
Q96IK1;H7C5I4	Biorientation of chromosomes in cell division protein 1	BOD1	NaN	25.2259	26.3178	NaN	NaN	NaN	NaN	NaN	NaN	NaN	NaN	NaN	NaN	NaN	NaN
H7C5Z1		PPP2R5D	27.8879	27.6362	27.3127	28.2328	27.5447	NaN	27.7912	27.8696	27.9812	28.601	27.6951	28.2212	27.8329	28.133	27.8755
O15417;H9KVB4;H7BXS9	Trinucleotide repeat-containing gene 18 protein	TNRC18	26.4663	26.5144	25.913	26.3689	25.4976	25.9097	26.7839	25.7609	25.4126	26.2294	26.649	26.1083	25.7098	26.1768	25.8889
I3L0A0;Q13404;G3V2F7;E5RIF1;D6RG00;F8W924	Ubiquitin-conjugating enzyme E2 variant 1	UBE2V1	31.5729	31.5765	31.5082	31.3808	31.3021	31.9726	32.0631	31.9048	31.8223	31.5633	32.1367	31.6376	31.64	31.9141	32.0517
Q9Y2R5;I3L0E3;E9PE17	28S ribosomal protein S17, mitochondrial	MRPS17	29.1103	29.0997	28.9358	29.5607	29.2655	29.066	29.0235	29.0066	29.3333	29.0539	28.8524	29.341	29.1648	29.2427	28.7271
P46459;I3L0N3;I3L0L3;I3L2G1;K7EQD6;I3L338;I3L4Q9	Vesicle-fusing ATPase	NSF	29.851	30.0169	29.9449	30.2187	30.33	30.1818	30.2693	30.4668	30.3342	30.4353	30.3255	30.5484	30.4247	30.4099	30.2544
Q6PK04;I3L0U5	Coiled-coil domain-containing protein 137	CCDC137	27.6222	27.4029	27.0947	26.8773	26.7469	26.9344	26.5254	26.7997	27.007	27.0378	26.8599	28.0323	27.5568	27.8146	27.4967
Q9Y3D7;I3L0X9;I3L3T0;I3L1U7	Mitochondrial import inner membrane translocase subunit TIM16	PAM16	27.9599	27.8306	28.538	28.0958	28.0051	28.7825	27.6078	27.9481	28.4239	28.2349	28.2709	28.1809	28.3602	28.1178	28.6312
Q9BZG8;I3L1H5;I3L3X9;U3KQN3;V9GYS2	Diphthamide biosynthesis protein 1	DPH1	26.9827	27.6263	27.3355	27.105	27.4221	27.2262	27.2388	27.5472	27.271	27.2677	27.2453	27.3883	27.4079	27.2732	27.1102
I3L1J9;Q9NP84	Tumor necrosis factor receptor superfamily member 12A	TNFRSF12A	26.762	27.2995	26.5651	26.1738	26.7336	NaN	NaN	26.108	NaN	26.2061	NaN	26.6303	26.3483	26.7148	NaN
Q99447;I3L1R7;I3L2Q1;I3L3V9;I3L1L9;I3L1C4;I3L1F9	Ethanolamine-phosphate cytidylyltransferase	PCYT2	27.9694	28.203	28.1191	27.8937	28.277	28.1091	27.6076	28.1586	28.0615	27.6852	27.7968	28.1648	27.8956	27.507	27.6827
I3L2B0		CLUH	NaN	26.4105	26.5766	26.6004	26.9327	26.5023	26.2454	26.5267	26.8082	NaN	26.7652	26.7492	26.4832	26.9178	26.4276
P57678;I3L2C7;I3L399;I3L4A4;I3L4M4;E7EN12;I3L1J7	Gem-associated protein 4	GEMIN4	30.1509	29.939	29.8798	30.2288	30.1322	30.1059	29.8609	29.9952	29.8737	30.2859	30.396	30.0285	30.3746	30.0999	29.9806
I3L2J0;Q96RK0	Protein capicua homolog	CIC	NaN	NaN	NaN	NaN	NaN	NaN	26.3081	26.4393	26.0291	26.4362	26.1702	NaN	NaN	NaN	26.0957
O14641;I3L2N2;I3L2W9;I3L0Z8;I3L0M7	Segment polarity protein dishevelled homolog DVL-2	DVL2	29.3126	29.3772	29.1451	29.3354	29.2584	29.3561	29.173	29.8418	29.9292	28.3152	28.9592	29.4093	28.9934	29.5066	29.2251
Q9GZT4;I3L3N0;I3L4B4;I3L4W4	Serine racemase	SRR	23.7563	24.5626	25.1551	25.54	25.9561	27.272	26.7056	26.9154	27.1006	26.3549	26.1605	26.5544	26.3808	26.0053	26.9982
P62244;I3L3P7;I3L246;H3BV27;H3BT37;I3L303;H3BVC7	40S ribosomal protein S15a	RPS15A	32.2718	32.057	32.3577	32.2844	32.4245	32.5031	32.5299	32.6434	32.3439	32.6084	32.4635	32.9399	32.6252	32.6229	32.3523
Q5TC12;I3L448;A8MRA7;H0YEW4;H0YD21	ATP synthase mitochondrial F1 complex assembly factor 1	ATPAF1	26.8646	26.3181	26.5855	27.3605	27.2187	27.1392	27.4373	27.5841	27.1684	27.5023	27.2679	27.1555	27.3668	27.1874	27.2544
Q9UQB8;I3L4C2;I3L2M4;B4DWA1;I3L1C8;I3L0Y9;I3L125;I3L327;I3L2J6;I3L113;I3L4A3;I3L526;I3L0M4;I3L3J7;I3L3C6	Brain-specific angiogenesis inhibitor 1-associated protein 2	BAIAP2;CCDC43	26.3683	26.3919	26.4663	25.3231	26.2744	NaN	25.6647	26.0309	25.2361	26.0064	25.6061	26.1393	26.3475	26.3442	26.3101
Q9H0H0;J3KMZ7;J3KRH0	Integrator complex subunit 2	INTS2	27.7257	27.4852	27.4753	27.6149	27.4394	27.3534	27.6118	27.4452	27.0417	27.8099	27.8118	27.7981	27.8188	27.769	27.5966
Q92785;J3KMZ8;E9PN04	Zinc finger protein ubi-d4	DPF2	27.3229	27.1873	28.0231	27.4379	27.9964	27.7042	27.7704	28.0081	27.9399	27.5604	27.9684	28.2384	28.0477	27.7494	27.7671
P01130;J3KMZ9;H0YMD1;H0YM92;H0YMQ3	Low-density lipoprotein receptor	LDLR	28.9419	28.8909	28.8619	29.0308	28.8788	28.3059	29.3559	29.4607	29.4413	28.6127	28.7337	29.262	28.7628	28.5545	28.2565
J3KN10;P42356;A4QPH2;Q8N8J0;C9JLI1;A8MTF1	Phosphatidylinositol 4-kinase alpha	PI4KA	26.4292	26.6967	26.0592	26.4442	26.3929	26.6197	26.5943	26.8646	26.4912	26.1683	26.0883	26.8992	26.7416	27.1682	26.7969
Q9UKL0;J3KN32;B4DV59	REST corepressor 1	RCOR1	28.5079	28.6223	28.6171	28.5105	28.7922	28.8841	28.6545	28.932	28.5096	28.6389	28.3127	28.7196	29.004	28.818	28.6521
Q15070;S4R3Q9;J3KNA0;E7EVY0;C9JC63	Mitochondrial inner membrane protein OXA1L	OXA1L	28.5262	27.3431	28.9766	29.3512	29.1573	29.4513	28.3666	28.6317	28.9516	29.6366	29.0998	28.9092	28.6957	28.3443	28.2878
Q16890;J3KNE7;E9PNK6;E9PPQ1;E9PNQ9	Tumor protein D53	TPD52L1	27.7042	28.5745	29.1827	29.3318	29.4317	29.4222	29.8157	29.9063	29.4442	28.7817	29.3547	29.0267	29.1417	28.9331	29.0235
O14618;J3KNF4;E9PP76;E9PK03	Copper chaperone for superoxide dismutase;Superoxide dismutase [Cu-Zn]	CCS	28.3631	28.5308	28.5009	28.9601	28.3267	28.4251	28.9928	28.8341	28.2413	NaN	28.3513	28.1705	28.2682	28.3541	28.0633
J3KNF8;H3BUX2;O43169;D6RFH4	Cytochrome b5 type B	CYB5B	29.2343	29.1643	29.5685	28.5806	29.0928	29.0102	28.7226	29.093	28.7215	28.5761	28.9847	28.855	28.9408	29.1058	29.0898
P04920;J3KNG9	Anion exchange protein 2	SLC4A2	NaN	26.2074	25.8528	25.6597	NaN	25.8819	25.8574	26.032	NaN	NaN	25.9556	26.253	26.3943	26.5285	26.5754
Q9H9E3;J3KNI1;H3BMV9;H3BSD2;J3KRB5;J3QLW1;E9PRT5;H3BQB2	Conserved oligomeric Golgi complex subunit 4	COG4	26.6345	27.071	27.4479	27.0422	27.0782	26.3705	26.7623	NaN	27.089	26.9583	27.0969	26.4395	26.8551	NaN	27.3578
J3KNL6;O15027;X6RGP5;Q8N9G1	Protein transport protein Sec16A	SEC16A	30.3818	30.6313	30.415	30.2977	30.2388	30.2664	30.45	30.4342	30.8037	30.2085	30.1943	30.3099	30.3721	30.1408	30.1867
P15735;J3KNN3;H3BP07;H3BTW6;H3BTI9;H3BN16	Phosphorylase b kinase gamma catalytic chain, liver/testis isoform	PHKG2	27.134	26.7928	27.4039	27.8498	NaN	27.7995	27.0306	27.6622	27.1279	27.882	27.5716	NaN	27.7079	27.5017	27.5837
Q9UJV9;J3KNN5;H0Y8L8;H0YA06;D6RGI7	Probable ATP-dependent RNA helicase DDX41	DDX41	28.8645	28.7957	28.237	28.4637	28.8473	28.2605	28.0806	28.3597	28.4398	28.8792	28.9141	28.8168	29.1067	29.068	28.959
Q7Z569;J3KNN7	BRCA1-associated protein	BRAP	27.2895	26.8768	26.8657	27.1607	NaN	26.4946	26.4596	NaN	26.9298	26.9235	26.811	26.6814	26.5651	26.1279	NaN
Q9NVD7;J3KNQ4;E9PS97	Alpha-parvin	PARVA	28.2245	28.2852	28.3564	27.9641	28.0578	27.9957	27.998	27.9327	28.0791	28.1883	28.3284	28.006	28.1062	27.6546	27.8415
P27448;J3KNR0;H0YNV4;H0YKJ3;H0YIY6;H0YKP9;A2SY06	MAP/microtubule affinity-regulating kinase 3	MARK3	26.5302	26.3128	26.3621	26.5115	26.6846	26.3979	26.269	26.4343	26.4534	NaN	26.3849	26.6273	26.6909	27.041	26.2707
Q9UPW5;J3KNS1	Cytosolic carboxypeptidase 1	AGTPBP1	NaN	NaN	26.4271	26.5349	26.9851	NaN	NaN	NaN	NaN	NaN	NaN	26.4711	26.4807	NaN	NaN
Q14192;J3KNW4;C9J3S8;F8WDA8;U3KQT4	Four and a half LIM domains protein 2	FHL2	29.5702	29.2936	29.6152	29.4352	29.5659	29.473	29.6489	29.7458	29.9239	29.3153	29.5854	29.5904	29.5161	29.7558	29.0304
Q01130;J3QL05;J3KP15	Serine/arginine-rich splicing factor 2	SRSF2	31.2936	31.3411	31.5245	31.3795	31.7368	31.5042	31.3473	31.8984	31.9369	31.234	31.4106	31.7809	31.6479	31.2682	31.3732
Q8WUI4;J3KPH8;H0YH91;A0A087WYQ4;C9JBC2;C9JVZ1;C9J102;C9JF80;C9JNI4;C9JAH2;F8VWY3;C9JEB6	Histone deacetylase 7	HDAC7	25.451	25.5084	NaN	25.1278	NaN	25.4424	NaN	NaN	NaN	25.4205	25.3341	25.1899	25.4811	NaN	24.2337
Q9Y6G3;S4R360;J3KPP0;S4R2Z7	39S ribosomal protein L42, mitochondrial	MRPL42	26.3158	26.0286	26.4443	NaN	26.5543	26.4505	26.201	26.5936	25.1109	25.9755	26.4361	NaN	NaN	NaN	25.5296
O95232;J3KPP4;D6RDI2;D6RHH0;U3KQT3;C9JL41;E7EN55;H7C5U7;H0YA81	Luc7-like protein 3	LUC7L3	28.7704	28.7049	29.0255	28.7435	29.1963	28.6289	28.5953	28.7679	28.6082	28.9877	29.0613	28.895	29.0009	28.9395	29.3489
Q9NTK5;J3KQ32;C9JTK6;C9JCJ9	Obg-like ATPase 1	OLA1	31.8972	31.4078	31.901	31.5083	31.5548	31.6423	31.4393	31.8054	31.6129	31.4655	31.6069	31.5881	31.548	31.6093	31.5956
Q53HI1;J3KQ47	Protein unc-50 homolog	UNC50	NaN	26.7193	26.4331	26.5321	26.3782	26.0217	NaN	26.5054	26.0819	26.0929	NaN	26.1818	NaN	26.2397	NaN
Q9Y3E5;J3KQ48	Peptidyl-tRNA hydrolase 2, mitochondrial	PTRH2	30.7249	30.3686	30.4066	30.2372	30.1806	30.6617	30.0379	30.3709	30.7069	30.0133	30.3163	30.3186	30.1534	30.1989	30.0695
Q8NBJ7;J3KQJ1;E9PBT8;A8MXB9;J3QT17;C9J660;C9JL30;H7C3B2;F8WA42;F8WEX5;E9PG02;F8WES7;F8WEV7	Sulfatase-modifying factor 2	SUMF2	28.924	28.7594	28.6351	29.5157	29.9184	29.6297	29.6011	29.9467	29.4326	29.3392	29.544	29.5217	29.1921	29.5445	29.1541
J3KQL8;Q9BQE5;E9PM95	Apolipoprotein L2	APOL2	26.0694	26.6079	26.3307	27.8927	26.2617	24.438	26.0075	25.9183	26.8964	26.1664	NaN	24.8744	26.4774	26.3911	27.5101
Q9NWV8;J3KQS6;M0QXG9;M0R0I0;M0QYV1;M0QY17;M0R3F4;M0R2A4;M0R2K3;M0R193;M0R2I2	BRISC and BRCA1-A complex member 1	BABAM1	26.2608	25.9635	26.436	26.4971	26.753	26.8833	26.5506	26.9996	26.7056	26.7379	26.6294	26.954	26.443	26.1399	26.1076
Q8WUD4;J3KR35;S4R331;C9JUN5	Coiled-coil domain-containing protein 12	CCDC12	26.6139	26.6618	27.2101	26.5559	26.8648	NaN	26.5192	26.6894	26.7878	26.4363	26.7178	26.9217	27.1397	26.6096	26.2968
Q96FW1;J3KR44;F5GYN4;F5H6Q1;F5GYJ8;F5H3F0	Ubiquitin thioesterase OTUB1	OTUB1	29.53	29.3964	29.4411	29.0778	29.3636	29.3153	29.3443	29.6453	29.7783	29.3846	29.0578	29.0175	29.0354	29.4993	29.2254
Q9H892;J3KR69;E9PP06;C9JPY5;E9PIS6;E9PJI9;C9J1D2;E9PKU6;A8MTE9	Tetratricopeptide repeat protein 12	TTC12	NaN	NaN	NaN	NaN	NaN	23.3133	23.1489	NaN	23.1932	NaN	NaN	NaN	NaN	NaN	NaN
P49848;J3KR72;E5RKA5;C9JIS2;E5RHA1;C9J088;C9JFL8;C9JTY6;C9JHQ8;F8WEJ7;C9J7C4	Transcription initiation factor TFIID subunit 6	TAF6	NaN	26.2054	26.8193	26.3051	26.7758	27.1041	26.4429	26.5502	25.8248	26.7361	26.8729	27.6792	26.8301	26.754	26.5725
Q9BTW9;J3KR97;I3L439;I3L163;I3L0V3;I3L120;I3L4D2;I3L3H4;I3L131;I3L143;I3L500;I3L1S3	Tubulin-specific chaperone D	TBCD	30.1218	30.1459	30.1893	30.3506	30.484	30.2359	30.4922	30.4948	30.3849	30.1484	30.3964	30.6324	29.8945	30.2672	30.1383
Q96Q15;J3KRA9;H3BQN7;I3L144	Serine/threonine-protein kinase SMG1	SMG1	25.7771	NaN	26.1622	25.8575	NaN	26.233	25.8642	26.3025	26.1135	25.952	25.9013	26.3337	26.0695	26.3691	25.6961
Q86UE8;J3KRK0;J3QLK5;A0A087WZ74;J3QS44;J3QQN4;J3QS73;J3KST4	Serine/threonine-protein kinase tousled-like 2	TLK2	NaN	25.7507	NaN	NaN	NaN	NaN	NaN	26.0685	NaN	NaN	25.7401	25.7016	NaN	NaN	NaN
Q15532;J3KRP6;J3QS72;X6R3J2;J3QQM2;J3KT74;J3QQW2;F5GWN1;J3QSB3;J3QSG1;J3QQW6;J3QLJ7;J3QQX5;J3KT22;B4DLD3	Protein SSXT	SS18;CD63	NaN	NaN	25.9225	25.8263	NaN	NaN	25.9585	NaN	NaN	24.7234	25.6737	NaN	NaN	NaN	NaN
Q8N1S5;J3QLB2;J3KRX2;J3QS49;J3QQP1;J3QRN3;J3KS66;J3QLA9	Zinc transporter ZIP11	SLC39A11	25.9858	25.8515	25.8247	26.1705	26.211	NaN	NaN	26.1792	NaN	26.6846	26.4285	26.4943	26.4778	25.9577	25.978
Q14197;J3KS15;J3QRF8	Peptidyl-tRNA hydrolase ICT1, mitochondrial	ICT1	27.2628	27.5114	27.8998	27.1873	27.7207	27.9121	27.183	27.4625	27.7305	27.1049	27.1501	26.1105	27.713	27.8798	27.8971
Q7Z4W1;J3KS22;J3QS36;J3QL34;J3QS45;J3KRZ4;J3KSZ5;J3QRQ2	L-xylulose reductase	DCXR	28.1796	28.247	28.1788	28.1143	28.2872	28.3493	28.1544	28.3271	28.6405	27.9563	27.8052	27.8473	27.8708	27.8585	27.5853
Q9Y2L5;J3KSL8;J3QSA1;J3QQJ5;J3QR00	Trafficking protein particle complex subunit 8	TRAPPC8	26.9446	27.5452	27.3173	NaN	27.2461	27.917	27.2433	NaN	NaN	26.7784	27.314	25.904	27.4533	NaN	27.8453
Q68DK7;J3KSZ8;J3QQY0	Male-specific lethal 1 homolog	MSL1	27.2959	26.7012	27.1985	NaN	26.8666	27.274	26.8962	27.4663	27.4359	26.7888	27.1922	27.5971	27.132	27.5586	27.3569
Q5BJF2;J3KT68	Transmembrane protein 97	TMEM97	29.087	28.8984	28.5286	29.0509	28.7466	29.3945	28.2976	28.129	28.0481	29.0708	28.7364	27.9486	29.0786	28.8351	28.9661
Q96IG2;J3KTA1;J3QKL3	F-box/LRR-repeat protein 20	FBXL20	26.1044	NaN	25.7671	26.097	26.0511	25.2711	26.0208	25.8514	NaN	NaN	26.401	26.4891	NaN	26.2733	26.4631
P17844;J3KTA4;J3QRQ7;J3KRZ1;J3QSF1;J3KRX8;J3QR02;X6RLV5;J3QRN5;J3QKN9;J3QLG9;J3QR62	Probable ATP-dependent RNA helicase DDX5	DDX5	33.5922	33.5491	33.5305	33.341	33.3501	33.2023	33.1464	33.1453	33.2625	33.5724	33.559	33.3787	33.6459	33.4279	33.4869
J3KTD8		CBFB	NaN	25.652	NaN	25.6204	NaN	NaN	NaN	NaN	25.4454	NaN	NaN	NaN	26.0368	26.3249	26.3551
P84098;J3QR09;J3KTE4;J3QL15	60S ribosomal protein L19;Ribosomal protein L19	RPL19	31.8534	31.7203	31.9215	31.6638	31.6968	31.7348	31.7605	31.7588	31.9948	31.8587	31.8559	31.612	31.5956	31.8562	32.0191
P52565;J3QQX2;J3KTF8;J3KRY1;J3KRE2;J3KS60	Rho GDP-dissociation inhibitor 1	ARHGDIA	31.0782	31.2132	30.8829	31.1751	31.3249	31.1669	31.5533	31.8866	31.4295	30.7333	31.1174	31.103	30.718	30.4727	30.5807
Q07955;J3KTL2;J3KSR8;J3QQV5;J3KSW7	Serine/arginine-rich splicing factor 1	SRSF1	31.9183	31.8768	31.9454	31.8186	31.7664	31.989	31.7639	31.6812	31.8102	31.5926	31.7884	32.1438	31.8399	31.9485	31.9757
O94762;J3KTQ2;Q6P4G0;J3KSL7	ATP-dependent DNA helicase Q5	RECQL5	25.2973	25.8352	25.828	25.734	25.7751	25.6057	26.0129	25.9004	25.8832	26.0547	25.7541	NaN	25.9052	25.7065	25.8444
Q8IWX8;J3QK89	Calcium homeostasis endoplasmic reticulum protein	CHERP	29.9316	30.1385	29.8888	29.9392	29.7909	29.9708	29.8018	29.6645	30.0603	29.9107	30.1006	30.0739	29.8634	29.8943	30.179
O75880;J3QL56	Protein SCO1 homolog, mitochondrial	SCO1	30.0231	29.2927	29.9484	29.718	29.6628	29.7664	29.4133	29.9796	29.4738	30.3994	29.6179	30.0278	29.4143	29.728	29.8931
Q96FV2;J3QL71;J3QQM9;J3QRJ1;J3QR84;J3KT79	Secernin-2	SCRN2	27.6913	27.9184	28.2152	27.833	27.8053	28.1926	28.0989	28.0184	28.687	27.4789	27.9425	27.379	27.7322	27.3303	27.8914
Q9Y2R9;J3QLS3;J3QQS1;J3KSI8;J3QKW2	28S ribosomal protein S7, mitochondrial	MRPS7	29.8229	30.0845	30.1398	30.2618	29.8825	30.7864	30.0932	30.0924	30.4907	30.2956	30.0972	30.3297	30.177	30.3416	30.36
Q07020;J3QQ67;G3V203;H0YHA7;F8VYV2;F8VUA6;A0A075B7A0;F8VXR6	60S ribosomal protein L18	RPL18	33.9987	34.1898	33.8723	34.0405	34.0183	33.8687	34.1678	34.2037	34.3605	34.2361	34.1112	34.1116	34.0791	33.7563	33.9541
Q9UHR5;J3QQJ0;X6R3T8;J3QLH3;J3QLM2;J3KRR6;F5H478;J3KRU5;J3KS14	SAP30-binding protein	SAP30BP	26.6248	27.12	27.0576	26.628	27.4155	27.335	26.9743	27.4371	26.8479	26.881	27.2173	26.9122	27.6661	27.2147	27.1549
Q15022;J3QQW9	Polycomb protein SUZ12	SUZ12	27.4426	27.6678	27.8469	27.8226	27.8423	27.7306	27.9722	28.0515	27.9573	27.7476	27.7567	26.8368	27.5787	27.4068	27.1519
Q9UM00;J3QQY2;J9JIE6;J3KS45	Transmembrane and coiled-coil domain-containing protein 1	TMCO1	29.4997	29.2145	29.1653	29.4225	29.351	29.3285	29.5473	29.4506	29.1126	29.6217	29.3177	29.6563	29.1628	29.2867	28.9566
Q96MU7;J3QR07;J3KRG5	YTH domain-containing protein 1	YTHDC1	28.1506	28.2115	27.9001	28.2879	27.9281	27.864	28.3686	27.9479	27.6746	27.8621	27.847	28.1372	27.8821	27.966	28.0596
P51648;J3QRD1;I3L1M4;J3QS00;J3QKK9;J3KTG1;C9JGJ2;I3L0X1;P30838;J3KTD9;I3L2W1;K7EN73;E9PJV0;C9JKT2;C9JMC5;I3L3I9;A8MYB8;E9PNN6	Fatty aldehyde dehydrogenase	ALDH3A2	29.8126	29.4076	29.8392	29.9509	29.7543	29.7475	29.1774	29.7326	30.0652	29.4879	29.6766	30.0832	29.978	29.9525	29.6942
P42771;J3QRG6;K7ES20;G3XAG3;K7ENC6;P42772	Cyclin-dependent kinase inhibitor 2A, isoforms 1/2/3	CDKN2A	29.3775	29.5541	29.3772	29.5771	29.8477	29.3438	29.3992	29.4827	29.3867	29.3684	29.4078	29.1725	29.7705	29.0901	29.0314
O43670;J3QRS9;X6R4W8;J3KS31;J3QS27;J3KTL1;J3KRB6;J3KRW6;H0Y3M2	BUB3-interacting and GLEBS motif-containing protein ZNF207	ZNF207	29.5195	29.4521	29.5691	29.6935	29.5628	29.4733	29.1691	29.5431	29.4753	29.1397	29.1092	29.3809	29.7425	29.6787	29.6182
P07947;J3QRU1;P12931;P06239;Q573B4	Tyrosine-protein kinase Yes	YES1	30.169	30.2301	30.2417	30.2379	30.1683	30.1719	30.11	30.0275	29.9981	30.407	30.4828	30.2662	30.245	30.241	30.0422
Q6P1M3;J3QRV5;J3KRE1;J3QLD8;J3QLV4;J3QRZ8;J3QL58;J3QSA6	Lethal(2) giant larvae protein homolog 2	LLGL2;SPATS2	26.4966	26.4982	NaN	26.2495	27.2194	26.8476	NaN	26.8934	27.0986	26.8853	26.4502	26.3675	27.2709	26.8376	26.9353
P42694;J3QS41;A0A075B6R3;J3KT20;J3KS59;J3QRR8	Probable helicase with zinc finger domain	HELZ	24.8378	NaN	24.9694	25.2215	25.0706	25.0811	NaN	NaN	24.9631	24.8491	NaN	NaN	25.3978	25.0643	25.1193
Q14119;J3QSH4;J9JIC7	Vascular endothelial zinc finger 1	VEZF1	26.3017	26.5247	25.5027	26.0482	25.4288	NaN	26.3434	26.6572	NaN	NaN	26.3652	NaN	25.3108	25.4513	25.7424
P55017;J3QSS1	Solute carrier family 12 member 3	SLC12A3	NaN	NaN	NaN	NaN	25.9085	25.828	26.4753	27.0866	26.6168	NaN	NaN	NaN	NaN	NaN	NaN
O43684;J3QT28;J3QSX4	Mitotic checkpoint protein BUB3	BUB3	30.4383	30.6483	30.7534	30.5885	31.0211	30.6335	30.8793	31.3514	31.1396	30.9162	30.8296	30.6681	31.0525	30.7799	30.6782
Q96SW2;J3QT87;J3QT51	Protein cereblon	CRBN	26.0731	25.9513	25.6971	25.2778	NaN	NaN	NaN	NaN	25.3159	NaN	NaN	NaN	NaN	NaN	25.1644
Q99933;J3QTA2;C9JYK5;F1LLU6	BAG family molecular chaperone regulator 1	BAG1	30.3849	30.2697	30.5148	30.1875	30.3832	30.3138	30.2336	30.2925	30.3042	30.2555	30.1756	30.6352	30.731	30.1053	29.9467
Q9HAS0;J9JIC5;J3KRR1;K7ERX0;K7EIQ2;K7EII1	Protein Njmu-R1	C17orf75	25.4105	NaN	25.5262	25.4187	25.2155	26.1561	NaN	25.3553	NaN	NaN	25.6208	25.0506	25.4514	NaN	NaN
J9JID7;Q03252	Lamin-B2	LMNB2	31.1577	31.2442	31.3673	31.3575	31.3153	31.3487	31.4046	31.3553	31.2591	31.1951	31.1174	31.3739	31.0682	31.215	31.3393
Q13620;K4DI93;A6NE76	Cullin-4B	CUL4B	29.6582	29.6465	29.7508	29.4617	29.8311	29.5049	29.8062	29.875	29.9134	29.5725	29.6004	29.6875	29.4031	29.2549	29.5958
Q9BRJ7;K7EIN2;K7ENA3;W4VSQ8	Protein syndesmos	NUDT16L1	NaN	NaN	NaN	25.4754	NaN	NaN	25.276	NaN	25.5169	NaN	25.2427	NaN	NaN	NaN	NaN
Q13485;K7EIU8;K7ES96;K7EIJ2;K7ENG8;K7EL18;K7EL15;A0A087WUF3;K7ELK2;K7ENG1	Mothers against decapentaplegic homolog 4	SMAD4	28.597	28.7708	28.5677	28.5104	28.5654	28.7136	28.2787	28.1658	27.9441	28.4326	28.3226	28.1368	28.6084	27.7436	27.8877
Q9BV68;K7EIY6;U3KQF4;U3KPY8	E3 ubiquitin-protein ligase RNF126	RNF126	27.5325	27.5597	27.7283	27.7735	27.7465	27.6655	27.8089	28.2593	27.7157	27.3063	27.5932	27.9426	27.7919	27.5646	26.8768
K7EJH0;K7EMX1;K7EJV2;K7ESQ2;K7ERQ7		SPC24	NaN	26.4358	26.8158	27.1965	26.8192	26.8603	26.9727	NaN	27.0463	27.1296	27.2465	26.8593	26.7737	26.692	27.3428
Q96ND0;K7EK00;K7EPG9;K7ERQ2	Protein FAM210A	FAM210A	26.2889	26.7803	26.7559	26.7246	26.8208	26.729	26.8156	26.5906	27.0399	NaN	26.7653	26.1657	27.0467	27.3088	27.0345
P84243;K7EK07	Histone H3.3;Histone H3	H3F3A;H3F3B	29.9746	28.1829	NaN	27.4494	NaN	NaN	29.109	28.3356	27.269	30.0426	NaN	NaN	NaN	28.6604	NaN
Q96EP5;K7EQ55;K7EK33;K7EQ02	DAZ-associated protein 1	DAZAP1	29.5597	29.2537	29.6157	29.0914	28.9956	29.3257	29.2294	29.0933	29.1375	28.8297	28.6793	29.1785	29.3802	29.7095	29.4366
K7EKE6;P36776;K7EJE8;K7ER27;K7ERR6;K7EQF8	Lon protease homolog, mitochondrial	LONP1	33.2028	33.1503	33.163	33.3555	33.3211	33.2699	33.1478	33.1812	33.1769	33.1162	33.106	33.1041	33.2341	33.2957	33.3845
Q92817;K7EKI0;K7EQ87;A8MZ36	Envoplakin	EVPL	28.1661	27.7301	28.2086	27.3402	28.0598	27.8217	27.1035	27.472	27.6113	27.6946	27.8819	27.7001	27.8566	27.6804	27.4565
O60437;K7EKI8;K7EQ71	Periplakin	PPL	29.3917	29.4463	29.2108	29.126	29.0399	29.009	29.0167	29.0743	29.2562	28.9346	29.0698	29.1512	28.8395	28.5603	28.7721
Q96S99;K7ELB8;K7EIX0	Pleckstrin homology domain-containing family F member 1	PLEKHF1	NaN	25.7713	25.6213	26.2342	25.4759	26.663	NaN	NaN	25.8328	26.2615	26.1502	NaN	26.0133	25.7185	25.8379
P62841;K7EQJ5;K7ELC2;K7EM56;K7EJ78;S4R417;S4R456	40S ribosomal protein S15	RPS15	31.2177	31.1247	31.1718	31.2166	30.8283	31.4548	31.337	31.4635	29.5357	31.4709	31.4665	31.9079	31.3208	30.7035	30.9665
K7ELL7;P14314;K7EPW7;K7EKX1;K7EJ70;K7EIP3;K7EL27	Glucosidase 2 subunit beta	PRKCSH	33.4021	33.5418	33.6086	33.693	33.755	33.6612	33.3904	33.7426	33.5477	33.415	33.3816	33.3239	33.8051	33.6953	33.8214
Q6UW68;K7ELQ9;K7EM09;K7EPR0;K7ER05;K7EJQ9;K7EMV9	Transmembrane protein 205	TMEM205	28.3403	28.3975	28.2615	28.5642	28.2326	28.193	28.164	28.2106	27.9986	27.8576	28.9209	28.2652	28.4144	28.0991	28.0815
K7ELT6		CIRBP	NaN	NaN	NaN	NaN	NaN	32.031	31.9443	31.6391	31.6564	32.1751	NaN	NaN	NaN	NaN	NaN
P41567;K7EM18;K7EQP2	Eukaryotic translation initiation factor 1	EIF1	29.7428	29.632	29.8997	29.6709	29.4034	29.2761	29.5508	30.1687	29.9482	29.2989	29.6099	29.1858	29.4145	29.5157	29.9158
O75298;K7EMR7;Q7RTN0	Reticulon-2;Reticulon	RTN2	24.7821	25.4627	NaN	NaN	NaN	25.0278	25.2449	NaN	25.2375	25.5947	25.3592	25.7243	NaN	NaN	NaN
Q13526;K7EN45;K7EMU7	Peptidyl-prolyl cis-trans isomerase NIMA-interacting 1	PIN1	28.3964	28.7321	28.486	28.4688	28.3486	28.1261	28.6833	28.6405	29.3308	28.0515	28.2164	28.0549	28.3947	27.9416	28.1415
Q8N2U0;K7ENI6;K7ERE1	Transmembrane protein 256	TMEM256	28.2752	26.5707	NaN	28.0724	27.8193	27.785	27.1772	27.9594	27.2454	26.9494	28.6079	27.7678	28.0388	NaN	NaN
Q96DM3;K7ENL9;A0A087WZD4;K7EIS6;K7EL80;K7EQJ3;K7EQ65;K7EKN1	Uncharacterized protein C18orf8	C18orf8	25.7168	NaN	26.1497	26.0883	26.3952	26.282	NaN	26.471	NaN	26.3184	26.286	26.7543	26.105	26.498	26.1501
Q9BTD8;K7EP90;K7EQ03;K7EML2;K7ER08	RNA-binding protein 42	RBM42	26.9931	27.0009	27.1375	27.1774	27.1426	27.5089	27.1395	27.0272	27.1475	27.02	27.37	26.7512	27.1142	27.0678	26.7299
Q9NX61;K7EPA3;K7EQ34;U3KQT6	Transmembrane protein 161A	TMEM161A	25.5104	24.5108	NaN	24.2883	NaN	NaN	NaN	NaN	23.8627	24.5248	24.7724	NaN	NaN	24.8775	NaN
Q9H0R4;K7ER15;K7EMY7;K7EJQ8;K7EQD2	Haloacid dehalogenase-like hydrolase domain-containing protein 2	HDHD2	NaN	26.6972	26.4508	NaN	NaN	26.416	26.4771	NaN	25.8129	26.7665	26.1637	NaN	26.1775	25.9587	25.5558
Q9BYD3;K7ES61;K7ELQ0;X6RAY8;K7EKI4;K7ELF1;K7EJ73	39S ribosomal protein L4, mitochondrial	MRPL4	29.2586	29.4214	29.2913	29.3874	29.3866	29.3923	29.2624	29.2638	29.2004	29.3483	29.0847	29.5391	29.658	28.7641	28.9822
Q8WVC6;K7ESP4	Dephospho-CoA kinase domain-containing protein	DCAKD	NaN	NaN	NaN	NaN	NaN	24.9095	24.8765	NaN	25.7178	NaN	25.1929	25.5627	NaN	NaN	NaN
L0R819;Q96A58;U3KQP6;U3KQ49;U3KQP1;U3KQE3;REV__K7ESD3;REV__K7EJD1;REV__A6NJL1;REV__Q9BUG6;REV__A6NGD5		ASNSD1	NaN	NaN	26.5578	27.2031	27.2256	26.5695	NaN	26.5578	NaN	26.4524	26.3537	27.6499	NaN	NaN	NaN
Q9NP81;M0QWZ7;M0R259;B4DJM9;M0R2H5;M0QX29;M0R1C0	Serine--tRNA ligase, mitochondrial	SARS2	29.0147	29.4572	29.2139	29.4939	29.4958	29.5576	29.4613	29.6289	29.4077	29.6312	29.2775	29.5472	29.6116	29.7181	29.5039
Q96B54;M0QXZ5	Zinc finger protein 428	ZNF428	NaN	25.3621	NaN	NaN	25.3088	25.5497	25.5408	NaN	NaN	NaN	25.3511	25.7956	25.4317	25.5863	25.6302
Q14653;M0QYT9;M0QXC8;M0R205;M0QZB8;M0QZB7;M0R0X9;M0R0R8;M0QX56;M0R3C2	Interferon regulatory factor 3	IRF3	NaN	26.1213	NaN	26.5866	26.366	26.6407	26.5795	27.1026	26.664	26.554	26.5403	NaN	26.8631	26.9049	26.9393
P53680;M0R0N4;M0QYZ2;X6R390;M0QZ21;M0R1S0	AP-2 complex subunit sigma	AP2S1	27.8005	28.1596	27.4668	28.0511	27.5934	28.047	28.1908	27.4781	28.0692	27.8705	28.2039	28.0101	27.4544	28.5541	28.077
Q96CP6;M0QZ12;S4R3I2;M0R0J9	GRAM domain-containing protein 1A	GRAMD1A	25.2198	25.609	25.667	25.9683	26.0023	NaN	NaN	NaN	NaN	26.2734	25.9648	26.1117	25.9892	25.9808	26.249
Q5PRF9;M0QZ22;A0A087WZT0;A0A087WUK6;M0QY61;M0R0X3;M0QX45	Protein Smaug homolog 2	SAMD4B	26.1236	26.3379	25.9107	26.1885	26.2877	26.5537	26.5065	26.5661	25.7381	26.0402	NaN	26.2952	NaN	NaN	NaN
M0QZD8		LOC388210	NaN	27.0628	27.2041	27.4046	27.1029	NaN	26.9078	26.4727	26.3102	26.6192	26.4106	NaN	27.0104	26.651	26.8603
Q92888;M0QZR4;Q6NX52;M0QYC1;M0R2C7;M0QYS3;M0QZH8;M0QXV6	Rho guanine nucleotide exchange factor 1	ARHGEF1	29.319	29.4463	29.5287	29.5493	29.6496	29.6595	29.3027	29.5663	29.5405	29.9843	29.7999	29.6501	29.8421	29.5158	29.5417
P46782;M0R0F0;M0R0R2;M0QZN2	40S ribosomal protein S5;40S ribosomal protein S5, N-terminally processed	RPS5	32.2694	32.4204	32.4089	32.4369	32.672	32.4472	32.7235	32.7956	32.7287	32.6776	32.1831	32.9499	32.5266	32.4746	32.3122
Q13459;M0R0P8;M0R300;M0R2J3;M0QXP0;M0QZY4;M0R240;M0R332	Unconventional myosin-IXb	MYO9B	26.6252	26.7246	26.5597	26.7802	26.7538	26.7831	26.9695	26.2083	26.4031	26.9898	26.5995	26.8365	26.7414	26.8401	NaN
Q9UBC2;M0R165;M0R2S2;M0R1V5;M0R3I1;K7EJR2;M0R330;M0QX30	Epidermal growth factor receptor substrate 15-like 1	EPS15L1;SPATA22	29.5151	29.4963	29.3974	29.5133	29.5219	29.507	29.6385	29.8166	29.6312	29.2666	29.3435	29.621	29.6674	29.3436	29.2634
P28340;M0R2B7;M0QZR8;M0QXE6;M0QXQ2;M0QZB4;M0R3H8;M0R2I8	DNA polymerase delta catalytic subunit;DNA polymerase	POLD1	31.1599	31.1466	31.2129	31.3314	31.3722	31.3497	31.4162	31.4481	31.3907	31.3283	31.2943	31.3149	31.2391	31.4997	31.4992
Q8IX01;M0R2Z9;M0R3F6;M0R216;M0R065;M0R2Y3	SURP and G-patch domain-containing protein 2	SUGP2	29.8793	29.7895	29.7232	30.0457	30.0145	30.0272	29.8941	29.906	29.8884	29.6024	29.6272	29.7903	29.5882	29.7523	29.6932
O00115;K7ENE5;REV__H3BPH3;REV__F8VR84;REV__F8VQQ3;REV__Q9HB07	Deoxyribonuclease-2-alpha	DNASE2	29.8517	30.0185	30.3431	30.312	30.5064	30.5575	30.2795	30.4376	30.3091	29.3982	29.2307	29.3597	29.6044	29.5012	29.4859
O00116;B8ZZ81	Alkyldihydroxyacetonephosphate synthase, peroxisomal	AGPS	30.3337	30.2166	30.2393	30.1341	30.2784	30.2316	29.8287	30.2368	30.2111	30.2774	30.3242	30.1761	30.2695	30.4629	30.3769
O00139;H0Y8H2	Kinesin-like protein KIF2A	KIF2A	27.9309	28.1052	27.7963	28.2153	28.0945	28.4109	28.108	28.0323	28.2761	28.2327	28.1335	28.4442	28.4953	28.3901	28.0603
O00148;B1Q2N1;K7EQN7;K7EPJ3	ATP-dependent RNA helicase DDX39A	DDX39A;DDX39	29.6949	29.4293	29.647	29.6384	29.6432	29.7147	29.348	29.3972	29.6579	29.8967	29.778	29.7889	29.9925	29.9066	29.9333
O00151	PDZ and LIM domain protein 1	PDLIM1	31.1007	31.3763	31.4796	31.1687	31.3507	31.0891	31.6995	31.703	31.6892	31.169	31.2343	31.2993	31.2984	31.1174	31.0251
O00154;K7EKP8	Cytosolic acyl coenzyme A thioester hydrolase	ACOT7	29.7117	29.8795	29.561	29.6461	29.7699	29.5052	29.8374	29.995	29.6988	29.5688	29.8968	30.0311	29.5471	29.5208	29.5664
O00161;H3BM38;H3BNE1;H3BR18;H3BPJ0;H3BV99;H3BP15;H3BQY9;H3BR99;H3BNG6;H3BU94	Synaptosomal-associated protein 23;Synaptosomal-associated protein	SNAP23	28.7168	28.8512	28.7488	28.6482	28.6959	28.5178	28.949	28.9147	28.9535	28.7584	28.744	28.7154	28.9343	28.9546	28.7249
O00165;E9PIQ7;Q5VYD6	HCLS1-associated protein X-1	HAX1	26.2508	26.058	26.2251	26.431	26.1222	25.5283	26.0164	25.8858	26.2116	26.9897	26.2579	NaN	26.2054	26.3321	26.4014
O00170;E9PMH2;V9GYQ3	AH receptor-interacting protein	AIP	30.0513	30.1724	29.6305	30.1854	30.2171	30.0945	30.1158	30.2064	30.1107	30.3721	30.1106	30.1521	30.1173	30.0828	30.3808
O00178;B0QY59;F5H716;F5H257	GTP-binding protein 1	GTPBP1	29.7967	29.729	29.8698	29.9068	29.6957	29.9238	29.321	29.4846	29.5871	29.6741	29.2951	29.526	29.4633	29.6373	29.3841
O00180	Potassium channel subfamily K member 1	KCNK1	26.5129	26.2473	25.5567	25.62	25.6936	25.9106	26.512	26.3629	26.2284	25.8335	25.7563	25.5385	NaN	26.0245	25.0666
O00186	Syntaxin-binding protein 3	STXBP3	29.0542	29.3726	29.2663	29.3734	29.709	29.5497	29.5115	29.2677	29.355	29.4135	29.3939	29.6127	29.8336	29.7326	29.953
O00194;K7ES41	Ras-related protein Rab-27B	RAB27B	27.8631	27.7522	27.3351	27.0066	27.3416	27.2723	26.9321	26.6331	26.9411	26.6818	27.4696	26.7733	27.427	27.079	NaN
O00203;Q13367;H0YBD0;F5GWU4	AP-3 complex subunit beta-1	AP3B1	31.3932	31.5512	31.3224	31.387	31.2611	31.4611	31.1619	31.4312	31.3265	31.1662	31.1928	31.2991	31.2569	31.4604	31.248
O00231;J3QRY4;J3QS13;J3KSW3	26S proteasome non-ATPase regulatory subunit 11	PSMD11	32.0512	32.2744	32.3995	32.1551	32.3096	32.3483	32.0375	32.443	32.4534	32.0202	32.2069	32.281	32.3875	32.3149	32.1414
O00232;J3KTJ5;J3KSK1	26S proteasome non-ATPase regulatory subunit 12	PSMD12	30.9098	30.9962	30.9664	30.8527	31.0148	30.7563	30.8542	30.8318	30.7356	30.9971	30.8355	31.1849	30.907	31.2702	30.9948
O00233;J3KN29;F5H5V4;F5GX23;F5H7X1;F5H169	26S proteasome non-ATPase regulatory subunit 9	PSMD9	29.866	29.746	29.7379	29.9089	29.5029	29.416	29.5904	29.8606	29.6488	29.3249	29.3482	29.9981	29.6312	29.4838	29.5851
O00257	E3 SUMO-protein ligase CBX4	CBX4	25.1699	NaN	NaN	NaN	25.6721	25.8377	NaN	NaN	26.0071	NaN	NaN	NaN	NaN	NaN	NaN
O00258;H7BYE5;H7C384	Tail-anchored protein insertion receptor WRB	WRB	NaN	24.5524	NaN	NaN	NaN	24.6193	NaN	NaN	NaN	24.8163	24.9734	NaN	NaN	24.6321	NaN
O00264	Membrane-associated progesterone receptor component 1	PGRMC1	31.1489	31.2632	30.8655	31.3325	31.2329	30.9635	31.2568	31.0873	31.2144	31.0007	31.0362	30.4853	31.3022	30.7923	30.8409
O00267;M0QYL9	Transcription elongation factor SPT5	SUPT5H	30.0383	30.2092	29.885	30.0687	29.9843	30.0109	30.1239	30.2488	29.9549	30.0041	29.8652	30.1031	30.1636	29.7921	29.8483
O00268;V9GY14	Transcription initiation factor TFIID subunit 4	TAF4	25.8335	25.9758	25.735	25.9286	NaN	25.9581	26.0216	25.8642	25.6928	25.9479	25.8762	26.119	25.9784	26.1616	26.0727
O00273;K7ERT1	DNA fragmentation factor subunit alpha	DFFA	29.4292	29.7297	29.565	29.9164	29.73	29.6917	29.6306	29.8499	29.8754	28.9506	29.2528	29.3906	29.3888	29.5899	29.6602
O00291;V5LU97;C9JMG5	Huntingtin-interacting protein 1	HIP1	26.8622	27.047	27.1293	27.1185	27.4333	27.4348	27.5144	27.6999	27.1456	27.4567	27.5202	27.8112	28.119	27.7488	NaN
O00299	Chloride intracellular channel protein 1	CLIC1	33.7057	33.9936	33.7238	33.6183	33.5904	33.4502	33.5383	33.5872	33.7717	33.4175	33.4359	33.3074	33.6314	33.4627	33.4288
O00303;H0YDT6;E9PQV8	Eukaryotic translation initiation factor 3 subunit F	EIF3F	31.9359	31.9205	32.1062	31.7977	32.0326	31.8822	31.9989	32.0404	31.9948	32.0883	32.3385	31.8994	31.8641	31.9594	32.0088
O00330;H0YD97;E9PLU0;E9PRI6	Pyruvate dehydrogenase protein X component, mitochondrial	PDHX	29.9041	29.7095	29.9205	30.0274	30.0168	29.591	29.7105	29.813	29.698	29.8522	29.66	29.7948	29.792	29.7287	29.5561
O00399;E5RK00	Dynactin subunit 6	DCTN6	26.0798	26.0724	NaN	26.2736	NaN	26.851	NaN	26.3924	NaN	NaN	NaN	NaN	NaN	NaN	27.0033
O00400;H7C562	Acetyl-coenzyme A transporter 1	SLC33A1	28.5706	NaN	28.9787	27.3531	29.1494	29.0632	29.16	29.691	29.1396	28.9123	28.2411	29.0923	NaN	28.5977	28.6225
O00401	Neural Wiskott-Aldrich syndrome protein	WASL	28.0908	28.1358	27.7	28.0541	28.2311	27.9533	27.8168	28.1879	27.7739	28.3699	28.4446	28.6138	27.9399	28.1992	27.9886
O00410;H0Y8C6;E7ETV3;E7EQT5;C9JMV5;E7EV12;C9JZD8;E7EWK4;E7EX05;C9JZ53;C9JQT6;E7ESA1;E7ESZ1;E7ETV8;C9J875;C9JXE0	Importin-5	IPO5	32.8755	32.8413	32.9414	32.6938	32.6948	32.8576	32.8377	32.8917	32.9015	33.0242	33.1335	33.0249	32.7118	32.6622	32.8954
O00411;K7EMH3;K7ESD1	DNA-directed RNA polymerase, mitochondrial	POLRMT	28.5946	28.3768	28.8319	28.6363	28.628	28.9438	28.988	28.9951	29.1363	28.7889	28.5954	28.9571	28.7576	28.6533	28.4586
O00418;H3BRH4	Eukaryotic elongation factor 2 kinase	EEF2K	NaN	26.3853	26.3797	27.0617	27.2167	27.0186	27.2902	27.2794	27.2481	26.5743	26.3518	26.8192	26.7172	NaN	26.2788
O00425;F8WD15	Insulin-like growth factor 2 mRNA-binding protein 3	IGF2BP3	31.7609	31.7326	31.7765	31.7277	31.7232	31.9538	32.1962	32.2679	32.5046	31.3457	31.4938	31.6062	31.7951	31.5801	31.5897
O00429;F8VZ52;B4DPZ9;F8W1W3;B4DDQ3	Dynamin-1-like protein	DNM1L	31.8126	32.0144	31.9968	31.8768	31.9163	31.8612	31.8959	31.8719	31.6869	31.659	31.7881	31.9176	31.8756	31.686	31.3956
O00442;A6NIC1	RNA 3-terminal phosphate cyclase	RTCA	28.9254	28.4079	28.9366	29.0583	28.4482	29.056	28.4835	28.4669	28.8317	28.2131	28.8581	28.495	28.7638	28.7178	28.7622
O00443;E9PPP3	Phosphatidylinositol 4-phosphate 3-kinase C2 domain-containing subunit alpha	PIK3C2A	28.6275	28.8237	28.6954	28.4714	28.1738	28.3193	28.3803	28.4903	27.9191	28.9953	28.8399	28.9423	28.7328	28.7471	28.6166
O00459;E9PFP1;Q92569;V9GYJ4;F6TDL0	Phosphatidylinositol 3-kinase regulatory subunit beta	PIK3R2	27.259	27.7491	27.1232	27.3826	27.1703	27.3535	27.2511	NaN	26.466	NaN	27.7115	26.5437	27.2604	27.9777	27.2321
O00461;F8W785	Golgi integral membrane protein 4	GOLIM4	28.3713	28.2046	28.3876	28.9834	29.3681	29.0198	29.2297	29.1765	29.0743	29.1357	28.971	29.2818	28.9741	28.9504	29.0339
O00468;A0A087X208;H0Y5U1	Agrin;Agrin N-terminal 110 kDa subunit;Agrin C-terminal 110 kDa subunit;Agrin C-terminal 90 kDa fragment;Agrin C-terminal 22 kDa fragment	AGRN	NaN	26.4127	26.5205	26.6415	26.5359	26.9822	27.0282	26.9446	26.9884	27.004	26.9138	26.7998	26.9769	27.0232	27.1126
O00471;F8W9B8	Exocyst complex component 5	EXOC5	27.9167	27.6728	27.6883	27.9618	27.9587	28.04	28.176	28.2925	28.4286	27.3822	27.3704	28.3292	27.7041	28.0832	27.4005
O00481	Butyrophilin subfamily 3 member A1	BTN3A1	NaN	NaN	NaN	NaN	25.3672	25.3961	NaN	NaN	NaN	25.9504	25.2497	NaN	25.3154	25.3481	NaN
O00483	Cytochrome c oxidase subunit NDUFA4	NDUFA4	NaN	28.4177	28.4815	NaN	28.7073	28.6944	28.3809	26.9951	28.8317	NaN	NaN	28.6338	28.8167	28.5234	28.9832
O00487;C9JW37	26S proteasome non-ATPase regulatory subunit 14	PSMD14	30.7603	31.0597	31.0326	30.7302	31.2843	31.0122	30.8813	31.0926	31.0011	30.8922	30.7959	30.7564	30.8077	30.5511	30.8795
O00488;A9J4F5	Zinc finger protein 593	ZNF593	25.5615	25.9104	NaN	26.2392	26.3018	25.6096	26.2626	25.8656	NaN	25.8706	26.2111	26.2889	26.6424	25.9448	NaN
O00499	Myc box-dependent-interacting protein 1	BIN1	28.6966	28.8029	28.824	28.8053	29.0742	28.8941	28.6186	29.0148	28.4825	28.4891	28.6861	28.575	29.0321	28.6774	28.5837
O00505;H0Y4S9	Importin subunit alpha-4	KPNA3	28.4977	29.1581	28.7933	28.6148	29.04	28.3784	29.5065	29.6269	29.1938	28.2722	28.6878	28.4622	28.4161	28.3407	28.4687
O00534;B4DHS6	von Willebrand factor A domain-containing protein 5A	VWA5A	29.676	29.805	29.9076	29.2142	29.1889	28.9669	28.898	28.9331	28.8729	28.7938	28.9119	29.1447	29.142	29.158	29.1262
O00560;B4DHN5;E9PBU7	Syntenin-1	SDCBP	30.4662	30.58	30.5198	30.7033	30.5106	30.7485	30.4967	30.3043	30.4711	30.5988	30.705	30.4586	30.829	30.6963	30.5615
O00566;U3KQ48	U3 small nucleolar ribonucleoprotein protein MPP10	MPHOSPH10	29.4616	29.0482	28.8674	28.8525	28.7854	28.8241	28.8597	28.9266	28.702	28.9001	28.9689	29.1186	28.8103	28.7263	28.7337
O00567;Q5JXT2;H0YDU4;H0Y653	Nucleolar protein 56	NOP56	32.3313	32.2874	32.5429	32.3823	32.5513	32.3587	32.2953	32.5525	32.6593	32.4589	32.3603	32.5562	32.6934	32.6382	32.319
O00571;O15523;C9J081;C9J8G5;A0A087WVZ1;A0A087WX09;B4DLA0;Q9NQI0;D6RCM4;H0Y960	ATP-dependent RNA helicase DDX3X;ATP-dependent RNA helicase DDX3Y	DDX3X;DDX3Y	33.0744	32.8796	32.9695	33.0761	32.8877	32.921	32.6737	32.7175	32.6489	33.2605	33.0625	33.1353	33.1643	33.3224	33.3517
O00592	Podocalyxin	PODXL	29.8278	29.2082	29.5114	29.6653	29.7799	29.7755	29.6975	29.893	29.6007	29.7154	29.382	29.7488	29.4592	30.3178	29.8027
O00622;A0A087WVM3	Protein CYR61	CYR61	27.7423	27.7882	26.7483	27.2156	27.3342	NaN	27.8352	27.7758	27.3069	27.1553	27.1729	27.2344	26.9381	27.3922	27.1808
O00625	Pirin	PIR	29.3588	29.2391	29.2895	29.4403	29.2241	29.5024	29.6522	29.8777	28.9916	29.453	29.62	29.6625	29.7608	29.5039	29.3367
O00629;H7C4F6	Importin subunit alpha-3	KPNA4	29.9749	29.9366	30.2456	30.2989	30.6102	30.2637	30.5209	30.6963	30.414	30.3307	30.3867	30.2304	30.2309	30.1376	30.2891
O00635	Tripartite motif-containing protein 38	TRIM38	26.0947	26.3562	25.8595	NaN	26.3013	25.7891	25.8222	25.7144	25.1359	NaN	26.4586	25.8823	NaN	NaN	25.74
O00712;Q5VW26;Q5VW27;Q5VW30;A0A087WXP2;Q5W0Y9;U3KPY9;Q5VW31	Nuclear factor 1 B-type;Nuclear factor 1	NFIB	27.8135	28.0752	27.5419	27.8127	28.3231	28.0663	27.5948	27.8013	27.638	27.4015	27.0443	27.6836	28.0218	28.319	28.5263
O00743;Q5T1S7	Serine/threonine-protein phosphatase 6 catalytic subunit;Serine/threonine-protein phosphatase 6 catalytic subunit, N-terminally processed	PPP6C	28.1542	28.4339	28.3498	28.4953	28.0329	28.6383	28.6505	28.73	28.5416	28.3984	28.6673	28.1038	28.3468	28.1263	28.6724
O00754;M0R2P5;M0QZ24;M0R174;M0QYZ1;M0QZG6	Lysosomal alpha-mannosidase;Lysosomal alpha-mannosidase A peptide;Lysosomal alpha-mannosidase B peptide;Lysosomal alpha-mannosidase C peptide;Lysosomal alpha-mannosidase D peptide;Lysosomal alpha-mannosidase E peptide	MAN2B1	28.0519	27.9778	28.43	27.8138	27.7753	28.5139	28.2686	28.2142	28.5519	27.5623	27.4508	27.4457	27.9178	27.5536	27.2971
O00762	Ubiquitin-conjugating enzyme E2 C	UBE2C	26.9562	26.9403	NaN	27.3419	27.2026	27.1182	26.8065	27.0004	NaN	27.2626	27.5525	NaN	27.4758	27.468	NaN
O00764;F2Z2Y4;A8MV33	Pyridoxal kinase	PDXK	31.6828	31.7082	31.7457	31.6949	31.2923	31.677	31.8694	31.4458	31.7825	31.498	31.6842	31.6847	31.2902	31.2665	31.5055
O14495	Lipid phosphate phosphohydrolase 3	PPAP2B	27.2728	25.9764	26.0969	24.3704	NaN	25.9424	26.3508	NaN	25.3402	25.4218	NaN	26.0341	26.1337	27.2385	NaN
O14497;H0Y488;A0A087WUV6;H0YCU6;H0YEW5	AT-rich interactive domain-containing protein 1A	ARID1A	27.737	28.1344	27.5423	27.8736	28.052	28.1505	27.4455	28.0869	27.7048	27.7254	27.7872	28.0742	28.019	28.0037	27.6806
O14530;F8WCJ3;B8ZZX4;F8WBV5;G3XAJ4	Thioredoxin domain-containing protein 9	TXNDC9	27.7495	28.0375	28.198	27.9083	28.035	27.9255	28.4069	28.0935	28.0728	27.8759	27.4098	28.0831	28.1309	27.5113	27.9367
O14545;F8VNX8;F8VWK2;F8VVF3;S4R2Z9	TRAF-type zinc finger domain-containing protein 1	TRAFD1	27.1141	26.8127	26.6802	27.2342	27.1923	27.1929	26.7566	26.9702	26.7098	27.5472	27.3097	27.7836	27.3724	27.5865	27.7292
O14548;E5RJZ1;H0YBD2	Cytochrome c oxidase subunit 7A-related protein, mitochondrial	COX7A2L	27.8045	27.8109	27.9558	27.8842	28.1823	27.4177	27.9606	27.9402	28.0862	27.9055	27.1838	28.2837	27.9869	27.8541	NaN
O14561;I3L505;H3BNK3	Acyl carrier protein, mitochondrial;Acyl carrier protein	NDUFAB1	30.391	30.5105	30.3926	30.5655	30.4777	30.4902	30.8031	30.5908	30.2564	29.6666	30.5691	30.7293	30.072	30.0789	29.9272
O14569;U3KQU4	Cytochrome b561 domain-containing protein 2	CYB561D2	26.1597	NaN	26.2071	NaN	26.2358	26.1437	25.7365	NaN	25.6053	26.1565	26.1172	NaN	26.3274	25.9071	25.9107
O14578;H7BYJ3;H0YGG8;F5H4K4	Citron Rho-interacting kinase	CIT	27.8394	28.3567	28.3279	28.4236	28.7967	28.716	28.5692	28.8386	28.7897	28.9055	28.5846	29.0125	28.7829	28.7637	28.5155
O14579;A0A087X0I4;M0QXB4;M0R061	Coatomer subunit epsilon	COPE	30.8483	30.9471	30.7756	30.6432	30.3771	30.827	30.2257	29.9851	30.5459	30.2644	30.653	30.2018	30.3037	30.8609	30.7674
O14617;A0A087WYN6;K7ELX8;K7ERW8	AP-3 complex subunit delta-1	AP3D1	30.6659	30.7756	30.8775	30.7477	30.8487	30.7246	30.6528	30.8522	30.6944	30.6361	30.5846	30.8949	30.8128	30.6625	30.8002
O14646;H0Y8V4;A0A087WVF4	Chromodomain-helicase-DNA-binding protein 1	CHD1	29.7837	29.8716	29.6293	29.8581	29.7899	29.8087	29.414	29.5329	29.5073	29.9723	29.6046	30.0657	29.7656	29.933	30.1216
O14647;G3V418;B7Z3I4	Chromodomain-helicase-DNA-binding protein 2	CHD2	26.2076	26.0977	26.4795	25.9898	26.6513	26.2671	26.364	26.831	26.6026	26.5076	26.4851	26.553	26.6391	26.7013	26.6255
O14656;Q8N2E6	Torsin-1A	TOR1A	27.0479	NaN	26.6714	26.6253	26.9294	26.9927	26.8231	27.0516	26.9791	26.9565	26.9232	26.7008	27.2692	26.6333	26.7488
O14657;H0Y7C8	Torsin-1B	TOR1B	NaN	NaN	NaN	NaN	NaN	25.8791	25.8533	NaN	25.7386	25.7729	NaN	NaN	NaN	NaN	NaN
O14672;C9J9B4;H3BS53;H0YK87;H0YNC5	Disintegrin and metalloproteinase domain-containing protein 10	ADAM10	28.2353	28.5953	28.3217	28.412	28.4385	28.9656	27.6638	27.5963	27.1945	28.4382	28.4947	28.7607	28.9916	29.1211	29.3879
O14686;F8VWW4	Histone-lysine N-methyltransferase 2D	KMT2D	26.0641	26.8509	25.9369	26.2809	25.9536	25.6487	26.2126	25.461	25.3333	26.1999	26.2265	26.2155	26.3821	26.3122	25.7733
O14732;K7EL65;K7ELF8;Q6PIP6;K7EII9	Inositol monophosphatase 2	IMPA2	28.5504	27.3352	28.3517	28.8685	28.6783	28.8178	28.9533	27.3359	28.5329	30.5964	29.5916	NaN	26.636	28.468	28.9012
O14733	Dual specificity mitogen-activated protein kinase kinase 7	MAP2K7	27.0335	26.7321	26.5514	26.9806	26.4661	25.9501	27.0949	26.0014	NaN	27.6852	27.6029	27.0558	26.9557	26.9122	27.4348
O14737;K7EQA1;K7ESJ4;Q3HM38;X6R2P6	Programmed cell death protein 5	PDCD5	31.1442	31.4377	31.515	31.2639	31.2119	31.0698	31.5868	31.9028	31.6129	30.8761	31.2837	31.2468	31.3821	30.9688	31.0308
O14744;G3V580;H0YJX6;G3V2L6;G3V5L5;C9JSX3;G3V2X6;H0YJ77;G3V507;G3V2F5;G3V5T6;H0YJD3;H7BZ44	Protein arginine N-methyltransferase 5;Protein arginine N-methyltransferase 5, N-terminally processed	PRMT5	31.2512	31.2758	31.317	31.2481	31.3367	31.3559	31.1198	31.3569	31.3946	31.0082	31.1593	31.2608	31.1472	31.1682	30.9894
O14745;J3QRP6;J3QRA3	Na(+)/H(+) exchange regulatory cofactor NHE-RF1	SLC9A3R1	31.8899	32.0276	32.1123	31.5394	31.824	31.6768	31.7518	32.0577	31.9434	31.4692	31.5089	31.6484	31.7746	31.5905	31.5793
O14772;E9PK10;E9PMM4;A6NHC7;E9PKE1;H0YDF0;E9PMK0;V9GXZ4	Fucose-1-phosphate guanylyltransferase	FPGT	27.8157	27.7893	28.1443	27.9837	27.8544	27.8681	27.572	27.6017	27.8057	27.6658	27.7878	26.6371	27.5766	27.347	27.7121
O14773	Tripeptidyl-peptidase 1	TPP1	28.5164	28.3078	28.7034	29.3089	27.91	29.4844	28.5283	26.8821	27.3359	28.2866	27.949	28.2628	28.5054	27.9759	28.8086
O14776;G3V220;Q5VWI1	Transcription elongation regulator 1	TCERG1	30.7312	30.896	30.9056	30.6827	30.8941	30.69	30.8314	30.8935	30.906	30.9294	30.6338	31.1284	30.8417	30.9709	30.9065
O14777;V9GYM9	Kinetochore protein NDC80 homolog	NDC80	25.6771	25.4348	25.9676	26.4849	26.7041	26.141	26.6752	26.4513	26.5321	26.7515	26.3997	26.7031	26.4401	26.6581	26.6132
O14787;A0A075B780;K7ESC1;K7ESG1;K7ENW1;K7EMA3;K7ELC3	Transportin-2	TNPO2	28.506	28.6831	28.6735	28.3907	27.9916	28.3179	27.7457	28.0271	28.0602	28.5446	28.35	28.5908	28.1598	27.8481	27.887
O14802;Q7Z755;R4GMX2	DNA-directed RNA polymerase III subunit RPC1	POLR3A	28.2484	28.4189	28.6352	28.6695	28.6442	28.668	28.5188	28.3866	28.452	28.2636	28.3427	28.8223	28.3288	27.7754	28.0499
O14818;H0Y586;Q8TAA3;A0A087WYS6;F5GY34	Proteasome subunit alpha type-7	PSMA7	32.3762	32.2365	32.5195	32.3881	32.5735	32.3978	32.2792	32.458	32.4074	32.2138	32.0717	32.4336	32.2216	32.0749	31.9617
O14828	Secretory carrier-associated membrane protein 3	SCAMP3	30.832	30.7312	30.9017	30.8327	30.8215	30.8504	30.7663	30.8896	31.0584	30.5575	30.6572	30.9484	30.859	30.952	30.7667
O14841;A0A087WY99	5-oxoprolinase	OPLAH	28.2402	28.2022	28.2227	28.5635	28.5638	29.027	28.8449	29.1273	29.3696	28.3948	28.3951	28.5196	28.5854	28.1651	28.5478
O14867;C9IYH8;C9JMP6;C9IYR0	Transcription regulator protein BACH1	BACH1	24.4793	24.519	NaN	25.1732	24.7102	25.7249	25.5157	25.7726	26.6364	25.091	NaN	24.8944	24.808	24.5366	NaN
O14874;H3BTL2;H3BS02;H3BNP3	[3-methyl-2-oxobutanoate dehydrogenase [lipoamide]] kinase, mitochondrial	BCKDK	27.534	27.5802	27.6082	28.0947	28.1839	28.2776	28.121	28.372	28.2297	28.1191	28.1775	27.9524	28.0614	27.8826	27.9972
O14879	Interferon-induced protein with tetratricopeptide repeats 3	IFIT3	27.7854	27.5122	27.6923	27.8976	27.6702	27.4562	NaN	26.5022	NaN	27.6201	27.4907	26.8694	27.8666	27.9726	27.7624
O14880;Q5VV89;Q5VV87	Microsomal glutathione S-transferase 3	MGST3	27.9906	27.8828	27.9395	28.0202	26.5637	27.9149	27.0724	27.1488	27.4079	27.3192	27.9411	27.027	27.1088	27.6077	27.6947
O14907;A0A087X282	Tax1-binding protein 3	TAX1BP3	27.5998	27.9303	27.6984	27.8445	27.7178	NaN	28.0178	28.0252	28.0489	27.4445	27.4041	NaN	27.7688	NaN	26.8853
O14908;K7EM11;K7ELJ2;K7ESN1	PDZ domain-containing protein GIPC1	GIPC1	27.3986	26.5064	27.0115	27.434	27.8172	27.1443	27.5715	27.6349	27.6188	27.7198	27.6389	27.6913	27.1188	27.3962	27.2158
O14920;G3V105;E5RGW5;J3KNS5;E5RJH2;E5RGA0;E5RIW0;E5RFT3;E5RFG5	Inhibitor of nuclear factor kappa-B kinase subunit beta	IKBKB	28.9081	28.8858	28.6839	28.719	28.7705	28.5582	28.671	28.7195	29.0685	28.5047	28.762	28.8747	28.481	28.8796	28.4385
O14925;Q5SRD1;B4DDK6	Mitochondrial import inner membrane translocase subunit Tim23;Putative mitochondrial import inner membrane translocase subunit Tim23B	TIMM23;TIMM23B	28.0318	28.6903	28.6818	28.5179	29.0778	29.0547	28.4772	28.9253	28.8478	28.7439	28.5929	29.099	29.2042	28.696	28.8012
O14929;F8W9G7;F8WEW1	Histone acetyltransferase type B catalytic subunit	HAT1	29.9668	30.0753	30.0093	30.0241	29.934	29.8482	29.8099	29.875	29.9054	29.9967	30.2313	30.2222	29.802	29.916	29.541
O14936;Q5JS74;Q5JS72;Q5JS79	Peripheral plasma membrane protein CASK	CASK	27.5202	27.6226	27.4802	27.8049	27.8258	27.6234	27.7781	27.7745	27.4384	28.1094	28.1794	28.331	28.0292	27.5924	27.3953
O14949	Cytochrome b-c1 complex subunit 8	UQCRQ	29.3883	29.1543	29.1676	29.5381	29.4345	29.909	29.2812	29.4323	29.5569	29.5121	29.4793	29.7131	29.6378	29.5857	30.2849
O14950;P19105;J3QRS3;P24844;J3KTJ1	Myosin regulatory light chain 12B;Myosin regulatory light chain 12A;Myosin regulatory light polypeptide 9	MYL12B;MYL12A;MYL9	31.294	31.4336	31.4297	31.3012	30.9457	31.1515	31.24	30.8827	31.2446	30.9512	30.9189	30.8438	30.867	31.1318	31.1182
O14964;I3L1P5;I3L1E3;I3L165;I3L2H4	Hepatocyte growth factor-regulated tyrosine kinase substrate	HGS	28.7087	29.0157	28.7405	29.1268	29.0491	28.8526	29.3589	29.172	28.9475	29.4147	29.0639	29.4931	29.2652	29.7129	29.4096
O14965;Q5QPD4;A3KFJ0	Aurora kinase A	AURKA	25.7185	25.3431	NaN	26.0473	26.1992	26.6745	26.3042	NaN	26.7083	25.7079	26.1221	NaN	26.0632	NaN	26.3536
O14966	Ras-related protein Rab-7L1	RAB29	NaN	NaN	NaN	NaN	NaN	NaN	NaN	NaN	NaN	NaN	26.6405	NaN	26.9653	26.4502	26.6195
O14974;F8VZN8;H0YHI8;H0YIS4;H0YHL8;F8VW28;H0YIM2;H0YIS3	Protein phosphatase 1 regulatory subunit 12A	PPP1R12A	30.899	30.8584	31.2643	31.1753	31.1793	31.2173	31.1313	31.3837	31.305	30.8481	31.1257	31.1216	31.1818	31.0413	30.8896
O14975;G3V1R7;Q9Y2P4;D6RAJ2	Very long-chain acyl-CoA synthetase	SLC27A2	31.299	31.3737	31.4371	31.2034	31.3102	31.2438	30.9959	31.0771	31.0196	30.9933	31.1784	30.97	31.4037	31.1514	31.0523
O14976;D6RAW3;A0A087X1U9;H0Y8H5;D6RF16;D6RC24;D6RAQ7;D6RE78	Cyclin-G-associated kinase	GAK	27.1768	27.1867	27.6796	27.5874	27.4802	27.9042	27.466	27.4895	27.7723	27.9484	28.0833	27.5378	27.8229	27.4488	27.4452
O14980;C9JKM9;C9J673;C9IZS4;C9JQ02;C9JV99;F8WF71;C9IYM2;C9JF49;H7BZC5	Exportin-1	XPO1	32.5201	32.4593	32.5093	32.4001	32.1442	32.3441	32.318	32.1954	32.17	32.2932	32.4405	31.9894	32.2529	32.1264	32.1787
O14981	TATA-binding protein-associated factor 172	BTAF1	29.6355	29.5474	29.6851	29.4377	29.6188	29.2298	29.2883	29.1956	29.0384	29.6219	29.3976	29.4062	29.6033	29.6806	29.6355
O15014;E7ERY8	Zinc finger protein 609	ZNF609	NaN	NaN	NaN	25.6953	25.7978	NaN	25.6293	25.9453	NaN	NaN	NaN	26.3903	25.72	25.5635	NaN
O15020;A4QPE4;E9PJZ2	Spectrin beta chain, non-erythrocytic 2	SPTBN2	27.5351	27.696	27.8862	28.2753	28.2904	28.236	28.3214	28.0813	28.3373	28.7126	28.9508	28.5844	28.781	28.4409	28.7099
O15031;E2PU09;A6QRG9;A6QRH1;A0A087WU36;H0Y6J7	Plexin-B2	PLXNB2	30.2239	30.1269	30.046	30.0863	30.0755	30.1312	30.224	30.4846	30.3675	30.0621	29.8761	30.0541	30.0473	30.0389	30.0474
O15042;E7ET15;C9JB80;E7EW00;H7C4V2;C9J5L1;C9JDJ7;U3KPT1	U2 snRNP-associated SURP motif-containing protein	U2SURP	29.8821	29.9639	29.854	29.7711	30.0044	29.6593	29.8787	30.2052	30.3028	29.7056	29.8352	29.8498	30.1053	30.122	30.184
O15047;C9J2Z9	Histone-lysine N-methyltransferase SETD1A	SETD1A	28.2876	27.7129	28.1622	28.4948	28.3062	28.1945	28.118	28.2579	27.9497	NaN	27.9966	27.9885	NaN	28.4824	NaN
O15066;O14782;F8WAR6;F8WER6;A0A087WX26	Kinesin-like protein KIF3B;Kinesin-like protein KIF3B, N-terminally processed	KIF3B	25.3369	NaN	25.4332	25.2285	NaN	NaN	NaN	25.5139	25.0132	26.5389	23.8878	24.0074	25.2573	25.5004	NaN
O15067;H0YGH1;J3QSG0;J3QSH6;J3KTL4;J3KT98;J3KTQ5;J3QL39	Phosphoribosylformylglycinamidine synthase	PFAS	32.0843	32.0297	31.8572	31.9677	31.8456	31.8719	31.9238	32.0804	32.0747	32.0228	31.7494	31.8413	31.6388	31.6755	31.6678
O15083;H7C4G9	ERC protein 2	ERC2	NaN	22.8956	21.78	24.7336	NaN	23.8332	22.6505	NaN	23.0899	22.6221	NaN	NaN	NaN	NaN	28.0372
O15084;B4DIW9	Serine/threonine-protein phosphatase 6 regulatory ankyrin repeat subunit A	ANKRD28	28.1589	27.5714	27.558	28.1046	28.0179	28.2211	27.7009	27.8653	27.6608	27.9564	27.6958	27.3777	28.2436	27.9068	27.8665
O15091	Mitochondrial ribonuclease P protein 3	KIAA0391	26.6842	28.281	26.7638	27.0873	26.8544	26.9721	26.8243	26.1348	27.1139	26.8391	27.0262	26.9926	27.258	27.4082	27.3324
O15111	Inhibitor of nuclear factor kappa-B kinase subunit alpha	CHUK	27.6037	27.3795	27.832	26.9112	27.1868	27.6331	26.6584	26.8994	26.8986	27.8532	28.084	27.7296	27.586	28.1693	28.532
O15116;E5RJ47;E5RH18	U6 snRNA-associated Sm-like protein LSm1	LSM1	25.8986	25.1069	25.6767	25.5818	NaN	25.6959	NaN	NaN	25.9572	25.9492	25.314	NaN	NaN	NaN	NaN
O15118;K7EQ23	Niemann-Pick C1 protein	NPC1	28.5835	29.3565	29.7087	28.553	28.7993	28.9755	28.8352	28.325	28.5814	28.9364	28.5913	28.8891	28.8656	28.9084	28.2482
O15121	Sphingolipid delta(4)-desaturase DES1	DEGS1	NaN	NaN	NaN	NaN	NaN	27.4706	NaN	26.0108	26.7629	NaN	NaN	26.5786	NaN	27.8698	27.4729
O15126;A0A087WXB0;A0A087WZA6;A0A087WTX8;A0A087WU14	Secretory carrier-associated membrane protein 1	SCAMP1	29.3678	29.2557	29.2219	29.5136	29.325	29.4702	29.2649	29.3691	29.1213	29.3173	29.1275	29.3139	28.8305	29.2025	28.9578
O15143;C9JBJ7;C9K057;C9J4Z7;F8VXW2;C9JEY1;C9JQM8;C9JFG9;C9J6C8;C9JTT6;C9JM51;F8WEB3	Actin-related protein 2/3 complex subunit 1B	ARPC1B	30.73	30.2304	30.3117	30.5994	30.5039	30.2361	30.546	30.7513	30.376	30.7359	30.4719	30.6074	30.6599	30.6033	30.6383
O15144;C9JTV5;G5E9J0;H7C3F9;G5E9S7	Actin-related protein 2/3 complex subunit 2	ARPC2	31.0155	31.2315	31.1028	31.1606	30.8503	31.0876	31.2882	31.2833	31.1108	31.1253	31.0439	30.9991	30.9209	30.9142	30.7052
O15145;C9JZD1;F8VR50	Actin-related protein 2/3 complex subunit 3	ARPC3	30.2888	30.6395	30.5812	30.4094	30.3449	30.6497	30.9041	30.5308	30.764	30.6453	30.698	30.62	30.335	30.8176	30.5591
O15156	Zinc finger and BTB domain-containing protein 7B	ZBTB7B	25.2921	24.8955	25.0223	25.2474	25.1279	25.6859	25.1837	25.1752	NaN	25.3538	26.0958	NaN	25.2585	25.4269	25.7026
O15160;E7EQB9;D6RDJ3;H0Y723	DNA-directed RNA polymerases I and III subunit RPAC1	POLR1C	29.8329	30.0809	30.0611	29.8201	30.0104	29.3934	29.8656	29.8237	29.5339	29.9524	29.8412	30.0205	30.0188	29.2208	29.5775
O15164;A0A087X1V3	Transcription intermediary factor 1-alpha	TRIM24	26.5899	26.5198	26.7945	26.3284	27.3015	27.0275	27.1062	27.6525	27.4927	26.3335	27.0451	27.294	27.3594	26.7893	27.0585
O15173;U3KQM0;D3DNX8	Membrane-associated progesterone receptor component 2	PGRMC2	30.3328	30.2913	30.4537	30.0278	30.1402	30.1608	30.0136	29.8681	29.7452	29.9251	30.0655	30.2976	30.3677	30.6031	29.9882
O15212;A2AB88	Prefoldin subunit 6	PFDN6	30.208	29.9376	30.2297	30.2433	30.1193	30.5575	30.424	30.7043	30.7968	29.8691	30.1375	30.4175	30.3117	30.1768	30.5025
O15213;H0Y6G3	WD repeat-containing protein 46	WDR46	27.585	27.6453	27.2698	27.3695	27.1592	27.3565	27.2899	27.4874	27.3036	27.3334	27.6484	27.4197	27.4781	27.3709	27.417
O15226;A0A087WXT2	NF-kappa-B-repressing factor	NKRF	30.4784	30.6052	30.9345	30.5102	30.8042	30.7501	30.7421	30.9316	30.6795	30.7427	30.919	30.7667	30.6693	30.6551	30.8677
O15228;Q5TBH8;Q5TBH6	Dihydroxyacetone phosphate acyltransferase	GNPAT	NaN	26.5846	26.0417	26.9846	26.1681	NaN	NaN	26.5119	25.0548	27.5903	26.7075	27.3721	NaN	26.7936	27.3593
O15235	28S ribosomal protein S12, mitochondrial	MRPS12	27.0617	27.4088	26.9479	27.062	27.5777	27.2624	27.5227	27.7307	27.9853	27.6548	NaN	26.9103	27.4881	27.1933	26.9853
O15254	Peroxisomal acyl-coenzyme A oxidase 3	ACOX3	27.4925	27.4449	NaN	NaN	NaN	NaN	27.4491	NaN	NaN	NaN	27.6734	27.1691	NaN	NaN	27.6677
O15258;Q9P0H9;Q5T092;Q5T091;Q5T093	Protein RER1	RER1	27.7029	27.387	27.4875	28.2402	27.9306	27.9277	27.7065	27.7068	27.6212	27.9053	28.2034	27.881	28.452	28.4875	27.9876
O15260;Q5T8U5;B7Z1G8	Surfeit locus protein 4	SURF4	31.5888	31.6497	31.6549	31.7538	31.5651	31.7444	31.583	31.0524	31.2159	31.5071	31.5988	31.5139	31.7101	31.3345	31.0354
O15269	Serine palmitoyltransferase 1	SPTLC1	27.8438	27.2082	26.2743	27.8848	27.3313	26.9986	26.8859	25.7034	NaN	28.7012	27.9172	27.4325	26.7435	27.5987	27.4084
O15270;H0YJV2	Serine palmitoyltransferase 2	SPTLC2	25.7738	NaN	NaN	NaN	NaN	25.458	NaN	NaN	NaN	25.6011	24.7744	25.2945	26.3209	25.2424	25.2593
O15294;C9JZL3;H7C2T7	UDP-N-acetylglucosamine--peptide N-acetylglucosaminyltransferase 110 kDa subunit	OGT	29.2199	29.231	29.1508	29.2074	29.33	29.3526	29.4087	29.2632	29.2365	29.6665	29.6317	29.4155	29.5516	29.6348	29.4675
O15305;H3BV55;H3BRM0;H3BPH4;H3BR08;H3BM92;H3BV34;H3BT06;H3BNY9	Phosphomannomutase 2;Phosphomannomutase	PMM2	31.7466	31.6586	31.7069	31.5857	31.7127	31.3682	31.618	31.6098	31.5033	31.2988	31.4322	31.3239	31.5207	31.288	31.3643
O15344;C9J453;A0A087X255;A0A087X0X0;C9JZJ7	E3 ubiquitin-protein ligase Midline-1	MID1	27.0251	27.039	26.967	27.1262	27.4514	27.171	27.1148	27.5231	27.3902	27.2367	27.6799	27.6164	27.617	26.8572	27.1862
O15355	Protein phosphatase 1G	PPM1G	30.3043	30.5019	30.3226	30.6316	30.6445	30.7154	30.5665	30.6949	30.8707	30.6977	30.3913	30.9111	30.5402	30.5058	30.6381
O15357;F5GY16;H7BXR2;H0YFZ4;Q7Z7G1;F5H588;D6RJB9	Phosphatidylinositol 3,4,5-trisphosphate 5-phosphatase 2	INPPL1	30.4931	30.5677	30.5009	30.2328	30.1621	30.3961	30.4857	30.4892	30.553	30.3412	30.2648	30.1875	30.0486	30.0164	30.065
O15360;H3BQW7;H3BQU6;H3BSI9;Q0VAP4;F5H8D5;H3BRX3	Fanconi anemia group A protein	FANCA	NaN	NaN	NaN	26.7326	NaN	NaN	26.6607	26.2895	NaN	NaN	NaN	26.7106	26.8917	NaN	NaN
O15371;B0QYA5;B0QYA6;B0QYA4;B0QYA7;B0QYA8	Eukaryotic translation initiation factor 3 subunit D	EIF3D	31.2437	31.2752	31.0484	31.0599	30.9246	30.9098	30.8997	30.8864	31.0905	31.072	31.1852	31.0681	31.0521	30.961	30.9685
O15379;E7ESJ6	Histone deacetylase 3	HDAC3	27.1027	27.1073	26.9902	27.1664	27.0454	26.7719	26.578	26.9887	26.4091	NaN	NaN	26.6	26.6272	26.964	26.9237
O15381;E7EWK7;E9PH71;C9J6P7;C9JP83;E9PGD8;F8WF01	Nuclear valosin-containing protein-like	NVL	30.1055	30.0058	29.928	30.2486	30.218	30.0889	30.0579	30.2846	30.1901	30.2445	30.2029	30.4646	30.4089	30.2177	30.1836
O15382;B3KSI3;M0QXF9;M0QZ10;M0QZP4;M0R2K7	Branched-chain-amino-acid aminotransferase, mitochondrial;Branched-chain-amino-acid aminotransferase	BCAT2	29.0348	29.4552	29.5212	29.68	29.8175	29.5915	30.2055	29.9847	29.9231	29.4136	29.3367	29.4832	29.2047	28.8662	28.6895
O15397;F5H2I3;H0YH64;F5H292;F5GXT5;F5H244	Importin-8	IPO8	29.0679	28.8597	28.8547	29.4292	29.2255	29.3375	29.323	29.1747	29.2701	29.757	29.5744	29.7321	29.5718	29.6123	29.6819
O15400	Syntaxin-7	STX7	NaN	27.7141	28.317	26.0632	26.7682	28.2747	28.0912	28.5064	28.8424	28.2929	27.8707	27.9153	28.0932	27.8614	27.7743
O15427;J3QQV2;J3QSC3;J3QQS9;J3KT83;J3QRA0;J3KTI8;J3QLE3;J3KTM6;J3QRU2;J3QRP8	Monocarboxylate transporter 4	SLC16A3	32.4757	32.3988	32.3592	32.3735	32.0661	32.0289	31.9563	31.8177	31.9214	32.2837	31.9576	31.9691	32.2412	32.0539	32.0979
O15439;B7Z3Q7	Multidrug resistance-associated protein 4	ABCC4	28.9756	29.0798	29.2058	29.4608	29.4106	29.6108	29.9188	29.7529	29.8562	29.3235	29.4236	29.4353	29.3134	29.5497	29.2277
O15440	Multidrug resistance-associated protein 5	ABCC5	26.1847	26.2338	26.0061	25.9646	25.9451	26.0213	26.2129	25.7734	26.1436	26.0391	26.1967	NaN	26.3277	25.0933	NaN
O15446	DNA-directed RNA polymerase I subunit RPA34	CD3EAP	29.7106	29.8343	29.6018	29.7753	29.7194	29.8068	29.9387	29.8143	29.8041	29.7021	29.7454	30.2015	29.9478	29.7628	29.6787
O15460;C9JCP0;C9JX45;A8MXE0;E7ERI1;E7ENX0;E7EPI9;C9JN43;C9JIG4	Prolyl 4-hydroxylase subunit alpha-2	P4HA2	29.5751	29.5123	29.2378	29.8259	29.8768	29.8804	29.7246	29.896	29.8738	29.1655	29.1727	29.269	29.5074	29.811	29.2181
O15498	Synaptobrevin homolog YKT6	YKT6	27.916	27.2763	27.2314	27.1715	26.9077	26.8209	27.3049	26.3202	27.1023	26.1654	26.1584	27.4337	26.6934	27.3213	27.1455
O15504;C9JYA1;B4DT96;F8WC66	Nucleoporin-like protein 2	NUPL2	27.6919	28.4705	28.1308	27.8674	28.1107	28.1653	28.1131	28.2458	27.9674	28.1258	28.3314	28.1389	28.2594	27.9167	27.4202
O15511;B1ALC0	Actin-related protein 2/3 complex subunit 5	ARPC5	28.6495	28.4056	28.6881	28.7301	28.4936	28.5961	29.3444	29.112	29.057	28.6631	28.7226	28.6308	28.5225	27.929	28.4651
O15514;E9PB93;E9PHV4	DNA-directed RNA polymerase II subunit RPB4	POLR2D	25.7758	NaN	25.8468	NaN	26.2761	25.2317	25.8325	26.0741	26.3418	25.8856	26.0239	25.8169	26.2413	NaN	NaN
O15541	RING finger protein 113A	RNF113A	26.095	26.0114	25.8818	26.0031	25.9691	NaN	25.7816	NaN	26.2235	26.3176	26.5574	26.5099	26.214	26.193	26.3303
O43143	Putative pre-mRNA-splicing factor ATP-dependent RNA helicase DHX15	DHX15	32.3375	32.5148	32.3586	32.2521	32.4837	32.347	32.2493	32.4128	32.3553	32.4325	32.4522	32.6123	32.5363	32.2343	32.1772
O43148;K7EP06;K7EPP5;K7ERH6	mRNA cap guanine-N7 methyltransferase	RNMT	29.6432	29.6547	29.8274	29.4993	29.5872	29.5782	28.7647	29.0326	29.0864	29.2516	29.4162	29.4536	29.6024	29.4013	29.5686
O43149;I3L141;I3L1Q8	Zinc finger ZZ-type and EF-hand domain-containing protein 1	ZZEF1	26.4358	26.1644	25.8081	NaN	26.1486	26.0193	26.7094	26.5318	26.2661	26.4401	NaN	26.3528	NaN	NaN	NaN
O43156	TELO2-interacting protein 1 homolog	TTI1	28.0131	27.5666	27.5407	27.9325	27.7299	27.6094	27.4285	27.9478	27.2122	28.0965	28.2168	28.2895	27.952	28.1163	28.2482
O43159;E9PPY3;E9PPP6	Ribosomal RNA-processing protein 8	RRP8	29.8924	29.8272	29.8243	29.7325	29.7009	29.744	29.6638	29.8724	29.8271	29.7168	29.5445	29.5971	29.6801	29.8346	29.8104
O43172	U4/U6 small nuclear ribonucleoprotein Prp4	PRPF4	30.3835	30.4419	30.2833	30.2772	30.1325	30.5167	30.2023	30.0652	30.0695	30.2987	30.3364	30.6311	30.4109	30.0358	30.0017
O43175;Q5SZU1	D-3-phosphoglycerate dehydrogenase	PHGDH	34.5953	34.5153	34.6341	34.7768	34.9394	34.7692	34.6403	34.7353	34.858	34.7092	34.794	35.0188	34.9902	34.7724	34.611
O43181;H0Y9M8	NADH dehydrogenase [ubiquinone] iron-sulfur protein 4, mitochondrial	NDUFS4	28.9348	28.6335	27.9191	28.733	28.2046	28.9001	28.0437	29.2208	28.5733	28.7585	28.8216	28.9503	28.3314	28.0567	28.7914
O43237;J3KRI4;B4E2E0;J3KRZ2;H3BUM4;J3KSD2	Cytoplasmic dynein 1 light intermediate chain 2	DYNC1LI2	29.3813	29.2624	29.1808	29.4704	29.301	29.2324	28.9055	29.1389	29.03	28.934	29.1213	28.6908	28.8974	29.0529	29.1275
O43242;H0YGV8;F5H8K4	26S proteasome non-ATPase regulatory subunit 3	PSMD3	31.5217	31.7384	31.6623	31.6699	31.6742	31.7787	31.8755	31.645	31.7841	31.7903	31.6178	31.4637	31.8839	31.479	31.3871
O43252	Bifunctional 3-phosphoadenosine 5-phosphosulfate synthase 1;Sulfate adenylyltransferase;Adenylyl-sulfate kinase	PAPSS1	28.5513	28.3879	27.8796	28.5937	27.7358	28.0876	28.545	27.5833	26.8919	27.9397	28.2825	28.4462	28.1437	28.3633	28.4613
O43264;F5H3C1	Centromere/kinetochore protein zw10 homolog	ZW10	28.8065	29.0759	28.8651	29.0063	28.9061	29.0417	28.9039	29.1411	29.128	28.9119	28.8574	28.9006	28.7685	28.4507	28.836
O43290;E9PQI8	U4/U6.U5 tri-snRNP-associated protein 1	SART1	29.594	30.009	29.7795	29.8079	30.0185	30.0677	30.0329	30.4012	30.0739	29.857	29.8227	30.2372	29.9262	29.7708	29.7078
O43292;E9PPZ9;E9PLV6;E9PQ31;E9PLG8;E9PM11;E9PM94	Glycosylphosphatidylinositol anchor attachment 1 protein	GPAA1	28.3808	27.9514	27.8865	28.2773	28.41	28.557	28.2006	28.1104	27.9742	28.2389	28.3322	28.6318	28.5567	28.2274	25.1664
O43299	AP-5 complex subunit zeta-1	AP5Z1	25.8689	25.8268	26.0743	25.7921	25.9194	NaN	26.0284	25.9243	25.8239	25.805	26.0008	NaN	26.1608	26.3535	NaN
O43301;K7ENF6;Q96MM6;K7ELE6;Q5JX83	Heat shock 70 kDa protein 12A	HSPA12A	27.7145	27.791	27.7832	28.0298	27.9505	27.9016	27.5456	27.7755	27.1141	27.9258	27.9872	28.0224	28.2493	28.2298	27.9972
O43303	Centriolar coiled-coil protein of 110 kDa	CCP110	NaN	26.002	25.9387	NaN	26.4142	25.3005	NaN	26.2527	NaN	NaN	NaN	26.6792	26.1086	26.4216	26.68
O43324;D6RBD7;C9J1V9;H0YAL7;D6RCQ0;H0YAH9	Eukaryotic translation elongation factor 1 epsilon-1	EEF1E1;EEF1E1-BLOC1S5	31.0032	31.152	30.9925	31.3106	31.1958	31.2845	31.1176	31.0853	30.8831	31.2643	31.2353	31.297	31.5457	31.7724	31.3712
O43379;H7C3R4	WD repeat-containing protein 62	WDR62	26.2712	NaN	26.2151	NaN	26.5779	NaN	NaN	26.1534	NaN	25.9898	26.1283	NaN	26.3793	NaN	25.932
O43390;B4DT28	Heterogeneous nuclear ribonucleoprotein R	HNRNPR	33.3708	33.3407	33.1994	33.2366	33.3131	33.2802	33.4294	33.4436	33.1785	33.3368	33.3118	33.2478	33.1936	33.3616	33.249
O43395	U4/U6 small nuclear ribonucleoprotein Prp3	PRPF3	29.8028	30.0616	29.91	29.5804	29.6859	29.8243	29.6368	29.9829	29.7602	29.6845	29.7333	29.7978	29.9158	30.0172	29.7083
O43396;K7ER96;K7EML9;K7EPB7;K7EKG2;K7EME7	Thioredoxin-like protein 1	TXNL1	29.3523	29.3264	29.5495	29.3429	29.1904	29.3827	29.5357	29.7522	29.7991	29.4321	29.3443	29.4077	29.2182	28.6986	29.3301
O43399;A0A087WZ51;A0A087WYR3	Tumor protein D54	TPD52L2	31.9799	32.1545	32.2199	31.6919	32.0864	32.1846	31.755	32.0879	32.0045	31.3746	31.6845	31.9539	31.8411	31.8453	31.8259
O43422;E9PSI2	52 kDa repressor of the inhibitor of the protein kinase	PRKRIR	NaN	NaN	NaN	NaN	NaN	NaN	NaN	NaN	NaN	24.6579	24.9377	NaN	NaN	25.1061	NaN
O43432;Q68DC6;Q5SWD0	Eukaryotic translation initiation factor 4 gamma 3	EIF4G3	26.6971	27.0179	26.5832	27.0094	26.6843	27.1295	26.2845	26.7442	26.7393	27.4566	26.553	NaN	26.6466	26.2769	26.2455
O43447;C9JQD4;H0YEL5;A6NM32	Peptidyl-prolyl cis-trans isomerase H;Peptidyl-prolyl cis-trans isomerase	PPIH	29.6503	29.7467	29.7585	29.5755	29.5734	29.7377	29.5782	29.5424	29.8077	29.4834	29.1598	29.6397	29.3733	29.6222	29.9018
O43464	Serine protease HTRA2, mitochondrial	HTRA2	27.4758	27.8355	27.6953	27.6313	28.0435	27.8362	28.0693	28.1907	27.9458	27.6848	27.5748	27.6659	27.8165	27.7468	27.8979
O43488;H3BLU7;Q8NHP1;O95154;H7C5H7	Aflatoxin B1 aldehyde reductase member 2	AKR7A2	30.0251	30.0312	29.9817	30.0304	29.9139	30.0038	29.9621	29.9014	29.9126	29.7056	29.7569	29.6222	29.7485	29.5446	29.6445
O43504;R4GMU8;E9PLX3	Ragulator complex protein LAMTOR5	LAMTOR5	28.5473	28.8357	28.5443	28.6917	28.3803	28.6383	28.3739	28.5474	28.8487	28.6151	28.3473	28.6318	28.7277	28.1184	28.6645
O43505	N-acetyllactosaminide beta-1,3-N-acetylglucosaminyltransferase	B3GNT1	25.4941	NaN	25.5155	25.4738	25.6679	25.6516	NaN	NaN	25.5776	NaN	25.625	25.7179	25.6934	25.5046	25.5943
O43567;C9JRV0;F8WDJ5;C9J8T4;C9JYN7;C9J383;C9JU37;C9JYY4;C9J7B4;C9IY58;C9JCY0	E3 ubiquitin-protein ligase RNF13	RNF13	25.8806	25.6985	NaN	NaN	25.8481	NaN	25.6086	NaN	NaN	NaN	NaN	26.4992	26.223	26.6551	NaN
O43583;F8VVL1	Density-regulated protein	DENR	27.7749	NaN	27.5375	NaN	27.4934	27.0567	NaN	27.3857	27.4451	27.7219	27.0532	27.0992	27.4671	27.4429	27.2829
O43592;F8WDU6;F5GYW6;F5GZM3	Exportin-T	XPOT	30.7751	30.8576	30.9224	30.8265	30.9359	30.7875	30.6719	30.4817	30.6211	30.8265	30.9581	31.0373	31.0464	31.0441	30.8689
O43615;M0QXU7;M0R301;M0QXM9;M0R124	Mitochondrial import inner membrane translocase subunit TIM44	TIMM44	30.732	30.859	31.0172	30.7341	30.7502	31.044	30.4757	30.699	30.8019	30.8316	30.7739	30.859	30.6176	30.4832	30.5128
O43617;A0A087WWM0;A0A087WYS5;A6NKE1	Trafficking protein particle complex subunit 3	TRAPPC3	27.5282	27.803	27.9276	28.4997	28.6156	27.8362	28.3603	28.1457	28.1386	28.2497	28.6313	29.2812	28.7501	28.3366	28.0634
O43633;M0R1L7;M0QXX8;M0R1T5;H3BV18;H3BPA2	Charged multivesicular body protein 2a	CHMP2A	28.681	28.8798	29.3875	28.6427	29.2435	28.8024	28.8109	28.902	27.2638	28.483	28.6436	29.1951	28.8694	29.3346	29.056
O43653	Prostate stem cell antigen	PSCA	NaN	NaN	NaN	NaN	NaN	NaN	NaN	NaN	NaN	NaN	NaN	NaN	NaN	26.4102	26.0401
O43660;D6RA26;H0YA24;B7Z982;H0YAA2	Pleiotropic regulator 1	PLRG1	29.5859	29.8215	30.0615	29.858	30.0982	29.784	29.8883	29.9866	30.2397	29.9997	30.023	29.9627	29.8471	29.4849	29.5368
O43663;G3V3N7;H0YLA0;H0YM42;H0YL53;H3BSJ8;H0YNE4	Protein regulator of cytokinesis 1	PRC1	26.7817	27.3833	26.8275	27.1881	26.7948	27.4742	26.8237	27.0196	27.4815	26.655	27.4249	26.7917	26.9802	28.068	27.3178
O43665	Regulator of G-protein signaling 10	RGS10	NaN	26.9584	26.6026	27.1466	27.5573	27.124	26.704	27.1704	27.1473	26.4598	26.7857	26.979	27.6449	27.1584	26.6573
O43676;C9JKQ2	NADH dehydrogenase [ubiquinone] 1 beta subcomplex subunit 3	NDUFB3	28.9928	28.9577	28.9709	29.5549	29.2285	29.0726	29.5438	29.642	29.1598	29.5603	29.6802	29.8573	29.29	29.6638	29.0973
O43678	NADH dehydrogenase [ubiquinone] 1 alpha subcomplex subunit 2	NDUFA2	29.0644	29.239	29.2503	29.2266	29.4619	29.5321	29.3337	29.531	29.6431	29.3022	29.3824	29.7696	29.2968	29.7127	29.5812
O43707;F5GXS2;H7C144;Q08043;F6THM6;A0A087WSZ2;K7EP19	Alpha-actinin-4	ACTN4	34.6944	34.6851	34.7664	34.5257	34.6107	34.4929	34.8582	34.8026	34.8771	34.4351	34.4645	34.2511	34.4363	34.0209	34.2082
O43708;G3V5T0;G3V267;G3V4T6;H0YJN8;G3V3B9	Maleylacetoacetate isomerase	GSTZ1	27.3352	27.6207	26.9839	28.1728	28.5452	28.0564	28.0199	28.0105	27.718	28.4235	28.2415	28.7127	28.496	26.9451	NaN
O43709;H7C170;F8VZ18;F8WD87;B3KR83;F8WD67;E9PCQ7;F2Z3D9	Probable 18S rRNA (guanine-N(7))-methyltransferase	WBSCR22	26.7862	27.5122	28.0352	27.2095	27.1568	27.9179	26.768	26.9917	27.494	27.1691	27.5253	27.2292	27.7139	27.4686	27.4265
O43715	TP53-regulated inhibitor of apoptosis 1	TRIAP1	26.3106	26.7493	NaN	27.3665	27.322	26.9569	27.309	27.0025	27.3668	27.1212	27.157	28.3629	27.4159	27.2156	26.894
O43719;Q5H919;Q5H918	HIV Tat-specific factor 1	HTATSF1	29.4716	29.5547	29.2809	29.3373	29.3776	29.2398	29.3788	29.4016	28.9817	29.2834	29.2705	29.3883	29.1591	29.7436	29.5113
O43739;Q99418;Q15438;M0R2J0;F8W8E2;G5E9B7	Cytohesin-3;Cytohesin-2	CYTH3;CYTH2	25.5064	25.5058	NaN	26.2793	NaN	26.0867	25.875	NaN	25.9918	25.9639	26.4074	26.2943	NaN	NaN	NaN
O43747;H3BNR4;B3KNW1;H3BNN2;H0YJ47	AP-1 complex subunit gamma-1	AP1G1	30.1114	30.043	30.1994	30.0062	30.0366	30.383	29.9389	29.8521	29.8609	29.9595	30.1765	30.2502	29.9927	29.8138	30.2699
O43752	Syntaxin-6	STX6	27.8083	27.851	27.8359	28.0539	28.1991	27.9267	27.3837	27.3525	26.8684	28.1342	28.3562	27.8386	28.1897	28.0301	27.7784
O43760;K7ELS8;K7ELD9;K7ENG9;K7EJ35	Synaptogyrin-2	SYNGR2	28.6979	29.007	28.7934	28.557	28.9668	28.2064	28.4297	28.4224	28.5857	28.3469	28.4139	28.5775	NaN	28.4208	27.8376
O43765;K7EMD6	Small glutamine-rich tetratricopeptide repeat-containing protein alpha	SGTA	29.6621	29.7171	29.4123	29.6961	29.5826	29.5733	29.6346	29.6293	29.5324	29.6875	29.5798	29.878	29.6591	29.1513	29.4077
O43772;C9JPE1;F8WEF6	Mitochondrial carnitine/acylcarnitine carrier protein	SLC25A20	NaN	25.5425	25.9068	25.9429	26.0584	25.7728	26.2677	25.9087	26.6943	26.0531	26.6068	26.2388	26.3758	26.2438	25.9314
O43776;K7EIU7;K7EQ35;K7EJ19;K7EPK2;K7EMQ6	Asparagine--tRNA ligase, cytoplasmic	NARS	31.4063	31.3796	31.3775	31.2345	31.4682	31.6674	31.4055	31.6209	31.6661	31.2654	31.4056	31.5152	31.6564	31.1862	31.1921
O43809;H3BND3;H3BV41	Cleavage and polyadenylation specificity factor subunit 5	NUDT21	30.9612	31.0636	31.0408	31.0311	30.8128	31.2633	31.0465	31.0197	30.8405	30.9312	31.0243	30.974	30.9063	30.9065	31.1535
O43813;E9PHS0;F8WDS9	LanC-like protein 1	LANCL1	30.6231	30.5932	30.7712	30.8834	30.9412	31.0583	31.2009	30.9573	30.8653	30.8107	30.7264	30.7461	31.0538	30.5718	30.8872
O43815	Striatin	STRN	28.6877	29.1516	28.957	28.7866	29.0885	28.9493	28.835	28.6456	28.7615	28.6765	28.687	28.4385	28.8055	28.4809	28.6586
O43818	U3 small nucleolar RNA-interacting protein 2	RRP9	28.5812	28.9078	28.1975	28.5904	28.3825	28.1507	28.8284	28.669	28.4629	28.5514	28.7641	28.2936	28.5709	28.6578	28.4901
O43819;C9JBU1	Protein SCO2 homolog, mitochondrial	SCO2	NaN	26.1076	26.531	26.6462	27.0794	26.6996	26.7172	27.0837	27.0098	26.9579	NaN	27.0218	26.9631	27.1974	26.8355
O43823;M0QYL4	A-kinase anchor protein 8	AKAP8	28.6239	28.3618	28.6614	28.2576	28.553	28.5652	28.4145	28.9033	28.6196	28.346	28.5641	28.7117	28.7164	28.7699	28.3029
O43852;H0Y875	Calumenin	CALU	32.3458	32.1696	32.0353	32.2916	31.93	32.1681	31.9756	32.1024	32.4357	31.7406	31.8955	31.2416	31.6312	31.9907	32.0001
O43865	Putative adenosylhomocysteinase 2	AHCYL1	31.4658	31.7692	31.5989	31.665	31.7985	31.5436	31.7439	31.8891	31.817	31.5236	31.3222	31.727	31.7751	31.4243	31.4105
O43896;I3L1B1	Kinesin-like protein KIF1C	KIF1C	27.0363	27.0465	26.7983	26.8917	27.815	NaN	26.9347	26.8755	26.8902	26.9099	27.1593	25.5819	27.1095	27.2081	NaN
O43913;G3V0H0	Origin recognition complex subunit 5	ORC5	28.6645	28.6516	28.6164	29.163	27.9133	28.2484	28.4318	28.5579	28.43	28.2581	28.8956	28.4569	28.7935	28.1387	28.5817
O43920	NADH dehydrogenase [ubiquinone] iron-sulfur protein 5	NDUFS5	28.3904	28.6209	28.0942	28.4958	28.1401	28.2798	28.6455	28.7053	27.8767	28.5848	28.7125	28.3277	28.4201	28.8426	28.9234
O43929;Q53SE3;CON__Q2YDI2;C9JGH7;C9J2X8;Q96NJ5;Q5THS9	Origin recognition complex subunit 4	ORC4	27.9497	28.2755	28.4874	27.8628	28.0646	28.4231	27.643	27.9634	28.0799	27.6757	28.1915	28.1067	28.3436	27.8471	28.1028
O43933;E9PE75;H7BZH3	Peroxisome biogenesis factor 1	PEX1	26.1279	26.1939	25.9869	26.7265	26.7042	26.4676	26.2313	26.5089	26.2633	27.0601	26.4098	26.6925	26.859	26.6217	26.6266
O60216;E5RFZ5;E5RI01;E5RG18;E5RFV8;E5RIN7;Q9H4I0;E5RJW1;E5RJK5	Double-strand-break repair protein rad21 homolog	RAD21	29.5495	29.5192	29.837	29.5462	29.7895	29.754	29.4209	29.752	29.7362	29.5841	29.5505	29.8431	29.826	29.6759	29.8302
O60220	Mitochondrial import inner membrane translocase subunit Tim8 A	TIMM8A	28.6599	28.3669	28.6972	28.2793	28.4894	28.5869	28.2815	29.0805	28.5124	28.306	28.4285	28.6375	28.5662	28.5737	NaN
O60231;Q5SQH5;A2AB15	Putative pre-mRNA-splicing factor ATP-dependent RNA helicase DHX16	DHX16	29.5272	29.581	29.8448	29.2312	29.7749	29.728	29.646	29.5985	29.7742	29.7797	29.602	29.9467	30.1789	29.8146	29.6013
O60244;H7C3E5;H7C017	Mediator of RNA polymerase II transcription subunit 14	MED14	27.4465	27.7806	28.0645	27.9104	27.7159	27.4247	27.3652	27.5486	27.3196	27.3834	27.7253	27.4558	28.0439	27.4765	27.7336
O60256;E7EPA1;C9JJS3;C9K0K7;C9JDU5;C9JDH0;E7EW35;I3L331;I3L164;I3L0S1;I3L4G9	Phosphoribosyl pyrophosphate synthase-associated protein 2	PRPSAP2	28.8899	28.8687	28.5238	28.8347	28.7191	29.1105	28.6141	28.3971	28.6476	28.8236	29.0341	28.6564	28.4996	28.3758	29.1376
O60264	SWI/SNF-related matrix-associated actin-dependent regulator of chromatin subfamily A member 5	SMARCA5	31.2157	31.0868	31.2334	31.3483	31.5349	31.4459	31.4213	31.6604	31.6623	31.5179	31.5547	31.851	31.5436	31.7024	31.7599
O60287	Nucleolar pre-ribosomal-associated protein 1	URB1	28.4186	28.4186	28.0548	28.3125	28.4322	28.5098	27.2892	26.9621	28.1126	28.7504	28.9049	28.732	28.2904	28.6763	28.4474
O60293;G3V1X1	Zinc finger C3H1 domain-containing protein	ZFC3H1	28.588	28.6058	28.3278	28.4221	28.5192	28.4392	27.8535	28.0494	28.2211	28.4937	28.73	28.2347	28.4417	28.3067	28.368
O60294	tRNA wybutosine-synthesizing protein 4	LCMT2	25.8924	26.1752	25.9592	26.4035	26.0717	25.9302	26.3717	NaN	26.3352	NaN	NaN	26.1661	26.221	26.0327	26.1579
O60306;H0YH15;H0YLN9	Intron-binding protein aquarius	AQR	29.916	30.1552	30.0359	29.9664	30.0532	29.958	29.7645	29.679	29.9119	30.4046	30.0807	30.5062	30.1911	30.2082	30.2297
O60313;E5KLJ6;E5KLJ5;E5KLK1;E5KLJ9;H7C141;C9JY58;H7C321;H7C3G2;C9JMB8	Dynamin-like 120 kDa protein, mitochondrial;Dynamin-like 120 kDa protein, form S1	OPA1	29.8807	30.0243	30.2096	30.1192	30.3045	30.351	30.5242	30.6227	30.723	30.3056	30.4552	30.5384	30.208	30.5797	30.6291
O60318	Germinal-center associated nuclear protein	MCM3AP	27.7967	27.4259	27.6812	27.5882	27.6427	27.6749	27.4716	27.6059	27.2033	27.4789	27.5843	27.6141	27.4711	27.7494	27.5565
O60341;R4GMP9;R4GMQ1	Lysine-specific histone demethylase 1A	KDM1A	29.5212	29.5647	29.7387	29.562	29.7122	29.69	29.3807	29.3785	29.6648	29.5935	29.694	29.5744	29.86	29.2511	29.3238
O60343;A0JNU9	TBC1 domain family member 4	TBC1D4	28.0728	28.325	27.8492	28.3328	28.5183	28.2659	28.5602	28.3299	28.0641	28.3594	28.2656	28.6662	28.4603	27.9902	28.2134
O60344	Endothelin-converting enzyme 2;Methyltransferase-like region;Endothelin-converting enzyme 2 region	ECE2	NaN	26.1324	26.4191	26.7954	27.1249	26.9983	26.6123	26.3179	26.2992	25.9874	26.8674	27.5414	26.268	26.7794	27.1796
O60346	PH domain leucine-rich repeat-containing protein phosphatase 1	PHLPP1	NaN	27.7823	26.8793	NaN	NaN	27.4006	28.1444	28.3636	27.7093	NaN	28.0904	27.6342	NaN	NaN	NaN
O60427;H7C2V0;H0YB97;F5H8G5;F5H3P6;F5H3U5	Fatty acid desaturase 1	FADS1	26.6406	26.7634	26.6958	26.4834	27.5943	26.6012	26.2642	27.0194	26.9733	NaN	26.8504	27.0926	27.8604	27.3615	27.1604
O60443;H7C3W1;H7C147;C9JSR4;H7BZJ0	Non-syndromic hearing impairment protein 5	DFNA5	28.9885	29.0522	28.9404	29.3341	29.4676	29.323	29.6018	29.5182	29.4705	29.4012	29.1151	29.6314	29.318	29.4255	29.201
O60476;H0Y7H1;H0Y543	Mannosyl-oligosaccharide 1,2-alpha-mannosidase IB	MAN1A2	25.501	25.1778	NaN	25.5743	25.262	25.2973	25.2859	25.0828	25.324	25.8617	25.9618	25.7408	25.2807	25.3184	25.8232
O60487	Myelin protein zero-like protein 2	MPZL2	27.2387	27.4211	26.992	26.7189	NaN	26.5033	NaN	NaN	NaN	26.8563	26.7498	NaN	26.3588	26.5146	NaN
O60488;D6RF95;H0Y9A0;D6RD96;D6RFW9;D6RDA8	Long-chain-fatty-acid--CoA ligase 4	ACSL4	31.708	31.8982	31.8853	31.7624	31.6983	31.7942	30.8482	30.8734	31.1582	31.8489	31.8978	31.966	32.3779	32.2086	32.2459
O60493	Sorting nexin-3	SNX3	29.5523	29.7583	29.5561	29.5039	29.7197	29.3255	29.3806	29.5342	29.3249	29.8921	29.4108	29.8916	29.7535	29.4841	29.5351
O60499;X6R2W0;Q5U8S2;K7ELY2;K7EIY4;K7EJ05;K7EPP9;F6RTM7;K7EQ84;K7EK75	Syntaxin-10	STX10	26.6667	27.0737	27.2643	27.1188	26.8601	26.8783	27.0438	27.737	27.0351	NaN	27.3559	25.9763	26.8716	26.214	26.1858
O60502;H7C3X0	Bifunctional protein NCOAT;Protein O-GlcNAcase;Histone acetyltransferase	MGEA5	29.6671	29.1955	29.5675	29.3221	29.0427	29.4915	29.2846	28.5728	29.4958	29.3486	29.7995	29.7606	29.6389	29.7058	29.7487
O60503;I3L342	Adenylate cyclase type 9	ADCY9	NaN	NaN	NaN	NaN	25.7253	NaN	26.2035	25.8231	25.6484	25.524	25.6246	NaN	25.8966	NaN	NaN
O60504;E5RHI2;H0YBA2;H0YAZ3;H0YB51;E5RJP2;E5RIA0;E5RH58	Vinexin	SORBS3	28.622	29.8144	28.3596	28.3782	29.5691	28.1131	30.2018	30.316	29.7497	29.5039	30.1703	29.0963	28.2615	28.8579	28.1491
O60506;F6UXX1	Heterogeneous nuclear ribonucleoprotein Q	SYNCRIP	32.3475	32.4922	32.4733	32.3176	32.5908	32.5585	32.4179	32.4363	32.5037	31.916	32.3593	32.2098	32.3432	32.1949	32.3813
O60508;Q5SRN1;Q5SRM9	Pre-mRNA-processing factor 17	CDC40	27.1772	27.4766	27.5881	26.9239	27.5693	27.2957	27.354	27.3047	27.3908	27.7839	27.6	27.2026	27.8935	27.3101	27.1414
O60518	Ran-binding protein 6	RANBP6	25.0088	24.7997	25.0563	25.0771	24.7643	25.0802	24.692	24.6438	24.9283	24.9783	25.3846	NaN	24.9187	24.8991	NaN
O60524;G3V5V3;G3V4D9;G3V547	Nuclear export mediator factor NEMF	NEMF	27.8359	27.7126	27.485	27.645	27.5571	27.4768	27.5216	27.838	27.7336	27.2791	27.3668	28.1831	27.7889	27.6237	28.0107
O60547	GDP-mannose 4,6 dehydratase	GMDS	30.602	30.5832	30.5671	30.5738	30.5069	30.3167	30.1671	30.5361	30.2724	30.1941	30.4225	30.1039	30.4295	30.6182	30.8973
O60563;O60583;C9JUL2;H7BZ27	Cyclin-T1	CCNT1	28.6343	28.762	28.884	28.7424	28.8554	28.576	28.8089	28.6826	28.8088	28.8231	28.5055	28.458	28.6988	29.0141	28.4773
O60566;H0YMK5;H0YN44;H3BTB9;H3BSN5	Mitotic checkpoint serine/threonine-protein kinase BUB1 beta	BUB1B	28.2435	28.3462	28.1726	28.4124	28.3517	28.3116	28.3905	28.4224	28.471	28.4141	28.188	28.3579	28.4901	28.1528	28.1345
O60568;H7C2V1;H7C2S8;H7C0B8;H7C2A8;C9JU11;C9JIX5	Procollagen-lysine,2-oxoglutarate 5-dioxygenase 3	PLOD3	31.5458	31.858	31.6384	31.6814	31.8695	31.8466	31.7259	31.6306	31.6442	31.3777	31.294	31.4725	31.6489	31.6138	31.4123
O60573;B9A044;B8ZZ50;B8ZZL3;C9JEL3;B4E1E4;B9A023	Eukaryotic translation initiation factor 4E type 2	EIF4E2	26.8446	27.1236	26.8439	26.5193	26.8298	26.8075	26.7652	26.8258	27.1724	27.0502	26.6165	27.448	26.9531	27.2929	27.375
O60645;D6RB59;D6RBR9;H0Y995	Exocyst complex component 3	EXOC3	28.6979	28.766	28.7679	29.0441	29.3272	28.8867	29.2412	29.3753	29.2279	28.9429	28.9342	29.3997	29.1557	28.9044	28.9042
O60664;K7ERZ3;K7EL96;K7ER39;K7EJD0	Perilipin-3	PLIN3	33.6208	33.7137	33.5362	33.1144	32.977	32.9193	32.8316	32.9827	33.1535	32.7082	32.604	32.7713	32.7395	32.3432	32.5908
O60671;D6R9A1	Cell cycle checkpoint protein RAD1	RAD1	NaN	NaN	NaN	NaN	NaN	NaN	26.9193	NaN	NaN	27.2488	NaN	NaN	NaN	26.9972	27.4321
O60675;I3L2F8	Transcription factor MafK	MAFK	28.8166	28.6718	28.7954	28.1646	28.1474	26.9626	28.0944	28.0235	28.3633	27.3461	27.5228	27.7083	27.701	27.6978	27.5169
O60678	Protein arginine N-methyltransferase 3	PRMT3	29.004	29.0298	28.9077	29.0178	28.9223	28.8027	28.4881	28.5254	28.8717	28.8276	28.5268	28.9121	28.8222	28.6852	28.4551
O60684;Q5TFJ7;S4R3E5	Importin subunit alpha-7	KPNA6	30.6334	30.4764	30.523	30.4939	30.2712	30.7839	30.2214	30.4769	30.03	30.4882	30.9083	30.832	30.7054	30.8194	31.0315
O60701;E7ER83;E7ETF4;E7EV97;E7ER95;D6RHF4;E9PBD2	UDP-glucose 6-dehydrogenase	UGDH	30.4214	30.4246	30.7148	30.6567	30.6446	30.7993	30.4624	30.5667	30.8611	30.549	30.6535	30.9577	30.7867	31.0018	30.7384
O60725	Protein-S-isoprenylcysteine O-methyltransferase	ICMT	26.2131	26.6206	26.6154	26.5711	26.5795	26.6806	26.9412	26.4046	26.5835	26.2269	26.7554	26.6619	27.5584	26.2577	26.7256
O60749;D6RC15	Sorting nexin-2	SNX2	30.5124	30.641	30.8053	30.6486	30.8121	30.6866	30.9336	31.0505	31.2537	30.4379	30.7133	30.8177	30.756	30.5703	30.5657
O60763;H0Y7C0;REV__A0A087WTB6;REV__P09471;REV__R4GMN2	General vesicular transport factor p115	USO1	30.7309	30.6095	30.8234	30.9501	30.938	30.9487	30.8397	30.9558	31.3204	30.9953	30.5955	30.9086	31.1572	30.9261	31.0351
O60783	28S ribosomal protein S14, mitochondrial	MRPS14	27.892	27.4665	27.6666	27.5073	27.8181	27.6256	25.4994	27.725	27.7268	27.5273	27.4956	27.1726	27.2543	28.1687	28.3968
O60784;B0QY01;F8WB30;F8WAW7;F8WE29;F8WBB0;H7BYN7;V9GYF4;B0QY02;Q6UW50	Target of Myb protein 1	TOM1	28.2442	28.4932	28.4656	27.707	28.3879	27.7942	28.0905	28.1225	28.0939	27.298	27.287	28.0279	27.8697	27.2403	26.8347
Q93079;Q99879;Q99877;Q5QNW6;P58876;O60814;P62807;U3KQK0;P57053	Histone H2B type 1-H;Histone H2B type 1-M;Histone H2B type 1-N;Histone H2B type 2-F;Histone H2B type 1-D;Histone H2B type 1-K;Histone H2B type 1-C/E/F/G/I;Histone H2B;Histone H2B type F-S	HIST1H2BH;HIST1H2BM;HIST1H2BN;HIST2H2BF;HIST1H2BD;HIST1H2BK;HIST1H2BC;H2BFS	35.1474	35.1746	35.2402	35.2805	35.3547	35.3253	35.4714	35.3922	35.3518	35.6584	35.4781	35.3944	35.1793	35.1291	35.0339
O60825;F6RAZ1;F6XNB3	6-phosphofructo-2-kinase/fructose-2,6-bisphosphatase 2;6-phosphofructo-2-kinase;Fructose-2,6-bisphosphatase	PFKFB2	29.3856	29.5578	29.5185	29.3305	29.3859	29.1945	28.9895	29.206	29.1758	29.2491	29.2778	29.4419	29.5432	29.5366	29.2763
O60826	Coiled-coil domain-containing protein 22	CCDC22	27.8355	28.0554	27.6877	28.0476	27.7864	28.0329	27.8617	28.053	27.9304	27.8278	27.8736	27.9727	27.9745	27.9063	28.1034
O60828;H7C053;C9JQA1	Polyglutamine-binding protein 1	PQBP1	29.6426	29.4719	29.2282	29.4827	29.2914	29.3161	29.4114	29.4348	29.335	29.1712	29.4471	29.6108	29.4377	29.466	29.3204
O60830;V9GYS0;V9GYU0	Mitochondrial import inner membrane translocase subunit Tim17-B	TIMM17B	27.0548	27.1291	26.8954	27.088	27.2052	26.9997	27.021	27.2414	27.0185	27.4025	27.3054	27.5662	27.0081	26.9326	26.5735
O60832;C9IYT0;H7C0M1;H7C2Q9;H7C2Q2;H7BZF2	H/ACA ribonucleoprotein complex subunit 4	DKC1	30.8966	30.9783	31.1285	31.1728	31.3265	31.2214	31.4645	31.4118	31.1315	31.4863	31.2639	31.5304	31.3729	31.22	31.4967
O60869	Endothelial differentiation-related factor 1	EDF1	29.5942	29.3756	29.583	29.324	29.6673	29.6223	29.4503	29.9882	29.8953	28.885	29.2963	29.2915	29.4768	29.2937	29.4512
O60870;S4R357	DNA/RNA-binding protein KIN17	KIN	25.645	25.4226	NaN	26.0067	25.8055	NaN	NaN	NaN	NaN	NaN	NaN	25.4907	25.8187	NaN	25.7089
O60884;A0A087WT48;I3L320	DnaJ homolog subfamily A member 2	DNAJA2	30.1908	30.3042	30.0902	30.2928	30.2498	30.1391	30.0818	30.0339	29.9905	30.2272	30.1209	30.5606	30.2439	30.3596	30.2063
O60885;M0QZD9;M0QYW0;M0R0H4	Bromodomain-containing protein 4	BRD4	28.6254	28.8171	28.674	28.7206	28.7865	28.9161	29.07	29.2401	29.2631	28.9645	29.1309	29.2932	29.0037	28.8604	28.7214
O60888	Protein CutA	CUTA	30.7773	31.0416	31.0334	30.8869	31.2742	30.7244	30.8696	30.9956	30.7057	30.8983	30.6626	30.7407	31.0676	30.688	30.8165
O60907	F-box-like/WD repeat-containing protein TBL1X	TBL1X	NaN	NaN	NaN	26.9267	NaN	27.1023	NaN	NaN	NaN	NaN	NaN	NaN	26.8461	26.4417	NaN
O60921;C9JA95;C9JCK8;H7C272;F8WAW9	Checkpoint protein HUS1	HUS1	27.0843	26.6883	27.0719	27.1842	26.7439	27.2627	26.9461	26.9747	27.0263	26.5509	27.1383	27.3498	26.7193	26.35	27.3495
O60925;E5RGS4;D6RGG5	Prefoldin subunit 1	PFDN1	30.1527	30.063	30.1234	29.7978	30.1887	30.1526	29.8074	30.1482	30.3228	30.496	29.9885	29.6645	30.5518	29.9002	30.3216
O60934;E5RGU1;E5RGR7;E2QRP0;E5RGN7;A0A087X1V5	Nibrin	NBN	28.0675	28.2141	27.9017	28.4449	28.3558	28.1364	28.0655	28.0925	28.1198	28.3229	27.9379	28.5331	28.5005	28.4951	27.9802
O60942;Q5TCW7	mRNA-capping enzyme;Polynucleotide 5-triphosphatase;mRNA guanylyltransferase	RNGTT	25.6948	25.3165	NaN	NaN	NaN	26.034	NaN	25.8119	NaN	26.8741	NaN	NaN	27.0149	NaN	NaN
O75027;B4DGL8;A0A087WW65;E9PJR8;E9PNQ5	ATP-binding cassette sub-family B member 7, mitochondrial	ABCB7	29.1549	29.2045	29.0356	29.307	29.2912	29.3915	29.2168	29.2446	29.2223	29.1659	29.4634	29.1734	29.3528	29.3441	29.3057
O75054	Immunoglobulin superfamily member 3	IGSF3	26.5474	26.6471	26.4902	26.7027	26.5011	26.5308	25.9378	26.2321	26.1772	26.211	26.0913	26.6256	26.1978	25.9751	25.6738
O75061;S4R305	Putative tyrosine-protein phosphatase auxilin	DNAJC6	28.5536	28.0704	27.6587	27.8782	28.2397	27.6891	27.1077	27.819	28.1371	27.8105	27.7329	27.532	28.0567	27.7667	27.7397
O75063;X6RH03	Glycosaminoglycan xylosylkinase	FAM20B	27.2461	27.3173	27.2919	27.3581	28.0025	27.9476	26.8179	27.623	27.8475	27.4192	27.3255	28.5787	26.3213	27.346	27.6785
O75083;D6RD66	WD repeat-containing protein 1	WDR1	31.4456	31.6253	31.4492	31.3922	31.4613	31.1858	31.6633	31.5073	31.5832	31.0633	31.3107	31.4833	31.4673	31.3363	31.0606
O75110;O43861	Probable phospholipid-transporting ATPase IIA	ATP9A	25.8856	26.1589	25.6326	NaN	26.121	26.3439	NaN	25.8561	25.7965	26.0503	25.8997	25.158	26.0892	25.6923	25.6649
O75116;E9PF63;Q14DU5;D6REE7;C9JFJ0	Rho-associated protein kinase 2	ROCK2	30.4101	30.3986	30.3653	30.4807	30.7067	30.4924	30.6144	30.7697	30.558	30.6293	30.4872	31.0924	30.2832	30.3385	30.2166
O75131;A0A087WYQ3;H0YB26;E5RHZ0;A0A087WXR6;A0A087WUS8;E5RFT7;Q9UBL6;O95741	Copine-3	CPNE3	31.8923	31.941	32.3555	32.0581	32.1117	32.4107	31.9138	32.0558	32.0794	32.2402	32.3916	32.3396	32.3427	32.3733	32.3717
O75146;H0YH66	Huntingtin-interacting protein 1-related protein	HIP1R	28.197	28.0746	27.87	28.0139	27.9184	27.9139	27.523	27.8769	27.9503	27.8778	27.5761	28.1023	28.0661	27.7308	27.9649
O75150;H3BP71;A0A087WTK2;H3BS50;H3BQ99;H3BUL6;I3L332	E3 ubiquitin-protein ligase BRE1B	RNF40	29.8447	29.708	29.7254	29.7746	29.9418	29.8628	29.9839	30.2035	29.917	29.9542	29.7983	30.2483	29.9958	30.0417	29.711
O75151;E7ET14;A0A087WW48	Lysine-specific demethylase PHF2	PHF2	27.0401	26.8795	26.9754	26.7993	26.797	26.8837	26.317	26.4936	26.3875	26.7443	26.5545	27.2052	26.571	26.611	26.0814
O75152;E9PQ61;E9PBY7	Zinc finger CCCH domain-containing protein 11A	ZC3H11A	30.4439	30.5533	30.4824	30.2422	30.3864	29.9979	30.547	30.5494	30.5095	30.2686	30.1386	30.6861	30.3245	30.1658	30.1616
O75153;K7EIG1;I3L4B5;I3L318;Q9Y5I4	Clustered mitochondria protein homolog	CLUH	30.9347	30.9958	31.0136	30.9363	31.0947	31.0309	30.8223	30.9019	30.7611	31.1727	31.1202	31.0866	31.3236	31.1457	31.1298
O75165;H0Y8Q2;H0YA63	DnaJ homolog subfamily C member 13	DNAJC13	29.5207	29.7784	29.7307	30.053	30.3131	30.5449	30.2407	30.0982	30.5064	30.3483	30.4642	30.4136	30.3725	30.3609	30.4491
O75170;T1ECW5	Serine/threonine-protein phosphatase 6 regulatory subunit 2	PPP6R2	26.8631	26.9557	26.9768	27.0272	26.9015	27.128	27.2843	27.4914	27.274	27.302	27.0072	27.3442	27.3248	27.3401	27.7528
O75175;H7C3F5;H0Y5X7;H7C148;H7C5J4	CCR4-NOT transcription complex subunit 3	CNOT3	28.685	28.7608	28.8379	28.6634	28.5418	28.6483	28.8593	28.9764	28.6809	28.4456	28.5265	29.0866	28.8741	28.8223	28.5377
O75208;H3BRC0;H3BSJ5;H3BNT2;H3BPW3;H3BVA5;H3BPC6;H3BPY0	Ubiquinone biosynthesis protein COQ9, mitochondrial	COQ9	27.6743	27.7971	27.5626	28.1371	28.3471	27.9909	27.9213	28.3248	28.0874	28.0644	28.2004	28.2645	28.4602	28.2479	28.2732
O75223;M0QZK8;B8ZZK2;H7BZK5	Gamma-glutamylcyclotransferase	GGCT	30.7899	30.8837	30.9075	30.6678	31.1999	30.8363	31.3846	31.4349	31.1646	30.4033	30.6386	30.8737	30.7281	30.5371	30.3104
O75251;F5H5N1;F5GXJ1;A0A087WXF6;A0A087WTI3	NADH dehydrogenase [ubiquinone] iron-sulfur protein 7, mitochondrial	NDUFS7	NaN	NaN	27.1595	NaN	26.5257	27.4248	27.5536	26.7553	26.9984	27.5895	27.31	27.2732	NaN	27.0443	27.5589
O75306	NADH dehydrogenase [ubiquinone] iron-sulfur protein 2, mitochondrial	NDUFS2	29.7763	29.7972	30.1657	29.8888	30.1739	29.8363	29.7193	29.7579	29.7549	30.12	30.1954	29.2661	29.8307	30.1342	30.165
O75323;H7C333;C9J7B1;C9K068;F8WBI5	Protein NipSnap homolog 2	GBAS	28.9682	29.3228	28.8068	29.2881	29.6415	28.9542	29.4752	29.5655	29.536	29.4299	29.2991	29.7806	29.5791	29.1105	29.4019
O75340;A0A024QZ42;H0Y9X3;A0A087WZ38;E7EPW6;D6RA21;Q86W51	Programmed cell death protein 6	PDCD6;hCG_1985580	31.7185	31.6247	31.7472	32.0998	31.9525	32.2097	32.1215	31.7356	32.1787	32.1987	32.4141	32.3761	32.0887	32.4129	32.1596
O75348;O95670;F2Z307	V-type proton ATPase subunit G 1	ATP6V1G1	27.5747	27.0688	27.4258	27.1868	27.2116	27.1939	27.0132	26.6207	27.1071	NaN	27.051	25.8513	26.9967	27.4344	27.9393
O75351	Vacuolar protein sorting-associated protein 4B	VPS4B	28.3732	28.4175	28.9978	28.6212	28.9868	28.8978	28.9559	28.8326	29.6059	28.4798	29.1546	29.1226	28.9993	28.3629	28.9181
O75367;B4DJC3;D6RCF2;Q9P0M6;Q5SQT3	Core histone macro-H2A.1;Histone H2A	H2AFY	33.0368	33.375	33.2633	33.1357	33.3086	33.2395	33.515	33.364	33.4581	33.1084	33.0979	33.1423	33.2098	32.7556	33.0391
O75368	SH3 domain-binding glutamic acid-rich-like protein	SH3BGRL	NaN	24.5197	NaN	25.8915	24.8078	NaN	25.9683	25.2604	25.6756	25.3888	NaN	NaN	NaN	NaN	25.2196
O75369;E7EN95;H7C5L4	Filamin-B	FLNB	33.7962	33.9046	33.8193	33.7324	33.8611	33.6861	34.1422	34.2508	34.3451	33.5459	33.5854	33.7543	33.673	33.6453	33.7684
O75376;A0A088AWL3;E7EVK1;E7EVU5;E7EW50;J3KS51;J3KS29;J3QKP0;C9JAP0	Nuclear receptor corepressor 1	NCOR1	29.3345	29.0768	29.0685	29.2568	29.3126	29.2569	29.246	29.5676	29.519	29.177	29.2316	29.5587	29.4073	29.2404	29.2101
O75380;D6RBT3	NADH dehydrogenase [ubiquinone] iron-sulfur protein 6, mitochondrial	NDUFS6	28.1777	28.4392	28.7815	28.604	29.0238	29.3877	28.9532	29.2281	29.4774	29.1121	29.216	29.4329	29.4072	29.511	29.6603
O75381;K7EK59	Peroxisomal membrane protein PEX14	PEX14	28.1779	28.101	28.5599	27.9096	28.4275	27.859	28.0328	28.015	27.6945	28.4947	28.4198	28.3824	28.8181	28.7268	28.6269
O75382;E9PMK8	Tripartite motif-containing protein 3	TRIM3	NaN	25.2379	NaN	NaN	26.0794	25.7691	26.1396	25.9519	25.707	26.0467	25.6297	26.4258	25.3226	26.388	27.1885
O75391;I3L0X5;I3L4C3;I3L0Q5	Sperm-associated antigen 7	SPAG7	28.4944	28.8188	29.2157	27.8884	28.4747	28.2308	27.9925	29.0169	28.4684	28.2097	28.5516	28.4951	28.6932	28.1933	28.3368
O75394	39S ribosomal protein L33, mitochondrial	MRPL33	NaN	NaN	26.7975	25.9934	NaN	NaN	26.1989	26.4237	NaN	NaN	NaN	NaN	25.7642	NaN	NaN
O75396;A0A087X1A9	Vesicle-trafficking protein SEC22b	SEC22B	30.8824	31.037	30.9635	30.8853	30.8553	30.9482	30.9436	31.1664	31.2277	30.5488	30.5859	30.3883	30.6933	30.8327	30.8689
O75400;F5H578;H7C2N3	Pre-mRNA-processing factor 40 homolog A	PRPF40A	30.3013	30.4472	30.4454	30.3499	30.3963	30.3274	30.0807	30.3744	30.2886	30.396	30.2985	30.3774	30.4407	30.2297	30.497
O75419;H7BZ91;C9K087;C9J911	Cell division control protein 45 homolog	CDC45	NaN	NaN	NaN	NaN	26.2604	NaN	NaN	26.0457	26.4911	26.1941	NaN	26.3068	26.4944	27.0275	26.9731
O75427	Leucine-rich repeat and calponin homology domain-containing protein 4	LRCH4	24.3088	24.3869	24.3238	23.6608	NaN	NaN	NaN	NaN	NaN	NaN	23.8922	NaN	NaN	23.8208	NaN
O75431;C9JNK6;C9JAZ1;F8WE26	Metaxin-2	MTX2	28.6447	28.9329	29.2749	29.0791	29.3021	29.9087	29.0464	29.0532	29.0018	29.4018	29.6181	28.967	29.8511	29.383	29.3044
O75436;S4R3Q6;S4R2Y3	Vacuolar protein sorting-associated protein 26A	VPS26A	31.1102	30.9683	30.7214	30.9506	30.9873	30.9512	31.3567	31.1917	31.1893	30.946	31.0766	30.7857	30.7075	30.8339	31.042
O75438	NADH dehydrogenase [ubiquinone] 1 beta subcomplex subunit 1	NDUFB1	NaN	27.0399	27.6129	26.8439	27.7268	27.1389	27.8986	28.0943	27.5712	27.2951	28.2302	26.8753	NaN	NaN	26.8292
O75439;G3V0E4;F8WAZ6;F8WEA6;F8WBE1	Mitochondrial-processing peptidase subunit beta	PMPCB	30.7872	30.7984	30.9118	30.9168	30.8994	30.8079	30.9358	30.8842	31.1536	30.7312	30.9399	30.5587	30.895	31.0299	31.0698
O75446	Histone deacetylase complex subunit SAP30	SAP30	25.39	NaN	NaN	25.4787	NaN	25.6439	NaN	NaN	NaN	NaN	NaN	NaN	NaN	NaN	NaN
O75459	P antigen family member 1	PAGE1	28.7108	28.705	28.7406	28.6105	28.8633	28.9443	28.8882	29.2147	29.2259	29.2598	28.9799	29.1027	29.1196	29.2637	29.56
O75475	PC4 and SFRS1-interacting protein	PSIP1	31.5905	31.4212	31.594	31.5117	31.562	31.6089	31.4474	31.5407	31.5751	31.6596	31.6681	31.8769	31.5199	31.7981	31.825
O75477;B0QZ43	Erlin-1	ERLIN1	28.8931	28.9642	29.0794	29.326	29.6981	29.6565	29.161	29.7918	29.4077	28.7452	28.6724	28.9101	29.2989	29.1282	29.0954
O75489;E9PS48;G3V194;E9PKL8;E9PJE7	NADH dehydrogenase [ubiquinone] iron-sulfur protein 3, mitochondrial	NDUFS3	29.5116	29.5782	29.7633	29.5773	29.6251	29.8797	29.3896	29.5943	29.7756	29.9293	29.6751	29.7445	29.5233	29.6707	29.832
O75494;Q5JRI1;Q6IQ42;Q8WXF0;R4GMP8	Serine/arginine-rich splicing factor 10	SRSF10;FUSIP1	29.1293	29.1003	28.926	29.1556	29.1683	29.04	29.2623	29.0687	29.0369	29.432	29.2085	29.5505	28.9734	29.1255	29.2538
O75506	Heat shock factor-binding protein 1	HSBP1	27.2011	27.4932	27.3897	26.9799	27.2642	27.2816	26.3895	27.7133	26.9822	26.1758	26.6966	27.0764	27.184	26.8359	26.8101
O75521;F1LLU7;F8WAW4;C9JB63;F8W6J1	Enoyl-CoA delta isomerase 2, mitochondrial	ECI2	31.6642	31.5967	31.4281	31.7939	31.7016	31.3511	31.4499	31.2406	31.7127	31.3412	31.6074	31.5497	31.613	31.6709	31.8761
O75530;E9PJK2;H0YEL4;E9PMU3	Polycomb protein EED	EED	28.8069	28.4028	28.0955	28.5282	27.843	27.9992	28.2644	28.3826	28.1491	28.2326	28.3671	27.7459	28.5509	28.3497	28.4192
O75531;E9PJJ8	Barrier-to-autointegration factor;Barrier-to-autointegration factor, N-terminally processed	BANF1	32.6776	32.3757	32.3068	32.5261	32.2769	32.5072	31.9554	31.796	31.7259	31.6428	32.2627	32.2885	32.3192	32.5844	32.418
O75533;H7C341;B4DGZ4;F8WC19	Splicing factor 3B subunit 1	SF3B1	32.5485	32.5306	32.5841	32.4745	32.385	32.4227	32.701	32.5908	32.7027	32.5457	32.5539	32.4099	32.3709	32.4099	32.4276
O75534;E9PLT0;E9PLD4;E9PNG3;E9PKN4;E9PJK7	Cold shock domain-containing protein E1	CSDE1	31.2549	31.2471	30.9052	31.2354	31.0955	31.0693	30.8127	30.8486	30.6908	31.3079	31.33	31.3311	31.3008	31.2199	31.0318
O75569;F8WEG8;G5E9Q4;C9JMM3	Interferon-inducible double-stranded RNA-dependent protein kinase activator A	PRKRA	28.5842	28.0354	28.6828	28.4732	28.6325	28.4994	27.8923	28.6451	27.6737	28.5515	28.5167	28.1549	28.3393	28.0475	27.9691
O75592;H7C3U4;REV__O15355	E3 ubiquitin-protein ligase MYCBP2	MYCBP2	28.8235	28.8334	28.7504	28.749	28.8187	28.597	28.8581	28.8361	28.7939	28.8568	28.6511	28.97	28.9384	28.9785	28.7293
O75600;H7BZ75;C9IZC9	2-amino-3-ketobutyrate coenzyme A ligase, mitochondrial	GCAT	26.1678	26.4668	26.8021	26.6041	26.7161	26.7394	26.4394	26.4393	26.8474	26.3679	26.8319	26.3883	26.056	26.3481	27.1413
O75607	Nucleoplasmin-3	NPM3	30.0942	30.2938	30.7978	30.2702	30.2855	30.6125	30.5039	30.8718	30.1305	30.3415	30.2499	31.3065	30.9711	30.9979	29.6942
O75608;A0A087X1K9;E5RGR0;B4DP64;E5RJ48	Acyl-protein thioesterase 1	LYPLA1	31.1429	31.114	31.0774	31.0324	31.2301	31.0779	31.5338	31.4437	31.1776	30.9666	30.9427	31.3103	31.3035	30.9822	30.5911
O75616;J3QSB2;J3QRV9;J3QT61;K7EQJ8	GTPase Era, mitochondrial	ERAL1	28.3105	28.3182	28.5223	28.0991	28.6763	28.6854	28.5593	28.2245	28.2438	28.6134	28.4875	29.0597	28.7792	28.7488	28.9305
O75643;B4E0P5	U5 small nuclear ribonucleoprotein 200 kDa helicase	SNRNP200	32.978	32.9639	32.9319	33.1756	32.9768	33.112	32.9709	32.9568	32.9702	33.2556	33.1702	33.1512	33.272	33.3039	33.2586
O75663	TIP41-like protein	TIPRL	29.2143	28.8979	28.7104	29.471	28.9697	29.0321	29.2711	28.6232	28.8594	29.4293	29.0969	29.5173	28.9468	28.9739	28.9067
O75683;REV__Q68CR1	Surfeit locus protein 6	SURF6	28.5487	28.7631	28.9014	28.1034	28.7929	28.5052	28.5647	28.187	28.5891	28.5828	28.7455	28.6408	28.6736	28.9907	28.2413
O75688;B8ZZF0;C9JIR6;E9PKB5;E9PL75;E9PJN3	Protein phosphatase 1B	PPM1B	26.0317	25.9501	26.1384	26.1593	26.0526	25.9145	26.4473	26.4744	26.3477	26.0607	26.0431	26.5893	26.0884	25.8095	26.1744
O75691	Small subunit processome component 20 homolog	UTP20	30.4143	30.3611	30.4559	30.2817	30.3648	30.4072	30.1978	30.3346	30.3686	30.2859	30.477	30.3424	30.5269	30.4101	30.4362
O75694;E9PF10;D6RA13	Nuclear pore complex protein Nup155	NUP155	32.139	32.3617	32.3106	32.2757	32.2916	32.3301	32.335	32.2536	32.4467	32.4246	32.4947	32.3025	32.2159	32.3839	32.3477
O75695	Protein XRP2	RP2	28.5054	28.5269	28.2066	29.1047	28.6097	27.9166	28.6489	28.5512	28.1311	28.1033	28.5972	26.8577	28.8947	28.7903	28.4141
O75717;C9JYB3	WD repeat and HMG-box DNA-binding protein 1	WDHD1	29.4885	29.4748	29.5636	29.5542	29.7596	29.4671	29.8486	29.9492	29.8273	29.4327	29.4731	29.8007	29.5897	29.7137	29.5634
O75718;C9JP16	Cartilage-associated protein	CRTAP	30.2718	30.3132	30.1873	30.4836	30.4156	30.2384	30.2707	30.2408	30.2495	30.3198	30.2451	30.2122	30.3617	30.2902	30.1126
O75746;F8W9J0;H0YFB2;B4DGK6	Calcium-binding mitochondrial carrier protein Aralar1	SLC25A12	28.2266	27.9463	27.803	28.0422	27.8979	28.1358	28.0065	27.7617	27.7182	28.2823	28.4698	27.9575	28.078	28.1641	28.2739
O75781;A0A087WTK8;A0A087WWY4	Paralemmin-1	PALM	26.2721	26.3494	NaN	NaN	NaN	NaN	NaN	26.5306	NaN	NaN	NaN	26.7794	26.7011	27.0182	26.7356
O75787;H0Y750;H7C3E1;H7C240	Renin receptor	ATP6AP2	28.8172	28.5122	28.6101	28.8587	28.4182	28.7646	28.1537	28.2577	28.3173	28.5597	29.0239	28.1395	28.8837	28.7573	28.7639
O75792	Ribonuclease H2 subunit A	RNASEH2A	27.935	27.9673	28.2543	28.1239	28.3248	28.4934	28.3072	28.4791	28.3514	27.8653	28.2159	28.6018	28.3264	28.0404	28.0955
O75794;X6RA30;X6RF82;H7BZW7;X6RKY7	Cell division cycle protein 123 homolog	CDC123	26.6917	NaN	26.326	26.5357	26.3378	26.194	NaN	25.956	NaN	26.8905	25.8083	27.4941	27.0249	27.5455	26.4362
O75815	Breast cancer anti-estrogen resistance protein 3	BCAR3	26.8054	26.7695	26.7919	26.3792	NaN	26.6317	26.8782	26.9706	25.7535	26.6143	26.721	NaN	26.7565	27.0876	26.9321
O75818;X6RLL4;F8WC38	Ribonuclease P protein subunit p40	RPP40	28.4978	28.4211	28.7882	28.4969	28.3427	28.7574	28.4757	28.4329	28.0263	28.4197	28.392	29.1442	28.5452	28.6333	29.1829
O75821;K7EL20;K7ER90;K7ENA8;K7EL60;K7ENH0;K7EP16	Eukaryotic translation initiation factor 3 subunit G	EIF3G	31.4789	31.4071	31.4423	31.1242	31.2758	31.5079	31.2651	31.6586	31.6057	31.2656	31.2492	31.533	31.3949	31.3133	30.9762
O75822;H0YGJ7;H0YLP3	Eukaryotic translation initiation factor 3 subunit J	EIF3J	31.3115	31.5163	31.5171	31.0335	31.3444	31.3571	31.2842	31.3875	31.6544	31.2139	31.1815	31.2211	31.4702	31.4306	31.2455
O75828	Carbonyl reductase [NADPH] 3	CBR3	26.8359	25.5999	26.7659	26.6561	26.5818	27.8455	26.8825	26.9772	27.7688	26.4341	26.3271	26.8461	26.4756	26.2857	26.7192
O75844	CAAX prenyl protease 1 homolog	ZMPSTE24	29.7057	29.5573	29.586	29.6837	29.6172	29.4056	29.3875	29.0942	29.2483	29.3828	28.9948	29.3821	29.4798	29.496	29.4997
O75874;C9J4N6;C9JLU6;C9JJE5	Isocitrate dehydrogenase [NADP] cytoplasmic	IDH1	31.0886	31.2323	31.0909	30.7828	31.1019	30.9303	31.7091	31.7648	31.5761	30.4581	30.5731	30.6543	30.9357	31.1031	30.8217
O75884;A0A087WYQ5	Putative hydrolase RBBP9	RBBP9	27.6148	28.486	28.0558	27.9929	28.3484	27.7897	27.8439	28.0125	27.8369	27.136	26.9385	27.6739	27.7966	28.2993	28.5606
O75886	Signal transducing adapter molecule 2	STAM2	27.197	26.8078	26.9099	27.1505	26.7577	NaN	NaN	26.8608	NaN	26.865	27.4742	NaN	27.3506	27.148	27.4283
O75907	Diacylglycerol O-acyltransferase 1	DGAT1	27.2323	27.2345	27.1907	27.0228	27.1822	26.6514	26.9553	NaN	NaN	27.2324	26.796	NaN	NaN	27.0357	NaN
O75909;G3V2Q3;G3V5E1;G3V235;H7C3M6;H7C075;Q5VT40	Cyclin-K	CCNK	27.6094	27.8474	27.0234	27.5372	27.2557	27.1731	27.4849	27.3253	27.0096	27.2651	26.8224	27.6125	27.2423	26.6748	27.0986
O75911;Q5SUY4	Short-chain dehydrogenase/reductase 3	DHRS3	26.5746	26.3943	26.5637	25.9001	26.8695	26.7671	26.4114	26.3448	NaN	27.1149	27.2274	26.2325	26.6598	NaN	26.6421
O75915;F8WF90;C9JQU6;F8WF33	PRA1 family protein 3	ARL6IP5	29.3834	28.8867	28.8429	29.2758	28.9209	29.0983	29.1089	28.589	28.4151	28.9184	28.7635	28.5233	28.5669	29.0601	28.9132
O75925;B4DGW0	E3 SUMO-protein ligase PIAS1	PIAS1	25.8268	26.0497	25.7813	26.1541	25.9302	NaN	26.0385	26.6653	26.2547	26.1704	25.8983	27.0236	26.373	25.9595	NaN
O75934	Pre-mRNA-splicing factor SPF27	BCAS2	28.9755	29.4836	29.4695	29.3104	29.4236	29.197	29.0774	29.3787	29.3823	28.5845	29.4967	29.2145	29.1125	28.9233	28.8726
O75935;X6RA56;X6RCK5;X6RLR1	Dynactin subunit 3	DCTN3	28.5933	28.4756	28.4487	27.8181	28.4819	28.1964	NaN	NaN	28.1729	28.0138	NaN	28.7114	28.5024	28.5509	27.9306
O75937;S4R3J5	DnaJ homolog subfamily C member 8	DNAJC8	29.8578	30.201	30.1172	30.0409	30.1502	30.0432	30.2049	30.0607	30.5766	30.0058	29.4638	29.8219	30.0576	29.72	30.1375
O75940	Survival of motor neuron-related-splicing factor 30	SMNDC1	29.0426	29.3696	29.0498	28.6061	28.8197	28.5456	28.3457	28.5712	28.8287	28.1426	28.5433	28.509	28.8592	28.3896	28.7696
O75947;F5H608	ATP synthase subunit d, mitochondrial	ATP5H	31.2966	31.4799	31.7373	31.5474	31.9784	31.8666	31.4379	31.8016	31.8082	31.5479	31.6739	31.8095	31.6819	31.6469	31.6514
O75955;A2AB10;A2AB09;A2AB12;A2AB13;A2AB11;A2ABJ5	Flotillin-1	FLOT1	30.1999	30.3371	30.4894	30.9038	31.0832	30.823	30.5912	30.6692	30.7914	31.1961	31.0545	31.3235	31.5227	31.4831	31.4261
O75962;E7EWP2;E7EPJ7;F5H228;O60229;H7C1X7;A0A087X139;C9IZQ6;H7BXZ5;J3QSW6	Triple functional domain protein	TRIO	26.9953	26.875	27.0705	27.1219	27.3236	27.4036	27.2265	27.1255	26.9671	27.3174	26.7655	27.0586	26.7325	27.5582	26.6757
O75964;E9PN17	ATP synthase subunit g, mitochondrial	ATP5L	30.4523	30.8669	30.6996	31.091	31.0722	30.8067	31.241	31.3157	31.1407	31.2894	31.0437	31.0561	31.1092	30.2351	30.6722
O75976;J3QQJ4;J3QRJ9	Carboxypeptidase D	CPD	28.9271	28.96	29.01	29.0131	29.2267	28.886	29.0025	28.567	28.593	28.9007	29.0647	29.2507	29.2147	29.3447	29.3969
O76003	Glutaredoxin-3	GLRX3	32.1381	32.2289	32.2465	32.0408	31.9947	32.538	32.0818	32.3749	32.2622	32.2757	32.0618	31.9426	31.9612	31.8737	31.8947
O76021;J3QSV6;I3L3U9;I3L3C4;I3L234;J3KPU7;I3L2F2;I3L4T8;I3L1Y4;I3L1A3	Ribosomal L1 domain-containing protein 1	RSL1D1	32.3374	32.5179	32.5114	32.2356	32.2301	32.1356	32.2549	32.3384	32.2371	32.4371	32.1964	32.2707	32.2136	32.0648	32.2583
O76024	Wolframin	WFS1	NaN	NaN	NaN	NaN	23.1898	23.3309	NaN	NaN	NaN	NaN	NaN	23.194	NaN	23.4591	23.4045
O76031;H0YM48	ATP-dependent Clp protease ATP-binding subunit clpX-like, mitochondrial	CLPX	30.0841	30.3533	30.0321	30.4464	30.3251	30.3579	30.11	30.0764	30.1055	30.3915	30.2597	30.7323	30.6112	30.5237	30.4994
O76070;F8W754;Q16143;G4Y816	Gamma-synuclein	SNCG	31.5635	31.4941	31.5773	31.6303	31.7704	31.2269	31.7311	31.9232	31.9638	31.4344	31.3037	31.7206	31.3336	31.1422	31.1827
O76071	Probable cytosolic iron-sulfur protein assembly protein CIAO1	CIAO1	28.1773	27.9819	28.0907	28.2371	28.3344	28.403	28.4921	28.5036	28.3102	28.4385	28.572	28.7817	28.3387	28.001	28.1098
O76094;D6RDY6;R4GNC1	Signal recognition particle subunit SRP72	SRP72	31.4481	31.4136	31.2822	31.0637	31.2748	30.9259	30.8803	31.1802	31.3144	31.1768	30.9955	31.215	31.443	31.0083	31.3512
O94760	N(G),N(G)-dimethylarginine dimethylaminohydrolase 1	DDAH1	30.8636	30.8866	30.8692	31.0015	31.0305	31.0024	31.0084	31.0287	30.8872	30.798	31.0695	31.0876	30.9564	30.8108	30.9552
O94763;I3L280;I3NI51	Unconventional prefoldin RPB5 interactor 1	URI1	28.8265	28.9001	28.8539	29.0095	28.7872	28.8644	28.2446	28.3773	28.6703	28.4356	28.557	28.0377	28.5781	28.5559	28.4733
O94776	Metastasis-associated protein MTA2	MTA2	31.2492	31.2259	31.2825	31.4285	31.4796	31.3667	31.3441	31.4043	31.3094	31.2779	31.5083	31.6538	31.5144	31.573	31.3732
O94804	Serine/threonine-protein kinase 10	STK10	25.9666	26.3101	25.7714	25.6424	NaN	25.8325	25.6734	NaN	NaN	25.8014	26.4474	NaN	25.8008	NaN	25.8719
O94806;Q15139;A0A087X0K6;F8WBA3;H7C172;H0Y5M6	Serine/threonine-protein kinase D3	PRKD3	25.4861	24.7296	26.1554	26.3164	26.2541	26.4776	26.3511	26.766	26.4318	26.5943	26.3418	26.6702	26.5932	25.7679	26.4516
O94808;E5RJP4	Glutamine--fructose-6-phosphate aminotransferase [isomerizing] 2	GFPT2	26.2619	26.9086	26.2058	25.663	26.5019	26.4413	26.5581	26.2964	26.0472	25.938	25.5565	25.6581	26.2794	26.2119	26.092
O94822;S4R3T2	E3 ubiquitin-protein ligase listerin	LTN1	28.9993	29.3529	29.3266	28.9857	29.1952	28.9963	28.954	28.9287	28.6669	28.9136	29.0151	29.2273	29.2571	28.8864	28.6468
O94826	Mitochondrial import receptor subunit TOM70	TOMM70A	30.8228	30.7455	31.1031	30.6948	30.7271	30.7964	31.3033	31.3812	31.3027	30.7493	30.5623	31.0001	30.6313	30.4481	30.4002
O94830;E9PIF5;H0YF30;E9PKE6	Phospholipase DDHD2	DDHD2	27.1976	NaN	NaN	27.2576	27.4287	NaN	NaN	NaN	NaN	27.3645	NaN	NaN	NaN	NaN	NaN
O94842;O15405;O94900;Q96NM4	TOX high mobility group box family member 4	TOX4	26.2818	26.308	26.5324	26.1457	26.3737	26.3966	26.8395	26.7791	26.6768	26.3493	26.3025	26.7747	25.7924	26.131	26.0196
O94855;E9PDM8;E9PC44	Protein transport protein Sec24D	SEC24D	30.3811	30.3111	30.2104	30.1372	29.8159	29.8043	29.6477	29.7988	29.8688	29.8244	29.6827	29.7375	30.077	29.6588	29.5705
O94874	E3 UFM1-protein ligase 1	UFL1	30.4331	30.2598	30.7035	30.2864	30.2993	30.3237	30.0986	30.4141	30.1888	30.0701	30.379	30.2204	30.2557	30.2536	29.9975
O94875;H7BXR3;H7C1R7;H7BZK1;C9J3W4;C9JL62;C9IZ89;H7BZX1	Sorbin and SH3 domain-containing protein 2	SORBS2	27.262	27.3632	27.2063	27.8128	28.3317	27.7633	28.01	28.2709	28.2377	27.945	28.0612	28.6015	28.4479	27.8038	28.0537
O94880	PHD finger protein 14	PHF14	26.9486	26.9344	26.4878	27.1426	27.0475	27.3644	27.172	27.1543	27.1402	27.4901	27.1451	27.897	27.1709	26.961	27.2673
O94886;X6RI56	CSC1-like protein 1	TMEM63A	26.5034	27.3444	NaN	27.3518	26.9074	27.2783	NaN	27.3933	27.5784	28.608	27.417	NaN	27.4653	NaN	NaN
O94888;C9JAT7;F8WB69;C9JD50;H7BYF4	UBX domain-containing protein 7	UBXN7	30.4232	30.1001	30.343	29.8592	30.0804	29.9575	29.8872	29.8844	30.0409	29.8595	29.6793	29.7308	30.2319	29.887	29.8335
O94903;E5RG77;H0YBG2;E5RFX7;E5RFZ4	Proline synthase co-transcribed bacterial homolog protein	PROSC	26.5979	27.2777	26.998	27.2113	27.0067	26.9776	28.4536	28.237	27.0638	27.353	26.9966	27.8935	27.5699	26.3446	27.0151
O94906	Pre-mRNA-processing factor 6	PRPF6	30.049	29.8308	29.9187	30.3914	30.2127	29.8758	30.4245	30.3194	30.3985	30.3987	30.2078	30.3117	30.2268	30.5253	30.4487
O94913;E9PQ01;E9PKN0;E9PNY7	Pre-mRNA cleavage complex 2 protein Pcf11	PCF11	26.3103	26.5331	26.9969	27.0756	27.3596	26.9264	26.9032	27.0485	26.4569	26.6583	27.1368	27.3114	27.2133	NaN	26.13
O94915;F2Z2S2;D6RJI4;H0Y9X0	Protein furry homolog-like	FRYL	26.7982	27.1133	26.9946	27.0156	27.1898	27.1193	27.5428	27.4118	27.2475	27.2161	26.627	27.6915	27.1818	27.0755	26.8939
O94916	Nuclear factor of activated T-cells 5	NFAT5	NaN	25.8759	25.7291	NaN	25.4054	NaN	25.3299	25.4733	NaN	NaN	25.4985	NaN	25.6577	25.908	NaN
O94919	Endonuclease domain-containing 1 protein	ENDOD1	25.7589	26.1137	25.7246	26.2256	NaN	NaN	25.7937	NaN	NaN	NaN	NaN	26.2488	26.1824	25.8475	26.1095
O94925;H7BZD1;C9JIJ6	Glutaminase kidney isoform, mitochondrial	GLS	26.9114	27.1359	27.127	27.2582	26.5093	27.2817	27.2781	26.9941	27.3576	27.9229	27.2921	27.9628	27.5404	27.9168	27.8075
O94927;K7EQ61	HAUS augmin-like complex subunit 5	HAUS5	26.3418	26.6795	26.7421	26.6078	27.6442	27.0515	26.8986	26.9821	26.9546	26.91	27.0612	26.8073	27.2273	26.9125	26.9673
O94966	Ubiquitin carboxyl-terminal hydrolase 19	USP19	26.7852	26.6528	26.654	26.6483	26.7052	26.6288	26.561	26.5331	26.1586	26.093	26.8127	26.2827	26.4644	26.8658	27.1282
O94967;E9PKZ6;E9PR96	WD repeat-containing protein 47	WDR47	26.1528	25.6714	25.4364	26.1564	25.8902	25.3687	26.259	25.8066	25.7434	26.1226	25.8619	25.7199	25.5175	25.5577	25.5623
O94973;E9PR62;H0YEG0;E9PNC4;H0YDE9;E9PQP4;M0R2D9	AP-2 complex subunit alpha-2	AP2A2	30.4498	30.5327	30.6119	30.3416	30.416	30.3806	30.5749	30.4816	30.591	30.3864	30.0205	30.1984	30.2944	29.8677	29.6092
O94992	Protein HEXIM1	HEXIM1	28.067	28.4976	28.5596	27.6907	27.4757	27.8271	27.6622	27.7977	27.9902	27.3436	27.4161	28.1114	27.7931	27.4535	27.4951
O95049;K7ESC0	Tight junction protein ZO-3	TJP3	26.1598	26.0943	NaN	26.5901	27.0204	26.4045	26.5102	26.3833	26.573	26.8319	26.7893	26.9435	26.8937	27.0967	26.5234
O95059	Ribonuclease P protein subunit p14	RPP14	25.5915	26.0147	25.8509	26.1172	NaN	NaN	25.2232	25.1793	NaN	NaN	25.7044	NaN	25.5475	25.581	NaN
O95071;E7EMW7;E7ET84;E5RFK7;H0YBB4;H0YAV7	E3 ubiquitin-protein ligase UBR5	UBR5	30.7073	30.757	30.7123	30.7244	30.8156	30.7578	30.6013	30.7267	30.7916	30.6055	30.6592	30.7749	30.8348	30.7904	30.894
O95084;E9PRR2	Serine protease 23	PRSS23	27.1407	26.5434	26.5241	27.4108	27.1588	27.4117	NaN	26.1011	26.8385	27.1597	27.4163	27.016	27.5179	27.6682	27.9195
O95104	Splicing factor, arginine/serine-rich 15	SCAF4	27.6321	27.1454	27.0959	27.1931	27.5405	27.2746	27.3122	28.3358	27.2154	27.2958	27.446	27.887	26.6606	27.3518	27.0534
O95139;A0A087WZX2;Q7Z6M2	NADH dehydrogenase [ubiquinone] 1 beta subcomplex subunit 6	NDUFB6	28.1128	28.1439	28.2174	27.9221	28.4544	28.5043	27.744	27.9573	28.4328	28.4673	28.674	28.4306	28.5069	27.7349	27.908
O95140;Q5JXC5;C9JQT7	Mitofusin-2	MFN2	27.1564	27.3416	27.0556	26.7981	27.047	26.9054	26.8096	25.7816	26.259	27.5756	27.2608	27.1671	27.3327	27.203	27.2255
O95155;K7EP75;K7ERA7;B1AQ61	Ubiquitin conjugation factor E4 B	UBE4B	29.1716	29.1098	29.1839	28.9655	28.9699	29.1731	28.9206	28.9175	28.8992	28.7049	29.125	29.0014	29.1029	28.8136	28.9141
O95159;E9PQ47;E9PNY1;E9PMQ3;E9PQA5;E9PJX1;E9PJ47;H0YCU8	Zinc finger protein-like 1	ZFPL1	27.3871	27.9205	27.7786	27.6747	27.8724	27.9359	28.3387	28.152	27.9103	27.9078	28.0081	28.2479	28.1467	28.0059	27.8388
O95163;F5H2T0;H0YDF3	Elongator complex protein 1	IKBKAP	30.0702	30.1893	30.2471	30.0445	30.3286	30.2805	30.1546	30.2957	30.3529	30.2199	30.1218	30.219	30.4207	30.28	30.2896
O95167;H7C0D7;S4R3I5;H7C2R1;A8MVM8;S4R3T6;A8MYJ8	NADH dehydrogenase [ubiquinone] 1 alpha subcomplex subunit 3	NDUFA3	NaN	26.3515	NaN	NaN	25.7293	26.1842	25.8886	25.9426	27.0418	NaN	NaN	NaN	NaN	NaN	NaN
O95168;C9JXQ9;F2Z3P9	NADH dehydrogenase [ubiquinone] 1 beta subcomplex subunit 4	NDUFB4	29.5104	29.3109	29.5339	29.637	29.4614	29.5672	29.3964	29.6248	29.9499	29.7256	29.5949	29.7605	29.7525	29.2757	29.3368
O95169;K9J7I2;E9PQ68;E9PIZ8	NADH dehydrogenase [ubiquinone] 1 beta subcomplex subunit 8, mitochondrial	NDUFB8	27.1267	27.4117	27.8747	27.7439	27.873	27.7795	28.0802	28.0081	27.6802	27.9912	28.018	28.505	28.3059	27.7828	27.8827
O95182;M0R0N0;M0R1K9	NADH dehydrogenase [ubiquinone] 1 alpha subcomplex subunit 7	NDUFA7	29.0589	29.3277	29.4987	28.9177	29.0259	29.4517	29.6324	29.3587	29.7442	29.5786	29.7573	29.7669	29.4219	29.3746	29.6241
O95197;B7Z4M1;F5H891;F5GWG7;F5H617	Reticulon-3;Reticulon	RTN3	NaN	NaN	28.6925	28.4907	28.3333	28.2094	28.3178	28.7477	28.9825	25.6737	28.2447	27.3843	28.4506	28.1342	NaN
O95202	LETM1 and EF-hand domain-containing protein 1, mitochondrial	LETM1	31.4471	31.6934	31.5031	31.4131	31.6793	31.3699	31.3021	31.3598	31.2705	31.471	31.4446	31.6625	31.4821	31.347	31.3696
O95210	Starch-binding domain-containing protein 1	STBD1	27.4794	27.7646	27.3336	27.3161	27.5015	27.0012	27.3377	27.5131	27.6903	27.3959	27.0383	27.568	27.2199	NaN	27.1641
O95218	Zinc finger Ran-binding domain-containing protein 2	ZRANB2	29.9342	29.9512	30.0193	30.0385	30.151	29.787	30.2793	30.2169	29.7518	29.881	29.9512	30.1132	30.1096	29.7067	29.9843
O95219;F8W9T3;F8WDD4	Sorting nexin-4	SNX4	26.0361	NaN	25.8019	26.0688	NaN	25.8804	NaN	26.3112	25.7487	25.7248	NaN	26.2252	26.18	25.8851	25.4963
O95235;D6R9E4;D6RBN1	Kinesin-like protein KIF20A	KIF20A	26.3444	26.0724	26.0575	26.3248	26.3328	26.0389	26.2222	26.723	26.3092	26.3158	26.0649	NaN	26.1306	26.3807	26.425
O95239	Chromosome-associated kinesin KIF4A	KIF4A	28.5278	28.1948	28.6975	29.1816	29.0603	29.2089	28.9548	29.3518	29.097	29.1886	29.1725	29.4069	29.1688	29.2053	29.3062
O95251;E7EUP3;H3BMX5	Histone acetyltransferase KAT7	KAT7	27.3234	27.7157	27.8062	28.1757	27.9262	28.1509	27.7032	27.6073	27.4092	28.2822	28.3628	27.9241	28.2179	27.2562	27.0724
O95292;E5RK64	Vesicle-associated membrane protein-associated protein B/C	VAPB	30.4231	30.8836	29.9408	30.4433	29.7605	29.9249	30.4459	30.3329	30.3325	30.8218	29.8346	30.356	29.539	29.9648	29.9031
O95295	SNARE-associated protein Snapin	SNAPIN	27.6443	27.8665	28.4625	27.5054	27.9112	27.578	28.2032	27.6501	28.0224	27.9144	28.0316	28.1752	28.2503	27.439	27.3598
O95297;Q9UEL6	Myelin protein zero-like protein 1	MPZL1	28.3432	28.3203	28.9764	28.3916	28.7155	28.9158	28.8646	29.019	29.1342	28.396	28.1597	28.636	29.0317	28.8029	28.2076
O95298;E9PM14;A0A087WUM3;E9PQ53;E9PRJ5;E9PRQ4;A0A087WY27	NADH dehydrogenase [ubiquinone] 1 subunit C2;NADH dehydrogenase [ubiquinone] 1 subunit C2, isoform 2	NDUFC2;NDUFC2-KCTD14	28.9423	28.9531	29.0032	29.2299	29.4839	29.1586	29.201	29.288	29.1179	29.6434	29.2374	29.4135	29.4578	29.4217	29.212
O95302;C9J4P8;Q75LS8	Peptidyl-prolyl cis-trans isomerase FKBP9	FKBP9	28.9694	29.4952	29.4826	29.5769	29.9994	30.0705	29.7791	30.126	29.9198	29.4667	29.525	29.9116	29.8634	29.3746	29.6739
O95336;M0R261;M0R0U3;M0R1L2	6-phosphogluconolactonase	PGLS	31.0106	31.1128	31.0525	31.1806	31.4512	31.2295	31.4254	31.3647	31.2971	31.4415	31.1826	31.402	31.2729	31.134	31.3827
O95340	Bifunctional 3-phosphoadenosine 5-phosphosulfate synthase 2;Sulfate adenylyltransferase;Adenylyl-sulfate kinase	PAPSS2	30.2626	30.3044	30.2985	30.1445	30.0971	29.9761	30.1208	30.1939	30.1806	30.0779	30.2015	30.1285	30.2519	30.2175	30.1981
O95347;Q5T821	Structural maintenance of chromosomes protein 2	SMC2	31.3392	31.6575	31.8338	31.69	32.0882	31.9901	31.8718	32.0608	31.9932	31.8145	31.961	32.0371	32.0114	32.1694	31.9269
O95352;C9J415;C9JFF4;C9JE55;H7C2R3;H7BZ92;H7C2J8;C9JGL2;F8WDY9;C9JNU2;C9JKA3;H7C059	Ubiquitin-like modifier-activating enzyme ATG7	ATG7	29.0816	29.2774	29.1085	28.9129	29.0463	28.5506	29.1432	29.1576	29.2686	28.8735	28.8714	28.9759	28.8746	28.5466	28.6465
O95361;H0Y626;B3KP96;Q309B1;K7ENN8;K7EL43;I3L3K9;I3L2F3;J3QL38;J3QKY5	Tripartite motif-containing protein 16	TRIM16	25.7034	26.487	25.9477	26.2974	26.1949	26.1212	26.6217	26.9139	26.9364	26.2137	26.1206	25.8331	26.008	25.885	25.8729
O95363;Q5JRF7	Phenylalanine--tRNA ligase, mitochondrial	FARS2	NaN	NaN	NaN	26.3693	26.2213	NaN	26.7922	NaN	26.7099	NaN	26.0454	NaN	26.8576	26.8949	NaN
O95365	Zinc finger and BTB domain-containing protein 7A	ZBTB7A	25.5084	24.9616	25.3808	25.78	25.0943	25.492	25.2286	25.1089	25.8392	25.423	25.4592	25.3128	24.8977	25.2203	25.5078
O95372;Q5QPQ1;Q5QPQ0;Q5QPQ3;Q5QPQ2;Q5QPN9;Q5QPN5	Acyl-protein thioesterase 2	LYPLA2	29.4329	29.2867	29.6078	29.5692	29.2416	29.3238	29.1202	29.2784	29.5824	29.0975	29.2078	29.1382	29.2466	29.1151	29.4852
O95373;E9PLJ0;E9PLB2	Importin-7	IPO7	32.5924	32.6663	32.5738	32.6094	32.4657	32.6316	32.5606	32.5636	32.6671	33.0428	32.7974	32.9697	32.8273	32.9108	32.642
O95376;C9JCL4;F8WCS4;C9JBC5;C9JZ71	E3 ubiquitin-protein ligase ARIH2	ARIH2	NaN	26.4394	26.7162	NaN	26.4411	26.771	27.2155	26.9882	27.0347	NaN	26.2286	27.0865	26.2428	NaN	26.5516
O95391;E5RGM7;E5RK41	Pre-mRNA-splicing factor SLU7	SLU7	26.4963	26.498	26.7174	27.1869	27.0269	26.1876	26.7003	27.4785	26.4955	27.3767	27.0707	NaN	27.2195	27.0878	26.5968
O95394;A0A087WT27;J3KN95;D6RCQ8;D6RF77;D6RIS6;H0Y8I3;H0Y987;D6RCD1;D6RC77	Phosphoacetylglucosamine mutase	PGM3	30.8821	31.0707	30.7841	30.4454	30.4233	30.5263	30.2493	30.1454	30.4149	30.5489	30.4647	30.5884	30.7309	30.4416	30.6032
O95396	Adenylyltransferase and sulfurtransferase MOCS3;Molybdopterin-synthase adenylyltransferase;Molybdopterin-synthase sulfurtransferase	MOCS3	26.3019	NaN	26.5869	26.9435	26.5349	26.6618	26.385	26.4012	27.1502	26.3066	25.7658	26.9437	26.6157	25.9299	NaN
O95400	CD2 antigen cytoplasmic tail-binding protein 2	CD2BP2	27.0527	26.8131	26.9012	27.5968	NaN	26.7514	26.9723	27.1431	27.0139	NaN	27.3649	NaN	27.1031	26.7925	NaN
O95425	Supervillin	SVIL	27.1413	27.4372	26.9235	27.5694	27.4896	27.2278	27.4405	27.7015	27.5376	26.9756	27.2774	27.4875	27.7916	26.806	27.2952
O95427;K7EM62;K7ERX5;K7EL34;K7EK83;K7EPJ2;K7ELE1;K7EID9;K7ESH9;K7EQG0	GPI ethanolamine phosphate transferase 1	PIGN	NaN	NaN	NaN	NaN	NaN	NaN	NaN	NaN	NaN	NaN	NaN	NaN	24.2571	25.4444	26.2683
O95433;G3V438;H0YJG7;H0YJU2;G3V3W9;H0YJG6;H0YJ63	Activator of 90 kDa heat shock protein ATPase homolog 1	AHSA1	31.0232	31.5005	31.4149	31.2681	31.1194	31.2014	30.8062	30.8082	31.3167	30.8831	31.1584	31.019	31.3064	30.7224	30.7939
O95453;B4DSB0;H3BRK1;F5H1Z4	Poly(A)-specific ribonuclease PARN	PARN	30.635	30.6148	30.7764	30.4582	30.6312	30.468	30.543	30.3734	30.5009	30.305	30.3793	30.4356	30.5645	30.4608	30.407
O95456;F8WBH7	Proteasome assembly chaperone 1	PSMG1	29.7855	30.0687	29.9347	30.0641	30.2209	29.8525	30.2893	30.2624	30.2775	29.9276	29.9252	30.3251	30.072	29.8468	30.2125
O95466;K7EJE6;K7EK60	Formin-like protein 1	FMNL1	27.0014	26.9759	26.2581	26.5467	26.3624	26.5812	26.7847	26.0228	NaN	26.1183	25.8801	NaN	NaN	NaN	NaN
O95470;H0Y3V8	Sphingosine-1-phosphate lyase 1	SGPL1	26.6769	26.4476	26.7379	27.4029	27.2505	27.7787	27.6857	27.116	27.8343	26.9589	27.2732	27.6029	27.1767	NaN	26.8156
O95478;H0YAI9	Ribosome biogenesis protein NSA2 homolog	NSA2	28.9422	28.9452	29.1664	29.0746	29.0752	29.0527	28.8171	28.9323	29.1002	29.0406	28.9827	29.2621	29.2988	29.22	29.1856
O95486;H0Y9J6	Protein transport protein Sec24A	SEC24A	29.6066	29.6744	29.5432	29.3498	29.2621	29.299	29.0439	29.0942	28.9049	29.0304	29.1399	29.3789	29.3715	28.7379	28.8966
O95487	Protein transport protein Sec24B	SEC24B	29.355	29.2298	29.2003	29.3284	29.1743	29.4706	29.1844	29.3672	29.1568	28.9786	29.3598	29.323	29.0681	28.9171	28.6631
O95544;J3KTI3	NAD kinase	NADK	25.2555	26.1736	26.1989	26.0665	26.5701	26.5789	26.6382	26.6996	26.6535	NaN	25.3516	26.149	26.4829	25.885	25.6813
O95551;X6R5A3	Tyrosyl-DNA phosphodiesterase 2	TDP2	26.3374	26.6075	27.0437	26.1795	27.35	27.7007	27.0061	27.3879	27.4661	26.7854	26.5063	27.313	NaN	27.1264	25.8488
O95563;Q5R3B4	Mitochondrial pyruvate carrier 2	MPC2	26.2431	25.9997	26.296	26.2123	26.2872	26.5037	26.2049	25.8916	26.5398	NaN	NaN	NaN	26.5966	26.1591	26.6099
O95571;M0QXB5;M0QY80;M0QX80	Persulfide dioxygenase ETHE1, mitochondrial	ETHE1	29.4608	29.6083	29.6453	29.1492	29.4133	28.9764	29.0257	29.2813	28.9182	29.2083	28.6032	29.402	29.4194	28.8451	28.8968
O95573;H7C260;H7BYZ7;F5GWH2;F5H062;C9JC11	Long-chain-fatty-acid--CoA ligase 3	ACSL3	31.2303	31.1466	31.1588	31.121	31.181	31.1102	31.0746	30.9969	31.2219	31.1681	31.2529	31.3723	31.4168	31.1627	31.2144
O95602;B9ZVN9	DNA-directed RNA polymerase I subunit RPA1;DNA-directed RNA polymerase	POLR1A	29.6487	29.6209	29.6911	29.6699	29.492	29.6986	29.3722	29.1692	29.4442	29.8767	29.9263	29.9489	29.9316	29.8859	30.0544
O95613;H7C2A3	Pericentrin	PCNT	27.138	NaN	NaN	26.1529	NaN	NaN	26.5673	NaN	26.143	26.819	26.7655	26.7895	NaN	26.8579	NaN
O95630;C9JK83;C9JEK5;F5H5B9	STAM-binding protein	STAMBP	28.8863	29.0381	28.7314	28.8634	28.891	28.9708	29.1396	29.0944	29.2459	28.7156	28.4219	29.4111	28.7057	28.161	28.412
O95639;B7Z7B0;C9JEV9;H7C419;C9K0K2;H7C016	Cleavage and polyadenylation specificity factor subunit 4	CPSF4	27.5008	27.4516	27.381	27.3761	27.8329	27.9089	27.5166	27.6235	27.9552	27.1957	27.6828	27.9614	27.8177	27.7571	27.8521
O95671	N-acetylserotonin O-methyltransferase-like protein	ASMTL	29.612	29.6428	29.4016	29.5964	29.3563	29.2198	29.5089	29.3215	29.218	29.6146	29.2565	29.6627	29.5945	29.9639	29.7934
O95672;H7C3M0	Endothelin-converting enzyme-like 1	ECEL1	26.9668	28.0196	27.8556	28.6739	28.735	29.0873	28.7455	28.9455	29.4501	28.7847	28.449	28.7145	28.766	28.566	28.5686
O95696;J3KQ61	Bromodomain-containing protein 1	BRD1	NaN	26.8311	26.847	27.1829	27.0385	27.3453	26.8726	27.6708	28.0279	27.0987	26.5162	27.7629	27.2787	26.4889	27.1817
O95714;Q9BVR0;H3BUQ1	E3 ubiquitin-protein ligase HERC2	HERC2	27.4155	27.5626	27.5546	27.734	27.5065	26.9909	27.5924	27.7693	26.7008	27.2251	27.9046	27.9549	27.626	27.3379	27.0961
O95716;P20337;P20336;M0R257	Ras-related protein Rab-3D;Ras-related protein Rab-3B;Ras-related protein Rab-3A	RAB3D;RAB3B;RAB3A	25.9263	26.5216	26.102	26.3291	26.3683	25.9728	26.6988	26.3438	25.5659	26.1103	26.8227	26.3683	26.6922	26.7326	NaN
O95721;C9JAF7	Synaptosomal-associated protein 29;Synaptosomal-associated protein	SNAP29	26.4203	26.6284	27.0039	27.2756	27.1985	27.1209	27.3259	27.1917	27.309	26.7182	27.0294	27.6169	26.7569	27.2794	27.4601
O95747;C9JIG9;Q9UEW8	Serine/threonine-protein kinase OSR1	OXSR1	29.6843	29.7121	29.5431	29.9289	29.676	30.1036	29.5286	29.2611	29.7613	29.6064	29.8241	29.5974	29.8965	29.7319	30.0831
O95749;C9J6G3;C9J7M1	Geranylgeranyl pyrophosphate synthase	GGPS1	27.9401	27.7708	27.5821	28.1628	28.2901	27.915	28.2176	28.0914	27.9075	27.9031	28.1889	28.0411	28.3632	28.2853	27.9422
O95757;E9PDE8;D6RJ96	Heat shock 70 kDa protein 4L	HSPA4L	30.7202	30.6477	30.5627	30.3417	30.3374	30.2119	30.484	30.5757	30.7839	30.3772	30.4023	30.4484	30.5394	30.4506	30.4105
O95758;X6R242;B1ALY4	Polypyrimidine tract-binding protein 3	PTBP3	29.356	29.6096	29.3775	29.4027	29.2028	29.1594	28.4115	28.8551	28.6539	29.2999	29.3611	29.0283	29.5202	29.3369	29.3764
O95777;F2Z2Y6;C9JIZ0;C9JNV3	U6 snRNA-associated Sm-like protein LSm8	LSM8	28.1528	28.255	28.9278	28.3003	28.3134	28.9311	28.5265	28.7889	28.8022	28.1532	28.1111	28.8677	28.6846	28.8303	27.8176
O95782	AP-2 complex subunit alpha-1	AP2A1	30.766	30.7436	30.867	31.0182	31.0037	31.1529	30.9952	31.0911	31.0239	31.0336	31.1854	31.1838	31.078	31.1688	31.1486
O95786;A2A376	Probable ATP-dependent RNA helicase DDX58	DDX58	24.5557	25.3814	25.3683	25.7866	26.0084	25.9197	25.6043	NaN	25.486	25.6912	25.8143	25.0659	25.7333	26.397	26.3115
O95801;Q5TA95	Tetratricopeptide repeat protein 4	TTC4	28.4377	28.59	27.4637	27.9938	27.4709	27.2858	27.7609	27.1892	27.477	28.4171	27.745	26.9946	27.4367	27.2575	27.7147
O95816	BAG family molecular chaperone regulator 2	BAG2	29.7898	30.1142	29.7947	29.9137	30.3694	30.1535	30.2824	30.4708	30.3172	30.4777	30.0146	30.4958	29.979	30.2476	29.7877
O95817	BAG family molecular chaperone regulator 3	BAG3	29.5304	29.401	29.565	29.3318	29.1607	29.0701	29.0568	29.23	29.4777	29.1627	28.933	28.9138	29.1466	29.4707	29.3018
O95822	Malonyl-CoA decarboxylase, mitochondrial	MLYCD	26.6333	26.0026	25.5005	26.1186	25.5675	25.5986	25.6877	26.6062	26.318	25.7492	25.6069	26.6859	25.6065	25.5331	25.8373
O95831;E9PMA0	Apoptosis-inducing factor 1, mitochondrial	AIFM1	32.6086	32.4918	32.527	32.4567	32.3794	32.3305	32.0917	32.0921	32.5684	32.3192	32.0652	32.2349	32.2706	32.0832	32.1641
O95834	Echinoderm microtubule-associated protein-like 2	EML2	31.4525	31.5878	31.3115	31.7606	31.4544	31.6852	31.4041	31.4393	31.7764	31.6565	31.7192	31.3595	31.3196	31.1293	31.3115
O95857;F8VS78;F8VWE0;Q12999	Tetraspanin-13;Tetraspanin-31	TSPAN13;TSPAN31	26.9036	26.9476	27.1541	26.7963	NaN	NaN	NaN	NaN	NaN	27.2418	NaN	NaN	27.3385	27.3694	27.547
O95861;A6NF51;F8W1J0;F8VZG4;F8VVW8;F8VRY7	3(2),5-bisphosphate nucleotidase 1	BPNT1	29.7456	30.0366	30.1126	30.2099	30.1821	30.2897	30.2894	30.4917	30.4714	30.1524	30.1964	29.8244	30.2666	29.966	30.3183
O95865;Q5SSV3;Q5SRR8;H0Y7N1	N(G),N(G)-dimethylarginine dimethylaminohydrolase 2	DDAH2	26.5087	26.6442	26.6274	26.7503	26.9702	26.8209	27.2192	27.3502	27.4741	26.5634	26.5196	26.7288	26.5602	26.4497	26.1217
O95870;F2Z3G6;F2Z3H2	Abhydrolase domain-containing protein 16A	ABHD16A	28.3715	28.3645	28.3902	27.5615	28.1722	28.1032	27.9245	28.0162	27.6071	28.2694	28.5707	28.608	28.6854	28.4549	28.6406
O95881	Thioredoxin domain-containing protein 12	TXNDC12	30.5841	30.4322	30.5734	30.9248	31.0106	30.9517	30.4657	30.383	30.4047	30.7244	30.8627	30.5276	30.6668	31.2266	31.3448
O95905;C9J316;F2Z2R1;C9JGV1	Protein SGT1	ECD	26.6369	26.4069	26.1426	NaN	26.5799	26.6022	26.3635	26.4617	NaN	26.4787	26.3246	26.1432	26.134	25.8894	25.9528
O95926	Pre-mRNA-splicing factor SYF2	SYF2	NaN	25.196	25.9387	25.7482	25.902	NaN	NaN	26.0972	NaN	NaN	26.3597	26.1289	26.179	25.6304	25.5781
O95983;K7EIE8;A0A087X1H1;A0A087WT34	Methyl-CpG-binding domain protein 3	MBD3	27.1575	27.1632	26.9179	27.6273	27.2018	27.1655	27.2654	26.4639	26.7123	27.6938	27.5406	26.8049	27.7297	27.8987	27.3446
O95985;H0Y6W0;H7C4B0;C9JEI7;C9JKE2;C9JT00;F2Z2A5	DNA topoisomerase 3-beta-1;DNA topoisomerase	TOP3B	27.035	26.9683	26.4576	27.2783	26.1471	26.857	26.853	26.798	26.5045	26.9184	26.7778	26.9043	26.8967	27.5597	26.9987
O95994;H7C3Z9;B5MC07;Q8TD06;H7C040;C9J3E2;B5MC62	Anterior gradient protein 2 homolog	AGR2	26.8624	27.83	27.5236	28.4882	28.551	28.7303	28.2551	28.7308	28.6523	28.5847	28.59	28.7252	28.4483	28.1982	28.0208
O95999;A0A087WWW9	B-cell lymphoma/leukemia 10	BCL10	27.4459	27.2412	27.1577	27.6253	28.104	27.7148	27.6876	27.7635	27.2369	27.9631	27.8051	28.0987	27.6923	27.2233	27.1567
O96005;K7EQQ1;K7EJ16;K7ERL5	Cleft lip and palate transmembrane protein 1	CLPTM1	28.7189	28.4198	28.2924	28.3126	28.2395	28.2001	27.7047	28.2015	27.624	28.2253	28.444	28.4789	28.671	29.0192	28.5406
O96006;C9JXP4	Zinc finger BED domain-containing protein 1	ZBED1	29.2038	29.23	29.5966	28.7496	28.9457	28.6886	28.7267	28.943	28.7601	29.7494	29.5439	29.7818	29.7117	29.5396	29.6613
O96008;K7EJ57;K7EKG4	Mitochondrial import receptor subunit TOM40 homolog	TOMM40	30.6247	30.8226	31.2339	31.1268	31.1914	31.2103	31.1232	31.2946	31.5095	31.1308	30.9792	31.3892	31.115	31.3703	31.3449
O96011;H7C3V6	Peroxisomal membrane protein 11B	PEX11B	26.3596	27.0617	26.6323	26.8223	27.3351	26.8421	26.7982	26.6661	26.6948	26.5858	26.4943	27.4723	27.3399	27.6418	27.5566
O96013;M0R0L9;M0R3G6;M0R2X4;M0R1R1	Serine/threonine-protein kinase PAK 4	PAK4	28.5465	28.5501	28.6615	28.6655	28.9625	28.9451	28.9332	28.9091	28.9087	28.6081	28.6511	29.0547	28.9456	28.9213	28.8345
O96017;H0Y820;B7ZBF6;H0Y4V6;B7ZBF2;A0A087X102;B7ZBF7;F8WCV2;B7ZBF8;C9JFD7	Serine/threonine-protein kinase Chk2	CHEK2	27.3094	27.2038	27.3946	27.1734	27.3392	27.5197	27.0672	27.154	27.5146	27.4881	27.4444	27.6297	27.5508	27.3142	27.5409
O96019;H7C5S0;C9JQT2;O94805	Actin-like protein 6A	ACTL6A	30.4681	30.4864	30.9012	30.8076	30.6941	30.9925	30.8274	30.9651	31.2634	30.5692	30.7006	31.2796	30.6594	30.8859	30.9136
O96028;D6R9V2;H0Y9L4;D6RIS1;H0Y9U6	Histone-lysine N-methyltransferase NSD2	WHSC1	26.1621	26.1634	26.1858	26.6678	26.7901	26.5357	26.5806	27.2015	26.633	26.7057	26.7977	27.347	26.9093	27.1651	26.9282
P00338;F5GXY2;F5GYU2;F5GXH2;F5H5J4;F5H6W8;F5GZQ4;Q6ZMR3;F5H8H6;F5GXC7;F5GWW2;A0A087WUM2;P07864;F5GXU1;F5H5G7;F5H155;G3XAP5;F5H245;Q9BYZ2	L-lactate dehydrogenase A chain	LDHA	35.8509	35.718	35.6052	35.4458	35.4428	35.5618	35.712	35.6391	35.6823	35.591	35.7642	35.5419	35.3381	35.7019	35.4186
P00367;P49448	Glutamate dehydrogenase 1, mitochondrial;Glutamate dehydrogenase 2, mitochondrial	GLUD1;GLUD2	31.8825	31.9542	31.9522	31.9747	32.1826	31.9534	31.9824	32.1871	32.1631	31.8098	32.0509	32.0721	32.1863	32.0836	32.1193
P00374;B4DM58;Q86XF0;C9JJ68	Dihydrofolate reductase	DHFR	27.7931	28.5382	28.3722	29.2575	29.6001	29.4056	29.2264	29.7386	29.4356	28.1569	28.6659	28.4748	28.7467	29.0366	28.4563
P00387;B1AHF3	NADH-cytochrome b5 reductase 3;NADH-cytochrome b5 reductase 3 membrane-bound form;NADH-cytochrome b5 reductase 3 soluble form	CYB5R3	32.6066	32.6754	32.548	32.5123	32.2434	32.7356	32.4859	32.1029	32.4794	32.4069	32.5868	32.0115	32.1552	32.2521	32.2032
P00390;E5RI06;H0YC68	Glutathione reductase, mitochondrial	GSR	30.9183	30.8968	30.6681	30.5465	30.92	30.67	31.215	31.0239	31.0886	30.929	30.5317	30.9276	30.6683	30.4507	30.5818
P00395	Cytochrome c oxidase subunit 1	MT-CO1	27.7102	27.4854	25.3801	27.2689	NaN	NaN	NaN	NaN	NaN	NaN	27.1454	NaN	NaN	26.9456	26.0453
P00403	Cytochrome c oxidase subunit 2	MT-CO2	31.421	31.7175	32.0167	31.8757	32.1531	31.8395	31.5182	32.0059	31.8965	31.9271	31.8963	32.0365	32.0717	32.1331	31.9448
P00441;H7BYH4	Superoxide dismutase [Cu-Zn]	SOD1	32.5827	32.4032	32.8163	32.8593	32.7897	32.6194	32.8968	33.1528	33.0321	32.516	32.5592	32.6142	32.6108	32.2074	32.8454
P00491;G3V5M2;G3V2H3;G3V393	Purine nucleoside phosphorylase	PNP	32.1996	31.9565	31.9007	31.6005	31.545	31.7562	31.3647	31.4074	31.346	31.5815	31.543	31.493	31.5024	31.5784	31.8766
P00492;Q9NRG1	Hypoxanthine-guanine phosphoribosyltransferase	HPRT1	31.9854	31.691	31.6081	32.0262	31.6657	32.0213	31.8279	31.7148	31.7975	31.8954	31.6585	31.7117	31.7404	31.7306	31.6099
P00505	Aspartate aminotransferase, mitochondrial	GOT2	33.3291	33.1822	33.1356	33.1495	33.1208	33.0576	33.2246	33.2312	33.1842	32.9553	32.9303	32.7837	33.0713	32.851	32.9518
P00519	Tyrosine-protein kinase ABL1	ABL1	NaN	25.6222	25.3228	NaN	25.8857	NaN	NaN	NaN	NaN	NaN	NaN	NaN	NaN	25.2263	NaN
P00533;E9PFD7;Q504U8;C9JYS6;J3KTI5;H3BLT0	Epidermal growth factor receptor	EGFR	31.3557	31.3754	31.4616	31.2208	31.1761	31.1929	31.2072	31.2409	31.1632	31.0021	31.128	31.1063	31.2497	31.389	31.2297
P00558	Phosphoglycerate kinase 1	PGK1	36.5698	36.8162	36.6918	36.398	36.6787	36.5368	36.7677	36.8281	36.7047	36.6388	36.6253	36.7175	36.6522	36.5412	36.5978
P00568;Q5T9B7;H0Y4J6;H0YID2;Q9Y6K8	Adenylate kinase isoenzyme 1	AK1	31.2526	31.146	31.3795	31.2307	31.1337	31.1679	31.0821	31.1109	31.0341	30.8486	31.0952	31.3152	31.0238	31.1466	31.174
P00813;F5GWI4;F5GXW0;F5GYD4	Adenosine deaminase	ADA	29.5588	29.4153	29.4559	29.6453	29.4915	29.4125	29.9985	29.8703	29.6261	29.2097	29.1556	29.2053	29.1607	29.1605	29.2335
P00966;Q5T6L6;Q5T6L5;Q5T6L7	Argininosuccinate synthase	ASS1	34.1686	34.0027	34.2452	34.3167	34.2669	34.4518	34.5457	34.427	34.4894	34.545	34.393	34.4586	34.2799	34.516	34.402
P01024;M0QXZ3;REV__Q9HAV4	Complement C3;Complement C3 beta chain;C3-beta-c;Complement C3 alpha chain;C3a anaphylatoxin;Acylation stimulating protein;Complement C3b alpha chain;Complement C3c alpha chain fragment 1;Complement C3dg fragment;Complement C3g fragment;Complement C3d fragment;Complement C3f fragment;Complement C3c alpha chain fragment 2	C3	28.3743	28.3331	27.7811	28.3943	28.2322	28.2462	28.1042	27.699	27.4585	27.8465	27.7387	27.9981	27.6508	28.0913	27.5433
P01111	GTPase NRas	NRAS	NaN	NaN	NaN	NaN	NaN	NaN	NaN	NaN	NaN	NaN	NaN	NaN	28.4662	28.0221	28.3935
P01112;G3V4K2;G3V5T7	GTPase HRas;GTPase HRas, N-terminally processed	HRAS	28.9887	29.3622	29.1122	29.4848	29.4173	29.0653	29.2932	29.4395	28.9636	28.7996	28.826	28.936	29.3948	29.0493	28.6448
P01116	GTPase KRas;GTPase KRas, N-terminally processed	KRAS	27.5942	NaN	26.6591	NaN	NaN	26.3627	NaN	NaN	NaN	NaN	NaN	25.9807	NaN	NaN	NaN
P01891	HLA class I histocompatibility antigen, A-68 alpha chain	HLA-A	31.744	31.5312	31.6569	31.4898	31.6316	31.3796	31.4955	31.4792	31.6312	31.6618	31.5192	31.4392	31.7899	32.0454	31.9071
P02545;Q5TCI8;H0YAB0	Prelamin-A/C;Lamin-A/C	LMNA	35.0865	35.1257	35.0909	34.9611	35.044	34.9679	35.224	35.3689	35.4291	34.8093	34.8878	35.1763	34.8966	34.8521	34.9397
P02753;Q5VY30	Retinol-binding protein 4;Plasma retinol-binding protein(1-182);Plasma retinol-binding protein(1-181);Plasma retinol-binding protein(1-179);Plasma retinol-binding protein(1-176)	RBP4	26.1644	NaN	NaN	26.0521	NaN	NaN	NaN	NaN	NaN	NaN	NaN	NaN	NaN	25.7419	25.8159
P02786;G3V0E5;H7C3V5;F8WBE5;Q9UP52	Transferrin receptor protein 1;Transferrin receptor protein 1, serum form	TFRC	33.2446	33.4655	33.3883	32.8214	32.7761	32.8336	33.7917	33.9387	33.7264	33.0051	32.897	33.0447	32.944	33.2824	33.1159
P02792	Ferritin light chain	FTL	27.5993	28.1731	27.8279	27.4776	27.3393	26.9981	25.4952	26.5643	27.2663	27.5931	27.5422	26.9962	27.2002	27.9402	28.8463
P02794;G3V192;G3V1D1;E9PRK8;E9PKY7;E9PPQ4;E9PQR3;E9PKM5;E9PK45	Ferritin heavy chain;Ferritin heavy chain, N-terminally processed;Ferritin	FTH1	31.6268	31.8954	31.5564	31.097	31.2865	31.4689	31.5634	31.414	31.3745	31.0369	31.176	31.0512	31.3645	31.4157	31.6644
P03886	NADH-ubiquinone oxidoreductase chain 1	MT-ND1	26.77	27.1644	27.2993	27.6221	27.7737	27.3876	27.5765	26.6999	27.1236	26.4232	26.8724	28.347	26.7605	26.9171	27.0963
P03905	NADH-ubiquinone oxidoreductase chain 4	MT-ND4	25.208	23.8874	23.7212	24.0523	NaN	24.1602	24.7288	23.6155	23.2792	26.7079	25.7624	24.2193	24.2441	25.5515	NaN
P03915	NADH-ubiquinone oxidoreductase chain 5	MT-ND5	28.5464	28.4852	28.4943	28.5496	28.3833	28.9961	28.0085	27.9045	28.457	28.7802	29.1676	28.3683	28.8766	28.8689	28.7861
P03928	ATP synthase protein 8	MT-ATP8	NaN	NaN	NaN	NaN	26.1203	NaN	NaN	26.3839	26.2054	NaN	25.9326	NaN	NaN	NaN	27.8585
P04004;H0YJW9	Vitronectin;Vitronectin V65 subunit;Vitronectin V10 subunit;Somatomedin-B	VTN	28.4311	28.3088	28.3921	28.8129	28.0728	28.5062	28.5	28.2407	28.3986	26.9375	26.3913	26.7141	26.8654	27.1101	27.8685
P04040	Catalase	CAT	31.4318	31.1755	31.1934	31.4935	31.3794	31.1952	31.0839	31.0737	30.9604	31.3639	31.3472	31.5658	31.4353	31.5862	31.41
P04062	Glucosylceramidase	GBA	28.0546	28.0703	28.2455	28.6574	28.6359	28.7334	28.4325	28.7901	28.3758	28.5227	28.7762	29.0973	28.667	28.2203	28.7227
P04075;J3KPS3;H3BQN4;H3BUH7;H3BR04;H3BMQ8;H3BU78;H3BR68	Fructose-bisphosphate aldolase A	ALDOA	35.2931	35.2949	35.2722	34.9714	35.185	35.0261	35.1371	35.2364	35.2033	35.1515	35.1041	35.251	35.1208	35.3661	35.317
P04080	Cystatin-B	CSTB	31.4747	31.8173	31.7164	30.8142	31.7905	31.1698	32.561	32.7258	32.3656	30.9016	31.0581	31.1874	31.3407	31.4359	31.5049
P04083;Q5T3N1;Q5T3N0;Q7L4P6	Annexin A1;Annexin	ANXA1	34.3678	34.5961	34.4848	34.2425	34.3551	34.1917	34.5485	34.6407	34.544	34.3288	34.3515	34.5015	34.2112	33.9889	33.9489
P04150;D6RDA9;Q3MSN4;P08235;B0ZBF8;B0ZBF6	Glucocorticoid receptor	NR3C1	27.53	27.6124	27.8067	27.9738	28.0407	28.0545	28.1291	28.4875	28.3019	27.8384	27.9638	28.4255	27.7332	27.9831	28.3516
P04179;F5H3C5;F5H4R2;F5GYZ5;G8JLJ2;G5E9P6;F5GXZ9	Superoxide dismutase [Mn], mitochondrial	SOD2	31.8504	31.8047	31.5258	31.1483	31.1802	30.8857	30.6347	30.8633	31.1895	30.1804	30.0478	30.7152	30.9323	30.9604	31.3022
P04181	Ornithine aminotransferase, mitochondrial;Ornithine aminotransferase, hepatic form;Ornithine aminotransferase, renal form	OAT	28.1714	28.3534	28.3876	28.8197	29.082	28.8467	28.8552	29.0432	29.2256	28.7716	29.2811	28.6858	28.9874	28.9181	28.7163
P04183;K7ERV3;K7ES52;K7ERJ1;K7ENW5	Thymidine kinase, cytosolic;Thymidine kinase	TK1	29.1692	29.0737	29.0844	28.8241	28.9517	29.2832	29.25	29.4662	29.0518	29.0488	28.9904	29.6268	29.0114	29.5064	29.518
P04406;E7EUT5;O14556	Glyceraldehyde-3-phosphate dehydrogenase	GAPDH	36.449	36.4152	36.267	36.1681	36.1788	36.1695	36.4394	36.3533	36.2206	36.4169	36.3931	36.1619	36.2067	36.1057	36.2322
P04424;F8W943	Argininosuccinate lyase	ASL	27.564	NaN	27.0835	27.4056	27.4359	27.0338	27.492	27.4269	27.2463	26.5266	26.526	27.1706	27.5876	27.3601	26.9346
P04632;K7ELJ7;K7EIV0;A0A075B7C0;U3KQE2;K7EM73;K7EKD8;U3KPR7;Q96L46;K7ES78;K7EMQ1	Calpain small subunit 1	CAPNS1	31.2602	31.3831	31.5933	31.0505	31.3253	31.2756	31.3927	31.5254	31.2356	31.252	31.4146	31.6307	31.14	31.2192	31.31
P04792;F8WE04;C9J3N8	Heat shock protein beta-1	HSPB1	33.7628	33.8417	33.9859	33.769	33.7473	33.9689	33.9392	33.978	34.1463	33.8887	33.9004	33.8905	33.7853	33.9185	33.8233
P04818	Thymidylate synthase	TYMS	27.3675	27.7914	27.6636	28.2216	28.1828	27.9445	28.743	28.9724	28.3719	28.5386	28.5268	28.6183	28.7273	28.3728	28.4243
P04843;B7Z4L4;F8WF32	Dolichyl-diphosphooligosaccharide--protein glycosyltransferase subunit 1	RPN1	32.9406	32.8927	32.9923	33.3244	33.3092	33.4582	33.2273	33.2873	33.1581	33.1435	33.0014	33.0321	32.9175	33.2921	33.3841
P04844;Q5JYR7;Q5JYR4;H0Y5M1;Q5JYR3;F2Z3K5	Dolichyl-diphosphooligosaccharide--protein glycosyltransferase subunit 2	RPN2	31.8118	31.9175	31.6815	32.1243	31.9727	32.008	32.2555	32.3014	32.2763	31.376	31.5265	31.523	31.3699	31.5553	31.2829
P04899	Guanine nucleotide-binding protein G(i) subunit alpha-2	GNAI2	27.669	27.9344	27.8017	27.6034	27.3689	27.3122	27.2981	27.506	27.3598	26.9635	27.3842	27.9412	27.6592	28.3966	27.9739
P05023;P13637;M0R116;H0Y7C1;Q13733;Q5TC01;P54707;Q5TC02;P20648;Q5TC05;E9PRA5;M0QXF2	Sodium/potassium-transporting ATPase subunit alpha-1	ATP1A1	33.7407	33.8579	33.8424	33.4375	33.5692	33.7067	33.4711	33.5631	33.5873	33.3746	33.388	33.6146	33.6362	33.7735	33.6441
P05026;V9GYR2	Sodium/potassium-transporting ATPase subunit beta-1	ATP1B1	31.0645	31.14	30.8273	30.7096	30.6869	30.5973	30.8786	30.9292	30.5521	30.5148	30.4041	30.6466	30.6715	30.8043	30.7159
P05109	Protein S100-A8;Protein S100-A8, N-terminally processed	S100A8	NaN	25.8652	25.802	NaN	NaN	NaN	NaN	NaN	NaN	NaN	NaN	NaN	NaN	NaN	NaN
P05114;A6NL93;A6NEL0;F2Z2W6;F2Z2Y5;H7BXJ5	Non-histone chromosomal protein HMG-14	HMGN1	27.7017	27.7441	27.4208	27.5694	27.5379	27.1554	27.6155	27.6041	27.8591	27.3916	27.6781	28.2044	28.0115	27.7904	27.9032
P05141	ADP/ATP translocase 2;ADP/ATP translocase 2, N-terminally processed	SLC25A5	33.4468	33.4811	33.7156	33.6141	33.6929	33.7943	33.676	33.7735	33.5902	33.8505	33.8203	34.0637	33.8177	33.8661	33.7957
P05161	Ubiquitin-like protein ISG15	ISG15	31.8808	31.7985	31.9894	30.7396	30.7034	30.6391	29.4828	29.4599	29.5833	29.6364	29.6023	30.0661	30.3079	30.5559	30.2837
P05165;H0Y5U0;Q5JTW6;Q5JVH2	Propionyl-CoA carboxylase alpha chain, mitochondrial	PCCA	28.4296	28.6818	28.0025	28.7146	28.4583	28.4986	28.0872	28.6246	28.34	28.8071	28.4087	28.6303	28.7561	28.6669	28.3999
P05187;P10696;A0A087X0P5	Alkaline phosphatase, placental type;Alkaline phosphatase, placental-like	ALPP;ALPPL2	30.6542	30.7351	30.1678	30.7377	30.6055	30.5876	29.9073	29.9584	30.0652	30.2889	30.2694	30.3259	30.5632	30.58	30.5742
P05198;G3V4T5;H0YJS4	Eukaryotic translation initiation factor 2 subunit 1	EIF2S1	32.5348	32.5674	32.234	32.3985	32.1796	32.1157	32.3217	32.2324	32.1859	32.3752	32.113	32.0928	32.3602	32.1197	32.1707
P05204	Non-histone chromosomal protein HMG-17	HMGN2	24.1335	23.7313	23.7077	23.4387	23.9327	23.4401	23.4718	23.8834	23.7008	23.8245	23.5459	23.6904	23.6824	23.3489	23.4193
P05362;K7EKL8;E7ESS4	Intercellular adhesion molecule 1	ICAM1	30.4336	30.6718	30.6833	30.4828	30.5001	30.2753	30.8017	30.6724	30.7351	30.3411	30.0006	30.2295	30.4901	30.8658	30.3684
P05386	60S acidic ribosomal protein P1	RPLP1	32.8151	33.0382	32.9889	32.5928	32.2933	33.0185	32.2495	31.8024	32.8443	32.1455	32.7227	31.9041	32.7646	32.8205	32.85
P05387;H0YDD8	60S acidic ribosomal protein P2	RPLP2	33.9651	34.0299	33.9982	33.9823	33.9967	33.8808	34.1842	34.2221	34.1944	33.8987	33.6617	33.986	33.8899	33.6063	33.7499
P05388;F8VWS0;F8VW21;F8VU65;F8VZS0;F8VPE8;G3V210;Q8NHW5;F8VQY6;F8VRK7;F8VS58;F8VWV4;F8W1K8	60S acidic ribosomal protein P0;60S acidic ribosomal protein P0-like	RPLP0;RPLP0P6	34.049	34.2403	34.2727	34.1701	34.0943	34.1953	34.0896	33.8221	34.2418	34.1762	34.1516	33.8754	34.1785	34.0436	33.9427
P05423;E5RHT4;E7EQ68	DNA-directed RNA polymerase III subunit RPC4	POLR3D	27.6267	27.4661	27.222	27.9071	27.2199	27.1972	27.1612	27.1688	27.1113	27.5076	27.1594	27.3202	27.5909	27.2466	27.2411
P05455;E7ERC4;E9PGX9;E9PFL9	Lupus La protein	SSB	31.521	31.3309	31.5081	31.3921	31.4444	31.1981	31.4757	31.837	31.5461	31.2839	31.4419	31.6267	31.3899	31.4128	31.6366
P05549;Q96SH1;H7C5E5;C1K3N0;Q92481;Q6VUC0;C9JXZ2;H7C4N4;Q7Z6R9;C9J6N8	Transcription factor AP-2-alpha	TFAP2A	29.1115	28.9567	28.7726	29.4377	29.2502	29.3389	28.7578	28.5154	28.9814	29.4263	29.1812	29.1896	29.3164	29.5908	29.3856
P05556;E7EQW5;C9JPK5;Q5T3E6;E9PLR6;E7EUI6;E7ERX5;C9JJP8;Q5T3E5;E9PQJ2;H7C4N8;C9JNE0	Integrin beta-1	ITGB1	32.4883	32.5531	32.5684	32.5948	32.5595	32.3905	32.6648	32.6801	32.6357	32.278	32.3047	32.5894	32.6568	32.9023	32.8155
P05783;F8VZY9;CON__H-INV:HIT000015463;CON__Q92764	Keratin, type I cytoskeletal 18	KRT18	35.8614	35.9774	35.9523	35.6709	35.8073	35.6914	35.9634	35.9985	35.9747	35.6692	35.7264	35.7355	35.7036	35.6269	35.642
P06132;H0Y5R6;Q5T446	Uroporphyrinogen decarboxylase	UROD	30.6568	30.7569	30.7216	30.5051	30.3768	30.3775	30.5657	30.624	30.4825	30.0113	30.0565	30.3864	30.1763	29.9166	29.8528
P06241;E5RFS5;E5RH71;E5RIX5;E5RJX7;E5RHX7;E5RFM6;E5RK23;E5RFM4;E5RHF7;E5RGM6;E5RI25;E5RFM0;E5RGT0	Tyrosine-protein kinase Fyn	FYN	27.7208	27.7609	27.4704	27.8445	27.5213	27.8635	28.4926	28.3739	27.8966	27.5072	27.4213	27.5552	27.3433	27.1104	27.7741
P06576;H0YH81;F8W079;F8W0P7;H0YI37	ATP synthase subunit beta, mitochondrial;ATP synthase subunit beta	ATP5B	34.9572	35.0108	34.9929	34.9888	34.9953	35.1201	34.9365	34.9683	34.8689	35.0313	34.9829	34.8725	34.9189	34.884	34.6185
P06702	Protein S100-A9	S100A9	26.5007	24.846	26.1676	NaN	NaN	25.8442	NaN	NaN	NaN	26.0318	NaN	NaN	NaN	NaN	25.9685
P06703;R4GN98	Protein S100-A6;Protein S100	S100A6	31.6766	31.9703	31.4216	31.3524	31.4509	30.5744	31.5422	31.8799	30.0771	32.2791	31.9878	31.126	31.2141	32.0238	31.9025
P06730;D6RBW1;H0Y8J7;D6RFJ3	Eukaryotic translation initiation factor 4E	EIF4E	30.9771	30.9225	31.0493	30.9648	31.0876	30.6443	31.0434	31.241	30.987	31.1972	31.0816	30.7305	30.9098	31.0059	30.7204
P06733;K7EM90	Alpha-enolase	ENO1	36.1986	36.2613	36.3104	36.1139	36.3319	36.1361	36.3961	36.4102	36.2997	36.091	36.1573	36.2585	36.1264	36.1385	36.2546
P06737;E9PK47	Glycogen phosphorylase, liver form;Phosphorylase	PYGL	30.0979	30.3195	30.3248	30.0152	30.0206	30.0092	30.0971	29.89	30.2026	30.006	29.8343	29.7795	30.026	29.3002	29.4975
P06744;K7EQ48;K7EPY4;K7EP41;K7ENA0;K7ERC6;K7ELR7;K7ERK8;K7EIL4	Glucose-6-phosphate isomerase	GPI	35.2958	35.4627	35.3121	35.3826	35.297	35.4326	35.5842	35.3077	35.4628	35.5488	35.5102	35.2622	35.3555	35.2801	35.3831
P06748;E5RI98;E5RGW4	Nucleophosmin	NPM1	34.4816	34.5723	34.6883	34.5818	34.6408	34.5066	34.4493	34.4531	34.5642	34.6728	34.6399	34.8492	34.6768	34.9411	35.1103
P06756;H7BZG1	Integrin alpha-V;Integrin alpha-V heavy chain;Integrin alpha-V light chain	ITGAV	28.8848	28.7832	28.7229	29.1618	28.8728	28.5948	28.4653	28.4858	28.5332	28.991	28.663	28.6995	29.0653	29.1571	29.2425
P07099;B1AQP8;B1AQP9	Epoxide hydrolase 1	EPHX1	30.7077	30.6336	30.5976	31.0559	30.8922	31.084	30.9126	30.805	30.4048	31.0286	31.0329	30.4049	31.1948	30.9876	31.3702
P07108	Acyl-CoA-binding protein	DBI	30.8453	30.9673	31.0937	31.1657	31.4348	30.8647	31.4473	31.604	31.36	30.9438	31.4435	31.0672	31.405	30.7961	30.743
P07195;A8MW50;C9J7H8;F5H793	L-lactate dehydrogenase B chain;L-lactate dehydrogenase	LDHB	35.5546	35.5862	35.3081	35.4436	35.2666	35.2764	35.6447	35.4822	35.3034	35.4976	35.4411	35.3216	35.3176	35.258	35.2968
P07199	Major centromere autoantigen B	CENPB	27.5153	27.3377	27.4161	27.5961	27.8148	27.2038	27.7596	27.6702	27.599	27.5416	27.0166	27.6822	27.7455	27.12	27.4509
P07237;H7BZ94;F5H8J2;H0Y3Z3;I3L398;I3L312;I3L4M2;I3L0S0;I3NI03;I3L3U6;I3L3P5;I3L514;I3L1Y5	Protein disulfide-isomerase	P4HB	34.904	34.9647	34.9083	35.0826	35.1664	35.0622	35.091	35.075	34.9132	34.8762	34.9329	34.6711	35.0509	34.9088	34.931
P07305	Histone H1.0;Histone H1.0, N-terminally processed	H1F0	NaN	NaN	NaN	28.1573	28.1224	28.1523	28.4079	28.9449	28.5765	NaN	NaN	27.9633	NaN	NaN	NaN
P07339;H7C1V0;H7C469;C9JH19;F8WD96;F8W787	Cathepsin D;Cathepsin D light chain;Cathepsin D heavy chain	CTSD	31.4354	31.3368	31.4083	31.214	31.5146	31.2938	31.3873	31.3429	31.1347	31.2668	31.0554	31.296	31.2586	31.341	31.5038
P07355;H0YN42;H0YMD0;H0YMU9;H0YM50;A6NMY6;H0YKS4;H0YNP5;H0YN28;H0YL33;H0YMM1;H0YKZ7;H0YLV6;H0YMT9;H0YKX9;H0YKL9;H0YMW4;H0YNA0;H0YKV8;H0YN52;H0YMD9;H0YNB8;H0YKN4;H0YLE2;REV__C9JND6;REV__C9J363;REV__C9J6F3;REV__C9J5C3;REV__Q9BUL8	Annexin A2;Annexin;Putative annexin A2-like protein	ANXA2;ANXA2P2	35.1643	35.251	35.0635	35.2003	35.0993	34.7323	35.1387	35.0528	35.1043	34.9888	34.9126	34.6145	34.8218	35.1419	34.8287
P07384;E9PLX0;E9PJJ3;E9PLC9;E9PMC6;E9PJA6;E9PSA6;E9PQB3;E9PRM1;E9PIA9;E9PL37	Calpain-1 catalytic subunit	CAPN1	30.0922	30.1287	30.1932	30.0096	30.1005	30.0356	30.2619	30.3455	30.1385	30.1143	29.8407	30.108	30.2241	30.1244	29.9147
P07437;Q5JP53;Q5ST81	Tubulin beta chain	TUBB	35.6347	35.6426	35.6949	35.5924	35.7031	35.5739	35.7921	35.5496	35.5692	35.8598	35.7603	35.759	35.6765	35.9094	35.7058
P07686;Q5URX0;H0YA83;H0Y9B6;H0Y9M3;D6REQ8	Beta-hexosaminidase subunit beta;Beta-hexosaminidase subunit beta chain B;Beta-hexosaminidase subunit beta chain A	HEXB	31.7569	31.5841	31.5923	31.8809	32.0587	32.0515	31.9055	32.0307	31.8966	31.5694	31.3669	31.678	31.5491	31.4456	31.5892
P07711;Q5T8F0	Cathepsin L1;Cathepsin L1 heavy chain;Cathepsin L1 light chain	CTSL	28.262	28.0671	28.2826	28.0402	28.3722	28.1162	27.5846	NaN	27.6723	28.1157	NaN	NaN	28.1333	27.8304	27.6435
P07737;K7EJ44;I3L3D5	Profilin-1	PFN1	35.0831	35.1077	35.2009	34.9465	35.0688	35.0135	35.0848	35.0203	35.2562	35.0989	35.1231	34.7986	34.9785	34.7814	34.8792
P07738	Bisphosphoglycerate mutase	BPGM	25.0658	25.512	NaN	25.4453	25.3882	NaN	NaN	25.9638	25.5508	25.3373	25.2636	25.654	NaN	NaN	NaN
P07741;H3BQB1;H3BQF1;H3BQZ9;H3BSW3	Adenine phosphoribosyltransferase	APRT	32.4451	32.457	32.4936	32.3347	32.324	32.2809	32.6507	32.6563	32.5739	32.1942	32.221	32.4056	32.2647	32.1294	32.1294
P07814;V9GYZ6;V9GZ76;REV__H0YGN0;REV__Q9HBE4;REV__F5GWI9;REV__F5GXZ7;REV__F5GZ97;REV__Q9Y3C0;REV__F5GZZ9;REV__C9JHR8;REV__Q86VB7	Bifunctional glutamate/proline--tRNA ligase;Glutamate--tRNA ligase;Proline--tRNA ligase	EPRS	33.7768	33.8301	33.7769	33.7419	33.7702	33.8913	33.813	33.9258	34.0471	33.8365	33.9522	33.9632	33.8259	34.0618	34.0936
P07858;E9PR54;E9PJ67;E9PCB3;E9PKQ7;E9PNL5;E9PHZ5;E9PLY3;E9PSG5;E9PQM1;R4GMQ5;E9PS78	Cathepsin B;Cathepsin B light chain;Cathepsin B heavy chain	CTSB	29.328	29.5291	29.4233	29.3439	29.2847	29.3237	29.42	29.5319	29.2325	29.2571	28.7801	29.2845	29.9983	29.5975	29.5231
P07900;G3V2J8;Q14568;Q58FG0	Heat shock protein HSP 90-alpha	HSP90AA1	34.4027	34.275	34.244	34.3327	34.2391	34.24	34.4404	34.2964	34.3441	34.3746	34.5681	34.1753	34.2308	34.363	34.4605
P07902;G3V3U5;G3V223;F2Z2X9;G3V4G9;H0YJL3	Galactose-1-phosphate uridylyltransferase	GALT	26.3274	NaN	26.2986	26.4174	26.198	NaN	26.3396	26.5033	27.0446	26.1264	26.4142	NaN	26.2242	NaN	NaN
P07919	Cytochrome b-c1 complex subunit 6, mitochondrial	UQCRH	26.9685	27.2839	27.3789	NaN	28.0985	27.3063	28.0172	28.2929	28.2049	NaN	27.1839	28.0865	NaN	27.0922	28.4411
P07948;E5RJ37	Tyrosine-protein kinase Lyn	LYN	29.5513	29.5811	29.7362	29.7046	29.8741	29.5407	29.4275	29.3027	29.2544	29.6347	30.0276	29.6165	29.8506	29.8529	29.5183
P07954	Fumarate hydratase, mitochondrial	FH	33.0883	33.0925	33.1008	33.1714	32.9201	33.0232	33.0641	33.0273	32.8811	33.0354	32.8891	33.1783	32.8278	33.1219	32.9579
P08047;H3BUU5	Transcription factor Sp1	SP1	27.0888	26.8097	26.7361	26.7847	27.2939	27.2119	26.8319	26.9991	27.2384	26.9498	27.1016	26.83	27.4422	27.4466	27.1599
P08107;V9GZ37	Heat shock 70 kDa protein 1A/1B	HSPA1A	35.2848	35.4574	35.332	35.334	35.4305	35.3445	35.1984	35.2696	35.1833	35.4464	35.3989	35.4184	35.3959	35.4933	35.4373
P08133;E5RK69;E7EMC6;E5RJF5;E5RK63;E5RFF0;E5RI05;E5RJR0;H0YC77;E5RIU8;REV__H0Y547;REV__P98196;REV__E9PEJ6	Annexin A6;Annexin	ANXA6	32.0207	32.1342	32.0772	32.5259	32.3311	32.6283	32.5145	32.5517	32.5333	32.4013	32.3466	32.2996	32.3088	32.4851	32.2675
P08134;Q5JR08;E9PQH6	Rho-related GTP-binding protein RhoC	RHOC	26.5405	26.9629	26.537	26.6141	26.2083	26.5993	27.255	26.1275	26.3808	26.3664	26.9293	26.2293	26.4254	26.987	NaN
P08183;P21439	Multidrug resistance protein 1	ABCB1	25.9641	26.0725	25.8245	NaN	26.203	NaN	26.4986	26.862	26.7182	25.8699	25.5045	NaN	NaN	25.9808	25.9129
P08236;F8WBK6;F2Z3L6	Beta-glucuronidase	GUSB	28.7671	28.472	28.9398	29.1417	28.9894	29.0171	28.9374	28.6709	28.7283	28.3386	28.7312	28.4083	28.7641	28.183	28.4444
P08237;F8VX13;F8VNX2;F8VZQ1;F8VSL1;F8VP00;F8VW30;F8W1J8;F8VSF7;F8VUB8;F8VTQ3;F8VYK8;H0YHB8;F8VVE3	ATP-dependent 6-phosphofructokinase, muscle type	PFKM	31.9539	32.1875	32.0502	32.0938	32.1022	31.9427	32.2228	32.1751	32.2372	32.3057	32.1681	31.7463	32.1312	32.0786	31.7175
P08238;Q58FF7;Q58FF8;Q5T9W8	Heat shock protein HSP 90-beta	HSP90AB1	36.0347	36.054	35.8662	36.0361	36.0738	36.0022	36.1631	36.1369	36.1028	36.3669	36.228	36.2035	36.0838	36.1841	36.2646
P08240;A4FU01	Signal recognition particle receptor subunit alpha	SRPR	31.8208	31.8983	31.6519	31.421	31.5696	31.2632	30.9098	31.0814	31.1062	31.3345	31.1521	31.3054	31.5276	31.5401	31.7008
P08243;F8WEJ5;C9J057;C9JT45;C9JLN6;C9JM09;C9J605	Asparagine synthetase [glutamine-hydrolyzing]	ASNS	30.8102	30.9376	30.7418	31.2088	31.2678	31.2438	30.7734	30.5008	30.769	31.4857	31.5938	31.329	31.5823	31.612	31.2838
P08559;Q5JPU3;Q5JPT9;Q5JPU0;Q5JPU1;Q5JPU2	Pyruvate dehydrogenase E1 component subunit alpha, somatic form, mitochondrial	PDHA1	31.994	31.7618	31.804	31.7122	31.4151	31.7324	31.5451	31.4057	31.7541	31.3263	31.6582	31.4315	31.4589	31.6887	31.8554
P08572	Collagen alpha-2(IV) chain;Canstatin	COL4A2	26.6633	26.9995	26.937	27.1931	27.4595	27.0283	27.8075	28.1656	27.3069	26.7874	26.7674	26.8829	26.8343	27.1464	27.3943
P08574	Cytochrome c1, heme protein, mitochondrial	CYC1	30.8667	30.8238	30.9888	31.1422	31.1202	31.1477	31.0733	31.2177	30.9393	31.3474	31.1894	31.0759	30.951	31.1841	31.186
P08579	U2 small nuclear ribonucleoprotein B	SNRPB2	29.9457	29.8056	29.8249	29.8834	29.6698	29.5617	30.0256	29.6868	29.4095	29.9171	29.507	29.5417	29.4339	28.6478	29.1793
P08581;H7C174;C9JKM5	Hepatocyte growth factor receptor	MET	26.3015	26.1976	26.6928	26.1766	26.0075	26.3735	26.4078	26.5068	26.3432	26.3451	27.1156	26.8295	26.6799	26.3648	NaN
P08582;C9JVN1	Melanotransferrin	MFI2	NaN	NaN	26.1692	26.5006	26.9142	26.9589	27.2904	27.3793	26.5622	26.7502	26.3917	26.5244	26.6139	NaN	26.7711
P08621;M0QYR1;M0QX04	U1 small nuclear ribonucleoprotein 70 kDa	SNRNP70	31.9654	31.7977	31.513	31.6657	31.7741	31.6432	31.4196	31.5882	31.573	31.7819	31.6905	31.3948	31.491	31.7128	31.4778
P08648;H0YIV7	Integrin alpha-5;Integrin alpha-5 heavy chain;Integrin alpha-5 light chain	ITGA5	28.8519	29.0081	28.7021	28.0737	28.121	27.2614	27.3359	27.7113	27.7255	27.6654	28.131	27.7914	28.286	27.6495	27.6007
P08651	Nuclear factor 1 C-type	NFIC	27.5252	27.5102	28.0604	27.7166	27.6671	27.6373	27.2767	28.1864	28.6907	27.6828	27.9659	27.8981	27.9911	27.9005	27.6599
P08670;B0YJC4;B0YJC5;Q5JVS8;H7C5W5;Q16352;A0A087WYG8;P12036;P07196;K7EKH6;F8W835	Vimentin	VIM	35.6758	35.8216	35.8807	35.6695	35.8817	35.6559	35.9265	36.1074	36.0392	35.9397	36.0078	35.9833	35.7879	35.9307	35.9967
P08708;P0CW22;A0A075B716;H0YN73;H3BNC9	40S ribosomal protein S17;40S ribosomal protein S17-like	RPS17;RPS17L	31.1763	31.477	31.5045	31.4171	31.1028	31.398	31.3838	31.2072	31.6486	31.6062	31.2332	31.6087	31.4806	31.6737	31.6898
P08754;P19087;A8MTJ3;P11488;Q03113;A0A087WTB6;A2A2R6;A0A087WZE5	Guanine nucleotide-binding protein G(k) subunit alpha	GNAI3	31.3519	31.5658	31.2428	31.6344	31.6122	31.1983	31.2222	31.468	31.2725	31.4065	31.4905	31.5426	31.521	32.0268	31.9521
P08758;D6RBE9;D6RBL5;E9PHT9;D6RCN3;Q8NGA1	Annexin A5;Annexin	ANXA5	33.4222	33.7211	33.5245	33.3085	33.245	33.308	33.4297	33.466	33.4789	33.6359	33.4213	33.4043	33.3153	33.4198	33.5149
P09012;M0R0G9;M0QXK2;M0R221;M0R2B8;M0R268;M0QZG7	U1 small nuclear ribonucleoprotein A	SNRPA	31.2529	31.2934	31.097	31.2625	31.3543	31.1617	31.4531	31.4317	31.341	31.1054	30.8777	31.3806	31.2395	31.1955	31.1202
P09110;H7C131;C9JDE9;H0Y4D4;B4DVF4;F2Z2Q6;F2Z3P7	3-ketoacyl-CoA thiolase, peroxisomal	ACAA1	29.0527	29.1138	29.0784	29.1532	28.9186	29.3149	28.8131	28.6565	28.9811	28.5583	28.9151	28.5356	28.9538	28.5275	28.6277
P09234;Q5TAL2	U1 small nuclear ribonucleoprotein C	SNRPC	29.5612	29.6897	29.3127	29.0514	29.2236	29.3993	29.574	29.8649	29.5386	29.22	29.2703	29.3044	29.3383	28.8236	29.0683
P09382;F8WEI7	Galectin-1	LGALS1	33.1748	33.1767	33.1757	33.2895	33.3154	33.0717	33.6875	33.7713	33.6861	33.0415	33.0786	33.1069	33.0389	33.1279	33.416
P09417;B7Z415;D6RGG7;H0Y8F7;D6RHJ7	Dihydropteridine reductase	QDPR	28.49	28.3252	28.4463	28.4265	27.9969	28.4149	28.7183	28.5961	28.3825	28.1549	28.1951	28.4525	27.9828	27.2679	28.0707
P09429;Q5T7C4;Q5T7C6;B2RPK0	High mobility group protein B1;Putative high mobility group protein B1-like 1	HMGB1;HMGB1P1	32.8225	32.7626	32.9526	32.7588	32.9993	32.9719	32.9609	33.0225	33.0632	32.8152	32.7642	32.9815	32.8122	32.5764	32.6755
P09471;H3BTM2;H3BN82;H3BQG8	Guanine nucleotide-binding protein G(o) subunit alpha	GNAO1	27.3709	27.5472	26.8852	27.5303	27.4172	27.4459	27.4558	27.4875	27.6108	26.974	27.3393	26.8385	27.6196	27.0987	27.4492
P09496;F8WF69;C9J8P9;Q0IIM8;D6RFZ2;J3KN75	Clathrin light chain A	CLTA	29.08	29.1582	29.3845	29.1172	29.1359	29.2234	28.8336	28.8793	29.1174	29.3494	29.1284	29.0921	29.2434	29.7859	29.1855
P09497;D6RJD1;H0Y9Q6	Clathrin light chain B	CLTB	27.4337	27.427	27.556	27.2012	27.1617	27.206	27.0173	27.1972	27.1	27.2124	26.8195	27.496	26.9792	26.8351	26.8405
P09525;Q6P452	Annexin A4;Annexin	ANXA4	30.7401	30.7008	30.6363	31.1631	31.0692	31.1266	30.8953	30.9169	31.1737	31.097	31.0102	31.0074	31.351	31.4232	31.4449
P09543;K7ERC4;K7EN66;C9K0L8;K7ERZ0	2,3-cyclic-nucleotide 3-phosphodiesterase	CNP	29.4327	29.7152	29.4415	29.8255	30.053	29.8898	29.8859	30.0334	29.9485	29.7091	29.7324	30.0877	29.9319	29.9191	29.7388
P09622;E9PEX6;F8WDM5;F2Z2E3	Dihydrolipoyl dehydrogenase, mitochondrial	DLD	31.2718	31.2582	31.148	31.197	31.0164	31.1167	31.345	31.1424	31.0394	31.0699	30.9741	30.7475	31.0508	30.9417	31.2583
P09651;F8W6I7;F8VZ49;Q32P51;F8VTQ5;F8VYN5;F8W646;H0YH80	Heterogeneous nuclear ribonucleoprotein A1;Heterogeneous nuclear ribonucleoprotein A1, N-terminally processed;Heterogeneous nuclear ribonucleoprotein A1-like 2	HNRNPA1;HNRNPA1L2	32.4406	32.3288	32.3953	32.0995	32.2758	32.1972	31.9366	32.0731	32.0977	32.5333	32.2846	32.5396	32.4247	32.6273	32.572
P09661;H0YMA0;H0YKK0;H0YLR3	U2 small nuclear ribonucleoprotein A	SNRPA1	31.3442	31.2464	31.116	31.2058	30.8604	30.9971	30.7316	30.7637	30.935	31.0097	30.8345	30.8675	30.8946	31.037	31.0339
P09669	Cytochrome c oxidase subunit 6C	COX6C	28.7605	29.4524	29.6709	29.8011	29.8214	29.6083	30.1501	29.9263	29.9191	30.051	29.9675	29.9582	29.8702	30.0807	29.8247
P09874;Q5VX84;Q5VX85	Poly [ADP-ribose] polymerase 1	PARP1	34.3244	34.4401	34.2524	34.3772	34.2844	34.3139	34.4387	34.4821	34.5424	34.1906	34.0769	34.4171	34.0793	34.2386	34.1047
P09914;Q5T764	Interferon-induced protein with tetratricopeptide repeats 1	IFIT1	27.8428	27.6699	27.7908	28.2994	28.3094	27.9753	26.7149	27.3291	26.5979	27.906	27.7428	27.9668	28.5242	28.6761	28.1482
P09960;B4DEH5	Leukotriene A-4 hydrolase	LTA4H	32.2985	32.3544	32.1436	32.057	32.0795	31.9608	32.1253	32.1638	31.983	31.9989	31.7948	31.7393	32.1619	31.9829	31.9845
P09972;A8MVZ9;J3KSV6;J3QKP5;C9J8F3;J3QKK1;K7EKH5;P05062;Q5T7D5;A0A087WXX2	Fructose-bisphosphate aldolase C	ALDOC	33.0737	33.2315	33.1525	33.0036	33.0413	32.9999	32.9359	33.1537	33.1563	32.5635	32.7153	32.9005	32.9699	32.9325	32.8732
P0C0S5;Q71UI9;C9J0D1;C9J386	Histone H2A.Z;Histone H2A.V;Histone H2A	H2AFZ;H2AFV	31.9227	31.7917	31.2214	31.7346	32.0704	31.6929	32.5768	31.9622	31.4664	31.8733	31.5295	31.5235	31.8502	31.6727	31.8546
P0C0S8;Q9BTM1;Q99878;Q93077;Q96KK5;Q7L7L0;P04908;P20671;H0YFX9	Histone H2A type 1;Histone H2A.J;Histone H2A type 1-J;Histone H2A type 1-C;Histone H2A type 1-H;Histone H2A type 3;Histone H2A type 1-B/E;Histone H2A type 1-D;Histone H2A	HIST1H2AG;H2AFJ;HIST1H2AJ;HIST1H2AC;HIST1H2AH;HIST3H2A;HIST1H2AB;HIST1H2AD	29.4609	29.1979	NaN	29.9188	29.6011	28.7442	31.16	30.4881	29.1786	32.3488	30.8465	28.7545	29.1114	31.543	NaN
P0CG12	Chromosome transmission fidelity protein 8 homolog isoform 2	CHTF8	NaN	25.9539	NaN	NaN	NaN	NaN	26.2219	NaN	25.1425	26.2336	25.0941	26.3171	NaN	NaN	25.1991
P0CG30;Q6ICJ4;P0CG29;A0A087WY67;B5MCL2	Glutathione S-transferase theta-2B;Glutathione S-transferase theta-2	GSTT2B;Em:AP000351.3;GSTT2	26.7849	27.1737	26.8931	27.1784	27.1649	27.1869	27.7185	27.7933	27.7582	26.7969	26.8782	26.8098	26.9326	27.3331	27.2946
P0CW18	Serine protease 56	PRSS56	30.2224	30.3757	30.5773	31.194	31.1242	31.1693	30.3961	30.6187	30.5853	31.1076	31.4312	31.3505	31.6974	31.2471	31.6744
P0DI83	Ras-related protein Rab-34, isoform NARR	RAB34	25.5681	25.2315	25.2241	24.9493	25.2736	25.0887	25.1183	25.2989	25.0249	NaN	25.0682	25.5323	25.2403	25.5433	NaN
P0DMN0;P0DMM9;H3BNY7;H3BPL6;H3BRT0	Sulfotransferase 1A4;Sulfotransferase 1A3	SULT1A4;SULT1A3	29.7761	29.4005	29.448	29.3087	29.2983	29.3447	29.1006	29.2951	29.3403	28.6414	28.7847	29.2509	28.5838	28.3715	28.3242
P10155;G5E9R9;H0Y9N5;D6RDN1;D6RE09	60 kDa SS-A/Ro ribonucleoprotein	TROVE2	30.4873	30.3593	30.455	30.5827	30.6519	30.5374	30.4893	30.6385	30.6642	30.7031	30.6509	31.04	30.7375	30.7367	30.8345
P10253;I3L0S5;I3L3L3;I3L2V9	Lysosomal alpha-glucosidase;76 kDa lysosomal alpha-glucosidase;70 kDa lysosomal alpha-glucosidase	GAA	27.7124	27.5837	27.8361	27.9464	27.84	28.1921	27.8033	27.603	27.4842	27.7341	27.705	27.9867	28.2209	28.0505	27.8371
P10301	Ras-related protein R-Ras	RRAS	NaN	NaN	26.1281	26.338	26.5389	NaN	NaN	26.1936	27.3307	NaN	NaN	26.3416	NaN	27.0344	26.7171
P10398;Q96II5	Serine/threonine-protein kinase A-Raf	ARAF	28.5184	28.6071	28.3347	28.2902	28.6961	28.5892	28.0719	28.3673	28.7738	28.5846	28.5717	28.4072	28.3282	28.9387	28.3223
P10412;P16402;Q02539;P22492	Histone H1.4;Histone H1.3	HIST1H1E;HIST1H1D	26.8209	26.7549	26.9425	28.8247	NaN	26.8525	28.4439	28.1822	27.0857	25.3738	27.8673	27.3251	28.9934	26.7474	27.3748
P10515;H0YDD4;E9PEJ4	Dihydrolipoyllysine-residue acetyltransferase component of pyruvate dehydrogenase complex, mitochondrial;Acetyltransferase component of pyruvate dehydrogenase complex	DLAT	31.6795	31.8287	31.7413	31.678	31.8885	31.8116	31.4495	31.7391	31.7272	31.4063	31.526	31.8723	31.7205	31.5395	31.7068
P10586;H0Y6Z7;H0Y7Z9;H0Y4H1;H0Y380;A2A437	Receptor-type tyrosine-protein phosphatase F	PTPRF	29.9721	30.1245	30.048	30.0097	30.226	30.1262	30.7088	30.7266	30.8588	29.7587	29.7064	29.577	29.8052	29.7596	29.6075
P10599	Thioredoxin	TXN	34.3934	34.1023	34.4039	34.2007	34.3362	34.1074	34.1952	34.4034	34.2312	34.3982	34.2267	34.157	33.9452	33.6144	33.8282
P10606	Cytochrome c oxidase subunit 5B, mitochondrial	COX5B	31.2864	31.6009	31.4972	31.4328	31.6966	31.8177	31.7019	31.9882	31.8543	31.6846	31.5424	31.9836	31.7613	31.8089	31.7639
P10619;X6R5C5;X6R8A1;Q5JZH0;Q5JZG9	Lysosomal protective protein;Lysosomal protective protein 32 kDa chain;Lysosomal protective protein 20 kDa chain;Carboxypeptidase	CTSA	28.7362	29.2566	29.4228	28.3474	29.3024	29.3228	29.1966	29.6751	29.5664	28.9064	29.0055	28.7273	29.0293	28.8349	29.0859
P10620;F5H7F6;F5H6X2;F5GX73;F5H613;F5H760	Microsomal glutathione S-transferase 1	MGST1	30.3089	30.3551	29.7519	30.4887	30.1047	30.5192	29.5466	30.3994	30.3376	30.8227	30.6636	30.063	30.3823	30.651	30.7041
P10644;K7EPB2;K7EM13;K7EIE5;K7EID3;K7EJ40;K7EK41;K7EKR1;K7EMU2;K7EMZ6;K7EPR5;K7EQK3;X6RAV4	cAMP-dependent protein kinase type I-alpha regulatory subunit;cAMP-dependent protein kinase type I-alpha regulatory subunit, N-terminally processed	PRKAR1A	29.0279	28.8534	28.768	29.6329	29.7885	29.7545	29.5414	29.7302	29.6129	29.7829	29.9347	30.1349	30.2406	30.0287	29.9784
P10746;A0A087WUV7;Q5T3L9	Uroporphyrinogen-III synthase	UROS	NaN	NaN	NaN	NaN	25.755	NaN	NaN	25.6822	NaN	25.8797	26.002	26.1727	25.7274	NaN	25.3343
P10768;X6RA14;H7BZT7;U3KQT1	S-formylglutathione hydrolase	ESD	30.5162	30.2234	30.3632	30.3585	30.8002	30.6125	30.8141	30.7284	30.6111	30.4452	30.6095	30.9952	30.7379	30.6092	30.6819
P10809;E7ESH4;E7EXB4;C9JL25;C9JL19;C9JCQ4;C9J0S9	60 kDa heat shock protein, mitochondrial	HSPD1	35.6617	35.7994	35.867	35.9244	36.052	36.0049	35.9224	36.0579	35.9313	36.0531	36.0931	36.0768	36.1188	36.1097	36.1243
P10909;H0YAS8;H0YC35;E7ERK6;H0YLK8;E5RG36;E5RGB0;E5RH61;E5RJZ5;E7ETB4	Clusterin;Clusterin beta chain;Clusterin alpha chain;Clusterin	CLU	27.2217	27.5442	27.3634	28.0418	28.1782	28.1094	27.5188	28.1331	28.0208	27.1674	27.369	27.4877	28.0772	28.6624	28.5966
P11021;Q5H8X8;O95399	78 kDa glucose-regulated protein	HSPA5	35.6938	35.8817	35.7863	35.9001	36.059	35.8938	35.9594	35.916	35.8828	35.8034	35.7028	35.7642	35.9024	35.9644	35.9161
P11047	Laminin subunit gamma-1	LAMC1	26.472	26.535	26.4916	27.4973	27.3148	27.7845	27.4494	27.2601	27.476	27.1698	27.2407	27.6773	27.5956	27.4521	27.2456
P11117;E9PHY0;E9PQY3;B7Z7D2;E9PP23;E9PKW9;E9PQW9;B7Z6U3;G5EA28	Lysosomal acid phosphatase	ACP2	28.9613	28.8713	28.9087	29.2075	29.3984	29.1542	28.8536	28.9189	28.7758	28.5038	28.7114	28.5896	28.9559	28.8609	29.1762
P11142;E9PKE3;E9PNE6;A8K7Q2;E9PLF4;E9PQQ4;E9PQK7;E9PK54;E9PS65;E9PPY6;E9PN25;E9PI65;E9PM13	Heat shock cognate 71 kDa protein	HSPA8	35.2614	35.403	35.3819	35.1284	35.4465	35.1733	35.234	35.4188	35.2918	35.4729	35.3245	35.4835	35.3819	35.2645	35.3868
P11166;C9JIM8	Solute carrier family 2, facilitated glucose transporter member 1	SLC2A1	29.3956	29.5782	29.661	29.162	29.7837	29.4448	29.8092	29.9768	29.7519	29.6613	29.9559	30.5511	29.7019	30.0174	29.6395
P11169;Q8TDB8;F5GYR5	Solute carrier family 2, facilitated glucose transporter member 3;Solute carrier family 2, facilitated glucose transporter member 14	SLC2A3;SLC2A14	31.9029	32.0227	31.9304	30.9954	31.0213	30.9631	30.8489	31.0065	30.9688	31.2621	31.0769	31.1552	31.1887	30.9094	31.2408
P11171	Protein 4.1	EPB41	27.9901	28.2941	28.352	28.0111	28.2204	28.3332	28.1297	28.1151	28.3609	28.1286	28.3504	28.3681	28.2757	28.0738	27.872
P11172;E9PFD2;F2Z3P2;F2Z303;F8WDG4	Uridine 5-monophosphate synthase;Orotate phosphoribosyltransferase;Orotidine 5-phosphate decarboxylase	UMPS	29.9858	29.8546	29.917	29.8911	30.025	29.9701	30.1671	30.1803	29.972	29.957	29.9593	30.0702	29.9459	30.3119	29.7335
P11177;C9J634;F8WF02	Pyruvate dehydrogenase E1 component subunit beta, mitochondrial	PDHB	32.8168	32.8469	32.5677	32.6144	32.3638	32.4498	32.0751	32.0911	32.1907	32.1644	32.117	31.9648	32.3162	32.0962	32.1269
P11182;Q5VVL7	Lipoamide acyltransferase component of branched-chain alpha-keto acid dehydrogenase complex, mitochondrial	DBT	29.1433	29.3704	29.2312	29.3675	29.5154	29.2174	29.3592	29.0389	29.4432	29.0529	29.268	29.1367	29.7129	28.9315	29.1437
P11216;H0Y4Z6	Glycogen phosphorylase, brain form	PYGB	30.5914	30.6646	30.6885	30.5254	30.4806	30.5078	30.2809	30.4731	30.4608	30.5704	30.3024	30.337	30.3952	30.1168	30.157
P11233;H7C3P7;F8WEQ6;C9JPE8;C9JYR1	Ras-related protein Ral-A	RALA	29.2764	29.5079	29.8343	29.0792	29.7945	29.3989	29.6025	29.3991	29.9191	29.4339	29.4173	29.7527	29.6558	28.7705	28.7433
P11234;C9J6B1;C9JQB3	Ras-related protein Ral-B	RALB	26.7354	27.0055	26.4	26.7468	26.5816	26.3188	NaN	26.4209	26.8647	26.3547	26.3396	NaN	NaN	25.5782	NaN
P11279	Lysosome-associated membrane glycoprotein 1	LAMP1	31.2282	30.896	30.9311	31.3002	31.6347	31.2764	31.0817	30.906	30.6951	31.3326	31.3856	31.0522	31.3224	31.6305	31.1835
P11387;Q969P6;E5RIC7;E5RJ95;E5RFS0;E5RJ33;H0YBR3;H0YAR3;H0YC03;E5RGE7;E5RGR4;E5RFE3;E5RGR2	DNA topoisomerase 1	TOP1	31.9557	32.2281	32.1792	32.2356	32.3774	32.349	32.0635	32.133	32.2654	32.3937	32.28	32.5583	32.3965	32.5266	32.255
P11388;J3KTB7	DNA topoisomerase 2-alpha	TOP2A	31.8721	32.0857	32.028	32.1743	32.3486	32.1273	32.1663	32.17	32.207	32.2876	32.3128	32.3237	32.4402	32.4106	32.3035
P11413;E9PD92	Glucose-6-phosphate 1-dehydrogenase	G6PD	32.764	32.6085	32.5828	32.5922	32.3826	32.5037	32.8624	32.6038	32.3651	32.2996	32.5556	32.1038	32.1224	32.5362	32.5449
P11441;Q5HY81;F8WB70	Ubiquitin-like protein 4A	UBL4A	28.6062	28.6643	28.8422	28.516	28.8351	29.0711	28.6729	28.766	28.7776	28.7582	28.744	28.9326	29.1068	28.3862	28.4338
P11498;E9PRE7;E9PS68	Pyruvate carboxylase, mitochondrial	PC	32.1688	32.1699	32.2979	32.4767	32.6694	32.5807	32.3822	32.7218	32.6618	32.541	32.5319	32.6176	32.7176	32.2311	32.3989
P11586;F5H2F4;V9GYY3;V9GY75	C-1-tetrahydrofolate synthase, cytoplasmic;Methylenetetrahydrofolate dehydrogenase;Methenyltetrahydrofolate cyclohydrolase;Formyltetrahydrofolate synthetase;C-1-tetrahydrofolate synthase, cytoplasmic, N-terminally processed	MTHFD1	33.4609	33.5062	33.3923	33.4998	33.6113	33.4986	33.627	33.7001	33.5213	33.4917	33.3846	33.7338	33.5089	33.5088	33.2759
P11717;S4R328	Cation-independent mannose-6-phosphate receptor	IGF2R	30.9693	30.8689	30.705	30.984	30.9083	30.8943	31.2555	31.3666	31.3061	30.8222	30.8007	30.7066	30.749	30.8639	30.7042
P11766;H0YAG8;D6RFE4;D6RAY0;D6R9G2	Alcohol dehydrogenase class-3	ADH5	31.3041	31.6974	31.5774	31.3427	31.6264	31.4948	31.6801	31.7595	31.938	31.5387	31.4049	31.8725	31.6045	31.1695	31.3906
P11802;F8VYH9;F8VZZ0;F8VTV8;F8VWX7;F8VZ51;F8VYY1;Q96BE9;F8W1L8;F8VXD2;F8VZ13	Cyclin-dependent kinase 4	CDK4	28.6164	28.3371	28.1857	28.8906	28.141	28.56	28.6249	29.032	28.9205	28.9547	28.581	29.0789	28.4966	28.8303	28.7183
P11908;D3YTJ7;A6NMS2;H7C540	Ribose-phosphate pyrophosphokinase 2	PRPS2	31.2248	31.0603	30.9714	31.1539	31.0163	31.055	31.3305	30.9735	31.2217	31.2312	31.2633	31.0501	30.8879	31.313	31.0875
P11940;E7EQV3;E7ERJ7;A0A087WTT1;Q9H361;H0YBN4;H0YAP2;Q4VXU2;H0YB86;H0YAS6;H0YB75;E5RJB9;E5RGH3;E5RH24;H0YAS7;E5RHG7;H0YAW6;H0YC10;E5RGC4;E5RFD8;Q96DU9;E5RJM8	Polyadenylate-binding protein 1;Polyadenylate-binding protein 3	PABPC1;PABPC3	34.0077	33.9868	33.9945	33.8612	34.0037	33.9751	33.9905	34.0655	33.9215	34.0555	34.1556	34.0344	33.9376	34.0467	34.1081
P12004	Proliferating cell nuclear antigen	PCNA	32.9119	33.4455	33.4543	33.1698	33.4399	33.4177	33.5211	33.6616	33.2584	32.8333	32.9341	33.4217	33.0993	33.1263	33.4433
P12081;B4DDD8;B3KWE1;B4E1C5;E7ETE2;D6RF05	Histidine--tRNA ligase, cytoplasmic	HARS	30.7825	30.8692	30.7183	30.7056	30.4832	30.7703	30.5048	30.2815	30.3534	30.9396	30.408	30.6321	30.7064	30.5778	30.5547
P12235;V9GYG0	ADP/ATP translocase 1	SLC25A4	28.8216	29.0708	28.5424	29.0112	28.1978	28.9879	28.9333	28.113	28.7879	28.9829	28.6329	27.794	28.5356	28.6262	29.0237
P12236;I7HJJ0	ADP/ATP translocase 3;ADP/ATP translocase 3, N-terminally processed	SLC25A6	31.3624	31.3601	31.3144	31.5529	31.7616	31.6368	31.7731	31.8743	31.5693	31.8183	31.9026	31.7316	31.7678	32.1516	31.9506
P12268;H0Y4R1;E7ETK5	Inosine-5-monophosphate dehydrogenase 2	IMPDH2	31.5708	31.5836	31.5716	31.9065	31.6782	31.8395	31.816	31.8942	32.0847	32.1938	32.1106	32.4096	31.9288	32.2798	32.1073
P12270;Q15624;Q5SWX9	Nucleoprotein TPR	TPR	33.2302	33.37	33.382	33.1188	33.3402	33.2512	33.1217	33.2972	33.3551	33.1737	33.2372	33.3119	33.3534	33.2656	33.2012
P12277;G3V4N7;H0YJG0;G3V461;P06732;G3V2I1	Creatine kinase B-type	CKB	31.739	32.3149	31.9499	30.4301	30.7821	30.8882	30.8976	31.1044	31.1106	29.7492	29.8521	30.0652	31.1757	30.8943	30.8194
P12429;D6RA82;D6RFG5;D6RCA8;D6RAZ8;D6RFJ9	Annexin A3;Annexin	ANXA3	30.5978	30.5921	30.7974	30.5721	30.7201	30.4138	30.5255	30.6203	30.6066	30.3174	30.78	30.8137	30.8683	30.8965	30.7697
P12532;F8WCN3;C9JSQ1;C9JJX8;C9J995;C9J8F6;P17540;C9J6W7;C9JT96	Creatine kinase U-type, mitochondrial	CKMT1A;CKMT1B	27.3723	27.3571	27.2153	27.2536	27.3467	26.9717	27.3929	27.7737	27.1938	27.2276	26.988	27.1365	27.4377	27.1988	26.7484
P12814;H9KV75;H0YJW3;G3V2W4;G3V2N5;H7C5W8;H0YJ11;G3V2X9;G3V5M4;G3V2E8;G3V380	Alpha-actinin-1	ACTN1	31.769	31.749	31.8905	31.5306	31.5153	31.6645	31.6013	31.8375	31.8784	31.3279	31.4935	31.7377	31.6879	31.3794	31.5053
P12955;V9GYL0;K7ES25;V9GYE4	Xaa-Pro dipeptidase	PEPD	29.9213	29.7593	29.8262	29.6382	29.331	29.6609	29.738	29.3173	29.3113	29.2996	29.4746	29.4637	29.467	29.612	29.428
P12956;B1AHC9	X-ray repair cross-complementing protein 6	XRCC6	33.515	33.6078	33.7164	33.6533	33.5764	33.7454	33.6471	33.7265	33.6199	33.4701	33.7392	33.3224	33.467	33.2722	33.3107
P13010;C9JZ81;H7C0H9	X-ray repair cross-complementing protein 5	XRCC5	33.4729	33.6797	33.5441	33.4399	33.4809	33.4039	33.7473	33.7181	33.5715	33.6717	33.3942	33.5955	33.4094	33.3016	33.4387
P13051;Q68DM5;F5GYA2	Uracil-DNA glycosylase	UNG;DKFZp781L1143	27.3939	27.1943	27.538	27.9906	27.9697	27.6251	27.8831	28.1722	27.8132	27.0681	27.287	27.049	26.5457	27.0096	26.6402
P13073;H3BN72;H3BNV9;Q86WV2;H3BPG0;H3BNI5	Cytochrome c oxidase subunit 4 isoform 1, mitochondrial	COX4I1	32.6151	32.6073	32.1181	32.5707	32.4794	32.5451	32.542	32.7781	32.4243	32.9087	32.3326	32.5562	32.5839	32.3303	32.6157
P13284	Gamma-interferon-inducible lysosomal thiol reductase	IFI30	28.8736	28.8112	28.1444	29.0795	28.852	28.7363	28.5307	29.0675	29.2036	27.545	28.1569	27.4123	28.1818	27.7265	27.1297
P13473;H0YCG2	Lysosome-associated membrane glycoprotein 2	LAMP2	30.0578	29.2331	29.6198	30.161	29.7035	29.446	29.0544	29.0977	28.6266	28.9043	29.5648	29.3532	29.5146	30.0508	28.907
P13489;E9PMJ3;E9PLZ3;E9PIM9;E9PIK5;E9PMN0;H0YCR7;E9PMA9;E9PR82;E9PMI1	Ribonuclease inhibitor	RNH1	31.7123	31.8808	31.9089	31.5696	31.5908	31.6869	31.4712	31.5631	31.8239	31.8457	31.8521	32.0802	31.7869	31.767	31.9419
P13497	Bone morphogenetic protein 1	BMP1	24.5258	24.3209	24.96	25.0809	25.1935	24.9232	24.6428	24.3251	NaN	24.8782	25.2628	25.1232	25.4867	25.2247	26.1546
P13498;H3BR52;H3BPX1;H3BNP7	Cytochrome b-245 light chain	CYBA	NaN	NaN	NaN	NaN	NaN	NaN	NaN	NaN	NaN	25.1583	24.6876	25.1485	NaN	NaN	25.0047
P13639;M0R0I6	Elongation factor 2	EEF2	35.9601	35.9252	35.887	35.9232	35.7461	36.0624	36.0313	35.9493	36.0299	36.0465	36.0831	36.0678	35.9629	35.8505	35.8494
P13667;C9JMN9	Protein disulfide-isomerase A4	PDIA4	33.8364	33.8686	33.7931	34.3932	34.482	34.2326	34.2259	34.3231	34.227	34.0368	34.0597	33.9659	34.2877	34.2598	34.2139
P13674	Prolyl 4-hydroxylase subunit alpha-1	P4HA1	31.4793	31.5511	31.6215	32.5463	32.6391	32.5168	32.6455	32.4435	32.2082	32.3756	32.5159	32.5193	32.7441	32.5706	32.3182
P13693;Q5W0H4;J3KPG2;E9PJF7;Q56UQ5;H0YCX0;Q9HAU6	Translationally-controlled tumor protein	TPT1	31.9561	31.698	32.0865	31.6715	31.5237	31.8295	31.6339	31.4652	32.0606	31.2879	31.7548	31.4666	31.8528	31.0548	31.0714
P13716;B7ZBK6	Delta-aminolevulinic acid dehydratase	ALAD	25.923	NaN	26.6726	26.6163	NaN	NaN	NaN	NaN	NaN	25.9543	NaN	NaN	NaN	NaN	NaN
P13797;F8W8D8;U3KQI3;H7C4N2;P13796;Q5TBN3;F2Z2Z9	Plastin-3	PLS3	33.4615	33.6491	33.5431	32.8615	33.0205	32.9966	32.8438	32.8207	32.989	33.1237	33.1271	33.4173	33.1738	33.0865	33.1775
P13804;H0YLU7;H0YK49;H0YNX6;H0YL12;H0YKF0;H0YL83;H0YM12;J3KN60	Electron transfer flavoprotein subunit alpha, mitochondrial	ETFA	32.4077	32.5119	32.5654	32.8617	32.8071	32.9227	32.6592	32.9077	32.7909	32.6696	32.7103	32.7444	32.5093	32.6157	32.5036
P13807;P54840;M0QYU1	Glycogen [starch] synthase, muscle	GYS1	31.2119	31.1997	31.1558	31.1253	30.8339	31.1171	30.9638	31.073	31.2128	30.8236	30.8068	30.8737	30.9815	30.9657	30.7987
P13861;H7C330;H7C1L0;H7C4A9;C9J830;P31323	cAMP-dependent protein kinase type II-alpha regulatory subunit	PRKAR2A	29.9826	29.9622	29.8535	29.9074	29.8764	29.9787	29.7251	29.6709	29.5285	30.0042	29.7758	29.8659	30.0093	30.0099	29.9524
P13929;E5RGZ4;K7EPM1;K7EKN2;E5RI09;E5RG95;K7EP84;E5RJH5	Beta-enolase;Enolase	ENO3	29.5472	29.3056	29.3799	29.6598	29.048	29.5233	29.7908	29.896	29.7969	28.5278	28.6099	28.8876	28.7087	28.2074	28.8615
P13984	General transcription factor IIF subunit 2	GTF2F2	29.1655	29.0989	29.3206	29.2081	28.8423	29.0156	28.8908	28.8371	28.7399	29.1883	29.318	28.6656	29.34	29.4975	29.5635
P13995;B9A062;B8ZZU9	Bifunctional methylenetetrahydrofolate dehydrogenase/cyclohydrolase, mitochondrial;NAD-dependent methylenetetrahydrofolate dehydrogenase;Methenyltetrahydrofolate cyclohydrolase	MTHFD2	29.6622	29.6803	29.8017	29.4175	29.5521	29.742	29.4274	29.1023	29.4233	29.5589	29.7086	29.5435	29.9814	29.6162	29.9146
P14174	Macrophage migration inhibitory factor	MIF	33.5423	33.606	33.6104	33.4816	33.431	33.5065	33.5779	33.6883	33.1174	33.3396	33.44	33.1555	33.3749	32.8631	33.0921
P14209;A8MQT7	CD99 antigen	CD99	26.6659	27.1153	27.0606	26.8817	27.3425	27.1332	27.4898	27.4036	27.3752	27.0447	26.9944	27.3793	27.3019	27.3551	27.7142
P14324;A0A087WVN4;A0A087X090;A0A087X1D8;A0A087WTP2	Farnesyl pyrophosphate synthase	FDPS	33.0148	32.9431	32.8881	32.7332	32.6772	32.5528	33.1957	33.1406	32.8875	33.1274	32.9136	32.8114	32.6943	33.1084	33.1943
P14373;H0Y551	Zinc finger protein RFP	TRIM27	27.4281	27.3019	27.2382	27.1672	27.4368	27.1778	26.5764	27.2054	27.1248	27.5051	27.4934	27.4827	27.8639	27.8565	27.6746
P14384;F8W111;F8VVI6;H0YHN7;F8VR29;F8VU13	Carboxypeptidase M	CPM	29.9106	29.815	30.4224	29.3075	29.4447	29.265	29.2559	29.1112	29.1731	28.681	29.3163	29.2153	29.0864	29.1282	29.4501
P14550;Q5T621;V9GYG2;V9GYP9;Q96JD6;G3V1C1	Alcohol dehydrogenase [NADP(+)]	AKR1A1	32.8993	32.8677	32.8145	32.8597	32.9336	32.8661	32.7141	32.6864	32.7242	32.5287	32.4055	32.3705	32.8799	32.5433	32.5208
P14618;H3BQ34;H3BUW1;H3BTJ2;H3BT25;H3BU13;H3BN34;H3BQZ3	Pyruvate kinase PKM;Pyruvate kinase	PKM	36.2654	36.3879	36.315	35.9854	36.2186	36.0609	36.365	36.4155	36.4178	36.0457	36.1432	36.0547	36.0254	36.0369	36.1413
P14625;Q96GW1;Q58FF3;H0YIV0;F8W026	Endoplasmin	HSP90B1	35.4656	35.757	35.6321	35.8004	35.8768	35.8262	35.7367	35.8139	35.7639	35.5633	35.6407	35.56	35.7235	35.9442	35.8962
P14635;E9PC90;D6RHI0;H0YA62	G2/mitotic-specific cyclin-B1	CCNB1	27.7168	27.8766	27.2996	27.9287	28.0053	NaN	NaN	28.0071	NaN	27.9362	27.3631	27.5036	27.8892	28.2843	27.689
P14649;F8W1I5	Myosin light chain 6B	MYL6B	NaN	25.4714	26.1668	25.8121	26.4907	26.226	25.6448	26.0639	25.9064	26.1965	26.507	25.8807	26.2234	26.4864	NaN
P14735;Q5T5N3	Insulin-degrading enzyme	IDE	30.9596	31.1479	31.2604	31.3562	31.4367	31.324	31.2151	31.4108	31.5604	31.4124	31.5577	31.3559	31.3823	31.3294	31.3899
P14854;K7EQD3	Cytochrome c oxidase subunit 6B1	COX6B1	29.2626	29.0525	28.9947	29.2491	29.1196	29.521	29.1482	30.3008	29.5691	29.1477	29.2836	29.6322	29.4678	29.2846	29.4204
P14859;P09086;Q9UKI9;U3KQN1;U3KQ96;H0YNW1;H0YLL6;B5ME60;H0YKT2;H0YLC5	POU domain, class 2, transcription factor 1;POU domain, class 2, transcription factor 2;POU domain, class 2, transcription factor 3	POU2F1;POU2F2;POU2F3	27.4483	27.7327	27.4858	27.5875	28.0059	27.7681	28.183	28.1282	28.041	28.1901	28.0654	28.2924	28.1448	27.9237	27.84
P14866;M0QXS5;M0R1W6;B4DVF8;M0QYL7;M0R076	Heterogeneous nuclear ribonucleoprotein L	HNRNPL	33.6234	33.4649	33.4854	33.3408	33.3823	33.2607	33.5057	33.6661	33.4126	33.2336	33.412	33.4945	33.426	33.5442	33.5645
P14868;H7BZ35;C9J7S3;H7C278;C9JLC1;C9JQM9	Aspartate--tRNA ligase, cytoplasmic	DARS	32.3743	32.4637	32.5449	32.4927	32.7826	32.5307	32.5086	32.5792	32.5242	32.6958	32.6494	32.8731	32.8948	33.021	32.9894
P14923;C9JK18;C9JKY1;C9J826;C9JTX4;C9JPI2;K7ERP3	Junction plakoglobin	JUP	31.092	31.0176	30.8507	31.0086	30.9523	30.8186	31.4141	31.2752	31.1603	31.338	31.13	31.2871	30.8739	30.9798	30.9677
P14927;B7Z2R2;E5RHG9	Cytochrome b-c1 complex subunit 7	UQCRB	30.6076	30.7719	31.3702	30.9106	31.381	31.1918	30.6035	31.0273	30.7037	30.6904	31.0686	31.0206	31.2184	30.8221	31.2373
P15121;E9PCX2;E9PEF9;C9JRZ8	Aldose reductase	AKR1B1	31.721	31.7786	31.8767	31.794	31.7856	31.7614	31.9422	31.9309	32.1266	31.8924	31.6237	31.7332	31.8074	31.8301	31.7995
P15151	Poliovirus receptor	PVR	27.6072	27.7774	27.8624	27.4605	NaN	NaN	27.7619	27.8891	27.6276	27.4895	27.3047	28.2055	27.7636	28.2976	28.3363
P15289	Arylsulfatase A;Arylsulfatase A component B;Arylsulfatase A component C	ARSA	25.8686	25.9396	26.0362	26.2427	26.3617	26.5812	26.4245	27.4066	26.7188	26.5703	25.8525	25.8419	25.81	25.6222	25.8077
P15291;Q86XA6;O43286	Beta-1,4-galactosyltransferase 1;Lactose synthase A protein;N-acetyllactosamine synthase;Beta-N-acetylglucosaminylglycopeptide beta-1,4-galactosyltransferase;Beta-N-acetylglucosaminyl-glycolipid beta-1,4-galactosyltransferase;Processed beta-1,4-galactosyltransferase 1	B4GALT1	28.9154	28.8972	29.2051	28.7513	28.4326	29.129	28.4019	28.211	29.0464	28.0851	28.1023	28.1296	28.5662	28.2365	28.1958
P15328	Folate receptor alpha	FOLR1	31.0526	31.3082	31.3376	31.3292	30.7425	31.5606	31.1392	30.9112	31.461	31.578	31.6641	31.5622	31.9443	31.9254	31.5179
P15374;A0A087WTB8;Q5TBK7	Ubiquitin carboxyl-terminal hydrolase isozyme L3	UCHL3	31.1127	31.4284	31.4402	31.02	31.1262	30.9761	30.9712	30.9991	31.2492	30.8275	30.7187	31.0902	30.9975	30.8115	30.8789
P15529	Membrane cofactor protein	CD46	29.3118	29.0986	29.0079	29.2151	28.6854	28.8296	28.6943	28.1554	28.8463	28.1814	28.2185	28.5113	28.7876	28.8399	28.5626
P15531	Nucleoside diphosphate kinase A	NME1	31.3767	30.8587	31.2548	31.3547	30.977	31.2401	31.3263	31.1476	31.1031	30.7479	30.8141	30.4813	31.6408	32.0298	31.8953
P15848	Arylsulfatase B	ARSB	25.6208	25.706	NaN	NaN	NaN	NaN	25.9167	26.1042	26.626	26.4671	25.7754	25.7128	NaN	25.5173	25.4718
P15880;H0YEN5;E9PMM9;E9PQD7;I3L404;E9PPT0;E9PM36;H3BNG3;H0YE27	40S ribosomal protein S2	RPS2	33.4865	33.3543	33.1486	33.4151	33.361	33.2946	33.3923	33.4315	33.3607	33.7493	33.439	33.6053	33.4153	33.6186	33.223
P15924	Desmoplakin	DSP	32.9667	33.0475	33.1458	33.3548	33.4396	33.3705	33.4541	33.5317	33.6368	33.3914	33.45	33.5066	33.3243	33.4738	33.4304
P15927;Q5TEJ7;Q5TEJ0	Replication protein A 32 kDa subunit	RPA2	29.1985	29.4754	29.2044	29.2945	29.2728	29.1693	29.43	29.9418	29.2733	27.8428	29.4161	29.7471	29.2444	28.9151	29.3245
P16066;P20594;P25092;Q02846;O75343;H7C056;H7C1A1	Atrial natriuretic peptide receptor 1	NPR1	29.1264	29.5058	29.4383	29.4915	29.34	29.699	29.2845	29.3043	29.5674	28.7466	28.7242	28.8721	28.8405	29.176	29.0876
P16070;H0YD13;H0Y2P0;H0YE40;J3KN83;H0YDW7;H0YCV9;H0Y5E4;H0YDX6;E9PKC6;H0YD17;Q86UZ1;H0YF08;H0YD90;H0YEV3;H0YEU1	CD44 antigen	CD44	32.2844	32.0545	32.3504	32.2961	32.2359	32.2522	31.977	32.0173	32.0378	32.1011	31.9786	31.7038	32.0001	32.4522	32.0907
P16083;Q5TD07;Q5TD05;A2A2U4	Ribosyldihydronicotinamide dehydrogenase [quinone]	NQO2	30.5459	30.3413	30.6496	30.7682	31.0755	31.216	31.2273	31.1779	31.0392	30.9115	30.9983	31.1338	30.9996	31.2874	31.4438
P16152;E9PQ63;A8MTM1	Carbonyl reductase [NADPH] 1	CBR1	32.2849	32.2324	32.4793	32.2622	32.2796	32.2754	32.368	32.2692	32.3439	31.9732	32.2909	32.2398	32.2747	32.3164	32.4701
P16219;E9PE82	Short-chain specific acyl-CoA dehydrogenase, mitochondrial	ACADS	28.4475	29.0052	28.945	29.1061	29.2338	29.1166	29.3211	29.4594	29.2011	28.6643	28.7211	29.1276	29.2183	28.1648	28.2436
P16220;C9JBT4;C9J896;E9PAR2;C9J4L5;H7C3I0;E7EWP8;G5E998;H7C1R5	Cyclic AMP-responsive element-binding protein 1	CREB1	26.7666	26.7376	26.3782	26.4692	26.5025	26.4982	26.5764	26.7535	26.8046	26.2125	26.3014	26.7791	27.0328	26.4249	26.6267
P16278;E7EQ29;F8WF40;C9JF15;C9J539;C9JWX1;Q6UWU2;C9J4G9	Beta-galactosidase	GLB1	29.6125	29.7311	29.5366	30.1109	29.6914	30.0099	30.1609	29.7167	29.882	29.446	29.5288	29.2499	29.4807	29.2611	29.2337
P16298;Q5F2F8;Q5F2G0	Serine/threonine-protein phosphatase 2B catalytic subunit beta isoform;Serine/threonine-protein phosphatase	PPP3CB	NaN	NaN	25.766	NaN	26.5342	NaN	NaN	NaN	NaN	26.1889	26.4337	NaN	26.3547	26.4301	26.0427
P16333;C9JAB9;C9JVV5;H7C5C7;C9J869;C9K098;C9J0K5;O43639;E7ERP6;E9PEE2;E7EPF5	Cytoplasmic protein NCK1	NCK1	29.1864	28.9228	29.1212	29.1318	29.1161	29.0002	28.7508	28.7847	28.8241	29.0264	28.6123	29.1557	28.965	29.4811	29.0949
P16383;C9JII4;A4UHQ9;H7C335	GC-rich sequence DNA-binding factor 2	GCFC2	26.148	26.5407	26.1482	26.4771	26.6744	26.7617	27.1425	25.9786	26.6179	26.5529	26.236	26.7497	26.7098	26.5097	26.3091
P16401	Histone H1.5	HIST1H1B	33.3339	33.2607	33.4572	33.5341	33.8987	33.8137	34.202	34.0473	34.1193	33.9232	33.9868	34.0508	34.0406	33.8693	33.6851
P16403	Histone H1.2	HIST1H1C	34.7798	34.9314	34.9128	35.0371	35.2502	35.1411	35.3041	35.3749	35.3833	35.2736	35.0376	35.2244	35.1938	34.9776	34.8926
P16435;H0Y4R2;E7EMD0;E7EWU0	NADPH--cytochrome P450 reductase	POR	31.912	32.1554	32.3118	32.51	32.509	32.551	32.5561	32.3121	32.5281	32.5696	32.3824	32.5094	32.3138	32.3877	32.2563
P16591;P07332;E7ENM8	Tyrosine-protein kinase Fer	FER	24.4501	NaN	24.9292	NaN	25.7952	NaN	25.4749	25.8093	25.6729	26.6833	25.7457	25.811	25.9353	NaN	NaN
P16615;H7C5W9;O14983;Q93084;H3BVB2;J3QSY6;H3BTW4	Sarcoplasmic/endoplasmic reticulum calcium ATPase 2	ATP2A2	32.5936	32.8847	32.8205	32.5511	32.8436	32.7651	32.6411	32.8433	32.9198	32.674	32.7438	32.8609	32.8121	32.8865	32.6131
P16885;H3BQV5	1-phosphatidylinositol 4,5-bisphosphate phosphodiesterase gamma-2	PLCG2	26.6899	26.496	26.6422	26.2441	NaN	26.1074	NaN	25.1991	NaN	NaN	26.0831	26.316	26.8593	26.3852	26.128
P16930;H0YLC7;H3BNP8	Fumarylacetoacetase	FAH	29.5301	29.2267	29.4385	29.7215	29.2466	29.5963	29.4707	29.5543	29.2572	29.0513	29.1886	28.5944	29.1081	28.9958	28.7062
P16949;A2A2D0;Q93045;E5RGX5;Q9H169;E5RIR6;E7EVN3	Stathmin	STMN1	31.3064	31.3634	31.571	31.345	31.4707	31.1615	31.3902	31.652	31.3312	31.5944	31.3266	31.5754	31.2488	31.3837	31.3641
P16989;H0YG22	Y-box-binding protein 3	YBX3	30.6278	30.6839	30.8562	30.8112	31.0354	30.7561	30.543	30.7841	30.8805	31.2111	30.8733	31.0854	30.9605	31.3033	31.3179
P17050	Alpha-N-acetylgalactosaminidase	NAGA	26.7514	26.9529	27.3981	27.5017	27.5868	27.6909	27.3002	27.6775	27.9151	NaN	26.9966	26.9794	27.3142	27.4964	27.6893
P17096;E5RIT9	High mobility group protein HMG-I/HMG-Y	HMGA1	30.9031	31.1407	30.8806	30.928	31.1671	30.9066	31.3782	31.5461	31.5935	30.898	30.7357	31.3905	30.7913	30.7606	30.8139
P17152	Transmembrane protein 11, mitochondrial	TMEM11	28.6365	28.3852	28.291	NaN	28.8473	27.4364	26.9581	28.3867	27.8555	28.5003	27.6215	27.7379	28.6499	28.4811	28.2464
P17174	Aspartate aminotransferase, cytoplasmic	GOT1	32.3623	32.5239	32.4956	32.2821	32.085	32.3466	31.9797	31.9156	32.2497	31.7716	31.9602	31.7534	32.0273	31.8179	31.762
P17252;J3KRN5;P05129;M0R0I9	Protein kinase C alpha type	PRKCA	29.077	28.724	28.9223	28.8294	28.9192	29.0365	29.0191	28.9466	28.8048	28.7645	28.6438	28.4426	28.8917	28.4546	28.9861
P17275	Transcription factor jun-B	JUNB	28.3815	28.291	28.2983	27.8561	27.9279	27.8163	27.2868	27.3581	27.5451	27.4261	27.6285	27.9159	28.0583	27.6848	28.1043
P17301	Integrin alpha-2	ITGA2	30.6513	30.7436	30.7235	29.8544	29.9712	29.7033	29.4561	29.4721	29.333	30.3748	30.1931	30.4738	30.3574	29.8581	29.9408
P17535;U3KPR5	Transcription factor jun-D	JUND	27.3968	27.5095	27.1185	26.8841	NaN	NaN	NaN	NaN	27.192	NaN	26.6518	27.1262	26.6292	26.7725	NaN
P17544;K7ESA4	Cyclic AMP-dependent transcription factor ATF-7	ATF7	28.283	28.2321	28.2197	28.0935	27.7556	28.054	27.4314	27.4865	27.4006	28.3368	27.9327	28.4766	27.8336	28.4737	28.5216
P17568	NADH dehydrogenase [ubiquinone] 1 beta subcomplex subunit 7	NDUFB7	27.0578	26.8507	26.844	26.9255	26.6103	27.0057	NaN	NaN	NaN	27.09	26.9266	26.4608	26.8476	27.2338	27.4104
P17612;Q15136;K7ERP6	cAMP-dependent protein kinase catalytic subunit alpha	PRKACA;KIN27	28.2804	28.9476	28.9005	29.2628	29.1707	29.6386	29.3083	28.8528	28.8595	29.2238	29.1809	29.1101	29.6956	29.1513	29.5704
P17655	Calpain-2 catalytic subunit	CAPN2	30.9653	30.972	30.923	30.8442	30.7465	30.7252	30.9695	30.8693	30.7566	30.7293	30.6514	30.4464	30.6293	30.5432	30.7233
P17676	CCAAT/enhancer-binding protein beta	CEBPB	28.793	29.035	28.3964	28.2801	28.2412	28.0599	28.2068	28.2214	28.0814	28.1657	28.2721	28.2852	28.6921	28.401	28.1258
P17706;K7EQG9;K7EIE9;K7EIY0;K7ENP9;K7ER87	Tyrosine-protein phosphatase non-receptor type 2;Tyrosine-protein phosphatase non-receptor type	PTPN2	27.7283	27.4597	27.5505	27.1399	27.1941	27.4014	27.176	27.0387	27.7584	27.5042	27.1911	27.4213	27.5963	27.8468	28.0504
P17812	CTP synthase 1	CTPS1	31.5032	31.2787	31.2656	31.3604	31.2031	31.3584	31.0319	31.3681	31.3763	31.5124	31.3616	31.3509	31.2716	31.3796	31.3748
P17858;F8WEU2	ATP-dependent 6-phosphofructokinase, liver type	PFKL	31.3265	31.5223	31.3833	31.7117	31.6075	32.0221	32.1305	31.9856	32.2193	31.4358	31.8201	31.7755	31.8052	31.5243	31.4021
P17931;G3V3R6	Galectin-3;Galectin	LGALS3	31.9355	31.7375	32.2158	31.7823	31.8939	32.0155	32.3105	32.461	32.2683	31.7005	31.7789	31.403	31.6187	31.4772	31.7202
P17987;E7EQR6;E7ERF2;F5H282;F5GZ03;F5GZI8;F5H7Y1;F5GYL4	T-complex protein 1 subunit alpha	TCP1	33.9123	34.0329	33.9854	33.7849	33.933	33.9307	33.9643	33.9931	34.0739	33.8253	33.9632	33.7616	33.7906	33.878	33.938
P18031;B4DSN5	Tyrosine-protein phosphatase non-receptor type 1;Tyrosine-protein phosphatase non-receptor type	PTPN1	29.7127	29.9201	29.8119	29.5616	29.6568	29.6921	29.6069	29.6866	29.9999	29.5911	29.4991	29.601	29.5481	29.6313	29.8648
P18077;C9K025;F8WBS5;F8WB72	60S ribosomal protein L35a	RPL35A	31.6035	31.162	31.1185	31.313	31.3507	31.2066	31.2891	31.3602	31.2286	31.7618	31.2304	31.3015	31.2254	31.3862	31.4828
P18084;V9GZ57;V9GYZ1;H7C5U2;H7C4W1;H7C580;P26010;V9GYD8;F5H6T4	Integrin beta-5;Integrin beta	ITGB5	28.3327	28.3717	28.3102	28.6622	28.2644	28.3214	28.5304	28.5022	28.2806	28.4901	28.5349	28.5209	28.9252	28.4762	29.0084
P18085;C9JPM4;C9JAK5;U3KQF2	ADP-ribosylation factor 4	ARF4	30.0148	30.2897	29.8057	30.0977	29.8626	29.3933	30.4592	30.2662	30.3916	30.4548	29.823	30.2888	29.9966	30.131	29.7253
P18124;A8MUD9;C9JIJ5;C9JZ88	60S ribosomal protein L7	RPL7	34.1276	34.2327	34.2542	34.2711	34.3215	34.1596	34.4321	34.1995	34.3395	34.3111	34.228	34.1239	34.0814	34.2264	34.0752
P18206;Q5JQ13	Vinculin	VCL	34.2175	34.4259	34.3166	34.1722	34.3827	34.27	34.586	34.8208	34.7739	34.1915	34.206	34.2932	34.1787	33.9046	33.8518
P18583;J3QSZ5;H7C2G8	Protein SON	SON	31.1716	31.2297	31.0497	31.0344	31.2082	30.87	30.9473	31.0556	31.0096	31.1412	30.9985	31.381	31.194	30.8712	31.0967
P18615;E9PD43;A2ABK4;E7ENC7;E7EWR7	Negative elongation factor E	NELFE	28.9404	29.0094	28.8898	29.0152	29.0804	28.8193	29.1353	29.2813	28.9038	28.625	28.7636	29.197	29.1185	28.9257	29.1971
P18669;Q8N0Y7;P15259	Phosphoglycerate mutase 1	PGAM1	34.3459	34.3608	34.3097	34.4243	34.4053	34.2795	34.741	34.4426	34.5366	34.439	34.5669	34.1984	34.2971	34.2124	34.0935
P18754;C9JW69;C9JRH2;C9JMJ4;C9J3R0;C9JQZ4	Regulator of chromosome condensation	RCC1	31.5833	31.6114	31.2124	31.4892	31.53	31.3786	31.4896	31.6997	31.5145	31.1967	31.1548	31.3371	31.3364	31.296	30.9861
P18846	Cyclic AMP-dependent transcription factor ATF-1	ATF1	27.8933	28.3944	28.2614	28.4341	28.5087	28.1759	28.2861	28.587	28.6276	27.9546	27.9822	28.4188	28.6862	28.1997	28.519
P18859;A8MUH2	ATP synthase-coupling factor 6, mitochondrial	ATP5J	30.732	30.7976	31.0553	30.9721	30.9984	31.0327	30.957	31.1399	30.7351	30.5556	30.8276	31.0398	31.0828	31.102	31.3437
P18887;F5H8D7;M0R0D2;M0QYS5;M0QZ96;M0R1U8	DNA repair protein XRCC1	XRCC1;FOXH1	28.8398	28.7003	28.9467	28.8449	29.1861	29.2789	29.2283	29.0916	29.231	28.8259	29.1984	29.5088	29.3092	29.1579	29.3475
P19174;V9GY71;V9GYH5;V9GY63	1-phosphatidylinositol 4,5-bisphosphate phosphodiesterase gamma-1	PLCG1	28.5941	28.7594	28.5476	28.7009	28.6597	29.0196	28.2205	28.3982	28.6509	28.3774	28.876	28.4734	28.614	28.116	28.1433
P19338;H7BY16;C9JYW2;C9JLB1;C9J1H7;C9JWL1	Nucleolin	NCL	34.5843	34.4916	34.4936	34.3229	34.3441	34.2766	34.4262	34.4205	34.158	34.4751	34.2997	34.4722	34.2806	34.3314	34.4013
P19387;H3BRR2	DNA-directed RNA polymerase II subunit RPB3	POLR2C	28.5574	28.1486	28.2081	28.6315	28.5901	28.5772	28.1285	28.3765	28.2722	27.5305	28.6665	28.4323	28.8592	28.6415	28.7547
P19447;H7C309	TFIIH basal transcription factor complex helicase XPB subunit	ERCC3	27.886	28.0057	28.0855	28.0393	28.1121	28.1677	28.3985	27.6114	27.8305	28.1514	28.2402	27.9798	28.0281	27.8993	28.2973
P19525;C9JZT2;F8WBH4	Interferon-induced, double-stranded RNA-activated protein kinase	EIF2AK2	30.3296	30.4684	30.3327	30.6081	30.6637	30.6652	30.7214	30.5405	30.7224	30.8348	30.6794	30.8118	30.5394	30.6563	30.7672
P19623;K7EQ47;K7EL89;K7EKM4;K7ESL0	Spermidine synthase	SRM	30.765	31.0072	30.7034	30.5533	30.7148	30.4325	30.5017	30.5681	30.581	30.4286	30.2762	30.428	30.538	30.1974	29.9871
P19784;H3BSA1;H3BNI9;H3BV19	Casein kinase II subunit alpha	CSNK2A2	29.2721	29.132	28.982	29.3487	29.1855	29.046	29.2808	29.28	29.058	29.4549	29.2549	29.5838	29.4669	29.6	29.6956
P19838;D6RF93;D6RH30;D6RC45	Nuclear factor NF-kappa-B p105 subunit;Nuclear factor NF-kappa-B p50 subunit	NFKB1	27.9713	28.0674	28.0019	28.0636	28.0837	28.3868	27.7779	28.0634	28.1471	27.9776	27.8945	28.2211	27.934	28.4445	28.3401
P19971;C9JGI3	Thymidine phosphorylase	TYMP	30.1573	30.2277	29.9093	30.0194	29.875	29.7605	29.9686	30.0121	29.8229	30.2219	30.0441	30.2961	30.1672	30.2845	30.5707
P20020;E7ERY9;H0YHH6;F8W1V5;H0YDG5;H7BZS8;H7BY13	Plasma membrane calcium-transporting ATPase 1;Calcium-transporting ATPase	ATP2B1	31.506	31.6769	31.7095	31.6399	31.7153	31.8377	31.7148	31.7762	31.9024	31.5158	31.6101	31.7364	31.6206	31.4468	31.4365
P20042	Eukaryotic translation initiation factor 2 subunit 2	EIF2S2	31.3264	31.7515	31.5907	31.2761	31.3557	31.1353	31.3719	31.5037	31.4678	31.3018	31.1881	31.5059	31.354	31.2332	31.5622
P20073	Annexin A7	ANXA7	30.7949	30.6716	30.6956	30.8459	30.8309	30.7171	30.6409	30.7188	30.8437	30.4721	30.6315	30.4387	30.8997	30.8321	30.5862
P20290;D6RDG3;H0Y9Y1	Transcription factor BTF3	BTF3	31.4997	31.0477	30.9552	31.1625	30.8832	31.2417	31.0445	30.9743	31.0852	30.9456	31.0445	30.8616	30.8547	30.6839	30.4834
P20338;A0A087WYT5	Ras-related protein Rab-4A	RAB4A	28.286	28.7208	28.6189	28.5224	28.55	28.8742	28.8528	28.9819	29.1101	28.1519	28.0842	28.5257	28.2596	28.8584	28.5421
P20339	Ras-related protein Rab-5A	RAB5A	NaN	NaN	NaN	26.6873	NaN	26.7162	NaN	NaN	26.8887	26.5486	NaN	NaN	NaN	27.7734	NaN
P20340;H7BYW1;Q9NRW1;F5H3K7;F5GX61;C9J0I2	Ras-related protein Rab-6A	RAB6A	30.4324	30.637	30.7403	30.5478	31.2295	30.9298	31.1286	30.9708	30.8605	30.5167	30.7428	30.5942	31.1623	30.6279	31.157
P20585	DNA mismatch repair protein Msh3	MSH3	28.2263	28.7746	28.6676	28.4133	28.4524	28.5576	28.9341	28.6682	28.7435	28.1502	28.5822	28.6577	28.5618	28.4744	28.3834
P20618	Proteasome subunit beta type-1	PSMB1	32.3209	32.2818	32.3646	32.3073	32.1137	32.0379	32.6	32.1761	32.3843	31.969	32.1011	31.9014	32.2059	31.9481	31.9339
P20645;H0YGT2;F5GX30;H0YGE9;H0YF90	Cation-dependent mannose-6-phosphate receptor	M6PR	29.4132	29.3297	29.5638	29.7251	29.4837	29.9653	29.183	29.6283	29.5618	29.461	29.3318	30.066	29.4843	28.9021	29.3147
P20674;H3BNX8;H3BV69;H3BRM5;H3BRI0	Cytochrome c oxidase subunit 5A, mitochondrial	COX5A	31.6546	31.9763	32.2261	31.8356	31.8311	32.1623	31.7983	32.0369	32.2131	32.0005	32.2513	32.3203	31.9899	31.8742	31.9294
P20700;E9PBF6	Lamin-B1	LMNB1	33.1934	33.4283	33.3758	33.4355	33.5954	33.3886	33.4032	33.6006	33.715	33.5116	33.3449	33.7322	33.4567	33.2152	33.4498
P20839;C9J381;C9K0R9;C9J029;H7C5T1;H7C511	Inosine-5-monophosphate dehydrogenase 1;Inosine-5-monophosphate dehydrogenase	IMPDH1	30.105	30.1133	30.3022	29.6194	29.8239	29.6505	29.3957	29.2366	29.8732	29.6359	29.888	30.0781	29.9654	29.7347	29.8582
P20962;F5H7R9;F5GXR3	Parathymosin	PTMS	29.3472	29.2451	29.7704	29.2559	29.5196	28.9796	29.0693	29.5604	28.9422	29.5523	NaN	28.8899	29.4199	NaN	NaN
P21266;P46439;Q5T8R1;P28161;Q03013;P09488;H3BQT3;E9PLF1;B9ZVX7;E9PHN7;E9PHN6;Q5T8Q9;F6XZQ7;E7EWW9	Glutathione S-transferase Mu 3	GSTM3	31.4987	31.5495	31.43	31.3946	31.4903	31.4751	31.7485	31.4685	31.6141	31.6085	31.6492	31.5331	31.7287	31.4922	31.5091
P21281;H0YC04;P15313;C9JL73;E5RGH6;C9J5E3;C9JNS9;H0YAT8	V-type proton ATPase subunit B, brain isoform	ATP6V1B2	29.9404	30.2619	30.1995	30.0441	30.0234	29.9732	29.956	30.1006	29.9665	29.5979	29.5767	29.9607	29.6091	29.6732	29.8166
P21283;E7EV59	V-type proton ATPase subunit C 1	ATP6V1C1	28.2963	28.4119	28.4174	28.6258	28.7072	28.5539	28.5005	28.6466	28.3256	28.9678	28.5213	28.9917	29.0242	29.1178	28.6012
P21291;E9PS42;E9PP21;E9PND2;A0A087X134	Cysteine and glycine-rich protein 1	CSRP1	32.0977	32.2073	31.9523	31.4679	31.1598	31.0306	31.6589	31.6554	31.8002	30.5848	30.7697	31.1843	30.8886	30.5047	30.6537
P21333;Q5HY54;Q60FE5;A0A087WWY3;F8WE98;H0Y5C6;H0Y5F3;H7C2E7	Filamin-A	FLNA	35.5703	35.6662	35.5798	35.4712	35.5169	35.393	35.9078	35.9531	35.9766	35.204	35.2434	35.4207	35.3314	35.3664	35.3645
P21359;H0Y465;J3KSB5;J3QSG6;J3KSX8;K7EID4;J3KRT8;J3QQN8	Neurofibromin;Neurofibromin truncated	NF1	27.3039	27.4195	27.7549	27.6437	27.7067	27.8761	26.8605	27.2193	27.4936	27.4117	27.4477	27.8839	27.6225	27.2107	27.3024
P21399;Q5VZA6	Cytoplasmic aconitate hydratase	ACO1	32.3553	32.2453	32.18	32.0849	31.9616	32.23	32.0648	32.0756	32.2186	31.8344	31.8895	32.0267	31.7487	31.8853	31.9305
P21796;C9JI87	Voltage-dependent anion-selective channel protein 1	VDAC1	33.9686	33.9001	34.1979	33.8085	33.8752	33.823	33.7713	33.5996	33.6457	34.0854	33.9757	34.0008	34.0745	34.3195	34.6716
P21912;A0A087WWT1;A0A087WXX8	Succinate dehydrogenase [ubiquinone] iron-sulfur subunit, mitochondrial	SDHB	31.5307	31.4628	31.5954	31.5969	31.5361	31.4709	31.3852	31.4703	31.5686	31.0111	31.297	31.5358	31.4481	31.3648	31.3583
P21953	2-oxoisovalerate dehydrogenase subunit beta, mitochondrial	BCKDHB	26.7498	27.5819	27.4163	27.7259	28.1897	27.9816	28.1814	28.3093	27.8789	28.1686	28.4602	28.718	28.7506	27.5567	28.0622
P21964;E7EMS6;E7EUU8;F8WBW9;H7BZ45	Catechol O-methyltransferase	COMT	28.5498	27.9873	28.3089	28.5662	28.1005	29.2666	28.4745	28.4188	28.9256	28.6269	28.9277	28.7797	28.861	29.4147	29.6935
P21980	Protein-glutamine gamma-glutamyltransferase 2	TGM2	26.1039	26.0208	25.9915	25.3245	25.0908	25.5525	NaN	NaN	NaN	25.3438	25.3153	24.5456	25.6955	25.9511	25.7802
P22033	Methylmalonyl-CoA mutase, mitochondrial	MUT	28.3495	28.594	28.7823	28.862	29.0303	28.959	28.6649	28.8635	28.6504	28.9597	28.8429	29.2309	29.1817	28.9389	29.2174
P22059;H0YCV6	Oxysterol-binding protein 1	OSBP	30.6049	30.4194	30.4653	30.419	30.4681	30.4307	30.3736	30.2762	30.3861	30.2976	30.6043	30.4532	30.5131	30.4869	30.6045
P22087;M0QXL5;M0R299;M0R2Q4;M0R0P1;M0R2U2;M0R1H0;M0R2B0;A6NHQ2;R4GMW7	rRNA 2-O-methyltransferase fibrillarin	FBL	31.0019	31.329	31.161	31.1565	31.0498	31.1504	31.0177	30.5484	30.758	31.5871	31.0402	31.1346	31.214	31.1645	31.2477
P22102;F8WD69;C9JBJ1;C9JTV6;C9JZG2;C9JKQ7;H7C366	Trifunctional purine biosynthetic protein adenosine-3;Phosphoribosylamine--glycine ligase;Phosphoribosylformylglycinamidine cyclo-ligase;Phosphoribosylglycinamide formyltransferase	GART	33.3131	33.3146	33.2629	33.3371	33.2266	33.2361	33.2378	33.3396	33.3854	33.3776	33.2105	33.2108	33.2306	33.3717	33.4252
P22234;E9PBS1;D6RF62	Multifunctional protein ADE2;Phosphoribosylaminoimidazole-succinocarboxamide synthase;Phosphoribosylaminoimidazole carboxylase	PAICS	32.9136	33.1418	33.209	32.9148	33.2067	33.2358	33.3685	33.2722	33.3477	33.333	33.2447	33.336	33.258	33.0719	33.0782
P22307;E9PLD1;H0YF61;H0YCB0;H0YD06	Non-specific lipid-transfer protein	SCP2	31.608	31.6842	31.3795	31.7532	31.7676	31.6724	31.5271	31.6028	31.2687	31.8917	31.6662	31.9563	31.9584	31.908	32.1518
P22314;Q5JRR6;Q5JRR9;Q5JRS0;Q5JRS2	Ubiquitin-like modifier-activating enzyme 1	UBA1	34.4265	34.53	34.5379	34.3397	34.3862	34.4835	34.262	34.4468	34.5016	34.4187	34.4718	34.4026	34.5114	34.3415	34.3405
P22570;J3QQX3;J3QKZ8;J3QQW7;J3KS64	NADPH:adrenodoxin oxidoreductase, mitochondrial	FDXR	29.1068	28.9218	28.9855	29.4247	29.4381	29.5112	29.1492	29.2425	29.5614	29.2846	29.4685	29.5256	29.2533	29.0973	29.2333
P22626;A0A087WUI2	Heterogeneous nuclear ribonucleoproteins A2/B1	HNRNPA2B1	34.8487	34.8394	34.68	34.6631	34.6726	34.5819	34.8076	34.806	34.5891	34.7789	34.7128	34.6666	34.7001	34.6083	34.7855
P22670;P48378;P48380;H0Y7W5	MHC class II regulatory factor RFX1	RFX1	27.7967	28.1776	27.8593	27.432	27.9058	27.9808	28.0926	28.0204	28.2319	27.6862	27.6424	28.1484	28.0341	27.7148	27.8443
P22681	E3 ubiquitin-protein ligase CBL	CBL	27.1607	26.979	26.631	26.5159	26.6366	NaN	26.9119	26.5826	26.6602	27.6123	26.2695	27.3804	26.8463	27.1184	27.2801
P22695;H3BRG4;H3BSJ9;H3BP04;H3BUE4;H3BUI9;A0A087WVZ4	Cytochrome b-c1 complex subunit 2, mitochondrial	UQCRC2	32.5837	32.3696	32.1445	32.7331	32.3026	32.5916	32.1407	32.0976	32.2251	32.2094	32.4493	32.0676	32.1763	32.3132	32.6724
P22830;K7ELX4;K7EKP7;K7EJX5;K7EJM8	Ferrochelatase, mitochondrial	FECH	27.5354	27.4773	27.1881	28.0512	27.8532	27.7087	28.1044	27.9845	27.4841	27.9122	27.639	27.881	28.0469	28.0319	28.4727
P23193;E5RIS7;E5RJ93;B7Z4S1;Q15560;E5RK46;E5RFI1;Q5JRI7	Transcription elongation factor A protein 1	TCEA1	31.0554	30.974	31.1273	31.2038	31.1476	30.9948	31.0056	31.0196	30.8111	30.7486	30.8765	31.0548	30.8938	30.9574	31.0789
P23246;H0Y9K7;H0Y9U2	Splicing factor, proline- and glutamine-rich	SFPQ	34.1134	33.8984	33.8642	33.7383	33.5123	33.6022	33.7123	33.6985	33.858	33.6578	33.6922	33.5938	33.506	33.888	33.7253
P23258;Q9NRH3;K7EIS0;K7EKE5	Tubulin gamma-1 chain;Tubulin gamma-2 chain	TUBG1;TUBG2	28.5549	28.7655	28.8171	28.9249	28.7078	29.0661	29.3815	29.14	29.3577	28.3272	28.5909	29.5626	28.6034	28.7934	28.887
P23284	Peptidyl-prolyl cis-trans isomerase B	PPIB	34.185	34.5203	34.3037	34.7984	34.7528	34.8225	34.5925	34.6343	34.5596	34.7372	34.5328	34.696	34.7713	34.4996	34.4997
P23368	NAD-dependent malic enzyme, mitochondrial	ME2	28.5545	28.4655	28.5228	28.9224	29.5313	29.4578	28.9985	29.4245	28.7567	29.5485	29.6151	29.6301	29.6641	29.7846	29.8605
P23381;G3V3H8;G3V3Y5;G3V277;G3V423;G3V5U1;G3V456;H0YJP3;G3V3X0;G3V3P2;G3V227;G3V4C7;G3V4N8;G3V5W1;G3V3S7;G3V2Y7;G3V2F2;G3V3R3;G3V4S4;G3V313;G3V339;G3V2C0;G3V5H5;P78534;G3V4A3;G3V4Q0;G3V4N0	Tryptophan--tRNA ligase, cytoplasmic;T1-TrpRS;T2-TrpRS	WARS	32.0556	32.0018	32.0004	32.24	31.7565	32.0591	31.4999	31.333	31.6108	32.1548	32.3119	32.0152	32.3055	32.3524	32.2507
P23396;E9PL09;E9PPU1;F2Z2S8;H0YCJ7;H0YEU2;H0YF32;E9PQ96;E9PJH4;E9PK82;E9PSF4;E9PQX2;H0YES8;E9PJN9	40S ribosomal protein S3	RPS3	33.8954	34.0261	33.8845	34.0533	34.159	33.8435	34.1349	34.2255	34.26	34.0766	34.235	34.3755	34.0075	34.2519	34.1965
P23434	Glycine cleavage system H protein, mitochondrial	GCSH	29.0809	29.1791	29.3248	29.4221	29.2705	29.4123	28.5347	28.8782	29.0485	28.7132	28.498	28.8022	29.2338	28.7354	28.7672
P23458	Tyrosine-protein kinase JAK1	JAK1	28.7657	28.4344	28.7619	28.8331	28.623	28.4317	28.3781	28.6725	28.3561	28.8443	28.4803	28.6995	28.7328	28.9327	29.2179
P23497;E9PHV6;C9JBL0;Q9H930;H7BYP4;H7C4B4	Nuclear autoantigen Sp-100	SP100	26.5585	NaN	26.7029	25.724	26.3635	26.3978	NaN	NaN	26.5899	26.576	26.5079	26.997	26.485	26.3213	NaN
P23511	Nuclear transcription factor Y subunit alpha	NFYA	27.1659	27.3082	27.5019	27.3375	27.1369	27.4037	26.6249	26.7312	27.6036	26.6664	27.5717	26.9382	27.1811	NaN	25.706
P23526	Adenosylhomocysteinase	AHCY	33.5381	33.5417	33.8157	33.6164	33.829	33.6988	33.9379	33.9537	34.0445	33.8739	33.727	34.1026	33.7888	33.707	33.5988
P23528;G3V1A4;E9PK25;E9PP50;E9PQB7;E9PLJ3;E9PS23	Cofilin-1	CFL1	34.4416	34.4833	34.7655	34.2995	34.736	34.6416	34.7456	34.7749	34.771	34.4222	34.5093	34.6043	34.5314	34.3084	34.3733
P23610	Factor VIII intron 22 protein	F8A1	25.9311	26.4637	26.9018	26.5303	26.018	26.6181	NaN	26.5569	27.1412	26.5895	26.761	26.1496	26.8923	26.7217	25.7981
P23634	Plasma membrane calcium-transporting ATPase 4	ATP2B4	29.7644	29.9031	29.9592	29.9143	30.1258	29.9595	29.8823	29.8988	30.107	29.3719	29.385	29.2662	29.6849	29.4798	29.4054
P23786	Carnitine O-palmitoyltransferase 2, mitochondrial	CPT2	29.9033	29.7987	30.033	30.4435	30.7034	30.4776	30.3908	30.2266	30.4434	30.5769	30.4173	30.7447	30.4848	30.6585	30.8822
P23919;H7C312;H7BZ20;G5E9E9;H7C3A4	Thymidylate kinase	DTYMK	30.6341	30.2675	30.3982	30.8305	30.5952	30.234	30.3084	30.445	30.4005	30.5731	30.0893	30.2289	30.3314	30.1803	30.5801
P23921;E9PL69;E9PP77;H0YCY7	Ribonucleoside-diphosphate reductase large subunit	RRM1	32.3062	32.2221	32.2922	32.1146	32.2426	32.1779	32.5932	32.6977	32.8229	32.0003	32.4204	32.6522	31.8905	31.899	31.8999
P24386	Rab proteins geranylgeranyltransferase component A 1	CHM	NaN	NaN	NaN	NaN	NaN	25.8333	NaN	25.7826	26.2034	NaN	NaN	26.9816	NaN	25.8928	26.3573
P24534;F2Z2G2;C9JZW3;F8WF65	Elongation factor 1-beta	EEF1B2	32.1633	32.4739	32.0902	32.0012	32.3099	32.1394	32.2664	32.0963	32.2629	31.9157	32.2397	32.3062	31.8743	31.812	32.0779
P24539;Q5QNZ2	ATP synthase F(0) complex subunit B1, mitochondrial	ATP5F1	30.6576	30.8311	30.6059	30.6562	30.5813	30.8242	30.36	30.3459	30.285	30.8343	30.7101	30.2047	30.3344	30.4271	30.6002
P24666;G5E9R5;F2Z2Q9;D3YTI2	Low molecular weight phosphotyrosine protein phosphatase	ACP1	30.8481	30.8679	30.6486	30.4765	30.3552	30.1713	30.6211	30.8212	30.4395	30.1554	29.7133	29.9815	30.3169	29.951	29.9309
P24752;H0YEL7;E9PRQ6;E9PKF3	Acetyl-CoA acetyltransferase, mitochondrial	ACAT1	33.0659	33.2642	33.1175	33.2614	33.292	33.3523	33.504	33.437	33.4671	33.3679	33.4587	33.5907	33.3974	33.3517	33.3943
P24928;A0A087WWE2	DNA-directed RNA polymerase II subunit RPB1	POLR2A	29.6649	29.4862	29.5584	29.772	30.0589	29.9952	29.7751	29.96	29.7502	30.1469	29.4458	30.1622	29.8741	30.0211	29.7188
P25098;P35626;E9PRV7;Q8N433	Beta-adrenergic receptor kinase 1;Beta-adrenergic receptor kinase 2	ADRBK1;ADRBK2	26.0267	26.3292	26.0499	25.8954	25.83	26.3734	26.2537	26.0432	26.4053	26.2852	26.077	26.5475	26.1098	NaN	25.7776
P25205;J3KQ69;Q7Z6P5	DNA replication licensing factor MCM3	MCM3	31.5841	31.5404	31.5222	31.7249	31.6468	31.7085	31.9465	32.1157	32.0452	32.0565	31.935	32.0541	31.683	31.9382	31.93
P25325;B1AH49	3-mercaptopyruvate sulfurtransferase;Sulfurtransferase	MPST	28.3737	28.7245	28.8236	29.017	29.2268	29.0684	29.3424	29.655	29.1497	29.1886	30.0032	29.6945	29.2807	29.1483	29.5069
P25398	40S ribosomal protein S12	RPS12	32.3671	32.6516	32.8147	32.4969	32.6799	32.5314	32.9269	32.7455	32.8919	32.6997	32.5432	32.4828	32.9393	32.7372	32.7846
P25440;H0Y6K2;U3KQA6;E9PIQ3;H0Y799;H0YDJ7;E9PKQ9;U3KPW0	Bromodomain-containing protein 2	BRD2	28.0352	28.0969	28.0837	27.8064	28.7116	28.2032	28.4986	28.5931	28.1706	28.6075	28.4799	28.2338	28.4976	28.4744	28.2922
P25445;A0A087X1Z7;E6Y7C4;H7C5Z8	Tumor necrosis factor receptor superfamily member 6	FAS	25.4555	25.8717	NaN	26.0767	26.7567	26.0847	26.3982	26.3053	26.1795	26.6771	26.4627	26.8466	26.8381	27.0734	27.1696
P25490;H0YJV7;H0YJU4;O15391;Q96MM3	Transcriptional repressor protein YY1	YY1	27.1509	27.1965	26.7552	27.4421	27.3653	27.0503	27.3572	27.5006	27.4667	27.3113	27.0996	27.7238	27.7159	28.0549	27.7176
P25685;M0R080;M0QYT3;M0QXK0;M0R1D6;M0QZD0;M0R128	DnaJ homolog subfamily B member 1	DNAJB1	31.1608	31.122	31.0075	31.0635	30.9878	31.1014	31.0594	31.0273	30.9079	31.1253	31.0583	31.2414	31.257	31.0835	30.832
P25705;K7EK77;K7ERX7;K7ENJ4;K7EJP1;K7EQH4;K7ESA0	ATP synthase subunit alpha, mitochondrial	ATP5A1	34.7191	34.6463	34.548	34.7364	34.6709	34.785	34.7128	34.5959	34.7435	34.5979	34.5764	34.6508	34.5664	34.5706	34.4519
P25786;F5GX11	Proteasome subunit alpha type-1	PSMA1	32.232	32.4953	32.201	32.0824	32.1145	32.1728	32.3443	32.4466	32.3066	32.0689	32.1268	32.0465	31.8319	31.9478	31.9446
P25787;C9JCK5;H3BT36;H7C402	Proteasome subunit alpha type-2	PSMA2	30.3486	30.4987	30.5372	30.3296	30.3408	30.3629	30.3313	30.3199	30.7009	30.3408	30.1866	30.1742	30.0309	30.4261	30.4527
P25788;G3V4X5;G3V3W4;G3V5N4	Proteasome subunit alpha type-3	PSMA3	31.1838	31.1582	31.591	31.2295	30.8363	31.3285	31.3695	31.1947	31.1628	30.9758	31.7322	30.8388	31.0062	30.9745	30.9636
P25789;H0YMZ1;H0YN18;H0YL69;H0YMA1;H0YKT8;H0YLC2;H0YMI6;H0YKS0;H0YMV3;H0YLS6	Proteasome subunit alpha type-4;Proteasome subunit alpha type;Proteasome subunit beta type	PSMA4	31.7966	31.528	31.8266	31.667	31.7306	31.8913	32.0332	32.0547	32.0425	31.6651	31.6978	32.002	31.872	31.6565	31.9824
P25815	Protein S100-P	S100P	32.1608	31.8815	31.2977	30.9992	31.1524	30.7515	31.1855	30.9468	30.664	31.2139	31.015	30.6767	31.1029	31.3786	31.7965
P26038;V9GZ54;E9PNP4	Moesin	MSN	34.7535	34.6844	34.5886	34.4968	34.3905	34.2141	34.4166	34.4637	34.417	34.4871	34.3205	34.3628	34.2635	34.4577	34.5185
P26196;Q8IV96	Probable ATP-dependent RNA helicase DDX6	DDX6	31.7422	31.8364	31.8438	31.9254	31.9602	31.9719	31.7099	32.0449	32.0092	31.82	31.5524	31.9661	31.5695	31.7091	31.6152
P26232;C9IZ88;C9J144	Catenin alpha-2	CTNNA2	NaN	26.8894	27.1824	NaN	26.9852	27.4857	NaN	26.8781	28.3292	27.3569	27.5229	25.6974	27.0425	25.6831	NaN
P26358;K7ENW7;K7EJL0;K7EMU8;K7EIZ6;K7ENQ6;K7ERQ1	DNA (cytosine-5)-methyltransferase 1	DNMT1	30.2245	30.2921	30.2412	30.3795	30.6285	30.4	30.2752	30.4814	30.2367	30.6566	30.5805	30.7675	30.7619	30.6751	30.6097
P26368;K7ENG2;K7ELP8	Splicing factor U2AF 65 kDa subunit	U2AF2	32.0024	32.3238	32.4832	32.1641	32.2145	32.2258	32.3865	32.089	32.3016	31.8774	32.0664	31.9129	32.1477	31.7228	31.979
P26373;J3QSB4;H3BTH3;J3KS98;H3BUK8;H3BQZ4	60S ribosomal protein L13	RPL13	33.63	33.719	33.8197	33.6809	34.0587	33.7623	33.8543	33.998	33.8319	33.9682	33.6937	34.005	33.8738	33.6038	33.5589
P26374	Rab proteins geranylgeranyltransferase component A 2	CHML	27.7107	28.1669	28.3375	27.3171	27.751	27.3089	27.6968	28.0286	27.3346	27.1562	27.1379	27.3741	27.2227	27.1056	27.3283
P26440;H0YLC3;H7C4G6;H0YKV0;H0YN10;A0A087WVD3	Isovaleryl-CoA dehydrogenase, mitochondrial	IVD	29.0785	28.9922	28.9185	29.4656	29.6412	29.4227	29.4437	29.4396	29.5379	29.5185	29.7351	29.5727	29.2134	29.7513	29.3882
P26447	Protein S100-A4	S100A4	32.0783	32.1111	31.9399	31.8296	31.5483	32.4496	32.5891	32.0341	32.0137	31.9892	32.3071	31.6753	31.8106	31.7562	32.4591
P26583;D6R9A6	High mobility group protein B2	HMGB2	31.5238	31.5545	31.2438	31.9016	31.8145	31.9226	32.2874	32.4281	32.346	31.7969	31.6574	31.9408	31.9238	31.5119	31.7659
P26599;A6NLN1;K7EKJ7;K7EK45;K7ES59;K7ELW5;A0A087WU68;A0A087WUW5;K7EKX4	Polypyrimidine tract-binding protein 1	PTBP1	33.6267	33.9825	33.764	33.7323	33.4094	33.6769	33.6447	33.9231	33.7866	33.6079	33.4738	33.8049	33.6116	33.7022	33.653
P26639;D6R9F8;D6RCA5;D6RDJ6;D6RBR8;D6RJ97;D6RHV7;D6RCS6	Threonine--tRNA ligase, cytoplasmic	TARS	33.4364	33.5105	33.5369	33.365	33.3837	33.4309	33.2371	33.3411	33.4299	33.4502	33.4986	33.4642	33.4633	33.2839	33.4699
P26640;A2ABF4;H0Y426	Valine--tRNA ligase	VARS	33.4559	33.4087	33.4275	33.2695	33.3151	33.3426	33.2792	33.4242	33.5666	33.4826	33.3419	33.4127	33.3278	33.2649	33.1585
P26641	Elongation factor 1-gamma	EEF1G	33.7173	33.5474	33.5421	33.5947	33.6188	33.5358	33.7354	33.7532	33.5545	33.791	33.7561	33.8639	33.5787	33.5972	33.4508
P26885;F5H0N4	Peptidyl-prolyl cis-trans isomerase FKBP2;Peptidyl-prolyl cis-trans isomerase	FKBP2	30.0864	29.8582	30.2209	30.2749	30.7475	30.7223	30.1396	30.1839	29.8331	30.0643	29.957	30.1086	30.5533	30.6255	30.4156
P27105;F8VSL7;Q8TAV4	Erythrocyte band 7 integral membrane protein	STOM	31.7767	31.7471	31.7981	31.5472	32.1288	31.6218	31.7326	31.9405	31.6867	31.867	31.9626	32.1095	31.8882	31.9256	31.6305
P27144;D3DQ64	Adenylate kinase 4, mitochondrial	AK4	29.5286	29.531	29.5361	29.1247	29.3699	29.0292	29.0536	29.5624	29.0861	29.4853	29.2533	29.9248	29.5734	29.3686	29.4638
P27348;E9PG15	14-3-3 protein theta	YWHAQ	32.5285	32.5653	32.4662	32.3852	32.5479	32.0432	32.9128	32.8772	32.8535	32.4473	32.1578	32.581	32.4536	32.2924	32.2994
P27361;E9PQW4;E9PJF0;E9PBK7;B3KR49;H0YEX6;H0YDH9;E9PRH7;Q96KX1;D6RGW9	Mitogen-activated protein kinase 3;Mitogen-activated protein kinase	MAPK3	30.1545	29.8912	30.1768	30.0588	30.0381	30.1105	30.2933	30.2917	30.352	29.838	30.2028	30.7128	30.257	30.2928	30.5818
P27449	V-type proton ATPase 16 kDa proteolipid subunit	ATP6V0C	28.968	28.4417	29.2934	NaN	29.0973	29.4253	29.2967	29.6126	29.2786	28.5878	28.7056	29.4787	29.5937	29.2025	28.3272
P27635;X1WI28;F8W7C6;A0A087WV22;Q96L21;H7C123;H7C2C5;B8A6G2;A6QRI9;H7C2U2	60S ribosomal protein L10	RPL10	32.7429	32.5451	32.9331	32.8128	32.4878	32.7396	32.8791	32.9435	33.0003	33.053	32.8475	33.0434	32.8691	32.9848	33.0511
P27694;I3L4R8;I3L2M5;I3L524	Replication protein A 70 kDa DNA-binding subunit;Replication protein A 70 kDa DNA-binding subunit, N-terminally processed	RPA1	31.5888	31.7961	31.6323	31.9043	31.8836	31.9205	31.6959	31.9292	31.9728	31.7975	31.6955	32.0274	31.9859	31.9918	32.1189
P27695;G3V3M6;G3V5Q1;G3V3C7;G3V5D9;H7C4A8;G3V5M0;G3V359;G3V3Y6	DNA-(apurinic or apyrimidinic site) lyase;DNA-(apurinic or apyrimidinic site) lyase, mitochondrial	APEX1	32.3254	32.2856	32.2905	32.2814	32.3064	32.3319	32.6499	32.439	32.7238	32.3262	32.1877	32.5907	32.2577	32.2288	32.2177
P27797;K7EJB9;K7EL50	Calreticulin	CALR	33.5397	33.8233	33.748	34.0142	34.1599	33.9436	33.8928	33.9114	33.8823	33.7815	33.8907	33.7351	33.9054	34.0019	34.1564
P27816	Microtubule-associated protein 4	MAP4	NaN	27.1553	27.072	26.9932	26.6931	NaN	NaN	NaN	NaN	NaN	NaN	26.7545	NaN	26.3509	NaN
P27824;D6RGY2;H0Y9Q7;D6RFL1;D6RB85;D6RDP7;H0Y9H1;D6RAU8;D6RAQ8;D6RHJ3;D6RD16	Calnexin	CANX	33.9744	34.0202	34.0163	34.3266	34.3911	34.2433	34.1571	34.0797	34.1422	34.3474	34.1674	34.3244	34.3067	34.4362	34.4273
P28066	Proteasome subunit alpha type-5	PSMA5	32.5279	32.5531	32.9497	32.5809	32.8273	32.693	33.0008	32.8531	33.2469	32.5184	32.5118	32.4665	32.7097	32.5836	32.4875
P28070	Proteasome subunit beta type-4	PSMB4	31.206	31.4297	31.6829	31.3283	31.2244	31.5236	31.5708	31.4771	31.4398	31.2735	31.4275	30.9735	31.0484	30.8112	31.232
P28072;A0A087X2I4;I3L3X7	Proteasome subunit beta type-6	PSMB6	30.8387	30.9103	30.8932	30.6568	31.0452	30.677	31.04	31.0206	30.7878	30.7602	30.9214	31.0169	30.6632	30.9653	31.2443
P28074;H0YJM8	Proteasome subunit beta type-5	PSMB5	31.7371	31.9024	31.7673	31.8042	31.8758	31.7611	31.9043	32.1792	31.8892	31.8719	31.7824	31.9896	31.6888	31.876	32.2505
P28288	ATP-binding cassette sub-family D member 3	ABCD3	30.4346	30.605	30.8874	30.7518	30.6176	30.4584	30.6103	30.3941	30.4721	30.7934	30.7501	30.6496	30.6622	30.7073	30.5761
P28300	Protein-lysine 6-oxidase	LOX	NaN	NaN	NaN	26.5036	26.8299	26.5162	NaN	NaN	NaN	NaN	26.3056	26.6326	27.0946	27.0089	27.1609
P28331;B4DJ81;C9JPQ5;F8WDL5	NADH-ubiquinone oxidoreductase 75 kDa subunit, mitochondrial	NDUFS1	31.4409	31.5049	31.7304	31.6822	31.7249	32.099	31.5718	31.7361	32.0138	31.6899	31.887	31.6514	31.8555	31.7171	31.8015
P28482;P16234;P17948;P36888;P35968;P35916;Q8TD08;Q9UBE8;D6RFF2;H9N1E7;H0YD75;E9PD35	Mitogen-activated protein kinase 1	MAPK1	29.4712	29.3553	29.6507	29.5523	29.5562	29.4885	29.4709	29.1827	29.1015	29.6335	29.1245	30.0028	29.8816	29.7355	29.708
P28702;P19793;P48443;A0A087WZ88	Retinoic acid receptor RXR-beta	RXRB	27.063	27.0929	27.1798	26.8033	27.0734	26.8499	27.1263	NaN	26.7061	26.9808	26.8614	NaN	27.3768	27.4601	26.7552
P28799;K7EKL3;K7EMR1;K7EQ05;K7EQI0	Granulins;Acrogranin;Paragranulin;Granulin-1;Granulin-2;Granulin-3;Granulin-4;Granulin-5;Granulin-6;Granulin-7	GRN	25.1937	24.9891	25.2925	25.5561	25.436	25.9414	25.115	25.2566	25.3217	25.7114	25.4035	26.516	26.5882	26.5208	26.6108
P28838;H0Y9Q1;H0Y983	Cytosol aminopeptidase	LAP3	30.6844	30.7884	30.7128	30.9975	31.0907	30.9831	30.9017	31.1722	30.8206	30.8022	30.8666	31.2505	30.9141	30.7198	30.7857
P29083;E9PER7;C9IYL4;C9J329	General transcription factor IIE subunit 1	GTF2E1	27.1583	27.0004	26.938	26.8701	26.7174	27.1519	26.6902	27.1376	26.737	27.1789	26.8257	26.9049	26.9166	27.1899	27.7846
P29084;E5RH41;E5RK24;E5RIW4	Transcription initiation factor IIE subunit beta	GTF2E2	26.5835	26.2057	26.4288	26.6341	26.7919	26.8301	26.8961	26.8749	26.4352	26.8268	26.6065	26.4873	26.5517	27.2228	27.0516
P29144	Tripeptidyl-peptidase 2	TPP2	31.4776	31.6166	31.7349	31.4574	31.6882	31.4967	31.7061	31.8875	31.7101	31.5587	31.478	31.6004	31.634	31.5207	31.5613
P29218;H0YBL1;E5RIP7;E5RG13;E5RG94;E5RHE9;E5RI82;E5RGY4;E5RIF4	Inositol monophosphatase 1	IMPA1	29.9237	30.0017	29.8751	30.2954	29.8654	29.9638	30.0716	30.0581	30.0505	30.309	29.7868	30.1822	29.8599	29.5533	29.9251
P29317	Ephrin type-A receptor 2	EPHA2	28.6379	28.7811	28.6965	27.9897	28.1844	28.5049	27.6445	28.2123	28.1795	28.0245	28.081	28.2872	28.1092	28.4174	27.4844
P29350;F5H1V7;F5H4Z1;F5GXD4;U3KQS1;F5H5H9;F5H1Z8;F5H0N8	Tyrosine-protein phosphatase non-receptor type 6	PTPN6	NaN	24.6499	24.7901	NaN	NaN	25.1419	NaN	25.2268	24.9797	NaN	NaN	NaN	NaN	25.1536	25.0271
P29353;X6R6D0;H0Y539;Q5T181;Q5T188;Q5T182;P98077	SHC-transforming protein 1	SHC1	28.2768	28.5596	28.7477	28.0332	28.8656	28.7802	28.3626	28.7258	28.6893	28.5123	28.8604	29.0753	28.803	28.51	28.6223
P29372;A2IDA3	DNA-3-methyladenine glycosylase	MPG	28.8163	28.9913	28.8765	29.3267	29.5201	29.2443	29.1596	28.9312	29.2935	29.1284	29.1677	29.1718	29.3722	29.0258	29.1244
P29400;P02462;H0Y9R8	Collagen alpha-5(IV) chain	COL4A5	25.6056	25.1147	25.8652	26.4065	26.3391	26.4285	26.4672	26.6089	26.7519	26.0817	26.0223	26.7321	26.1536	25.9739	26.6584
P29401;E9PFF2;F8W888;Q9H0I9;F8WAX4	Transketolase	TKT	34.9685	35.0038	34.8166	34.7908	34.7864	34.8017	34.9371	34.899	34.9507	34.9482	34.7333	34.7641	34.795	34.7883	34.7495
P29466;G3V169;B4DVD8;Q5FBZ0;H0YEC7	Caspase-1;Caspase-1 subunit p20;Caspase-1 subunit p10;Caspase	CASP1	28.0612	28.3146	28.0754	27.4886	27.1607	27.5523	27.4709	27.4784	26.9504	28.2284	27.4751	NaN	27.0843	27.6326	27.5101
P29508	Serpin B3	SERPINB3	30.0548	30.3487	30.6407	28.3666	27.7731	27.9432	NaN	NaN	NaN	28.5364	27.8779	28.5835	30.0356	30.6337	30.274
P29590;H3BT57;H3BT29;H3BUJ5;H3BVD2	Protein PML	PML	27.8338	28.04	28.0237	27.5832	28.0943	27.1837	27.72	28.0145	27.6595	28.0956	28.5219	28.7212	28.6726	29.0239	28.1902
P29692;E9PK01;E9PQZ1;E9PQ49;E9PI39;E9PPR1;E9PL12;H0YE58;E9PMW7;H0YE72;E9PIZ1;H0YCK7;E9PK06;E9PK72;E9PKK3;E9PJD0;E9PNW6;E9PQC9	Elongation factor 1-delta	EEF1D	33.5059	33.8618	33.9214	33.8001	34.0096	33.6759	33.9237	33.922	33.7421	33.7229	33.8097	33.8368	33.8016	33.8971	34.0342
P29992;K7EL62;O95837;A0A087WVZ3	Guanine nucleotide-binding protein subunit alpha-11	GNA11	29.5947	29.964	29.5039	29.6747	29.7859	29.374	29.4284	29.5901	29.3749	29.7088	29.4183	29.8248	29.7138	29.6366	29.6169
P30038;Q5TF55	Delta-1-pyrroline-5-carboxylate dehydrogenase, mitochondrial	ALDH4A1	28.0743	27.9049	27.9265	28.19	28.1683	28.37	28.0974	28.1622	28.602	28.0363	28.2588	28.0059	28.1339	NaN	28.2055
P30040;F8VY02;F8W1G0	Endoplasmic reticulum resident protein 29	ERP29	33.1046	33.2793	33.2111	33.3489	33.4166	33.3105	33.0035	33.1606	33.0173	32.9374	32.9265	32.9973	33.0352	32.9606	33.091
P30041	Peroxiredoxin-6	PRDX6	34.7445	34.7552	34.6495	34.5821	34.5186	34.4318	34.7233	34.6967	34.7447	34.4562	34.3498	34.5897	34.4029	34.4407	34.4355
P30042;H7C2G3;H7C1F6;F2Z2Q0;H7BYH1	ES1 protein homolog, mitochondrial	C21orf33	30.2431	30.4062	31.1174	30.5344	30.6402	30.6955	30.5541	30.7453	31.0209	30.2712	30.6499	30.6256	30.5327	30.6863	30.5969
P30043;M0R192;M0QZL1	Flavin reductase (NADPH)	BLVRB	30.6761	30.7174	30.7252	30.7596	30.7394	30.9259	30.9116	31.1519	31.5878	30.5537	30.9008	30.6191	30.7237	31.2197	31.4215
P30044	Peroxiredoxin-5, mitochondrial	PRDX5	33.775	33.8975	33.7905	33.8115	33.7473	33.7213	33.7549	33.6485	33.661	33.6103	33.47	33.4333	33.4678	33.3284	33.6177
P30046;A6NHG4;B5MC82;J3KQ18;H7C342	D-dopachrome decarboxylase;D-dopachrome decarboxylase-like protein	DDT;DDTL	32.521	32.5043	32.455	32.4018	32.0094	32.1261	31.7399	31.9833	32.3486	31.6953	32.0104	31.2353	31.8523	31.6427	31.9532
P30047;H0YNM1;H0YNX7	GTP cyclohydrolase 1 feedback regulatory protein	GCHFR	NaN	27.5406	27.572	27.3256	27.3093	27.3413	NaN	27.4205	27.7874	27.1035	27.2159	27.3649	27.449	27.0384	NaN
P30048	Thioredoxin-dependent peroxide reductase, mitochondrial	PRDX3	33.1574	33.0781	33.3217	33.1637	33.3108	33.1234	33.3663	33.2814	33.4479	33.0681	33.2296	33.259	33.1946	33.0933	33.0526
P30049	ATP synthase subunit delta, mitochondrial	ATP5D	28.2835	28.6514	29.0199	26.5172	29	28.719	29.4016	NaN	NaN	28.9258	28.782	26.8715	29.2291	29.3179	29.5757
P30050	60S ribosomal protein L12	RPL12	33.1798	33.148	32.8118	33.0494	32.9053	32.5181	32.9109	33.2934	33.1316	32.9293	32.7107	33.1938	32.8895	33.0363	32.8815
P30084	Enoyl-CoA hydratase, mitochondrial	ECHS1	32.7004	32.7243	32.9103	32.8179	33.0659	32.9691	32.9383	33.1711	33.0525	32.5156	32.9936	32.782	32.8043	32.7436	32.7048
P30085;Q5T0D2;E9PJD2	UMP-CMP kinase	CMPK1	30.4793	30.3943	30.591	30.5657	30.2857	30.6562	30.1821	30.2947	30.1611	30.3971	30.5379	30.6295	30.3782	30.741	30.8354
P30086	Phosphatidylethanolamine-binding protein 1;Hippocampal cholinergic neurostimulating peptide	PEBP1	32.8344	33.0076	32.9652	32.7246	32.8266	32.5568	32.847	33.0292	32.7478	32.5474	32.4945	32.2328	32.5845	32.3913	32.7336
P30101	Protein disulfide-isomerase A3	PDIA3	35.0641	35.1143	35.1023	35.2646	35.311	35.3899	35.0712	35.1809	35.1962	35.073	35.1721	35.273	35.363	35.3647	35.3514
P30153;B3KQV6;C9J9C1;E9PH38;M0QXG4;M0R0K6;E9PPI5;E9PNM7;E9PHZ6	Serine/threonine-protein phosphatase 2A 65 kDa regulatory subunit A alpha isoform	PPP2R1A	33.0148	32.9554	32.9858	33.0063	32.9137	33.0777	32.9485	32.8644	33.0715	33.1479	33.1169	33.0631	33.0258	32.8555	33.0154
P30154;H0YDG7	Serine/threonine-protein phosphatase 2A 65 kDa regulatory subunit A beta isoform	PPP2R1B	27.395	27.6223	27.4223	28.1174	27.9535	28.3633	27.7473	27.7579	27.9837	28.3387	28.3451	28.8048	28.2127	28.1392	28.0612
P30260;I3L394;F6QPS0;I3L3H6;K7EMA6;I3L3G1;I3L2Z8;E9PRZ6	Cell division cycle protein 27 homolog	CDC27	29.3331	29.1771	28.9251	29.4187	28.8713	28.4446	28.9153	28.7704	28.5901	29.0878	28.8316	29.0345	29.019	28.7147	28.7625
P30291;E9PQ51;E9PRU3;H0YEJ2	Wee1-like protein kinase	WEE1	25.5598	NaN	NaN	NaN	NaN	NaN	NaN	NaN	NaN	26.0384	26.0041	25.0525	NaN	25.77	NaN
P30405;R4GN99;H0Y548	Peptidyl-prolyl cis-trans isomerase F, mitochondrial;Peptidyl-prolyl cis-trans isomerase	PPIF	31.0363	31.04	30.9221	30.9203	30.6314	30.6404	30.6112	30.741	30.804	30.6063	30.642	31.1061	30.6297	30.7401	31.0493
P30414;A0A087WYW3	NK-tumor recognition protein;Putative peptidyl-prolyl cis-trans isomerase	NKTR	26.967	NaN	26.6818	27.2294	NaN	NaN	26.2253	26.7372	NaN	NaN	NaN	26.8035	27.2746	NaN	26.3139
P30419;K7EN82;B7Z8J4;O60551;Q5VUC6;Q5VUC7;K7EN42	Glycylpeptide N-tetradecanoyltransferase 1	NMT1	30.9271	30.9252	30.9109	30.7066	30.8683	30.5281	30.9142	30.9192	30.7222	30.7054	30.929	30.6912	30.7257	30.0593	29.9299
P30464;P30484;P18465;P30481;P30485;P30461;P30488;P30487;P30483	HLA class I histocompatibility antigen, B-15 alpha chain;HLA class I histocompatibility antigen, B-46 alpha chain;HLA class I histocompatibility antigen, B-57 alpha chain;HLA class I histocompatibility antigen, B-44 alpha chain;HLA class I histocompatibility antigen, B-47 alpha chain;HLA class I histocompatibility antigen, B-13 alpha chain;HLA class I histocompatibility antigen, B-50 alpha chain;…	HLA-B	29.7725	29.2296	29.265	29.6371	29.6704	29.345	29.4421	29.2343	29.3793	28.6905	29.074	29.0111	29.4143	29.3727	29.5248
P30508;Q29960;P30510;P30505;Q07000;Q9TNN7;Q95604;P30504;P30501	HLA class I histocompatibility antigen, Cw-12 alpha chain;HLA class I histocompatibility antigen, Cw-16 alpha chain;HLA class I histocompatibility antigen, Cw-14 alpha chain;HLA class I histocompatibility antigen, Cw-8 alpha chain;HLA class I histocompatibility antigen, Cw-15 alpha chain;HLA class I histocompatibility antigen, Cw-5 alpha chain;HLA class I histocompatibility antigen, Cw-17 alpha c…	HLA-C	31.1734	31.1194	31.1917	31.3219	30.9414	30.9738	31.126	31.0299	31.1107	30.9445	30.8929	31.0783	31.077	31.4923	31.3478
P30520	Adenylosuccinate synthetase isozyme 2	ADSS	30.5502	30.7753	30.8784	30.8055	30.9279	31.0469	30.2202	30.7682	31.0495	30.4955	30.9214	30.8148	30.7594	30.4573	30.7603
P30533;D6REW6	Alpha-2-macroglobulin receptor-associated protein	LRPAP1	29.7636	30.1058	29.9081	30.136	30.1323	30.1408	29.7779	29.953	30.094	29.8213	29.8514	29.501	30.1816	30.2139	29.999
P30566	Adenylosuccinate lyase	ADSL	30.2571	30.1176	30.3208	30.2823	30.3002	30.4141	30.8774	30.5831	30.6372	30.5996	30.6499	30.7143	30.5699	30.578	30.5813
P30622;J3KP58;F5H0N7;F5H6A0;F6VGP8;F5H1T5;F5H367;F5H270;Q9UDT6	CAP-Gly domain-containing linker protein 1	CLIP1	30.8728	31.0598	30.865	30.7553	31.0937	30.8388	30.9565	31.0397	30.9227	30.8739	30.9365	30.9363	30.8875	31.0477	30.6796
P30711	Glutathione S-transferase theta-1	GSTT1	28.0207	28.2459	28.0725	28.4236	28.4849	28.7457	28.9637	28.9549	29.2588	28.2952	27.9903	28.2561	27.6369	26.9148	26.9455
P30740;P50453;O75830;C9J7N5	Leukocyte elastase inhibitor	SERPINB1	33.2581	33.2702	33.1307	32.7343	32.7842	32.7066	32.3695	32.4744	32.4674	32.2762	32.4726	32.2496	32.5535	32.6471	32.896
P30825;Q5JR49	High affinity cationic amino acid transporter 1	SLC7A1	25.6666	27.3747	NaN	NaN	NaN	NaN	28.1229	NaN	28.2461	25.312	NaN	NaN	26.4418	NaN	26.6137
P30837	Aldehyde dehydrogenase X, mitochondrial	ALDH1B1	29.3885	29.841	29.7339	29.5182	29.9983	29.8072	30.1569	30.2753	30.0081	29.2882	29.5738	29.7209	29.7	29.5757	29.3966
P31040;D6RFM5;A0A087X1I3;H0Y8X1;H0Y8S2	Succinate dehydrogenase [ubiquinone] flavoprotein subunit, mitochondrial	SDHA	32.5864	32.4194	32.2223	32.7502	32.6381	32.5876	32.7371	32.8915	33.0941	32.6895	32.4575	32.5091	32.5343	32.3427	32.468
P31150;G5E9U5	Rab GDP dissociation inhibitor alpha	GDI1	30.5522	30.8958	30.5739	30.4832	30.8193	30.3027	30.984	30.9755	30.7679	30.221	30.1732	30.6236	30.2172	30.0688	29.9473
P31153;Q00266	S-adenosylmethionine synthase isoform type-2	MAT2A	31.8351	32.1137	32.0107	31.882	31.9974	31.8487	31.6045	31.8282	31.7303	31.8847	31.9829	31.8552	32.1365	31.7524	31.9521
P31327;Q5R211;E7EWJ3;C9JTA4	Carbamoyl-phosphate synthase [ammonia], mitochondrial	CPS1	36.2508	36.3735	36.466	36.2315	36.3625	36.2769	36.3127	36.2433	36.3443	36.1027	36.0688	36.1702	36.1351	35.9288	36.1305
P31350;C9JXC1	Ribonucleoside-diphosphate reductase subunit M2	RRM2	29.6006	29.9197	29.7163	29.6807	30.0488	30.126	29.8341	29.7314	29.6908	29.8467	29.7056	29.915	29.9076	30.0878	30.0173
P31689	DnaJ homolog subfamily A member 1	DNAJA1	30.8736	30.7412	30.2754	30.7525	30.613	30.6352	30.587	30.5004	30.2841	31.1831	30.8442	30.6129	30.6974	30.8336	30.8324
P31749;A0A087WY56;Q9Y243;G3V3X1;G3V2I6;E9PIP7;J3KTC6;G3V4I6	RAC-alpha serine/threonine-protein kinase	AKT1	24.5508	24.6398	24.6953	24.7047	24.8139	24.9249	NaN	25.3222	24.6341	25.1651	25.1204	25.43	24.8062	NaN	25.203
P31751;M0R0P9;J3QKW1;J3QLS6;C9JHS6;J3QL45;M0R283;C9JIJ1;M0R275;J3KRI8;A8MX96;E7EVP8;M0QZK3;M0QZW8;C9JIF6;C9J258;J3KSY8;C9JC83	RAC-beta serine/threonine-protein kinase	AKT2	28.0446	27.7148	27.9887	27.8262	27.9794	28.1631	28.66	28.056	28.2993	27.8269	27.8243	28.4634	27.9436	27.8607	27.6527
P31930;REV__A2RU56	Cytochrome b-c1 complex subunit 1, mitochondrial	UQCRC1	31.9638	31.8227	31.6586	32.1465	32.0353	31.9283	31.8654	31.7158	31.9381	31.8058	31.9421	31.9259	31.983	31.9475	31.9564
P31937;H7BZL2	3-hydroxyisobutyrate dehydrogenase, mitochondrial	HIBADH	29.7725	29.8957	29.7211	30.4667	30.4639	30.4522	30.3319	30.4164	30.3538	30.7954	30.8291	31.0422	30.9163	30.5751	30.5453
P31939;H7C1S2;H7C084;C9JLK0;F8WEF0;H7BZU3	Bifunctional purine biosynthesis protein PURH;Phosphoribosylaminoimidazolecarboxamide formyltransferase;IMP cyclohydrolase	ATIC	32.8781	32.9391	32.8293	32.8552	33.0487	33.053	32.9247	33.1499	32.9832	32.6885	32.9958	33.1109	32.815	32.9341	33.0087
P31942	Heterogeneous nuclear ribonucleoprotein H3	HNRNPH3	31.6336	31.5706	31.691	31.3763	31.1189	31.7386	31.622	31.6736	31.5495	31.5628	31.4899	31.6136	31.426	31.7767	31.7808
P31946;Q4VY20;Q4VY19	14-3-3 protein beta/alpha;14-3-3 protein beta/alpha, N-terminally processed	YWHAB	32.566	32.5621	32.4732	32.4265	32.6957	32.2638	32.8039	32.9786	32.6093	32.4076	32.1534	32.5885	32.4188	32.7796	32.8043
P31947	14-3-3 protein sigma	SFN	32.1754	32.2989	32.1432	32.0232	32.1276	31.8827	32.0622	32.3098	31.9438	32.1573	32.0257	32.3571	31.9823	31.9796	32.0302
P31948;F5H783;H0YGI8;F5GXD8;REV__F8W6J8	Stress-induced-phosphoprotein 1	STIP1	34.2343	34.18	34.1861	33.9618	33.8622	33.8264	33.8379	33.8411	33.9386	33.7393	33.7934	33.6876	33.7135	33.6484	33.798
P31949	Protein S100-A11;Protein S100-A11, N-terminally processed	S100A11	31.7253	31.7829	31.7142	31.7108	30.8961	31.5827	31.5383	31.0416	31.2156	31.7255	31.7965	31.0162	31.1191	30.9679	31.3407
P32004;E7EVM4;E7EPI4;E9PHJ4;E7EMY4;H0Y5C3;H3BLW5	Neural cell adhesion molecule L1	L1CAM	29.0097	28.7913	29.1365	29.6319	29.7558	29.6357	29.8905	29.9919	29.8898	29.819	29.6562	30.0469	29.6562	29.4292	29.7881
P32019;E7ESY0	Type II inositol 1,4,5-trisphosphate 5-phosphatase	INPP5B	25.5183	25.5039	25.8297	25.6746	25.8635	NaN	25.7802	26.0711	NaN	25.467	25.5886	NaN	NaN	NaN	NaN
P32119;A6NIW5	Peroxiredoxin-2	PRDX2	34.0809	33.8002	33.8657	34.0345	33.8696	33.902	34.0485	34.0047	34.0227	33.6663	33.7279	33.69	33.5131	33.8359	33.9407
P32189;Q14409;Q14410;F8WDA9;F8WBI8;F8WC39;A6NP46;H7C2A0;F8WF44	Glycerol kinase;Putative glycerol kinase 3;Glycerol kinase 2	GK;GK3P;GK2	26.4508	25.6295	25.653	26.2945	26.248	26.0584	26.12	NaN	NaN	26.5515	27.0733	25.712	26.8012	26.4982	26.7025
P32320	Cytidine deaminase	CDA	28.134	27.9891	28.138	28.4099	27.5003	27.8401	28.1993	27.7903	28.4315	27.536	27.8698	NaN	28.0371	27.4129	27.696
P32321;D6RBJ9;D6RAD7;D6RAR9;D6RC36;D6R9S0;D6RBN2	Deoxycytidylate deaminase	DCTD	26.5089	26.2313	25.9841	25.9268	NaN	NaN	25.9732	26.6992	NaN	26.1894	26.4651	NaN	26.3111	NaN	26.3451
P32322;E2QRB3;J3KQ22;J3QL24;J3QLK9;J3QL32;J3QKT4;J3QL23;J3QR88;J3QRZ0;J3KTA8;J3QKT3;J3KSA9	Pyrroline-5-carboxylate reductase 1, mitochondrial;Pyrroline-5-carboxylate reductase	PYCR1	32.554	32.8216	32.8178	32.7742	32.8214	32.8384	32.6014	32.7204	33.0049	32.8083	32.7381	32.7361	32.8165	32.6985	32.8122
P32754	4-hydroxyphenylpyruvate dioxygenase	HPD	30.915	30.9336	30.9221	31.179	31.1356	31.292	31.455	31.2465	31.431	31.0331	31.2086	31.3183	31.1841	31.1292	31.0165
P32780;E9PL58;E9PI26;E9PM51	General transcription factor IIH subunit 1	GTF2H1	25.6673	25.9326	25.7861	25.667	25.775	25.779	25.5136	26.0513	25.6374	25.9399	26.0959	25.4124	25.9647	25.8565	25.6526
P32929	Cystathionine gamma-lyase	CTH	32.1919	32.0959	32.09	31.1097	31.3283	31.1419	31.0178	31.1334	31.1947	31.2465	31.2893	31.391	31.0083	30.9862	31.2121
P32969;H0Y9V9;D6RAN4;E7ESE0;H0Y9R4	60S ribosomal protein L9	RPL9	32.6948	32.8337	32.9587	32.9387	32.8826	32.7706	32.834	32.7893	32.8632	32.618	32.8282	32.6048	33.0849	33.0232	33.0707
P32970	CD70 antigen	CD70	28.346	28.6109	29.1553	29.6885	29.3796	29.5951	29.2275	28.8744	29.0453	29.6153	29.4937	29.7177	29.4686	28.9396	29.9492
P33176;C9JWB9	Kinesin-1 heavy chain	KIF5B	32.0634	31.9205	32.03	31.9312	31.9782	31.9306	31.9861	32.1828	32.0989	32.0609	32.054	32.2751	31.9658	32.0655	32.0267
P33240;E7EWR4;E9PID8	Cleavage stimulation factor subunit 2	CSTF2	30.0607	30.4301	30.6489	30.3802	30.7006	30.5856	30.5799	30.7892	30.8249	30.4809	30.4576	30.4172	30.4872	30.4082	30.4089
P33316;H0YNW5;H0YKC5;H0YKI0;H0YMM5;H0YMP1	Deoxyuridine 5-triphosphate nucleotidohydrolase, mitochondrial	DUT	30.9698	31.1826	31.1975	31.3753	31.2471	31.4336	31.3106	31.283	31.5843	31.5091	31.4398	31.4659	31.4586	31.2581	31.3557
P33527;I3L4X2	Multidrug resistance-associated protein 1	ABCC1	29.0019	29.0887	29.1666	29.1374	28.7444	29.0825	29.182	28.969	29.0017	28.7222	28.8334	29.0755	28.8243	29.0752	28.9393
P33552	Cyclin-dependent kinases regulatory subunit 2	CKS2	26.486	25.9951	26.3655	26.3687	25.9996	27.0586	25.9752	25.4035	26.0141	26.1816	26.2885	NaN	25.6011	26.3028	26.2371
P33897;H0Y7L9;Q9UBJ2;A6NEP8	ATP-binding cassette sub-family D member 1	ABCD1	28.5579	28.8367	28.5601	28.7453	29.0814	28.4807	28.5602	28.67	28.6627	28.9279	28.5415	29.0015	28.7582	28.8241	28.3343
P33981;D6RF82;D6REX1;D6RIC6	Dual specificity protein kinase TTK	TTK	26.7674	26.7596	27.0444	26.8637	26.8689	27.4597	26.8844	26.8093	26.7387	27.1699	27.0624	26.8508	26.9386	26.9083	27.2704
P33991;E5RG31;E5RFJ8;Q9UJA3	DNA replication licensing factor MCM4	MCM4	31.3453	31.507	31.4052	31.4523	31.3967	31.8728	31.7429	32.0443	32.0808	31.8432	31.7336	31.9974	31.5381	31.4011	31.6539
P33992;B1AHB1;B1AHB2;B1AHA9;F8WFD7	DNA replication licensing factor MCM5	MCM5	31.8508	31.9958	31.9815	32.0127	32.1248	32.0695	32.333	32.5198	32.5208	32.2057	32.3365	32.4615	32.0514	31.9884	32.1101
P33993;C9J8M6	DNA replication licensing factor MCM7	MCM7	30.87	30.9688	31.1632	31.093	31.2729	31.4447	31.5822	31.5866	31.4568	31.3695	31.5012	31.4074	30.9261	30.6316	30.9633
P34059;H3BP66	N-acetylgalactosamine-6-sulfatase	GALNS	26.3954	26.195	26.7009	26.5648	26.9677	27.0418	27.3477	27.232	26.9598	NaN	NaN	NaN	26.2282	NaN	NaN
P34896;J3KRZ5;J3KRK5;A0A087WTD8	Serine hydroxymethyltransferase, cytosolic	SHMT1	30.3778	30.5866	30.5697	30.6605	31.0509	30.7146	31.0332	31.3184	30.9877	30.2917	30.3023	30.5579	30.6387	30.5438	30.4067
P34897;G3V2Y4;G3V5L0;G3V4W5;G3V540;G3V2W0;G3V241;G3V3Y8;G3V4T0;G3V4X0;G3V2E4;G3V2D2;G3V2Y1;G3V3C6	Serine hydroxymethyltransferase, mitochondrial;Serine hydroxymethyltransferase	SHMT2	33.6586	33.6533	33.7563	33.6478	33.6644	33.6267	33.4736	33.4794	33.5797	33.752	33.7578	33.7067	33.7679	33.7357	33.8029
P34932;A0A087WYC1;A0A087WTS8	Heat shock 70 kDa protein 4	HSPA4	33.6852	33.7094	33.7171	33.6223	33.643	33.6767	33.725	33.7222	33.7878	33.7206	33.7956	33.8463	33.7847	33.8576	33.8701
P34949;H3BPB8;F5GX71;H3BMZ9;H3BPP3;H3BP57;H3BUZ9;H3BT48;H3BPU7;H3BPM5;H3BN01;H3BQX0;H3BNY8;H3BT46;H3BUG1;H3BU66;B4DYB8	Mannose-6-phosphate isomerase	MPI	29.5538	29.5137	29.5464	29.485	29.7023	29.7882	29.8567	29.7785	30.1471	29.4046	29.0597	29.744	29.9094	29.1859	29.8667
P35221;G3XAM7;E5RIB1;E5RJ41;E5RHV7;E5RGY6;E5RG03;E5RJL0;E5RIE0;E5RJP7;E5RGD2;E5RFM3;E5RFM5;E5RGY7;E5RFK9;Q9UI47;E5RJZ2;E5RIT8;A0A087WZL6;E5RGU3;E5RHJ5;E5RFG3;H0YBB8;B9A010	Catenin alpha-1	CTNNA1	30.1182	30.2643	30.3246	30.4106	30.5644	30.4944	31.1287	30.896	30.8361	30.8457	30.8127	30.9519	30.5332	30.6071	30.2508
P35232;C9JW96;C9JZ20;E7ESE2;E9PCW0;D6RBK0	Prohibitin	PHB	33.7488	33.7186	33.9395	33.9512	34.1442	33.9513	33.9247	33.9204	33.9758	33.9599	33.9422	34.0977	34.0095	34.0593	34.0991
P35237;A0A024QZX5;A0A087X1N8	Serpin B6	SERPINB6	32.5363	32.6941	32.843	32.8452	32.9479	32.7693	33.0387	33.0338	33.0697	32.9927	32.8538	33.2174	32.9885	33.2052	33.2112
P35241;H0YE16;E9PNV3;E9PQ82;E9PKN5	Radixin	RDX	31.4384	31.2958	31.5396	31.5483	31.4375	31.4507	31.4077	31.4255	31.8251	31.3266	31.1375	31.3891	31.2314	31.0753	31.5165
P35244;B5MC59	Replication protein A 14 kDa subunit	RPA3	29.0432	28.9661	29.2415	29.3566	29.5277	29.3118	29.3603	29.3799	29.0187	28.9025	29.4419	29.3023	29.3585	28.4034	28.6523
P35249;C9JZI1;C9J8M3;C9JTT7;C9JXZ7;C9JGY5;F8WE44;H7C1P0;C9JW34	Replication factor C subunit 4	RFC4	30.7235	30.9378	31.0125	30.7131	31.3709	30.7417	31.0029	30.8916	30.9619	30.8412	30.8747	30.8926	30.8615	30.8932	30.5957
P35250;A0A087WVY3;H7C5P4;H7C5P1;H7C5Q7;F8WC37;H7C5A0;H7C5G4;H7C596;H7C5S7	Replication factor C subunit 2	RFC2	31.2098	31.1532	31.3109	31.2102	31.5848	31.5782	31.4581	31.5145	31.629	31.3413	31.1414	31.4929	31.3958	31.4537	31.1475
P35251;H0Y8U4;H0Y9P8;E0CX09;D6RAD2	Replication factor C subunit 1	RFC1	29.8985	29.7086	30.0121	29.8131	30.0393	29.8856	29.7681	29.9599	30.0965	29.8486	29.9786	30.0318	30.0184	30.0638	30.1319
P35268;K7ERI7;K7ELC4;K7EMH1;K7EP65;K7EKS7;K7EJT5	60S ribosomal protein L22	RPL22	32.9371	33.0724	32.6829	32.9827	33.0051	32.7831	33.3189	33.4165	32.9008	33.1774	33.0981	33.1231	32.8698	32.9609	32.6554
P35269;M0QXD6;M0R0Z3;M0R0R9	General transcription factor IIF subunit 1	GTF2F1	28.8375	28.9853	29.0339	28.8166	29.1198	28.8809	28.8088	29.0027	29.2027	28.8921	28.5683	29.1906	28.9663	28.9289	29.0033
P35270;REV__Q16649	Sepiapterin reductase	SPR	30.5731	30.745	30.868	30.5472	30.5274	30.7171	31.0986	31.1674	30.962	30.1746	30.1379	30.4936	30.3753	29.8958	30.0349
P35354;Q6ZYK7	Prostaglandin G/H synthase 2	PTGS2	26.673	NaN	26.6101	NaN	25.7099	NaN	25.9713	NaN	NaN	25.9352	25.9002	25.9684	26.1429	NaN	25.5629
P35520;C9JMA6;H7C2H4;H7C1W6;H7C2W0	Cystathionine beta-synthase	CBS	30.3792	30.2135	30.5454	30.69	30.8561	30.9065	30.9591	30.7682	30.8409	30.6897	30.7839	30.9288	30.8706	30.784	30.8825
P35573	Glycogen debranching enzyme;4-alpha-glucanotransferase;Amylo-alpha-1,6-glucosidase	AGL	31.8368	31.9522	31.8395	31.5809	31.6298	31.6634	31.7619	31.7968	31.7895	31.6736	31.6353	31.7047	31.8894	31.6097	31.6052
P35579;Q5BKV1;B1AH99;E7ERA5;P11055;Q9UKX3	Myosin-9	MYH9	34.7847	35.056	34.9003	34.7955	34.823	34.8079	35.2075	35.4065	35.4655	34.6032	34.6323	34.6699	34.5579	34.556	34.5928
P35606;H0YAC7;D6R997;D6RBT6;D6RBZ7;D6RCL6;D6RBG7;H0Y938	Coatomer subunit beta	COPB2	32.2723	32.299	32.3792	32.3557	32.5177	32.2705	32.27	32.3671	32.2912	32.2953	32.2739	32.2435	32.5104	32.4584	32.2883
P35610;B1APM4	Sterol O-acyltransferase 1	SOAT1	28.8436	28.6731	28.9611	29.0051	28.65	28.8581	28.2508	28.1801	28.5697	28.82	28.5592	28.5751	29.0204	28.7901	29.2981
P35613;A0A087WUV8;I3L192	Basigin	BSG	32.9114	33.0561	33.032	33.0284	33.0046	32.6371	32.8876	32.7832	32.6712	32.4144	32.6563	32.8049	33.1704	32.6178	32.56
P35625	Metalloproteinase inhibitor 3	TIMP3	26.9994	26.579	27.2347	27.9358	27.6174	28.0345	26.6712	27.4669	27.0503	27.501	27.8073	29.0275	27.8958	28.208	28.1462
P35637;H3BPE7	RNA-binding protein FUS	FUS	33.2522	33.0666	33.2562	32.8891	32.8421	32.8474	32.8305	33.1017	33.0871	32.6752	32.5455	32.6263	32.6665	32.7305	32.6011
P35658;H0Y837;H0YF36;B7ZAV2;H0YDS4;E9PKD2	Nuclear pore complex protein Nup214	NUP214	31.5315	31.7435	31.7592	31.3656	31.7358	31.7104	31.8331	31.9432	32.0513	31.6001	31.5878	31.5546	31.5266	31.4538	31.5475
P35659;B4DFG0;D6R9L5;D6RDA2;H0Y993;H0Y8X0	Protein DEK	DEK	32.519	32.5975	32.778	32.6204	32.6508	32.8424	32.7216	32.8833	32.9484	32.6978	32.7	32.6148	32.7522	32.8242	32.6419
P35754	Glutaredoxin-1	GLRX	29.2112	29.9401	28.6818	27.6695	28.5525	28.002	28.3377	28.094	28.1324	27.3832	28.2418	28.1369	28.4657	28.0803	28.4273
P35813	Protein phosphatase 1A	PPM1A	26.742	26.2967	27.3412	26.8466	26.9042	26.5754	26.2849	26.9753	26.5667	26.5531	26.8184	26.9092	27.1567	26.43	26.9328
P35914;H0Y2L7	Hydroxymethylglutaryl-CoA lyase, mitochondrial	HMGCL	NaN	27.9789	27.8655	28.0502	28.6779	28.6041	28.1143	28.6741	27.8531	27.9286	28.0319	28.2215	28.6848	27.8091	27.7956
P35998;C9JLS9	26S protease regulatory subunit 7	PSMC2	32.1507	32.0173	32.1132	32.1165	32.1414	32.0774	31.9803	31.937	31.98	32.1547	31.8964	32.1346	31.9933	31.994	31.8605
P36404;V9GYD0	ADP-ribosylation factor-like protein 2	ARL2;ARL2-SNX15	28.7055	28.778	28.6371	28.7773	28.5326	28.5452	28.5301	28.2424	28.6972	28.5319	28.7824	27.9731	28.7177	28.4105	28.4441
P36405	ADP-ribosylation factor-like protein 3	ARL3	29.5678	29.5524	29.3141	29.6922	28.7726	29.2878	29.4652	29.77	29.7347	28.8565	29.2652	27.9349	29.3068	28.6493	28.6717
P36507;G5E9C7;M0R1B6	Dual specificity mitogen-activated protein kinase kinase 2	MAP2K2	29.5145	29.0965	29.2432	29.9959	29.2116	29.3965	29.3318	29.0318	29.4184	29.5727	29.8712	29.1018	29.579	29.8922	29.6968
P36542	ATP synthase subunit gamma, mitochondrial	ATP5C1	31.4036	31.5575	31.4364	31.6337	31.7168	31.5162	31.5337	31.6491	31.4401	31.4977	31.4272	31.7454	31.7168	31.4337	31.5134
P36543;C9J8H1	V-type proton ATPase subunit E 1	ATP6V1E1	28.0758	28.1151	27.8268	27.6488	27.1374	27.8208	26.9239	27.6654	27.4583	27.2057	27.4424	27.0653	27.6497	27.3917	27.4593
P36551;D6RER6;H0YA22	Oxygen-dependent coproporphyrinogen-III oxidase, mitochondrial	CPOX	29.7357	29.9682	29.6556	29.7525	29.5867	29.6502	29.6158	29.6392	29.7769	29.7163	29.7671	29.7191	29.5755	29.5429	29.6685
P36578;H3BM89;H3BTP7;H3BU31	60S ribosomal protein L4	RPL4	33.9619	33.9149	33.85	33.9046	33.624	33.8166	33.9596	33.831	33.8852	33.7315	33.8276	34.1289	33.7828	33.8609	33.8189
P36639	7,8-dihydro-8-oxoguanine triphosphatase	NUDT1	26.6002	26.2788	26.2511	26.577	26.0997	25.9257	26.1944	26.582	26.1146	26.3201	25.6812	25.7245	25.649	NaN	26.2365
P36871	Phosphoglucomutase-1	PGM1	33.3423	33.2835	33.2604	33.3966	33.4165	33.3727	33.225	33.2542	33.2276	33.5278	33.4368	33.6356	33.5326	33.7443	33.593
P36873;F8VYE8;F8W0W8;F8VR82;A0A087WYY5	Serine/threonine-protein phosphatase PP1-gamma catalytic subunit;Serine/threonine-protein phosphatase	PPP1CC	28.89	29.0813	29.1397	28.8059	29.2596	28.6935	28.7356	28.7682	28.6257	29.3185	28.829	28.7569	29.5812	29.0999	29.2702
P36915;A2AB27	Guanine nucleotide-binding protein-like 1	GNL1	29.9592	29.7039	29.869	30.012	29.7856	29.9077	29.8707	29.7484	29.7986	29.6196	29.7958	29.8009	29.736	29.7046	29.6437
P36952;C9JLM5	Serpin B5	SERPINB5	32.1512	32.5883	32.2457	32.151	32.4288	32.2908	32.4647	32.5112	32.3876	32.3639	32.2938	32.5185	32.0068	32.0392	31.8883
P36954;K7EKS1;K7EK49	DNA-directed RNA polymerase II subunit RPB9	POLR2I	26.5642	26.2024	26.8521	26.6647	26.9235	26.8227	27.1797	27.0803	26.8386	26.9386	26.9243	27.4725	27.0718	27.254	26.1629
P36957;Q86SW4;H0YJF9;G3V5M3;G3V3F0	Dihydrolipoyllysine-residue succinyltransferase component of 2-oxoglutarate dehydrogenase complex, mitochondrial	DLST	31.0301	30.8773	30.8301	30.955	30.8899	30.9549	30.5445	30.8777	30.7698	30.4937	30.7712	30.9288	30.9818	30.8937	31.0095
[truncated: 3,307 more rows]
