# Supplementary material for: mRNA export through an additional cap-binding complex consisting of NCBP1 and NCBP3
Source: Nat Commun. 2015 Sep 18;6:8192. doi: 10.1038/ncomms9192 (PMC4595607; doi:10.1038/ncomms9192)
Supplement: Supplementary Data 4 — LC-MS/MS identified proteins in NCBP3 and NCBP2 precipitates. [file ncomms9192-s5.xlsx]

## Sheet: Supplementary Table 4
Supplementary Data 4. LC-MS/MS identified proteins in NCBP3 and NCBP2 precipitates. Proteins identified by LC-MS/MS from affinity purifications with GFP-tagged NCBP3, NCBP2 and RAB5C in HeLa cells. Table contains log2 transformed and non-imputed label-free quantification (LFQ) intensities of all identified proteins. Significantly enriched proteins, p-values and mean differences from t-test based …
Gene names	Protein IDs	Protein names	LFQ intensity NCBP3_A	LFQ intensity NCBP3_B	LFQ intensity NCBP3_C	LFQ intensity NCBP3_D	LFQ intensity NCBP2_A	LFQ intensity NCBP2_B	LFQ intensity NCBP2_C	LFQ intensity NCBP2_D	LFQ intensity RAB5C_A	LFQ intensity RAB5C_B	LFQ intensity RAB5C_C	LFQ intensity RAB5C_D	significant_NCBP3	significant_NCBP2	pvalue [-log10]_NCBP3	difference [LFQ intensity; log2]_NCBP3	pvalue [-log10]_NCBP2	difference [LFQ intensity; log2]_NCBP2
RPL37A	P61513;G5E9R3;Q6P4E4;E9PEL3;C9J4Z3;M0R0A1;M0R2L6;A6NKH3	60S ribosomal protein L37a	32.1503	32.4326	32.0096	31.6629	32.5062	32.2668	32.5012	32.6767	31.746	28.2878	29.8332	32.4083			0.778701	1.49504	1.05941	1.91894
RPL36A	P83881;J3KQN4;H7BZ11;H0Y5B4;H7BY91;H0Y3V9	60S ribosomal protein L36a	31.4664	31.2877	32.2994	31.8432	31.8983	32.2445	32.0921	31.8166	31.6582	31.2127	26.7077	31.4267			0.572391	1.47285	0.723881	1.76153
ACTB;ACTG1;ACTA1	P60709;P63261;I3L3I4;I3L3I0;I3L1U9;Q5T8M7;I3L4N8;P63267-2;I3L3R2;E7EVS6;G5E9R0;J3KT65;K7EM38;C9JUM1;C9JZR7;Q6S8J3;A5A3E0;Q562R1;P0CG38;C9JTX5;P0CG39;Q9BYX7;F8WCH0	Actin, cytoplasmic 1;Actin, cytoplasmic 1, N-terminally processed;Actin, cytoplasmic 2;Actin, cytoplasmic 2, N-terminally processed	31.4992	31.2631	31.3301	31.1201	31.2803	31.3692	31.3756	31.3102	32.3335	32.3292	32.568	32.1686			4.03118	-1.04669	4.6706	-1.016
MIF	P14174	Macrophage migration inhibitory factor	31.8845	32.0338	31.8524	31.3296	30.6617	31.6413	30.5478	30.3211	31.2345	31.5706	31.3191	30.5815			1.2111	0.598632	0.484884	-0.383453
RPS27	P42677;Q5T4L4	40S ribosomal protein S27	31.1872	31.5503	31.703	32.0072	30.8701	30.7814	30.788	30.8534	31.8469	31.4187	32.2726	31.0806			0.048312	-0.0427856	1.73061	-0.8315
NCL	P19338;C9JYW2;C9JLB1;C9J1H7;C9JWL1	Nucleolin	31.9308	31.7771	31.7274	31.8509	30.7806	30.552	30.6402	30.5094	31.5938	31.5616	31.9818	31.5199			0.651234	0.157235	3.84299	-1.04375
ALYREF	E9PB61		31.5723	32.078	31.8543	31.8091	30.2557	30.4242	30.6018	30.6439	30.7831	30.8534	31.1878	30.815			3.22544	0.91863	1.79214	-0.428399
LLPH	Q9BRT6	Protein LLP homolog	29.6516	29.7829	30.0604	30.4217	30.816	30.7577	30.7818	30.6596	30.9406	30.496	30.8079	30.8692			2.18059	-0.79925	0.0862526	-0.0246391
HNRNPM	P52272;M0R2T0;M0R0N3;M0R2I7;M0R0Y6;M0QY96;M0QYL3;Q9P2K5;H0YKS1;Q9P2K5-3;Q9P2K5-2	Heterogeneous nuclear ribonucleoprotein M	30.373	30.1386	30.4772	30.6323	30.7722	30.7309	30.7996	30.6914	31.2067	31.2285	31.4327	30.995			2.98485	-0.810424	2.63088	-0.467148
HIST1H1B	P16401	Histone H1.5	30.7582	30.3234	31.2668	30.9309	31.0557	30.763	30.6427	30.55	31.2826	30.9956	30.8334	30.9842			0.415383	-0.204156	0.959482	-0.271126
SERBP1	Q8NC51	Plasminogen activator inhibitor 1 RNA-binding protein	31.1443	31.2313	31.0508	31.2639	31.1056	31.0922	31.5097	31.6048	31.5359	31.3319	31.4739	31.4084			2.1907	-0.264971	0.331452	-0.109483
DDX21	Q9NR30;Q9NR30-2;P48995;P48995-2;REV__Q86X10-4;REV__O15399	Nucleolar RNA helicase 2	30.871	30.7608	30.8637	31.0663	31.1079	30.9471	31.1176	31.1719	31.1441	31.1699	31.2101	31.0148			1.72688	-0.244265	0.320432	-0.048583
SNRPD1	P62314;J3QLI9;J3QLR7	Small nuclear ribonucleoprotein Sm D1	31.0494	31.0368	30.4925	30.2197	30.5641	30.6689	30.893	31.2193	30.9301	31.0178	31.2065	30.6079			0.448793	-0.241006	0.217908	-0.104278
SRSF3;SFRS3	P84103;B4E241	Serine/arginine-rich splicing factor 3	31.0149	31.2435	31.1641	31.3076	30.6122	30.6905	31.042	31.0749	31.0677	31.1713	31.1053	30.9546			0.668042	0.107815	0.871063	-0.219841
RPL29	P47914;F8WF43;C9IYI4	60S ribosomal protein L29	33.4795	33.4546	33.6092	33.1317	33.5635	33.5224	33.7477	33.6647	33.7137	33.5666	27.3056	33.4381			0.394504	1.41276	0.466059	1.61858
RPL39;RPL39P5	P62891;Q59GN2;Q96EH5	60S ribosomal protein L39;Putative 60S ribosomal protein L39-like 5	34.5882	34.3502	35.4783	34.982	35.8747	34.8267	35.0802	35.0601	34.6205	34.8633	33.8902	34.583			0.511792	0.360423	1.22982	0.721175
RPL35	P42766;H0Y3A0;F2Z388	60S ribosomal protein L35	33.9938	34.3211	34.3955	33.8577	34.5284	34.3234	34.4809	34.4501	34.1352	33.9524	33.6041	34.4063			0.222384	0.11753	1.28619	0.421207
RPS20	P60866;P60866-2;E5RIP1;G3XAN0	40S ribosomal protein S20	34.0196	33.8489	34.2158	34.0148	34.6011	34.1992	34.196	34.2048	34.2625	34.4513	34.3614	34.4144			2.17975	-0.347607	0.275376	-0.0721254
RPL19	P84098;J3QR09;J3KTE4;J3QL15	60S ribosomal protein L19;Ribosomal protein L19	33.9121	33.8039	34.454	34.0806	34.4834	34.377	34.3425	34.3123	34.4046	34.0089	34.3115	34.2964			0.537743	-0.192729	0.630445	0.123427
RPL13	P26373;P26373-2;J3QSB4;J3KS98;H3BTH3;H3BUK8	60S ribosomal protein L13	34.0164	34.0323	33.8886	33.7846	34.1972	34.0514	34.3877	34.3577	34.2186	34.0297	34.4241	34.1879			1.53551	-0.284595	0.110097	0.0334368
HIST1H2BC	P62807	Histone H2B type 1-C/E/F/G/I	34.5865	34.4787	34.7118	34.1124	33.7482	33.9042	33.7868	33.6844	34.5799	34.0459	34.3599	34.6388			0.134129	0.0662289	2.34231	-0.625213
HIST1H3A;HIST2H3A;H3F3A;H3F3B;H3F3C	P68431;Q71DI3;P84243;K7EK07;Q6NXT2;K7EMV3;B4DEB1;K7ES00;K7EP01	Histone H3.1;Histone H3.2;Histone H3.3;Histone H3;Histone H3.3C	35.5414	35.413	35.4093	35.4669	34.5556	34.5654	34.4089	34.3707	35.2048	35.3006	35.0514	35.2448			2.23092	0.257265	4.21713	-0.725228
HIST1H4A	P62805	Histone H4	35.3223	34.9412	34.9879	34.869	34.5538	34.1259	34.3734	34.2944	34.8623	34.8003	34.9995	34.9583			0.523243	0.124986	2.89979	-0.568221
HIST1H2AC	Q93077	Histone H2A type 1-C	35.2115	34.9146	34.8473	34.2157	34.7296	34.1482	34.4232	34.4147	34.4227	34.7231	34.7738	34.6157			0.308214	0.16346	0.700798	-0.204888
RPL30	P62888;E5RI99;E5RJH3	60S ribosomal protein L30	31.6162	31.0453	31.5423	30.9157	32.0231	31.6869	32.1116	31.9812	31.7015	31.3041	32.4119	31.7844			0.91589	-0.520576	0.247768	0.150247
RPL23	P62829;J3KT29;C9JD32;J3KTJ3;B9ZVP7;J3QQT9	60S ribosomal protein L23	31.9044	31.9098	31.5995	31.4276	32.1711	31.8089	31.9192	31.9695	32.1028	31.9173	32.0683	31.8792			1.12376	-0.281594	0.0965602	-0.0247269
RPS21	P63220;Q8WVC2;Q9BYK1;Q9BYK2	40S ribosomal protein S21	32.6327	32.8049	33.3084	33.4714	32.6175	32.6191	32.5241	32.7404	33.0404	32.9052	32.9747	32.8296			0.229983	0.11688	2.57702	-0.312176
H2AFZ;H2AFV	P0C0S5;Q71UI9;Q71UI9-4;Q71UI9-2;C9J0D1;Q71UI9-3;C9J386;A8MQC5	Histone H2A.Z;Histone H2A.V;Histone H2A	33.0729	32.8852	32.9223	32.3882	32.4285	32.2652	32.3019	32.1334	32.7244	32.9583	33.3288	32.536			0.114338	-0.0697136	1.80448	-0.604626
RPLP1	P05386	60S acidic ribosomal protein P1	32.7589	32.1748	32.9898	33.2304	32.0491	32.7227	31.9121	31.9275	32.8064	32.9962	32.8688	32.1421			0.105974	0.0850916	1.05206	-0.550557
RPS26;RPS26P11	P62854;Q5JNZ5	40S ribosomal protein S26;Putative 40S ribosomal protein S26-like 1	32.0577	31.3828	32.3494	32.4712	31.78	32.2198	31.8097	31.3934	31.8699	32.5664	32.5867	31.5189			0.06973	-0.0701928	0.4852	-0.334763
RPS5	P46782;M0R0F0;M0R0R2;M0QZN2	40S ribosomal protein S5;40S ribosomal protein S5, N-terminally processed	32.0701	32.1035	32.3141	32.3023	32.3039	32.3612	32.3481	32.4989	32.3269	32.1052	32.1759	32.0017			0.188571	0.0450802	1.51384	0.225609
GNB2L1	P63244;D6RHH4;D6RAU2;E9PD14;D6RAC2;J3KPE3;D6REE5;D6RFZ9;D6R909;D6RBD0;H0YAF8;D6R9Z1;D6R9L0;D6RGK8;H0Y8W2;D6RFX4;H0YAM7;D6RHJ5;D6RDI0;D6RF23;H0Y9P0;H0Y8R5	Guanine nucleotide-binding protein subunit beta-2-like 1	32.1928	32.1004	32.2285	32.4811	32.1029	32.1849	32.0069	32.0725	32.3878	32.3232	32.4382	32.0612			0.172398	-0.0519276	1.21461	-0.210816
RPS27L	Q71UM5;C9JLI6;H0YMV8	40S ribosomal protein S27-like;40S ribosomal protein S27	32.2554	32.1657	32.5109	32.6531	32.1624	32.5987	32.245	32.3179	32.2205	32.2775	32.5803	32.7434			0.13283	-0.0591202	0.340757	-0.124403
RPL18A	Q02543;M0R1A7;M0R3D6;B4DM74;M0R117;M0R0P7	60S ribosomal protein L18a	33.4601	33.1225	33.3286	32.5947	34.0973	33.9269	34.0114	34.0168	33.5235	33.0229	33.98	33.5802			0.712909	-0.400139	1.29735	0.486477
RPL18	Q07020;J3QQ67;G3V203;F8VWC5;H0YHA7;F8VYV2;F8VUA6;F8VXR6	60S ribosomal protein L18	33.6388	33.4109	33.6429	33.3284	33.77	33.698	33.9977	34.003	33.3237	33.2281	34.3274	33.6879			0.207258	-0.136516	0.375673	0.225437
RPL26;KRBA2	P61254;J3QRI7;J3QQQ9;J3QQV1;J3QRC4;J3KTJ8;J3KSS0;J3KS10;Q2PPJ7;H7C1F9;Q2PPJ7-3;Q2PPJ7-2	60S ribosomal protein L26	33.7483	33.5067	34.0533	33.5815	33.9231	33.8278	33.9023	33.9769	33.7649	33.461	33.5971	33.9755			0.0486153	0.022831	0.916908	0.207923
RPL23A	P62750;H7BY10;K7ERT8;A8MUS3;K7EJV9;K7EMA7;K7ERR0;REV__Q969S3	60S ribosomal protein L23a	33.5254	33.5608	33.6741	33.4127	33.8503	33.803	33.7973	33.7287	33.5692	33.8653	33.8775	33.7337			1.29056	-0.218159	0.169995	0.0334072
RPL7A	P62424;Q5T8U3;Q5T8U2	60S ribosomal protein L7a	33.7306	33.6923	33.7108	33.7598	34.0345	33.7537	34.1256	34.0833	33.7836	33.6996	34.1183	33.6467			0.358179	-0.0887051	0.667142	0.187222
RPL6	Q02878;F8W181;F8VZ45;F8VR69;F8VZA3;F8VWR1;F8VRY1	60S ribosomal protein L6	33.6716	33.647	33.9266	33.6287	33.9143	33.9866	33.7802	33.8512	33.9998	33.8152	34.0708	33.7228			0.867626	-0.183697	0.0745901	-0.0190716
RPS18	P62269;J3JS69	40S ribosomal protein S18	33.5589	33.371	33.619	33.7459	33.8203	33.6971	33.8616	33.7346	33.9413	33.8613	34.268	34.0779			2.10573	-0.463434	1.43453	-0.258729
RPL21	P46778;M0R181;G3V1B3;M0R3I5	60S ribosomal protein L21	33.713	33.6974	33.5527	33.2047	33.9095	33.8059	33.9322	33.8119	34.1078	33.7888	34.1808	33.8697			1.59261	-0.444826	0.576526	-0.12187
RPL10;RPL10L	P27635;F8W7C6;Q96L21;H7C123;H7C2C5;B8A6G2;A6QRI9;H7C2U2	60S ribosomal protein L10;60S ribosomal protein L10-like	33.7082	33.6894	33.544	33.3284	33.8839	33.7644	33.7908	33.8761	33.8465	33.7629	33.9412	33.7501			1.40422	-0.257702	0.0230948	0.00362015
RPS19	P39019;M0QXK4;M0QYF7;M0R140;M0R2L9	40S ribosomal protein S19	33.1813	33.2108	33.2951	33.0261	33.9544	33.713	33.7802	33.8085	33.5698	33.2703	33.9512	33.606			1.50742	-0.420996	0.703335	0.214688
RPL22	P35268;K7ERI7;K7EMH1;K7ELC4;K7EP65;K7EKS7;K7EJT5	60S ribosomal protein L22	33.5881	33.0282	33.0508	33.2554	33.7267	33.7875	33.6584	33.7664	33.8441	33.7785	34.0666	33.6029			1.983	-0.592399	0.386115	-0.0882874
RPL8	P62917;E9PKZ0;E9PIZ3;E9PKU4;E9PP36;G3V1A1	60S ribosomal protein L8	33.3864	33.2064	33.5358	33.5136	33.8708	33.8296	33.6906	33.7469	33.9621	33.7223	33.6551	33.6947			1.83617	-0.348021	0.120566	0.0259171
RPL7	P18124;A8MUD9;C9JIJ5;C9JZ88	60S ribosomal protein L7	33.6109	33.201	33.4626	33.1698	33.9278	33.9315	33.8031	33.8155	33.8732	33.6766	33.7006	33.965			1.88943	-0.442763	0.36685	0.0656614
RPS17;RPS17L	P08708;P0CW22;H0YN88;H0YK46;H0YN73;H3BNC9	40S ribosomal protein S17;40S ribosomal protein S17-like	33.4731	33.0576	34.2415	33.6253	33.6963	33.4156	33.7792	33.3372	33.35	33.2958	33.5846	33.2539			0.390058	0.228264	0.694084	0.185986
RPS14	P62263;E5RH77;H0YB22	40S ribosomal protein S14	33.8788	33.8463	34.1521	34.3042	33.7179	33.7097	33.7769	33.8239	34.2975	34.0496	34.4664	33.8807			0.318591	-0.128163	1.69826	-0.416434
RPLP2	P05387;H0YDD8;P05386-2	60S acidic ribosomal protein P2	33.8064	33.8833	33.9691	34.2174	33.7732	33.6996	34.0998	34.1271	34.1325	34.1837	34.2295	33.9874			0.785993	-0.164224	0.859205	-0.208339
RPL10A	P62906	60S ribosomal protein L10a	32.8725	32.6267	32.858	32.0103	33.5846	33.4364	33.6098	33.4163	33.3031	33.1157	33.6055	33.3914			1.82344	-0.762034	0.67239	0.157862
RPL34	P49207	60S ribosomal protein L34	32.8881	32.7587	33.0604	32.1677	33.6351	33.6011	33.4476	33.3475	33.1561	32.8124	33.0497	33.2059			0.785928	-0.337339	2.19404	0.451749
RPS25	P62851	40S ribosomal protein S25	33.0678	32.5596	32.9794	32.6028	33.9625	33.37	33.527	33.5359	33.5093	33.4444	33.891	33.7341			2.65216	-0.842296	0.103045	-0.0458078
RPL14	P50914;E7EPB3	60S ribosomal protein L14	32.8631	32.8545	33.1071	32.6717	33.9036	33.6598	33.5215	33.5077	33.2237	33.093	33.5165	33.2895			1.74782	-0.406555	1.55214	0.367469
RPS13	P62277;J3KMX5;E9PS50	40S ribosomal protein S13	33.0879	32.5755	32.9312	32.7617	33.6409	33.2549	33.7441	33.7823	33.3096	33.1912	33.5874	33.4305			2.09173	-0.540594	0.753627	0.225887
RPL13A	P40429;M0QYS1;Q6NVV1;M0QZU1	60S ribosomal protein L13a	33.2653	32.9166	32.8844	32.7684	33.5608	33.5934	33.5616	33.5732	33.5182	33.402	33.5791	33.4054			2.37589	-0.517476	1.13536	0.0960836
RPS7	P62081;B5MCP9	40S ribosomal protein S7	33.3299	33.124	33.465	33.355	33.4894	33.312	33.5128	33.5748	33.3209	33.5627	33.886	33.2738			0.573793	-0.192401	0.0933128	-0.038641
RPL27	P61353;K7ELC7;K7EQQ9;K7ERY7	60S ribosomal protein L27	33.3461	33.1814	33.2633	33.4343	33.61	33.3456	33.6149	33.5269	33.5481	33.6403	33.7556	33.4447			1.83681	-0.290886	0.341359	-0.0728245
RPS6	P62753;A2A3R5;A2A3R7	40S ribosomal protein S6	33.4715	33.3057	33.3816	33.1624	33.5851	33.4998	33.7229	33.7691	33.5536	33.5077	34.1104	33.691			1.35267	-0.385344	0.185773	-0.0714417
RPS9	P46781;B5MCT8;C9JM19;F2Z3C0;A8MXK4	40S ribosomal protein S9	33.4478	33.2168	33.2575	33.5025	33.7505	33.6135	33.6437	33.6758	33.5963	33.6698	34.0121	33.6586			1.74325	-0.378068	0.264169	-0.0633087
NPM1	P06748;P06748-2;E5RI98;E5RGW4;Q9C0A0;Q9C0A0-2;F5H107;E9PDN6	Nucleophosmin	33.5737	33.2108	33.4302	32.9867	33.4114	33.1983	33.6194	33.3689	33.5538	33.581	33.7606	33.3539			0.86054	-0.261945	0.649885	-0.162816
FAU	P62861;E9PR30;E9PM49	40S ribosomal protein S30	32.9417	32.8109	33.0797	32.857	33.3869	33.4529	33.5395	33.2969	33.4693	33.2752	34.1136	33.5253			1.91438	-0.67352	0.416818	-0.176802
RPS16	P62249;M0R210;M0R3H0;M0R1M5;Q6IPX4;M0QX76	40S ribosomal protein S16	33.2725	32.9127	32.9688	32.8877	33.7289	33.4988	33.6101	33.4904	33.4665	33.3536	33.7514	33.574			2.28485	-0.525957	0.174924	0.0456858
RPL4	P36578;H3BM89;H3BU31;H3BTP7	60S ribosomal protein L4	33.0322	33.0937	32.9068	32.8608	33.4527	33.3191	33.3328	33.3747	33.4442	33.2694	33.6935	33.2752			2.12103	-0.447184	0.191705	-0.0507288
RPS28	P62857	40S ribosomal protein S28	33.1669	33.1838	33.0332	33.2854	33.2024	33.2178	33.3992	33.3205	33.5752	33.4559	34.0528	33.3942			1.54214	-0.452236	1.1191	-0.334538
RPS8	P62241;Q5JR95	40S ribosomal protein S8	33.3858	33.2017	33.1016	33.1954	33.2559	33.168	33.0938	33.1386	33.4686	33.3288	33.5642	33.316			1.24943	-0.198274	2.00997	-0.255335
RPL17	P18621;J3QQT2;J3KRX5;J3QL51;J3QS96;J3QLC8;J3KRB3;P18621-2;J3KSJ0;Q9Y4G6;H0YMT1	60S ribosomal protein L17	33.379	33.3434	33.3018	33.1035	33.3912	33.3105	33.124	33.2211	33.4306	33.2281	33.7511	33.55			0.827469	-0.208032	0.940945	-0.22827
RPL36	Q9Y3U8;J3QSB5;J3KTD3	60S ribosomal protein L36	33.1248	33.0349	32.8771	32.888	33.4203	33.3265	33.374	33.1239	33.4747	33.0341	33.2902	33.0321			0.937481	-0.226574	0.35372	0.1034
RPL5	P46777;Q5T7N0	60S ribosomal protein L5	33.255	32.9835	33.4822	33.159	33.4563	33.3388	33.5072	33.472	33.337	32.9916	33.601	33.4302			0.305621	-0.120016	0.330745	0.103613
RPS11	P62280;M0QZC5;M0R1H6;M0R1H5	40S ribosomal protein S11	33.2611	33.239	33.5039	33.3515	33.3451	33.2268	33.0537	33.0703	33.2206	33.1955	33.1328	33.2753			1.02353	0.132855	0.164753	-0.0320854
RPL32	P62910;F8W727;D3YTB1;D3YTI8	60S ribosomal protein L32	33.0697	33.2012	33.2952	33.499	33.5084	33.4484	33.2102	33.2315	33.2353	33.2084	33.4125	33.334			0.114091	-0.0312719	0.236959	0.0520334
RPS12	P25398	40S ribosomal protein S12	32.6725	32.1992	32.5973	32.3955	32.21	32.3983	32.6525	32.2948	33.1368	32.8797	33.1006	32.6521			1.6638	-0.476202	2.02158	-0.553411
RPL12	P30050;P30050-2	60S ribosomal protein L12	32.3389	31.9361	32.4657	32.13	32.3433	32.497	32.1113	31.9055	32.2967	32.5109	32.7262	32.4427			0.963228	-0.276462	0.898857	-0.279845
RPS2	P15880;E9PQD7;H0YEN5;E9PMM9;E9PPT0;I3L404;E9PM36;H3BNG3;H0YE27	40S ribosomal protein S2	32.14	32.025	32.4832	32.647	32.5656	32.4334	32.5598	32.4543	32.3263	32.2916	32.606	32.3861			0.191607	-0.0786829	0.606949	0.100771
RPS23	P62266;D6RD47;D6RIX0;D6R9I7;D6RDJ2	40S ribosomal protein S23	32.3053	32.457	32.2098	31.846	32.8363	32.7096	32.6836	32.7618	32.6952	32.1075	32.9344	32.6093			0.890037	-0.382082	0.40034	0.161207
RPS15A	P62244;I3L3P7;I3L246;H3BN98;H3BV27;H3BT37;I3L303;H3BVC7	40S ribosomal protein S15a	32.1533	31.9181	31.7943	32.1521	32.9196	32.6615	32.8899	32.8932	32.7502	32.4593	32.8608	32.3563			2.17253	-0.602209	0.889032	0.234406
RPL9	P32969;D6RAN4;E7ESE0;H0Y9V9;H0Y9R4	60S ribosomal protein L9	31.7524	31.4997	31.6774	31.7101	32.4901	32.2514	32.6061	32.4049	32.209	32.0433	32.4594	32.0929			2.61162	-0.541225	1.02785	0.236999
HIST1H1C;HIST1H1A	P16403;Q02539;P22492	Histone H1.2;Histone H1.1	33.1474	32.9567	33.5513	33.267	33.1582	33.1243	33.123	33.0726	33.4908	33.1809	32.1315	33.141			0.323773	0.244535	0.17537	0.133484
HIST2H2AA3;HIST2H2AC	Q6FI13;Q16777	Histone H2A type 2-A;Histone H2A type 2-C	33.0177	32.7153	31.943	31.6631	33.1953	32.4299	32.9684	32.8178	33.1921	32.8247	32.9594	33.1223			1.093	-0.689845	0.421409	-0.171761
RPL24	P83731;C9JNW5;C9JXB8	60S ribosomal protein L24	32.5154	32.3069	32.8225	31.9366	33.1292	33.039	33.0583	32.7977	32.7678	32.175	33.1371	32.78			0.544468	-0.31965	0.659967	0.291083
RPL38	P63173;J3KT73;J3QL01;J3KSP2	60S ribosomal protein L38	32.5642	32.2216	32.4229	32.3192	32.9397	32.9514	32.68	32.7377	33.1725	32.8568	33.5081	32.4849			1.45119	-0.623593	0.331342	-0.178392
RPS24	P62847;P62847-2;E7ETK0;P62847-3;P62847-4	40S ribosomal protein S24	32.3674	32.2963	32.5714	32.0449	33.141	33.0555	32.8662	32.8268	33.0973	32.8646	33.3189	32.9804			2.66077	-0.745302	0.321068	-0.0929346
RPL28	P46779;P46779-2;P46779-3;H0YKD8;C9JB50;G5E9L2;H0YMF4;H0YLP6	60S ribosomal protein L28	32.7076	32.9072	33.2705	33.1145	33.1885	33.0245	33.0616	32.9757	32.6606	32.0525	32.742	32.9577			0.871116	0.396758	1.21724	0.459359
RPL15	P61313;E7EQV9;E7ENU7;E7EX53;P61313-2;E7ERA2	60S ribosomal protein L15;Ribosomal protein L15	32.851	32.6748	32.8926	32.8008	33.311	33.0468	33.2891	33.3057	32.8317	32.5636	32.708	33.1017			0.00970148	0.00356579	1.80601	0.436909
RPL35A	P18077;C9K025;F8WBS5;F8WB72	60S ribosomal protein L35a	32.7536	32.6786	33.0268	32.2388	33.1489	32.9383	33.0684	32.8669	33.0192	32.4722	32.8703	32.5513			0.0941789	-0.0537996	0.987345	0.277392
RPL27A	P46776;E9PLX7;E9PJD9;E9PLL6;H0YF34;E9PKT2	60S ribosomal protein L27a	32.8819	32.8996	32.2956	32.6455	33.4195	32.9506	33.2658	33.2427	32.9641	32.9216	33.2272	33.1834			1.30464	-0.393405	0.543232	0.145597
RPL11	P62913;Q5VVC8;Q5VVC9	60S ribosomal protein L11	32.7015	32.681	33.0162	32.9784	32.8993	32.7212	32.786	32.8013	32.6123	32.6689	33.0448	32.7902			0.196614	0.0651932	0.0801857	0.022871
RPS10	P46783;F6U211;Q9NQ39	40S ribosomal protein S10	32.6004	32.5198	32.4253	32.5599	32.7903	32.6819	32.8634	32.8221	32.6007	32.8391	32.7922	32.5233			0.990605	-0.162479	0.551412	0.100588
RPLP0	P05388;Q3B7A4;F8VWS0;F8VW21;F8VU65;F8VZS0;G3V210;F8VQY6;F8VPE8;F8VRK7;F8VS58;F8VWV4;Q8NHW5;F8W1K8;F8VYN4	60S acidic ribosomal protein P0	32.7878	32.6153	32.6527	32.6312	32.9974	32.9016	33.0484	33.0103	32.9662	32.8526	33.1534	32.8013			1.67887	-0.27161	0.21951	0.0460854
RPS15	P62841;K7ELC2;K7EQJ5;K7EJ78;K7EM56;K7EPN6	40S ribosomal protein S15	32.9911	32.8276	32.7133	33.0895	32.9242	33.025	32.7847	32.9189	33.1422	33.2669	32.9836	32.8677			0.62737	-0.159729	0.740352	-0.151896
RPS4X	P62701;A6NH36;P22090;C9JEH7	40S ribosomal protein S4, X isoform	32.66	32.6534	32.3155	32.7599	33.1579	33.0026	33.0093	33.0657	33.0917	33.1406	33.1371	33.1268			2.77674	-0.526837	0.874005	-0.065176
RPS3A	P61247;H0Y9Y4;D6RG13;D6RAT0;F5H4F9;E9PFI5;H0Y8L7;D6RB09;D6RI02;D6R9B6;D6RAS7;D6RGE0	40S ribosomal protein S3a	32.6439	32.2862	32.8006	32.5949	33.1742	32.8536	32.9197	32.8536	32.9845	32.8511	33.3542	33.1644			1.78683	-0.507133	0.468984	-0.138277
RPL31	P62899;C9JU56;B7Z4E3;P62899-3;P62899-2;B7Z4C8;H7C2W9;B8ZZK4	60S ribosomal protein L31	33.0513	32.8496	33.0112	32.6841	33.1884	32.9148	32.9923	32.9622	33.2612	33.3385	33.7667	33.3448			2.00871	-0.528731	1.72784	-0.413366
RPL3	P39023;G5E9G0;B5MCW2;H7C422;H7C3M2;F8WCR1;Q92901	60S ribosomal protein L3	32.7888	32.6094	32.5741	32.6885	32.9992	32.9672	32.9555	33.0137	32.977	32.9422	33.3515	33.054			2.13713	-0.415993	0.467378	-0.0972776
RPS3	P23396;E9PL09;J3KN86;E9PPU1;F2Z2S8;E9PL45;H0YCJ7;H0YEU2;E9PQ96;E9PJH4;H0YF32;E9PK82;E9PSF4;E9PQX2;H0YES8	40S ribosomal protein S3	32.5715	32.6921	32.7549	32.9608	33.1622	33.0395	33.0783	33.0825	33.249	33.1279	33.3391	33.1719			2.65008	-0.477182	1.31844	-0.131378
RPSA;RPSAP58	P08865;C9J9K3;A6NE09;C9JQR9	40S ribosomal protein SA	33.0247	32.7516	32.5565	32.7467	33.1882	32.9819	33.3229	33.2862	33.1538	33.2213	33.488	33.1587			2.09607	-0.485535	0.220938	-0.0606318
RPS29	P62273;P62273-2	40S ribosomal protein S29	32.8609	32.1927	31.0051	30.9685	33.1225	33.4075	33.3351	33.6748	33.1077	31.8793	32.2741	33.6552			0.783924	-0.97228	0.777962	0.655927
RPL37	P61927;D6RG19;D6R9X9	60S ribosomal protein L37;Ribosomal protein L37	30.1641	30.3443	29.2605	28.3044	30.699	30.7307	31.5339	31.4792	26.4404	26.0453	21.5802	30.655		+	0.880801	3.33813	1.41329	4.93046
	P01765;P01763;P01767;P01779;P01781;P01776;P01764;P01774;P01766;P01771;P01768;P01762;P01772	Ig heavy chain V-III region TIL;Ig heavy chain V-III region WEA;Ig heavy chain V-III region BUT;Ig heavy chain V-III region TUR;Ig heavy chain V-III region GAL;Ig heavy chain V-III region WAS;Ig heavy chain V-III region VH26;Ig heavy chain V-III region POM;Ig heavy chain V-III region BRO;Ig heavy chain V-III region HIL;Ig heavy chain V-III region CAM;Ig heavy chain V-III region TRO;Ig heavy chain…	32.2508	33.0209	32.2496	31.4364	30.6475	31.1734	30.7292	31.5516	31.1223	32.3681	19.9279	31.2801			0.565691	3.56481	0.343072	2.35085
GDI2	P50395;E7EU23;P50395-2;Q5SX87;Q5SX86;Q5SX90;Q5SX91	Rab GDP dissociation inhibitor beta	18.5574	18.0759	16.8914	17.8919	18.7449	17.7374	17.0306	14.8725	29.8887	30.3617	30.1866	30.1431	+	+	7.35046	-12.2909	5.38842	-13.0487
RAB5C	P51148;P51148-2;K7ERI8;K7ERQ8;K7ENY4;F8VVK3;P20339;F8VWU4;B4DJA5;P61020;F8VVZ0;F8VUA5;P61020-2;F8VSF8;F8WC93;F8WCY6;F8WD79;F8VPW9;F8VWZ7;K7EIP6	Ras-related protein Rab-5C	17.4824	16.6054	19.4226	16.5092	19.4736	16.2442	20.6147	16.9602	31.3742	31.6158	31.7507	31.7601	+	+	6.08423	-14.1203	4.86559	-13.302
KCNK1	Q5T5E6		28.5706	19.0163	19.5803	18.0481	22.7745	28.6462	28.6739	26.9313	19.559	28.7919	29.1498	28.7194			0.766718	-5.25119	0.0253621	0.201466
C17orf85	Q53F19;Q53F19-2;K7ELP6;K7EQA5	Uncharacterized protein C17orf85	31.9484	32.689	32.336	32.1273	24.5729	24.8634	23.7952	24.1059	21.8066	22.4539	22.9364	23.0623	+		7.02152	9.71034	2.50882	1.76953
THOC7	Q6I9Y2;H7C5E3	THO complex subunit 7 homolog	28.4221	29.2462	29.0349	27.9541	24.6983	25.3404	26.0404	25.5047	17.0123	19.223	24.6935	24.595	+		2.00473	7.28341	1.06519	4.01499
HIST1H2BK;H2BFS	O60814;P57053	Histone H2B type 1-K;Histone H2B type F-S	28.486	27.9924	27.6694	25.8331	27.1242	27.4665	27.959	27.5403	28.4342	28.7814	18.9426	28.6423			0.206629	1.2951	0.217965	1.32238
RPL26L1	Q9UNX3;E5RIT6;E5RHH1	60S ribosomal protein L26-like 1	28.5553	28.31	27.7633	28.2504	28.0497	27.6225	27.8194	27.2841	27.7859	27.891	19.8486	27.6088			0.57525	2.43618	0.428061	1.91036
C19orf53	Q9UNZ5;K7ESE5;K7EN09;K7EIU1	Leydig cell tumor 10 kDa protein homolog	28.6886	28.7455	29.288	29.0807	27.8815	28.1224	28.7003	28.5412	29.1367	23.4941	18.2127	28.1915			0.835565	4.19194	0.683418	3.55257
BRIX1	Q8TDN6	Ribosome biogenesis protein BRX1 homolog	30.2879	29.9347	30.1592	30.6114	30.1941	30.1243	30.1574	30.3847	30.3778	30.5196	30.6114	30.2001			0.486487	-0.178916	1.02421	-0.212095
PABPC1	P11940;P11940-2;E7EQV3;E7ERJ7;H0YAR2;H0YBQ4;Q9H361;H0YAP2;H3BNY3;H0YBN4;H3BPI5;H0YB86;E5RH24;E5RJB9;E5RGH3;H0YAS6;H0YB75;Q4VXU2;H0YAS7;H0YAW6;Q4VY17;H0YC10;E5RHG7;Q96DU9;E5RGC4;E5RFD8;E5RJM8	Polyadenylate-binding protein 1	30.077	29.8752	30.0154	30.2602	30.2732	30.1163	30.1043	30.0917	30.3081	30.2871	30.5841	30.2861			1.54331	-0.309402	1.39628	-0.219963
TUBB	P07437;Q5JP53;Q5ST81;E9PBJ4;G3V2A3;M0R042	Tubulin beta chain	30.5566	30.7592	30.3679	30.4969	30.2779	30.2367	30.4279	30.3394	30.3858	30.4237	30.4561	30.3196			0.864948	0.148832	0.729275	-0.07584
RSL1D1	O76021;I3L3U9;B4DJ58;I3L3C4;I3L234;I3L1A3;J3KPU7;I3L2F2;I3L4T8;I3L1Y4	Ribosomal L1 domain-containing protein 1	30.1581	29.8918	30.1913	30.3593	30.575	30.3518	30.2907	30.3002	30.6757	30.5122	30.9196	30.6089			2.18102	-0.528984	1.47055	-0.299695
HNRNPU	Q00839;Q5RI18	Heterogeneous nuclear ribonucleoprotein U	29.8104	29.7752	29.7793	30.1398	29.3394	29.391	29.6318	29.6415	30.0558	30.1496	30.1749	29.7405			0.534922	-0.154022	2.22288	-0.529282
HSPA8	P11142;E9PKE3;P11142-2;E9PNE6;E9PN89;A8K7Q2;E9PLF4;E9PQQ4;E9PQK7;E9PK54;P54652;E9PPY6;E9PI65;E9PN25;E9PS65;E9PM13	Heat shock cognate 71 kDa protein	29.8186	29.956	29.6636	29.7055	29.436	29.4523	29.5527	29.6126	29.8249	29.9952	30.0824	29.8314			0.805549	-0.14757	2.83036	-0.420058
U2AF2	P26368;P26368-2;K7ENG2;K7ELP8	Splicing factor U2AF 65 kDa subunit	29.8463	29.8297	29.7083	30.1365	29.9799	30.0421	30.049	29.942	30.129	30.2427	30.5166	30.1572			1.62386	-0.381186	1.50833	-0.25816
EEF2	P13639;M0R0I6	Elongation factor 2	29.8408	29.6727	29.7804	29.8146	29.8703	29.8907	29.9923	30.0518	29.8264	29.975	30.0259	29.7642			0.844216	-0.120756	0.298684	0.0533991
EBNA1BP2	Q99848;H7C2Q8	Probable rRNA-processing protein EBP2	29.642	29.5465	29.7357	29.692	29.8085	29.897	29.9125	29.8364	29.915	29.9791	30.1429	29.7825			1.90858	-0.3008	0.53644	-0.0912704
RPL22L1	Q6P5R6;C9JYQ9;H0Y8C2	60S ribosomal protein L22-like 1	30.0771	29.5436	30.7049	31.1252	30.2959	30.6672	30.141	30.1292	30.1715	30.8759	30.3449	29.7547			0.0645642	0.0759373	0.028011	0.021564
RPS27A	P62979;J3QTR3;P0CG47;J3QS39;F5H6Q2;P62987;F5GYU3;F5H2Z3;F5H265;F5H7Y5;B4DV12;F5H388;F5H747;F5GXK7;J3QKN0;Q96C32;F5H7K6;F5H041;P0CG48;M0R1V7;F5H4D8;M0R1M6;M0R2S1;J3QLP7;J3QRK5;J3QSA3;F5GZ39;K7EMA8;J3KSM4	Ubiquitin-40S ribosomal protein S27a;Ubiquitin;40S ribosomal protein S27a	29.3692	29.0112	29.7272	28.9042	29.3187	29.2474	29.2261	29.5055	29.6931	29.3165	29.7903	29.4647			0.706828	-0.313206	0.994673	-0.241724
SNRPF	P62306;F8W0W6	Small nuclear ribonucleoprotein F	29.1516	29.1339	29.3069	28.8728	30.0818	29.7513	30.1343	29.9827	29.4638	29.0959	29.3213	29.8681			0.871191	-0.320956	1.62221	0.550263
NIP7	Q9Y221;Q9Y221-2;J3QLW7;J3QRD6;J3QRR4	60S ribosome subunit biogenesis protein NIP7 homolog	28.9807	28.9824	28.2842	29.3178	29.5109	29.641	29.4445	29.4245	29.7157	29.6469	29.9904	29.5115			1.86172	-0.824819	0.963366	-0.210854
NOP2	P46087;P46087-4;F5GYR3;F5GWB7;F5H709;F5H8G6	Putative ribosomal RNA methyltransferase NOP2	29.1691	29.251	29.2142	29.2124	29.5138	29.6191	29.663	29.614	29.5641	29.613	29.7666	29.6112			3.99156	-0.427002	0.276784	-0.0362463
SRP9	P49458;E9PE20;P49458-2	Signal recognition particle 9 kDa protein	28.954	28.2893	28.8703	28.7053	29.9905	29.7579	29.6834	29.7129	29.5439	29.5042	29.9281	29.3106			2.34742	-0.866976	0.710846	0.214479
BTF3	P20290-2;D6RDG3;H0Y9Y1;E9PPC3	Transcription factor BTF3	28.3674	28.0072	28.6631	29.0407	29.8679	29.6844	30.2977	30.0917	29.593	30.011	29.774	29.1089			2.04061	-1.10212	0.770483	0.363709
PA2G4	Q9UQ80;F8VTY8;F8VRZ3;F8VR77;H0YIN7;F8W0A3;F8VZ69	Proliferation-associated protein 2G4	28.7403	27.9969	28.8185	28.83	29.6712	29.5504	29.9432	29.78	29.5267	29.609	29.9282	29.3263			2.2598	-1.00114	0.406331	0.13863
NOP10	Q9NPE3;H0YM60	H/ACA ribonucleoprotein complex subunit 3	29.2931	28.9259	29.2366	29.821	30.1631	29.9475	30.2519	30.2111	30.2985	29.9786	30.4541	30.0886			2.21577	-0.885798	0.192052	-0.0615664
H1FX	Q92522	Histone H1x	29.1722	29.0287	29.5206	29.3224	30.1915	30.2044	30.0565	30.2838	30.0741	29.9153	30.3064	30.2752			3.13416	-0.881795	0.15339	0.0413032
G3BP1	Q13283;F5H4D6;E5RIZ6;E5RH42;Q5HYE9;E5RJU8;E5RIF8;E5RI46;E5RH00	Ras GTPase-activating protein-binding protein 1	29.4329	29.0516	29.3124	29.3053	30.3018	30.2071	30.3367	30.2675	30.2678	30.4066	30.5562	30.0867			3.75692	-1.05377	0.193689	-0.051055
SRP14	P37108;H0YLA2;H0YLW0	Signal recognition particle 14 kDa protein	29.4841	29.2678	29.6298	29.6759	30.5975	30.3299	30.4716	30.4732	30.1618	30.1694	30.3949	30.0238			2.86887	-0.673057	1.60591	0.280592
DDX5	P17844;J3KTA4;J3QRQ7;J3QRN5;J3QLG9;J3QR62	Probable ATP-dependent RNA helicase DDX5	29.269	28.9692	28.9387	28.7955	29.9003	29.8129	30.1905	30.1732	30.2853	30.3553	30.4373	30.3064			4.87115	-1.35299	1.74287	-0.326858
SNRPD3	P62318;B4DJP7;H3BT13	Small nuclear ribonucleoprotein Sm D3	29.6133	29.641	29.67	29.9291	29.9664	29.7019	30.2093	30.1184	29.6744	29.5214	29.9469	29.6419			0.0523006	0.0172186	1.10698	0.302875
TXN	P10599;P10599-2	Thioredoxin	30.6104	31.7441	30.5674	30.5845	29.2301	29.9498	29.0462	29.2214	29.4826	30.3078	30.1801	29.602			1.4896	0.98349	0.9436	-0.531231
SNRPA1	P09661;H0YMA0;H0YKK0;H0YLR3	U2 small nuclear ribonucleoprotein A	30.5461	30.9439	30.3362	30.4381	29.2218	29.5546	29.5077	29.4424	29.7957	30.3508	30.363	29.6976			1.22592	0.514316	1.74687	-0.620144
HIST2H2BE;HIST1H2BB	Q16778;P33778;Q6DRA6;Q6DN03	Histone H2B type 2-E;Histone H2B type 1-B	30.8672	30.2598	30.1292	30.4454	29.1062	28.9222	28.5812	28.8579	29.8027	30.5979	31.0202	30.3654			0.0240217	-0.0211468	2.90756	-1.57966
EEF1A1;EEF1A1P5	P68104;Q5VTE0;Q05639;A6PW80;Q5JR01	Elongation factor 1-alpha 1;Putative elongation factor 1-alpha-like 3	30.3035	31.0683	30.2681	30.375	28.7806	28.9291	28.8917	28.983	29.2623	29.783	29.7206	29.4234			2.26007	0.95638	2.60717	-0.651212
RBMX	P38159;P38159-2;H3BT71;H0Y6E7;B3KRG5;H3BUY5;H3BR27;P38159-3;H3BNC1;O75526;Q8N7X1	RNA-binding motif protein, X chromosome;RNA-binding motif protein, X chromosome, N-terminally processed	29.7442	29.8753	29.8108	30.1365	29.1049	29.0421	29.0074	29.0366	29.8077	29.6459	29.9525	29.6547			0.517534	0.12649	4.112	-0.717443
TUBA1B;TUBA1C;TUBA1A;TUBA3C	P68363;Q9BQE3;F5H5D3;Q71U36;G3V1U9;Q13748;F8VQQ4;F8VVB9;Q13748-2;Q6PEY2;F8VRZ4;F8VS66;F8VXZ4;F8VWV9;F8VX09;F8VWX4;F8VRK0;F8VS94;F8VYI2;F8VXB8;F8W0F6;F8VXZ7	Tubulin alpha-1B chain;Tubulin alpha-1C chain;Tubulin alpha-1A chain;Tubulin alpha-3C/D chain	29.6227	29.789	29.4755	29.6472	29.2153	29.4337	29.106	29.1378	29.4106	29.761	29.9308	29.5323			0.0673457	-0.0250854	1.71014	-0.435469
ERH	P84090;G3V279	Enhancer of rudimentary homolog	29.972	30.5371	30.6329	31.3985	28.7505	28.9897	28.4693	28.5289	29.1419	29.0857	29.3455	28.821			2.57423	1.53662	1.38103	-0.413907
HIST1H1E;HIST1H1D	P10412;P16402	Histone H1.4;Histone H1.3	29.3847	28.5785	29.6771	29.0704	29.0062	29.093	29.1418	28.9573	30.0725	29.9288	26.2989	29.6679			0.0712688	0.185641	0.0217166	0.0575566
LRRC59	Q96AG4;I3L223	Leucine-rich repeat-containing protein 59	27.5417	26.7457	26.6645	27.2125	28.8597	29.1383	28.8304	28.7587	28.7054	28.99	28.977	28.3726			3.31405	-1.72017	0.347689	0.135519
NOP16	Q9Y3C1;D6RIC3;Q9Y3C1-2;D6RC60;D6RG37	Nucleolar protein 16	29.0454	28.945	29.0474	29.2529	29.1763	29.2795	29.0003	29.1534	29.5047	29.3676	29.4454	29.2526			2.03901	-0.319868	1.63595	-0.24017
DHX9	Q08211;Q08211-2;REV__H0YA90;REV__Q7Z6J0-3	ATP-dependent RNA helicase A	29.4557	29.282	29.1027	29.1183	29.3084	29.2918	29.3865	29.4508	29.7892	29.8171	30.0238	29.5263			2.23749	-0.549434	2.12827	-0.429722
BANF1	O75531;E9PJJ8	Barrier-to-autointegration factor;Barrier-to-autointegration factor, N-terminally processed	29.7506	29.722	28.6495	28.4679	29.6427	29.7751	29.9172	29.5139	29.9011	29.7248	30.0982	29.6303			0.994815	-0.691069	0.415256	-0.12638
SNRPE	P62304;A6NHK2	Small nuclear ribonucleoprotein E	29.1032	28.5044	29.2355	29.5466	28.7349	29.2782	29.1509	29.1407	29.0034	29.2032	29.3131	29.1468			0.112648	-0.069191	0.278916	-0.0904455
FBL	P22087;M0R299;M0QXL5;M0R0P1;M0R2Q4;M0R2U2;M0R1H0;M0R2B0;A6NHQ2	rRNA 2-O-methyltransferase fibrillarin	29.0285	28.8064	28.4078	28.5059	29.0784	28.8825	29.3177	29.2548	28.9557	28.9843	29.3988	29.0479			1.23728	-0.40954	0.0943978	0.0366268
C11orf48	E9PLD3;E9PRG8		28.5544	28.6545	27.9705	28.6193	29.2237	29.4811	29.227	29.1524	29.1672	28.9065	29.7382	29.0475			1.69991	-0.765179	0.105622	0.0562005
ACTC1;ACTA1;ACTG2;ACTA2	P68032;P68133;P63267;P62736;Q5T8M8;A6NL76;F8WB63;B8ZZJ2;C9JFL5;F6UVQ4;F6QUT6	Actin, alpha cardiac muscle 1;Actin, alpha skeletal muscle;Actin, gamma-enteric smooth muscle;Actin, aortic smooth muscle	28.0339	27.9158	29.1185	29.9795	28.8735	28.421	28.5354	28.5758	29.3299	29.2275	29.421	29.4561			0.569473	-0.596696	3.35147	-0.757179
HP1BP3	Q5SSJ5;Q5SSJ5-2;Q5SSJ5-3;B0QZK4;Q5SWC8;B0QZK9;B0QZK8;Q5SSJ5-5	Heterochromatin protein 1-binding protein 3	28.3176	28.2408	28.4552	28.6939	29.1427	29.0814	29.1989	29.3189	28.8833	28.9105	28.8529	28.8858			2.41258	-0.456213	2.94937	0.302361
NSUN2	Q08J23;Q08J23-2;G3V1R4;D6RAS3	tRNA (cytosine(34)-C(5))-methyltransferase	28.2081	27.7439	28.0662	28.2326	29.1757	29.134	29.4379	29.2651	29.2441	29.2722	29.4254	29.1581			4.15203	-1.2122	0.0905957	-0.0217605
G3BP2	Q9UN86-2;D6RAC7;D6RB17;D6RGJ4;D6RE13;D6RBW8;D6RBM9;D6REX8;D6RBR0;D6R9X5;D6R9A4	Ras GTPase-activating protein-binding protein 2	28.416	28.348	28.3399	28.5822	28.9222	28.9209	28.9664	28.9293	29.4971	29.3415	29.2656	29.1549			4.18524	-0.893269	2.70928	-0.380061
C22orf28	Q9Y3I0;E7EQS9	tRNA-splicing ligase RtcB homolog	28.8373	28.1669	28.5614	28.7254	29.1515	28.8867	29.3191	29.0851	29.2078	29.3533	29.5041	29.1326			2.30349	-0.726675	0.766997	-0.188805
SND1	Q7KZF4;H7C597	Staphylococcal nuclease domain-containing protein 1	27.9333	27.4372	27.9031	28.0028	28.583	28.6416	28.874	28.8172	28.8719	28.9859	29.1272	28.5573			3.02467	-1.06648	0.515638	-0.156639
CAPRIN1	Q14444;Q14444-2;G3V153;E9PLA9;E9PP31	Caprin-1	27.9756	27.8011	28.1475	28.4017	28.6691	28.5468	28.8734	28.7895	29.1687	29.1757	29.2686	28.8022			3.09774	-1.02229	1.65591	-0.384086
NOP56	O00567;H0YDU4;H0Y653;Q5JXT2	Nucleolar protein 56	28.1388	28.0578	28.2753	28.0886	28.7392	28.7774	28.7844	28.9179	28.6498	28.547	28.9288	28.4921			2.49866	-0.514313	0.696699	0.150296
ILF3	G5E9M5;Q12906-4;Q12906-6;K7EM82;K7EJ09	Interleukin enhancer-binding factor 3	28.4413	27.9744	28.2776	28.4525	28.8206	28.7295	28.7041	28.8168	29.033	29.0749	29.0213	28.7376			2.61801	-0.680276	1.27488	-0.198982
SNRPG	P62308;A8MWD9;Q49AN9;F5H013;C9JVQ0	Small nuclear ribonucleoprotein G;Small nuclear ribonucleoprotein G-like protein	29.1536	29.045	28.8789	29.0008	28.5284	28.9866	28.8957	28.7187	28.4105	28.7894	28.4692	28.2394			2.25967	0.542403	1.02946	0.305204
SNRPD2	P62316;K7ERG4;P62316-2;K7EJB5	Small nuclear ribonucleoprotein Sm D2	28.9688	29.0441	28.574	29.0083	28.8183	28.9604	28.9883	29.0904	29.0836	29.1007	29.1082	29.0582			0.864524	-0.188839	1.12701	-0.123281
CCDC124	Q96CT7;M0R2F5	Coiled-coil domain-containing protein 124	29.1133	29.0273	28.8655	29.3644	28.8711	28.9566	29.1309	29.0447	29.189	29.2789	29.4823	28.6936			0.13032	-0.0683298	0.398657	-0.160135
RBM39	Q14498;Q14498-2;G3XAC6;Q14498-3;E1P5S2;H0Y4X3;Q5QP23;Q5QP22;Q5QP21;F8WF24;F2Z2Z5;A8MYG5;F2Z3E6;F8WF73	RNA-binding protein 39	28.7551	28.7781	28.9223	29.1814	28.8873	28.5776	28.683	28.5676	29.1035	29.1869	29.343	28.9056			0.845348	-0.225544	2.08762	-0.455852
TOP1	P11387;E5RJ33;H0YBR3;H0YAR3;H0YC03;E5RGE7;E5RGR4;E5RFE3;E5RGR2	DNA topoisomerase 1	28.8019	28.5416	29.0626	29.0985	28.8971	28.92	28.9911	28.9591	29.075	29.0528	29.1032	28.8958			0.520548	-0.155581	0.89353	-0.0899105
NAP1L1	P55209;F8VY35;B3KNT8;F8W0J6;F5H4R6;H0YIV4;F8W020;H0YHC3;F8VUX1;F5H1X5;F8VXI6;H0YH88;F8VVB5;F8VUC3;B7Z4K9	Nucleosome assembly protein 1-like 1	28.9519	28.6087	28.5493	28.3239	28.6894	28.4792	28.7342	28.7861	28.7866	28.8164	29.0505	28.6993			0.753558	-0.229784	0.822097	-0.165991
SSRP1	Q08945;E9PMD4;E9PPZ7	FACT complex subunit SSRP1	28.9257	28.6679	28.8826	28.9434	27.9152	28.0244	27.8671	27.9189	29.0348	28.9331	29.2877	29.0049			1.09503	-0.21024	4.98819	-1.13374
SUPT16H	Q9Y5B9;G3V5A4;G3V401;G3V2X0	FACT complex subunit SPT16	29.0049	28.8356	29.0206	29.1861	27.7471	27.7446	27.7784	27.734	28.8273	28.8183	29.0834	28.6385			0.712314	0.16991	4.66265	-1.09084
PARP1	P09874;Q5VX84;Q5VX85	Poly [ADP-ribose] polymerase 1	29.2921	29.323	29.3902	29.5578	28.4102	28.625	28.4131	28.466	29.4132	29.2907	29.4217	29.2602			0.249627	0.0443316	4.9489	-0.867873
H2AFY	O75367;O75367-3;O75367-2;D6RCF2;B4DJC3;Q9P0M6;Q5SQT3	Core histone macro-H2A.1	29.396	29.3275	29.5984	29.5014	28.5781	28.4371	28.5024	28.6561	29.1033	28.9917	29.1507	28.976			2.80899	0.40037	3.70462	-0.512038
KRT1	P04264	Keratin, type II cytoskeletal 1	28.7531	29.6652	28.8315	29.5687	28.1673	27.4627	27.1331	26.8133	28.3572	29.2954	28.4711	29.1125			0.552132	0.395562	2.05241	-1.41497
ALYREF	Q86V81	THO complex subunit 4	28.5404	28.7465	28.8276	28.7922	27.5837	27.0167	27.9655	27.7317	27.9333	28.1629	27.5635	27.659			3.00254	0.897007	0.475472	-0.255267
NPM3	O75607	Nucleoplasmin-3	28.5227	27.8491	27.6557	26.8501	27.555	27.4209	27.7451	28.0601	28.226	28.0532	28.7542	28.1108			0.730134	-0.566638	1.50038	-0.590767
GEMIN4	P57678;I3L2C7;I3L399;Q86VV8;I3L4A4;J3KTD2;Q86VV8-2;Q86VV8-4;C9JTR3;Q86VV8-3	Gem-associated protein 4	27.5313	27.526	27.5297	27.5898	28.2457	28.2165	28.3594	28.3739	27.2261	27.1104	27.2975	28.3139			0.0735651	0.0572052	1.55637	0.811873
MTDH	Q86UE4;E5RJU9;H0YB56;H0YBJ8;H0YBE0	Protein LYRIC	27.7652	27.7474	27.5271	28.1365	27.8877	28.0855	28.1004	28.2682	28.4983	28.5459	28.4594	28.2168			2.31891	-0.636029	1.74327	-0.344619
KRR1	Q13601;Q13601-2	KRR1 small subunit processome component homolog	27.4247	27.2865	28.0575	28.3322	28.2945	28.3446	27.7327	27.8085	28.3816	28.4285	28.3785	28.3538			1.29342	-0.610344	1.10891	-0.34053
CCDC137	Q6PK04;I3L0U5;I3L4F6;I3L385	Coiled-coil domain-containing protein 137	27.7523	27.688	27.7142	27.4098	27.8498	27.6751	27.8197	27.9678	27.9218	28.0616	27.8924	28.1901			1.94814	-0.375412	1.07226	-0.18837
RFC4	P35249;C9JZI1;C9J8M3;C9JTT7;C9JXZ7;C9JGY5;F8WE44;H7C1P0;C9JW34	Replication factor C subunit 4	27.2509	27.2072	27.5334	27.4794	28.5945	28.3247	28.4413	28.574	27.9418	28.1628	28.2564	28.0089			3.26682	-0.724741	2.19851	0.391124
MYBBP1A	Q9BQG0;Q9BQG0-2;I3L1L3;I3L2H8	Myb-binding protein 1A	27.739	27.8138	27.7596	27.8937	28.0131	28.3284	28.1898	28.2681	27.8	27.8426	28.2272	27.4688			0.0747779	-0.0331392	1.1259	0.365173
NAT10	Q9H0A0;E7ESU4;E9PMU0;E9PJN6	N-acetyltransferase 10	27.7791	27.5796	27.9449	27.7777	28.0284	28.2526	28.0569	28.119	28.2547	28.1597	28.4298	28.1047			2.39695	-0.466887	0.684015	-0.123003
DIMT1	Q9UNQ2;D6RCL3	Probable dimethyladenosine transferase	27.9723	27.8606	27.4842	27.5846	28.0157	27.941	27.9233	27.9242	28.2422	28.3466	28.3586	28.03			2.03487	-0.518926	1.99871	-0.293331
IGF2BP1	Q9NZI8;Q9NZI8-2	Insulin-like growth factor 2 mRNA-binding protein 1	27.7466	27.7816	28.0093	27.8223	28.129	28.1865	28.2085	28.197	27.9368	28.1032	28.1844	27.7068			0.55116	-0.142818	0.942032	0.197452
DDX1	Q92499	ATP-dependent RNA helicase DDX1	27.6592	27.4202	27.5735	27.707	28.1812	27.8601	28.3815	28.1776	28.1403	28.3118	28.3343	28.226			3.87119	-0.663116	0.386503	-0.102997
GLTSCR2	Q9NZM5;M0QZ34;M0QX73;M0QZU5;M0QYZ9	Glioma tumor suppressor candidate region gene 2 protein	27.3905	27.6853	27.6232	27.4405	28.0564	28.02	28.0604	28.1118	28.0833	28.2904	28.407	27.6988			1.85147	-0.584979	0.139514	-0.0576968
DHX30	Q7L2E3-2	Putative ATP-dependent RNA helicase DHX30	27.595	27.4389	27.5024	27.6378	28.113	28.0888	28.2229	28.322	27.9554	27.9121	28.0645	27.8339			3.03431	-0.397963	1.83822	0.245152
SNRPB2	P08579	U2 small nuclear ribonucleoprotein B	27.8299	27.9751	27.3094	27.7119	28.3388	28.4429	28.2909	28.2892	28.3183	28.0705	28.4351	28.1938			1.8163	-0.54784	0.445626	0.0860362
WDR61	Q9GZS3;H0YN81;H0YMF9;H0YL19;H3BQA8;H0YM76;H0YLA1	WD repeat-containing protein 61	28.0838	28.0125	27.7965	27.9859	28.3227	28.2651	28.5584	28.3972	28.0362	28.0893	28.5026	28.1352			0.918475	-0.221158	0.781626	0.195021
HNRNPA1;HNRNPA1L2	P09651;F8VXY0;F8VRQ1;P09651-2;F8W6I7;P09651-3;F8VSB5;F8W1S7;F8VZ49;Q32P51;F8VTQ5;H0YH80;F8VYN5;F8W646;J3KQA8	Heterogeneous nuclear ribonucleoprotein A1;Heterogeneous nuclear ribonucleoprotein A1-like 2	26.8109	26.6703	26.8727	27.1015	27.5549	27.6395	27.8726	27.9683	28.2129	28.0058	27.9667	27.9527			4.43041	-1.17069	1.28125	-0.275705
DDX18	Q9NVP1;H7C452	ATP-dependent RNA helicase DDX18	27.5829	27.3815	27.1539	27.404	28.1842	28.0229	28.0407	28.1413	27.9719	27.8794	28.0983	27.8739			2.86573	-0.575266	1.13204	0.141456
USP10	Q14694;Q14694-3;Q14694-2;J3KT19;H3BQP1;H3BNA1;H3BNS8;H3BVF1;H3BQC6;H3BNL0;Q68D90	Ubiquitin carboxyl-terminal hydrolase 10	27.4219	27.0243	26.9164	27.0767	28.2901	27.918	28.1409	28.1544	27.9153	27.9712	28.1051	27.9561			3.54098	-0.877096	0.788196	0.138895
NHP2	Q9NX24;D6RC52;D6RCB9;J3QSY4;H0YC83	H/ACA ribonucleoprotein complex subunit 2	27.7002	27.5099	27.3557	27.2928	28.2636	28.1994	28.1475	28.1435	27.9855	27.8966	28.0941	27.5366			1.46973	-0.413557	1.33318	0.310297
CMSS1	Q9BQ75;E9PHS3;C9J384;H7C515	Protein CMSS1	27.3117	27.2751	27.0182	26.7479	28.4829	28.3433	28.4746	28.4764	27.5634	27.7399	27.7475	27.7833			2.35669	-0.620286	4.75927	0.7358
C7orf50	Q9BRJ6;C9JQV0;H7C0T1;H7C2R9	Uncharacterized protein C7orf50	27.7527	28.2253	28.2981	28.3635	27.5535	27.7839	28.0038	28.148	28.2883	28.1175	28.0344	27.7311			0.266058	0.117083	0.435987	-0.170537
SRSF5	Q13243;Q13243-3;B4DJK0;B4DUA4;Q13243-2;G3V5K8	Serine/arginine-rich splicing factor 5	28.3639	28.2684	28.3234	28.484	27.639	27.9706	27.7596	27.7367	28.4671	28.5862	29.2437	28.511			0.926249	-0.3421	2.4974	-0.925581
HSPA1A	P08107;P08107-2;E7EP94;Q5SP16;P48741	Heat shock 70 kDa protein 1A/1B	28.4541	28.6	28.2242	28.2145	28.0162	28.1609	28.0468	28.0318	28.4611	28.6848	28.8045	28.5326			1.05899	-0.247549	3.25308	-0.556839
HSPA5	P11021;E9PSH5;O95399;Q5H8X8;O95399-2	78 kDa glucose-regulated protein	28.2447	28.4233	28.2856	28.3545	27.656	27.9347	27.6676	27.6945	28.1614	28.4683	28.4743	28.2212			0.015985	-0.00428391	2.87797	-0.593109
DNAJC9	Q8WXX5	DnaJ homolog subfamily C member 9	28.348	28.1901	28.3463	28.4585	28.0708	28.1003	28.239	28.1894	28.4523	28.6142	28.5485	28.1404			0.378956	-0.103091	1.38025	-0.288929
SRP72	O76094;O76094-2;D6RDY6	Signal recognition particle subunit SRP72	28.2244	28.2412	28.5165	28.472	28.1732	28.0888	28.1848	28.1788	28.4073	28.4506	28.3252	28.2724			0.00133619	-0.00034523	2.38959	-0.207467
LUC7L2;C7orf55	Q9Y383;Q9Y383-3;Q9Y383-2;B7Z4Q3;C9JWT3;F8WB41;F8WEU3	Putative RNA-binding protein Luc7-like 2;UPF0562 protein C7orf55	28.5583	28.6275	28.6947	28.7896	28.0918	28.3008	28.2718	28.2121	28.6016	28.6409	29.1552	28.5348			0.168433	-0.0655956	1.85666	-0.514035
GTPBP4	Q9BZE4;B7Z7A3;B4DY13;Q5T3R7	Nucleolar GTP-binding protein 1	28.6383	28.5141	28.7498	29.1688	28.2761	28.3525	28.3005	28.4614	28.5847	28.7397	28.9266	28.4227			0.22365	0.0993433	1.49658	-0.32078
KRT8	P05787;P05787-2;F8VU64;F8VUG2;F8W1U3;F8VRG4;F8VP67;Q9H552;Q9NSB2;P14136;P14136-2;F8VVA1;F8VQY3;K7EJU1;P14136-3;E9PAX3;O43790;Q14533;Q3SY84;P78386;Q7RTS7;Q86Y46;Q6KB66;P78385;Q6KB66-2;H0YIB2;B4DIR1;K7ELP4;K7EKH9;Q86Y46-2;Q8N1N4-2;Q6KB66-3;Q8N1N4;F8W1S1;H0YHD9;F8VS61	Keratin, type II cytoskeletal 8	28.9318	29.1406	29.0419	29.0084	28.295	28.1028	28.1828	28.2975	28.8593	28.7915	28.8287	28.8387			2.34686	0.201117	4.76887	-0.610001
KRT18	P05783;F8VZY9;Q92764;C4AM86	Keratin, type I cytoskeletal 18	29.0515	28.8398	28.6295	28.7663	28.3072	28.1849	27.9759	28.0702	28.7856	28.7765	29.1244	28.5789			0.0127716	0.00543308	2.64825	-0.681822
HNRNPC	P07910-2;G3V4W0;B4DY08;P07910;G3V4C1;G3V2Q1;P07910-4;G3V576;P07910-3;G3V2D6;G3V5V7;G3V555;G3V575;O60812;G3V5X6;G3V3K6;G3V251;B4DSU6;G3V4M8;G3V2H6	Heterogeneous nuclear ribonucleoproteins C1/C2	29.1207	29.3933	29.1709	29.3069	28.2382	28.1523	28.434	28.4453	28.657	28.6802	28.6945	28.3831			3.25626	0.644257	1.48341	-0.286237
DDX17	H3BLZ8;Q92841-3;G5E9L5	Probable ATP-dependent RNA helicase DDX17	27.5883	27.2848	27.5799	27.8312	28.2452	28.0474	28.3833	28.3428	28.8487	28.9763	29.025	28.4272			3.40471	-1.24823	1.96453	-0.56459
FXR1	P51114;B4DXZ6;P51114-2;P51114-3;E9PFF5;E7EU85;C9JY20;C9JZE0;C9JAJ4;H7C4S4;C9IZ22;C9J5B4;C9JYQ6	Fragile X mental retardation syndrome-related protein 1	27.4659	27.3854	27.4844	27.9143	28.0559	27.8245	28.3126	28.1227	28.6094	28.5149	28.6056	28.5082			3.73497	-0.997032	2.4325	-0.480607
DECR1	Q16698;B7Z6B8;E5RJG7;E5RFV2;E5RJD2;H0YAW3;E5RID6	2,4-dienoyl-CoA reductase, mitochondrial	27.6169	27.4699	27.5465	27.6211	28.4792	28.4183	28.5948	28.6747	28.5648	28.5425	28.8207	28.5746			5.1298	-1.06208	0.429324	-0.0839372
LYAR	Q9NX58;D6RDJ1	Cell growth-regulating nucleolar protein	28.09	28.5853	28.4826	29.1017	28.2105	28.6528	28.5359	28.6157	28.566	28.3897	27.5163	28.1109			0.647286	0.419183	0.691408	0.357995
PPAN	Q9NQ55;Q9NQ55-2;Q9NQ55-3;A8MV53;C9J3W3;H7C446;C9JHF7	Suppressor of SWI4 1 homolog	28.1713	28.3291	28.5786	28.7571	28.3998	28.4829	28.4299	28.4373	28.463	28.4639	28.4602	28.3712			0.0517846	0.0194635	0.0249599	-0.00208473
GNL3	Q9BVP2;Q9BVP2-2;C9JYH9;C9JZT7;B4DMU5	Guanine nucleotide-binding protein-like 3	28.3954	28.1737	28.4038	28.4464	28.436	28.7413	28.3696	28.4136	28.7388	28.5105	28.6531	28.5569			1.76351	-0.259967	0.594593	-0.124687
PRPF19	Q9UMS4;F5GY56;H0YGF3;F5H2I0;H0YGZ5	Pre-mRNA-processing factor 19	27.6467	27.893	28.1999	28.2723	28.2665	28.1971	28.1958	28.1384	28.268	28.3878	28.5045	28.2582			1.18967	-0.351647	1.29624	-0.155207
PABPC4	Q13310-2;Q13310-3;Q13310;B1ANR0;H0Y5F5;H0YEU6;H0YCC8;B1ANR1;H0Y6X6;H0YEQ8;H0YER0;P0CB38;J3KTH5	Polyadenylate-binding protein 4	28.3928	27.9428	28.0749	27.9436	28.3418	28.2247	28.4366	28.316	28.3968	28.5977	28.5356	28.2698			1.50852	-0.361465	0.681499	-0.120214
TSR1	Q2NL82;I3L1Q5;I3L4E8;I3L4T0	Pre-rRNA-processing protein TSR1 homolog	28.1884	28.0998	28.5124	28.4637	28.1827	28.2362	28.1981	28.3326	28.436	28.3492	28.4797	28.2577			0.231087	-0.0645885	1.27638	-0.143287
LARP1	Q6PKG0;Q6PKG0-3;E5RH50;H0YBW1;H0YC33;H0YC73;H0YAN4;Q659C4-7;Q659C4-6;Q659C4-5;E5RHK4;H0YBM7;H0YBJ5;H0YBR8;H0YAX9	La-related protein 1	28.1324	28.2047	28.2816	28.6009	28.4285	28.2784	28.3265	28.3932	28.3729	28.4209	28.5887	28.1866			0.272794	-0.0873566	0.152603	-0.0356121
NSA2	O95478;H0YAI9	Ribosome biogenesis protein NSA2 homolog	28.0275	28.2866	28.4233	28.6141	28.4461	28.5221	28.3203	28.4367	28.4435	28.2693	28.6335	28.3347			0.225286	-0.0823331	0.0428314	0.0110579
SNRPB;SNRPN	P14678;P63162;P14678-2;B3KVR1;J3QLE5;P14678-3;J3KRY3	Small nuclear ribonucleoprotein-associated proteins B and B;Small nuclear ribonucleoprotein-associated protein N;Small nuclear ribonucleoprotein-associated protein	27.9887	28.0568	28.736	28.8927	28.8498	28.5215	28.3887	28.2337	28.1896	28.4312	28.0921	27.7406			0.516149	0.305167	1.0241	0.385033
EIF6	P56537;B7ZBH1;B7ZBG9	Eukaryotic translation initiation factor 6	27.9993	28.196	27.8717	27.9145	28.0851	28.4861	27.8453	27.7814	28.4801	28.3593	28.8184	27.2678			0.286293	-0.236049	0.192627	-0.181939
PPIA	P62937;F8WE65;C9J5S7;Q567Q0;E5RIZ5;Q9Y536;A2BFH1;F5H284	Peptidyl-prolyl cis-trans isomerase A;Peptidyl-prolyl cis-trans isomerase A, N-terminally processed;Peptidyl-prolyl cis-trans isomerase	28.8015	28.8321	28.1811	27.9883	27.2576	27.8345	27.3216	27.1806	28.1909	28.4675	28.4385	27.9928			0.309953	0.178314	2.48069	-0.873841
PCBP1	Q15365	Poly(rC)-binding protein 1	28.2421	28.7569	28.2633	28.6855	27.6841	27.3625	27.675	27.733	27.7066	28.1493	28.1541	28.0857			1.43449	0.463016	1.62397	-0.410275
YBX1	P67809;H0Y449;C9J5V9;Q9Y2T7	Nuclease-sensitive element-binding protein 1	28.3633	28.7979	28.6661	28.7658	27.4346	27.583	27.5578	27.7187	27.8667	28.2456	27.6017	27.8299			2.42697	0.762299	1.12206	-0.312452
SRSF6	Q13247;Q13247-3;Q13247-2	Serine/arginine-rich splicing factor 6	28.3333	28.7493	28.0747	28.3173	27.4605	27.3967	27.4519	27.5749	27.7528	28.1824	28.1076	27.5073			1.20343	0.481126	1.37392	-0.416516
HSPA9	P38646;D6RJI2;D6RA73;H0YBG6;H0Y8S0	Stress-70 protein, mitochondrial	28.2244	28.356	28.086	28.2289	27.3744	27.4337	27.1879	27.2415	27.6327	27.989	28.0393	27.7904			1.79642	0.360939	2.63103	-0.553486
EIF3F	O00303;B3KSH1;B4DEW9;H0YDT6;E9PQV8	Eukaryotic translation initiation factor 3 subunit F	29.0675	28.6395	28.6756	28.8932	27.4755	27.474	27.6013	27.2842	27.842	28.3283	28.2195	27.6284			2.2731	0.814438	1.67942	-0.545781
ILF2	Q12905	Interleukin enhancer-binding factor 2	27.3163	27.1939	27.1373	27.3454	27.7901	28.0771	27.5413	27.642	28.0731	27.9831	28.2101	27.8732			3.99631	-0.786645	1.02954	-0.272281
RFC5	P40937;P40937-2;F8W9B4;F5H5S0;E9PEP3;C9JH72;F5H304;F5H0U6	Replication factor C subunit 5	27.3122	27.4569	27.355	27.2529	27.8153	27.9873	27.9004	27.8619	27.8695	27.9057	28.1024	27.3165			1.39704	-0.454263	0.214574	0.092752
CCDC86	Q9H6F5;B4DY99;H0YG79	Coiled-coil domain-containing protein 86	27.3667	27.1185	27.4812	27.862	26.96	26.9681	26.5667	26.526	27.7538	27.7166	28.4402	27.246			0.527757	-0.332003	2.03401	-1.03391
HSD17B10	Q99714;Q99714-2;Q5H928	3-hydroxyacyl-CoA dehydrogenase type-2	27.7518	27.8021	27.6733	27.9161	27.4047	27.3516	27.5952	27.6347	27.9896	28.2214	28.1557	27.6873			0.887892	-0.227679	2.01893	-0.516926
RFC2	P35250;P35250-2;H7C5P4;H7C5Q7;F8WC37;H7C5A0;H7C5G4;H7C5P1;H7C5S7	Replication factor C subunit 2	27.4386	27.3897	26.8952	27.4416	27.3109	27.4193	27.3275	27.5512	27.5226	27.7425	27.6493	27.525			1.17229	-0.318558	1.45492	-0.207579
MRTO4	Q9UKD2	mRNA turnover protein 4 homolog	27.8125	27.8822	27.6803	28.1519	27.4013	27.4824	27.2178	27.2736	27.6233	27.7235	28.0266	27.2498			0.559333	0.22593	0.92814	-0.31203
RRP1B	Q14684;Q14684-2	Ribosomal RNA processing protein 1 homolog B	27.5668	27.787	27.8375	28.0428	27.1734	27.46	27.2267	27.1794	27.3711	27.4564	27.7098	27.1502			1.36375	0.386646	0.564975	-0.162004
ATXN2L	Q8WWM7;Q8WWM7-6;Q8WWM7-8;Q8WWM7-5;Q8WWM7-4;Q8WWM7-2;Q63ZY4;Q8WWM7-3;H3BRB0	Ataxin-2-like protein	27.3951	27.3899	27.5749	27.8478	26.9933	26.902	27.017	27.0505	27.5462	27.6539	27.6021	27.1204			0.169553	0.0712662	2.08935	-0.489947
PUF60	Q9UHX1-6;Q9UHX1-4;Q9UHX1-5;Q9UHX1-2;Q9UHX1;Q9UHX1-3;E9PQ56;H0YEM1;E9PN18;E9PMU7;H0YCP8;E9PL19	Poly(U)-binding-splicing factor PUF60	27.2726	27.4989	27.6955	27.9418	27.1908	27.0743	27.1269	27.1453	27.5419	27.7069	27.6092	27.4362			0.066509	0.0286436	3.40761	-0.439257
MYL6	P60660;P60660-2;F8W1R7;J3KND3;G8JLA2;G3V1V0;B7Z6Z4;F8VZV5;F8VPF3;G3V1Y7;F8VZU9;F8W180;H0YI43;P14649;F8W1I5;P08590;P05976;F8VXL3;P05976-2	Myosin light polypeptide 6	27.2882	27.5303	27.443	27.8721	27.0893	27.1233	26.9687	27.0831	27.7022	27.7459	27.7201	27.5171			0.464303	-0.137905	4.17366	-0.605195
NOP58	Q9Y2X3;H7BZ72;F8WED0	Nucleolar protein 58	27.2663	26.8379	27.0651	26.8677	27.9594	27.8975	27.7738	27.8067	27.6095	27.9442	27.9029	27.4478			2.44326	-0.716859	0.478706	0.133244
C14orf166	Q9Y224;G3V4C6;H0YJB9;G3V4E7	UPF0568 protein C14orf166	26.7572	26.8521	27.0717	27.3911	28.0385	27.9387	28.1089	28.0313	28.2237	28.5304	28.5065	27.5357			2.31898	-1.18102	0.304194	-0.169723
RBM14	Q96PK6;Q96PK6-2;Q96PK6-3;Q2PYN1;F8WDX3;F2Z2W2;B8ZZ74;B0LM41	RNA-binding protein 14	27.3428	27.4043	27.525	27.6273	27.5623	27.7512	27.4243	27.4781	28.0242	28.3908	28.1423	27.4056			1.248	-0.515882	1.0179	-0.436758
EDF1	O60869;O60869-2	Endothelial differentiation-related factor 1	27.1178	27.0828	28.0008	27.6826	27.5046	27.077	27.7891	27.6639	27.8789	28.1704	28.45	27.99			1.35747	-0.651367	1.66576	-0.613662
NUFIP2	Q7Z417;A1L3A6	Nuclear fragile X mental retardation-interacting protein 2	27.8665	27.4947	28.0617	28.3429	27.6554	27.6943	27.7571	27.6402	28.2087	28.2624	28.5118	28.3224			1.04969	-0.38488	3.97999	-0.639574
RBM28	Q9NW13;Q9NW13-2;C9JAA9;H7C5G8;C9JE21	RNA-binding protein 28	27.6021	27.5576	27.4746	27.7777	27.6038	27.5909	27.6134	27.6977	27.7827	27.911	28.0207	27.7613			1.63245	-0.265973	2.00908	-0.242499
DDX54	Q8TDD1-2	ATP-dependent RNA helicase DDX54	27.6244	27.4181	27.5942	27.8225	27.7392	27.7094	27.5442	27.6952	27.9881	27.9829	28.1668	27.6979			1.44819	-0.344131	1.4486	-0.286925
ABCF2	Q9UG63;Q75MJ1;C9JZV3;C9JHK9	ATP-binding cassette sub-family F member 2	27.6608	27.0696	27.6833	27.6914	27.9245	27.5891	27.8247	27.7786	28.0235	27.992	28.2217	27.7972			1.4778	-0.482368	1.06565	-0.229383
LARP4	Q71RC2;Q71RC2-4;Q71RC2-3;Q71RC2-5;G3XAA8;Q71RC2-2;E9PDG5;Q96J85;F8VY40;F8W1I4;F8W1Z5;F8VNV1	La-related protein 4	27.7478	27.4069	27.8945	28.0826	27.3315	27.5541	27.5273	27.7106	27.8214	27.8478	28.1345	27.6826			0.205087	-0.0886574	1.49359	-0.340717
U2AF1	Q01081;Q01081-2;Q01081-4;Q8WU68;K7EJH3;K7EJM7;M0QYK5;Q01081-3;K7ERY8;M0R2N4;Q8WU68-3;Q8WU68-2;K7EPL9	Splicing factor U2AF 35 kDa subunit	28.0098	27.6783	27.3282	27.8863	27.5321	27.5808	27.5978	27.6065	27.7625	27.894	27.5447	27.0995			0.270866	0.150475	0.0079	0.00412035
SRPK1	Q96SB4;B4DS61;H3BLV9;Q96SB4-3;Q5R363;D6RBF8;D6RBM8	SRSF protein kinase 1	27.4913	27.689	27.8642	28.0944	27.5835	27.762	27.5987	27.7456	27.7343	27.8101	27.6862	27.4333			0.332986	0.118747	0.0234326	0.0064764
ZNF622	Q969S3	Zinc finger protein 622	27.4621	27.3541	27.4876	28.0257	27.3497	27.211	27.6116	27.5518	27.4607	27.7431	27.9593	27.6862			0.299092	-0.129979	1.05828	-0.281314
SRP68	Q9UHB9;F5H5Y3;G3V1U4;Q9UHB9-2;Q9UHB9-3;K7EN53;K7EQC2	Signal recognition particle subunit SRP68	27.4437	27.3386	27.6649	27.6733	27.355	27.6057	27.5536	27.7937	27.87	28.0825	28.0076	27.6459			1.57888	-0.371398	1.31173	-0.324489
DKC1	O60832;O60832-2;C9IYT0;H7C0M1;H7C2Q9;H7C2Q2;H7BZF2	H/ACA ribonucleoprotein complex subunit 4	27.4282	27.2415	27.638	27.6353	27.4062	27.5329	27.6571	27.5902	27.632	27.6605	27.7579	27.405			0.481324	-0.128101	0.309098	-0.0672636
RRP15	Q9Y3B9	RRP15-like protein	27.5131	27.2267	27.312	27.5099	27.4725	27.338	27.5201	27.7858	27.4002	27.1371	27.5255	27.4946			0.00309279	0.00105572	0.495397	0.139741
GRWD1	Q9BQ67;M0QX71	Glutamate-rich WD repeat-containing protein 1	27.4863	26.9494	27.2763	27.4885	27.685	27.6339	27.6146	27.6456	27.3548	27.6763	27.7588	27.6844			1.06215	-0.318466	0.105886	0.0261593
MKI67IP	Q9BYG3;C9J808;C9J6C5;E9PFS2;H7BZL0	MKI67 FHA domain-interacting nucleolar phosphoprotein	27.529	27.691	27.0952	27.0235	27.3316	27.1377	27.6878	27.5985	27.7322	27.4911	27.9116	27.6189			0.976336	-0.353797	0.805182	-0.249553
SRSF11	Q05519;Q5T760;Q05519-2;B4DWT1;B4DTC1;Q5T757	Serine/arginine-rich splicing factor 11	27.3353	27.5039	27.4231	27.5182	27.2516	27.177	27.4113	27.5443	27.4528	27.4251	27.4955	27.3293			0.133512	0.0194612	0.389796	-0.0796175
KIAA0020	Q15397;Q8IYS0;C9J7B8;Q8IYS0-2;E9PHT3	Pumilio domain-containing protein KIAA0020	26.9471	26.77	27.1371	27.1507	27.0357	27.345	27.4236	27.4025	27.4026	27.3762	27.5177	27.2978			2.11771	-0.397347	0.42651	-0.0969114
NHP2L1	P55769;B1AHD1	NHP2-like protein 1;NHP2-like protein 1, N-terminally processed	26.8589	26.8019	27.0045	27.4738	27.3152	27.0989	27.4011	27.4682	27.3594	27.6259	27.2552	27.2681			1.00742	-0.342357	0.187448	-0.056314
DYNLL1;DYNLL2	P63167;Q96FJ2;F8VXL2;F8VRV5	Dynein light chain 1, cytoplasmic;Dynein light chain 2, cytoplasmic	27.2697	27.8815	27.9216	27.2294	25.8334	26.7963	26.0526	26.5726	27.4513	28.0227	20.4224	27.0627			0.461578	1.83577	0.119016	0.573946
HIST2H2AB	Q8IUE6	Histone H2A type 2-B	28.8129	29.2036	28.2421	28.3215	25.9082	27.4616	25.6724	25.965	28.9382	28.6803	23.2757	29.236			0.328406	1.11247	0.376404	-1.28076
FLYWCH2	Q96CP2;I3L1Y9;I3L4I0;I3L0R3;I3L231	FLYWCH family member 2	26.5965	27.8954	27.3728	27.0744	25.5013	25.9677	25.8122	25.9243	26.5293	26.8747	26.7428	26.4398			1.05282	0.588151	2.95706	-0.845276
EIF4A3	P38919;I3L3F6;I3L2Z3;I3L3H2;I3L2M0;J3QQP0;E9PBH4;F8WE11;I3L1H0;C9JUF0	Eukaryotic initiation factor 4A-III;Eukaryotic initiation factor 4A-III, N-terminally processed	29.4017	29.885	29.2114	29.0217	25.5255	26.1227	25.7136	25.6916	25.7281	25.8413	25.7776	25.6494	+		5.88036	3.63084	0.0369876	0.0142412
THOC1	Q96FV9;Q96FV9-2;J3KT14;J3KRD7;J3QQZ3	THO complex subunit 1	28.4225	28.8928	28.545	28.2621	25.9093	26.0636	25.5604	25.5809	25.1425	24.8716	25.396	24.7941	+		5.74544	3.47956	2.11435	0.727521
THOC6	Q86W42;Q86W42-3;Q86W42-2	THO complex subunit 6 homolog	28.5203	28.8978	28.3728	29.092	25.8479	25.7154	25.2448	25.4569	25.0665	25.2291	25.4662	24.5495	+		5.1282	3.64291	1.07464	0.488414
DDX39B	Q13838;Q13838-2;F8VQ10;Q5STU3;B4DP52;F6WLT2;F6UN21;F6TRA5;F6S4E6;F6UJC5;H0Y400;B4DIJ6;F6R6M7;F6QYI9;K7EPJ3;H0YCC6;F6QWI5;F6U6E2;F6S2B7;E7EMX2;F6SXL5	Spliceosome RNA helicase DDX39B	28.2076	28.5252	28.4906	28.0954	24.9034	25.2909	25.0493	24.8922	24.9686	24.1295	24.756	24.186	+		5.47793	3.81962	1.21243	0.523875
THOC5	Q13769;F8WCP5;C9JXG5;H7C441;H7C072;C9JCL9;C9JXU6;F5GZF3;F8WES8	THO complex subunit 5 homolog	27.8372	28.4665	28.5672	27.9505	24.3789	24.382	24.0654	23.9397	23.1254	23.4767	22.4183	22.515	+		5.59169	5.32149	2.49593	1.30768
THOC2	Q8NI27;H0Y815;Q8NI27-2;H7C477;H0Y594;B7ZBA0;F2Z2V2	THO complex subunit 2	27.3895	28.0155	27.2834	27.4514	24.5629	24.8274	24.7698	24.7274	24.0146	23.9065	24.057	23.6495	+		5.9061	3.62804	3.55841	0.815004
THOC3	Q96J01;Q6NZ53;D6RGZ2;D6REC9;H7C0C5	THO complex subunit 3	27.1498	28.1007	27.9113	27.5264	24.9693	24.7257	25.0063	24.5822	23.6257	23.5812	23.7775	23.0336	+		5.3642	4.16758	3.33254	1.3164
PNN	Q9H307;Q9H307-2;G3V5F0	Pinin	26.4978	27.4997	26.8565	26.3857	23.981	24.109	24.1082	24.2605	23.365	24.117	23.6025	22.9832	+		4.11994	3.29299	1.30248	0.597729
CSTB	P04080	Cystatin-B	28.2025	29.3856	27.8699	28.0547	25.6373	26.4067	25.6245	26.344	27.007	27.9077	27.394	26.933			1.39708	1.06774	2.25231	-1.30729
EIF4A1	P60842;J3KT12;P60842-2;J3QS69;J3KTB5;J3QL43;J3QR64;J3KSZ0;J3QLN6;J3KS25;J3QKZ9;J3KTN0;B4E102;J3KS93;J3QL52	Eukaryotic initiation factor 4A-I	27.2782	26.5787	27.0884	27.1452	25.9787	26.0096	26.2012	26.2617	27.1843	27.0559	27.5552	27.0073			0.396727	-0.178037	3.58251	-1.08786
EIF3E	P60228;E5RGA2;H0YBR5;E5RIT4;H0YAW4;E5RHS5;E5RII3;E5RIP5;E5RJ25;H0YBP5	Eukaryotic translation initiation factor 3 subunit E	27.8805	28.0472	27.8938	27.8891	26.4983	26.1549	26.4746	26.7079	27.0807	27.1418	27.11	26.9767			5.39915	0.850338	2.68403	-0.618362
PRDX1	Q06830	Peroxiredoxin-1	27.3261	28.2419	27.6084	27.629	26.4864	26.0585	25.7515	26.275	26.3187	27.0262	26.3757	26.1363			2.39571	1.23709	0.610092	-0.321386
CRKL	P46109	Crk-like protein	27.368	28.2173	27.2274	27.3245	25.9716	26.3971	26.3464	26.2766	26.4386	27.1839	27.0655	26.7758			1.24845	0.668375	1.74385	-0.618003
FN3KRP	Q9HA64;F5H4E4;I3L2G3;I3L1I7;I3L139;I3L3W5;I3L2K8;I3L407	Ketosamine-3-kinase	27.4447	28.1782	27.6442	27.6978	25.9536	25.8218	25.3737	26.0378	26.8095	27.1962	26.4093	26.9157			2.16381	0.908555	2.48144	-1.03594
KHSRP	Q92945;M0R0I5;M0QYH3;M0QXW7;M0QYG1;M0R0C6;M0R3J3;C9JSZ1	Far upstream element-binding protein 2	27.0023	27.7915	26.921	27.1599	25.7829	25.8444	25.4609	25.66	25.9073	26.6993	26.5025	26.1365			1.84578	0.907293	1.7117	-0.624306
PARK7	Q99497;K7ELW0;K7EN27	Protein DJ-1	27.4903	28.2152	27.6864	27.507	25.3703	26.144	25.8732	25.9247	26.2836	27.0676	26.3094	26.5719			2.47501	1.1666	1.61135	-0.730075
LANCL1	O43813;E9PHS0;F8WDS9	LanC-like protein 1	27.2228	27.8789	27.4043	27.1948	25.8693	26.2017	25.7768	25.9371	26.1782	27.0822	26.8599	26.2958			1.64663	0.82115	1.49662	-0.657804
EIF3K	Q9UBQ5;K7ERF1;B7ZAM9;K7ES31;K7EMQ9;K7EK53;K7EQM4;B4DQ48	Eukaryotic translation initiation factor 3 subunit K	27.6466	27.1736	27.4783	27.5769	25.0281	26.2739	25.6191	25.4105	26.671	27.1297	27.058	25.806			1.33129	0.802702	1.45171	-1.08325
CBX3	Q13185;B8ZZ43;C9JMM0	Chromobox protein homolog 3	27.6069	27.7443	27.5364	27.4856	25.5136	25.8716	26.2961	25.2889	27.2433	27.3656	27.1679	26.5895			1.48879	0.501714	2.53461	-1.34901
EIF3G	O75821;K7ENA8;K7ER90;K7EL20;K7EL60;K7EP16;K7ENH0	Eukaryotic translation initiation factor 3 subunit G	27.7051	27.8488	27.8368	27.8889	25.2497	25.8264	25.8786	25.8356	26.9268	27.1021	27.1961	26.5411			2.95955	0.878402	3.00609	-1.24394
EIF3H;EIF3S3	O15372;B3KS98;E5RJT0;E5RGU4;E5RFH0;E5RHC7;E5RH59;E5RFW7;REV__Q2WGJ6	Eukaryotic translation initiation factor 3 subunit H	27.9838	27.4924	27.7533	27.9917	25.6898	25.7935	25.5355	25.5537	26.8595	26.9151	26.8706	27.0125			3.45216	0.890837	5.74321	-1.27131
APOBEC3C	Q9NRW3	DNA dC->dU-editing enzyme APOBEC-3C	26.2432	25.5621	26.8612	26.5668	26.7575	26.3205	25.7663	26.0466	27.057	26.6818	27.0345	27.1703			1.19714	-0.677607	1.74845	-0.763203
CALM1;CALM2;CALM3	P62158;H0Y7A7;E7ETZ0;E7EMB3;F8WBR5;M0QZ52;G3V479;G3V361;Q96HY3;P27482;G3V226;C9J7T9;P02585	Calmodulin	26.5841	26.2292	26.5305	26.7751	26.0071	25.8614	25.3569	25.3722	26.6238	26.694	26.8549	26.247			0.169941	-0.0751896	2.40014	-0.95553
KRT10	P13645;Q7Z3Y7;K7EMD9;P13646-2;O76014;Q99456;Q2M2I5;O76015;Q14532;Q7Z3Y9;Q14525	Keratin, type I cytoskeletal 10	27.5531	29.3775	27.9406	29.2868	27.258	26.2687	26.0301	25.4647	27.9478	28.2214	26.458	28.2171			0.628305	0.828397	1.37841	-1.45571
KRT9	P35527;K7EQQ3	Keratin, type I cytoskeletal 9	27.6395	27.9451	27.8929	28.0388	26.9992	26.5353	25.9213	25.5316	27.5906	28.5697	27.9308	27.9048			0.215268	-0.119919	2.41378	-1.75215
CHTOP	Q9Y3Y2;Q9Y3Y2-4;Q9Y3Y2-3;Q5T7Y7	Chromatin target of PRMT1 protein	29.1627	29.5685	29.3733	28.9938	27.1071	26.9182	26.7671	26.8883	28.0194	27.7499	26.7654	27.869			2.77694	1.67365	1.23028	-0.680755
EIF3M	Q7L2H7;B4E2Q4;H0YCQ8;J3KNJ2;E9PN86;E9PRY0;E7ESM3	Eukaryotic translation initiation factor 3 subunit M	28.3525	27.8775	28.3374	27.6999	26.8883	27.0455	27.3616	27.1441	27.738	27.9689	28.0204	27.4925			0.607023	0.261878	2.36195	-0.695058
BOLA2;BOLA2B;LOC101060252	Q9H3K6;Q9H3K6-2;H3BV85;H3BTW0;H3BVE0	BolA-like protein 2	28.4853	29.1744	28.5633	28.3821	27.0893	27.5656	26.8869	26.9311	27.3498	28.1057	27.8283	27.886			1.94092	0.858798	1.63734	-0.674251
EIF3I	Q13347;Q5TFK1	Eukaryotic translation initiation factor 3 subunit I	28.3781	28.492	28.6347	28.7247	26.755	26.7064	26.6528	26.9029	27.8495	27.6069	27.8167	27.8602			3.68534	0.774069	4.86097	-1.02903
UBTF	P17480;E9PLT2;E9PMM2;H0YDH7	Nucleolar transcription factor 1	28.1866	28.2774	28.0428	28.1712	26.959	27.0851	26.9106	27.0626	27.9862	28.1476	28.0565	27.8759			1.05786	0.152934	5.13364	-1.01226
EIF3A	Q14152;F5H335	Eukaryotic translation initiation factor 3 subunit A	28.8515	28.819	28.894	28.7999	26.9312	26.9194	26.9254	27.0894	27.8029	27.9439	27.9671	27.5191			4.19605	1.03285	3.56638	-0.841889
EIF3B	P55884;P55884-2;C9JZG1;C9JQN7	Eukaryotic translation initiation factor 3 subunit B	28.4937	28.339	28.4822	28.7889	26.5009	26.5748	26.787	26.7728	27.661	27.8173	27.7526	27.3938			3.22001	0.869777	3.83599	-0.997314
EIF3L	Q9Y262;Q9Y262-2;J3KN35;B0QY89;B0QY90;C9JHP4;C9K0Q7;H7C3A0;H0Y7E6	Eukaryotic translation initiation factor 3 subunit L	28.2987	28.047	28.4252	28.5723	26.7767	26.7225	26.5937	26.6954	27.5009	27.4955	27.6594	27.2513			3.07351	0.859042	3.81627	-0.779717
SRSF7	Q16629;Q16629-3;Q16629-2;Q16629-4;C9JAB2;F8WEA1	Serine/arginine-rich splicing factor 7	29.0236	28.9657	28.9981	29.1469	27.3426	28.134	26.9893	27.4526	28.1777	28.0908	28.2583	27.8105			3.9842	0.949225	1.23713	-0.604691
EIF3C;EIF3CL	Q99613;H3BRV0;B5ME19;H3BPE4;H3BPE3;H3BTY8;Q8ND83;Q5T6P5;C9JP03;Q5T6P2;C9JD09;C9JUW9;Q5T6P1;Q8ND83-2;Q8ND83-4	Eukaryotic translation initiation factor 3 subunit C;Eukaryotic translation initiation factor 3 subunit C-like protein	27.9787	27.7919	28.2361	28.2587	25.9826	26.0715	26.135	26.2661	27.0536	27.1772	27.3144	26.852			3.20517	0.967045	3.86208	-0.985529
VIM	P08670;B0YJC4;B0YJC5;Q5JVS8;P17661;P07197;P41219;Q16352;H7C5W5;P41219-2;P07197-2;E7EMV2;E7ESP9;P12036;P07196;P12036-2	Vimentin	28.1937	28.3575	27.7196	27.902	26.1228	25.8056	26.0022	26.1672	27.8277	27.0586	27.3084	27.4691			1.56872	0.627223	3.60544	-1.39154
EIF3D	O15371;B4DVY1;B0QYA5;B0QYA4;B0QYA3;B0QYA6;B0QYA7;B0QYA8	Eukaryotic translation initiation factor 3 subunit D	28.2265	27.8999	27.733	28.105	26.0998	26.1293	26.3406	26.2498	27.2446	27.2516	27.4707	27.1168			2.80707	0.720162	4.59988	-1.06605
BTF3L4	Q96K17;E9PL10;Q96K17-3;Q96K17-2	Transcription factor BTF3 homolog 4	23.2631	23.408	24.2927	23.9997	26.4161	26.5657	27.3965	27.3777	25.6973	26.2854	26.5019	26.7829	+		3.5962	-2.57598	0.90729	0.622115
GNG12	Q9UBI6	Guanine nucleotide-binding protein G(I)/G(S)/G(O) subunit gamma-12	26.0543	25.0323	25.3815	26.0045	25.2791	24.6115	25.4204	25.097	26.8827	22.9661	27.2551	25.5662			0.0166866	-0.049356	0.231165	-0.565575
SMN1	Q16637;Q16637-4;Q16637-2;Q16637-3;E7EQZ4;B4DP61;H0YBZ9	Survival motor neuron protein	25.371	25.1185	25.8797	25.5794	26.5941	26.9413	25.9691	25.9721	24.4016	25.0402	25.2459	24.3491			1.40451	0.727963	2.55697	1.60997
S100A4	P26447	Protein S100-A4	25.9742	24.8387	25.0967	24.5948	25.7041	25.28	25.5173	25.5449	25.6234	26.1807	26.7503	26.297			1.54206	-1.08674	1.52418	-0.701293
SLC25A5	P05141	ADP/ATP translocase 2;ADP/ATP translocase 2, N-terminally processed	26.1152	24.4716	25.1934	24.3875	26.6111	26.693	26.4704	26.7599	25.4714	25.7472	25.3984	25.8125			0.656514	-0.565435	3.86995	1.02625
NONO	Q15233;Q15233-2;H7C367;C9JYS8;C9IZL7;C9J4X2;C9JJ13	Non-POU domain-containing octamer-binding protein	24.7563	24.5832	24.5919	24.9585	25.5203	25.5162	26.0389	26.1548	25.6569	25.7256	25.7868	25.4229			3.62762	-0.925558	0.371253	0.159498
RPP25L	Q8N5L8	Ribonuclease P protein subunit p25-like protein	24.7966	23.4569	25.0122	24.889	25.9613	25.116	25.7218	25.8852	25.0673	25.024	25.5862	25.6448			1.02482	-0.791888	0.644045	0.340511
NUDT21	O43809;H3BND3;H3BV41	Cleavage and polyadenylation specificity factor subunit 5	24.8079	24.4438	24.8784	25.6284	25.7739	25.8384	25.966	25.8108	25.8767	25.7903	26.1082	25.4821			1.687	-0.874671	0.0879294	0.0329432
POLR1C	O15160;O15160-2;E7EQB9;D6RDJ3;H0Y723;H0Y9C4	DNA-directed RNA polymerases I and III subunit RPAC1	24.3468	24.6496	24.8394	25.0285	25.6978	26.025	25.5948	25.6476	26.0744	25.4853	26.0646	25.578			2.64414	-1.08448	0.12012	-0.0592489
ASPH	Q12797;F5H667;E5RHK2;E5RG29;Q12797-9;Q12797-6;Q12797-5;Q12797-8;Q12797-2;E5RG56	Aspartyl/asparaginyl beta-hydroxylase	24.4265	24.3064	24.3474	24.8536	25.8281	26.0731	26.4721	26.3385	25.5982	25.6212	25.667	25.5861			3.95751	-1.13464	2.08888	0.559847
MRPL24	Q96A35	39S ribosomal protein L24, mitochondrial	25.077	24.546	23.3534	24.6293	26.2337	26.1747	26.2429	25.979	25.3928	25.0694	25.613	25.5635			1.38915	-1.00829	2.79742	0.747869
EEF1E1;hCG_2043275	O43324;O43324-2;D6RBD7;C9J1V9;H0YAL7;D6RCQ0	Eukaryotic translation elongation factor 1 epsilon-1	24.3364	24.4489	23.3662	23.9712	26.0257	25.3783	26.5864	26.39	25.4926	25.3566	25.226	24.8146			2.24033	-1.19178	1.54994	0.872654
RBM42	Q9BTD8;Q9BTD8-4;Q9BTD8-2;Q9BTD8-3;K7EP90;K7EQ03;K7ER08;K7EML2	RNA-binding protein 42	24.0985	23.6724	23.341	23.5705	25.7483	25.3986	26.2155	25.9967	25.4175	25.5103	25.5072	25.4736			4.53892	-1.80654	1.06614	0.362624
IARS	P41252;J3KR24;Q5TCD1;Q5TCC4;Q5TCC5;Q5TCD2;Q5TCC9;Q5TCC6	Isoleucine--tRNA ligase, cytoplasmic	24.445	25.0286	24.9077	25.4302	25.8465	26.4981	26.2169	26.3336	25.6898	25.6538	25.5277	25.2723			1.39438	-0.583048	2.19958	0.68789
NMT1	P30419;P30419-2;K7EN82;O60551;B7Z8J4;B4DXS1;Q5VUC6;F5H594;Q5VUC7	Glycylpeptide N-tetradecanoyltransferase 1	24.9673	24.4632	24.7876	24.6867	26.4726	26.3558	26.2115	26.2785	25.8435	25.7731	25.5845	26.0782			3.52556	-1.09361	2.33061	0.509768
RARS	P54136;P54136-2;F5H3T8;E5RJM9;E5RH09	Arginine--tRNA ligase, cytoplasmic	24.5887	24.6797	24.0901	24.3265	26.3533	26.807	26.4217	26.4965	25.9245	26.0754	26.0412	25.7099			4.154	-1.51653	2.37917	0.581855
DARS;DKFZp781B11202	P14868;Q68CR9;H7BZ35;H7C278;C9J7S3;C9JLC1;C9JQM9	Aspartate--tRNA ligase, cytoplasmic	24.7481	24.8077	24.7493	24.9868	26.2387	26.7466	26.3724	26.473	26.1102	25.9187	25.9414	25.7533			4.69494	-1.10791	2.17281	0.526772
PRKRA	O75569;O75569-3;O75569-2;F8WEG8;G5E9Q4;C9JMM3;B4DJC7	Interferon-inducible double stranded RNA-dependent protein kinase activator A	24.932	24.8695	24.0955	25.107	27.156	26.8968	26.441	26.7022	25.809	25.4583	25.849	26.2126			2.13438	-1.08124	2.37547	0.966763
AIMP1	Q12904;Q12904-2;D6R937	Aminoacyl tRNA synthase complex-interacting multifunctional protein 1;Endothelial monocyte-activating polypeptide 2	24.9594	25.0124	23.9951	24.354	25.8858	26.7106	25.1579	25.8052	26.171	25.8719	26.4591	26.0644			2.89451	-1.56135	0.311102	-0.25169
DDX6	P26196	Probable ATP-dependent RNA helicase DDX6	25.2211	24.1898	25.0484	24.2954	25.7119	25.5972	26.1023	25.6777	26.5313	26.39	26.563	26.1187			3.06069	-1.71208	2.22121	-0.628463
EMG1	Q92979	Ribosomal RNA small subunit methyltransferase NEP1	25.5766	24.0258	24.7121	24.9116	26.1432	25.8489	26.0011	26.0584	26.0975	26.1112	26.0531	25.5642			1.8022	-1.15	0.147996	0.0563941
NACA	E9PAV3;F8VZJ2;H0YHX9;Q13765;Q13765-2;F8W0W4;F8W1N5;F8VNW4;F8VZ58;Q9BZK3	Nascent polypeptide-associated complex subunit alpha	24.8435	24.6508	24.5087	24.9219	26.4717	26.3268	26.1096	26.1581	26.3087	26.5337	26.9225	26.1254			3.95261	-1.74136	0.493377	-0.206042
SEC61G	P60059	Protein transport protein Sec61 subunit gamma	25.4283	25.3648	23.8028	24.3366	25.6163	25.8086	26.0924	25.8576	25.0817	25.4492	25.3832	25.1846			0.634209	-0.541522	2.33076	0.569042
SSR4	P51571;H7C1C6;A6NLM8	Translocon-associated protein subunit delta	25.8825	25.1532	24.1838	24.4946	25.2611	24.5742	25.7082	25.5025	25.4794	25.7793	25.6975	25.9669			1.06828	-0.802208	0.890144	-0.469249
PWP2	Q15269;C9J544	Periodic tryptophan protein 2 homolog	24.833	24.6269	24.5874	24.7326	25.4118	25.2511	25.3183	25.4244	24.9389	25.2491	25.655	24.9743			1.5746	-0.50937	0.375385	0.147079
RPP30	P78346;P78346-2;Q5VU10;Q5VU11	Ribonuclease P protein subunit p30	24.8116	24.2608	24.5904	24.0336	25.7681	25.5162	25.3994	25.2516	25.4173	25.1848	25.302	24.8269			1.91004	-0.758625	0.908867	0.301087
MARS	P56192;A6NC17;B3KVK7;H0YIP0;H0YHV5;H0YI94;H0YHL6;H0YI27	Methionine--tRNA ligase, cytoplasmic	23.9358	24.5479	24.2283	24.1242	25.3141	26.0311	25.4662	25.4888	25.5742	25.6853	25.538	24.9013			2.84314	-1.21566	0.260644	0.150363
C18orf21	Q32NC0;K7EM84;L7N2F3	UPF0711 protein C18orf21	24.3175	24.1392	24.287	24.7348	25.2467	25.3684	25.7051	25.0712	25.0052	24.8703	25.4407	24.8161			1.88049	-0.663435	0.803548	0.314798
MTHFD1	P11586;G3V2B8;F5H2F4;G3V3L6	C-1-tetrahydrofolate synthase, cytoplasmic;Methylenetetrahydrofolate dehydrogenase;Methenyltetrahydrofolate cyclohydrolase;Formyltetrahydrofolate synthetase;C-1-tetrahydrofolate synthase, cytoplasmic, N-terminally processed	24.1172	24.2773	23.9937	24.3427	25.2951	25.6245	25.5412	25.4384	25.1844	25.386	25.3908	25.1269			4.34666	-1.08934	1.07036	0.202766
AP2A1	O95782;O95782-2;M0R2D9	AP-2 complex subunit alpha-1	24.4222	24.1639	24.4273	24.7362	25.6626	25.4432	25.4275	25.4323	25.5123	25.5947	25.6861	25.4823			3.97876	-1.13144	0.480308	-0.077426
AP2M1	Q96CW1;Q96CW1-2;E9PFW3;C9JJ47;C9JTK4;C9JGT8;C9JJD3;C9JPV8;H7C4C3	AP-2 complex subunit mu	24.5581	24.4793	24.6575	24.7573	25.3759	25.3964	25.5083	25.5133	25.5332	25.5995	25.8723	25.0015			2.44679	-0.888564	0.105468	-0.0531406
MRPS25	P82663;E7EPW2;B4DFJ5;B4DQG6	28S ribosomal protein S25, mitochondrial	25.798	24.7778	25.8444	26.1816	25.2769	25.1046	24.9033	24.6042	25.1379	25.3715	25.3659	25.2416			0.562418	0.3712	1.02332	-0.306985
HNRNPK	P61978;P61978-2;P61978-3;Q5T6W5;Q5T6W2;Q5T6W1	Heterogeneous nuclear ribonucleoprotein K	24.9516	25.8423	25.2001	24.9627	24.747	25.0474	24.3804	24.545	25.185	25.566	25.5046	24.794			0.0290853	-0.0232172	1.36438	-0.582427
CENPV	Q7Z7K6-3	Centromere protein V	24.5728	24.5212	24.2818	24.5319	25.0517	25.3161	25.1818	25.2311	25.5456	25.4989	25.6587	25.2723			4.1685	-1.01695	1.64363	-0.298701
SNRPA	P09012;M0QZG7;M0R268;M0R221;M0R2B8;M0R0G9;M0QXK2	U1 small nuclear ribonucleoprotein A	25.2598	25.1369	24.7604	24.991	25.2008	25.629	25.3955	25.5224	25.6658	25.4222	25.769	24.8123			0.785814	-0.380299	0.0288293	0.0196013
PCBP2	Q15366;Q15366-4;Q15366-5;F8VZX2;Q15366-6;Q15366-3;Q15366-2;H3BRU6;G3V0E8;B4DXP5;F8VRG9;F8W0G4;B4DLC0;F8W1G6;P57721;F8VWQ4;J3QT27;P57721-2;P57721-3;P57721-5;E9PFP8;P57721-4;F8VTZ0;F8VXH9;F8VRH0;H3BSP4;H3BSS4;P57723;C9K0A2;F8WC71;C9IZV9;C9J7A9;C9JSA6;C9J5V4;H3BND9;C9JTY5;C9JZY3;C9J0A4;P57723-2	Poly(rC)-binding protein 2	25.5121	25.8524	25.3554	25.0466	25.1758	25.2392	25.6357	25.4276	25.005	25.7942	25.6564	25.5095			0.0740513	-0.049624	0.246411	-0.12169
PGAM5	Q96HS1;Q96HS1-2;F5GXG4;Q9UBZ9;Q9UBZ9-2	Serine/threonine-protein phosphatase PGAM5, mitochondrial	25.1671	25.0328	25.3816	25.3608	25.582	25.4569	25.4909	25.5798	24.8096	25.1965	25.5362	24.4618			0.42053	0.234596	1.17678	0.526392
MOV10	Q9HCE1;Q5JR04;Q9HCE1-2;Q9HCE1-3	Putative helicase MOV-10	25.1074	24.8953	25.1326	25.0473	25.7686	25.7719	25.5835	25.6941	25.1607	25.2935	25.4162	24.7958			0.362245	-0.120902	2.05193	0.537953
DDX51	Q8N8A6	ATP-dependent RNA helicase DDX51	24.6562	24.6915	25.0056	25.1199	25.5281	25.6445	25.5654	25.4208	25.0962	25.2644	25.3735	24.9459			1.05374	-0.301667	1.90581	0.369687
POLR2E	P19388;K7EQN2;K7EJ87	DNA-directed RNA polymerases I, II, and III subunit RPABC1	24.7699	25.1158	24.7838	24.9243	25.307	25.3436	25.0068	25.3212	25.3939	24.7589	25.5857	25.2402			0.903933	-0.346191	3.43572e-05	-2.00272e-05
RALY	Q9UKM9;Q9UKM9-2;Q5QPL9;Q5QPM1;Q5QPM2;Q5QPM0;G3V129;E5RIX9;E5RG71;B3KT61;Q86SE5	RNA-binding protein Raly	25.249	25.3874	25.5906	25.6317	25.3234	25.2932	25.1542	25.18	25.2919	25.0276	25.5349	25.241			0.66925	0.190808	0.120373	-0.0361776
ISG20L2	Q9H9L3	Interferon-stimulated 20 kDa exonuclease-like 2	24.9749	25.0028	25.2865	25.6592	25.1121	25.3625	24.9577	25.106	25.5395	25.4122	24.9017	25.4741			0.182918	-0.101012	0.544922	-0.197318
SRPK2	P78362-2;P78362;C9JWF7;H7C5L6;C9J2M4;H7C521;F8WBW4;Q9UPE1;F8WAV6;H7C2I2;E7ETV6;REV__D3YTB1;REV__P62910;REV__F8W727	SRSF protein kinase 2;SRSF protein kinase 2 N-terminal;SRSF protein kinase 2 C-terminal	24.8792	25.0188	25.179	25.5134	25.2194	25.3483	25.3688	25.2728	25.1471	25.1511	25.2525	24.9051			0.0781143	0.0336642	1.22187	0.188389
WDR5	P61964	WD repeat-containing protein 5	25.2112	25.2896	25.3834	25.5529	24.976	25.2253	25.3002	25.2733	24.9373	24.9632	24.9282	24.8786			2.90673	0.432451	1.89121	0.266886
HERC5	Q9UII4;E9PBL0	E3 ISG15--protein ligase HERC5	25.2696	25.3558	24.9655	25.3722	25.0462	25.577	25.1254	25.1764	25.3213	25.4815	25.5387	24.9597			0.20876	-0.0844975	0.212992	-0.0940218
ACTL6A	O96019;O96019-2;H7C5S0;C9JQT2;O94805	Actin-like protein 6A	25.0088	25.302	25.1743	25.3144	24.7956	25.0413	24.8805	24.9476	24.9716	25.3312	25.5259	24.9871			0.0089268	-0.00407171	1.02219	-0.287689
SF3B3	Q15393;Q15393-3;Q15393-2;I3L4G7;H3BMB0	Splicing factor 3B subunit 3	25.2854	25.4594	25.1761	25.3828	25.3214	25.2806	25.155	25.2265	25.1224	25.1667	25.3283	25.2164			0.765744	0.117476	0.270675	0.037446
SNRNP200	O75643;O75643-2;C9JAQ9;B4E0P5;Q86VH2;Q86VH2-3;Q86VH2-2	U5 small nuclear ribonucleoprotein 200 kDa helicase	25.297	25.4186	25.432	25.5076	25.4904	25.5805	25.4447	25.6659	25.3427	25.2221	25.435	25.2488			0.770576	0.10168	1.82949	0.233274
DHX57	Q6P158;H7C109;Q6P158-2;F8WAZ3;Q6P158-3;C9J207;I3L4Y9	Putative ATP-dependent RNA helicase DHX57	25.6483	25.5188	25.3525	25.5169	25.6567	25.8128	25.6589	25.9069	25.5685	25.6082	25.8772	25.576			0.766482	-0.148308	0.479491	0.101364
NOC4L	Q9BVI4;F5H303;F5H5K6	Nucleolar complex protein 4 homolog	25.0189	24.7187	25.0118	25.0406	26.0247	26.0735	25.8155	25.8002	25.7767	25.7032	25.8389	25.1172			1.95166	-0.661504	0.8953	0.31947
YTHDC2	Q9H6S0;D6RA70;D6R9T8;D6RF50	Probable ATP-dependent RNA helicase YTHDC2	25.3507	24.9448	25.2194	25.2014	25.7352	25.6707	25.8152	25.8814	25.3189	25.4707	25.5764	25.3288			1.23353	-0.244626	2.42321	0.351947
TBL3	Q12788;J3KNP2;H3BN88	Transducin beta-like protein 3	25.2678	25.0123	25.1065	25.4006	25.6685	25.8835	25.8462	25.8336	25.6514	25.809	25.7841	25.1973			1.32737	-0.413647	0.628181	0.197512
MYO1C	O00159-2;O00159;O00159-3;F5H6E2;I3L204;I3L3Y6;I3L4D4;I3L168;I3L3F5;I3L501;Q6PIF6;A7E2Y1;Q8N1T3;F5H3C6;Q6PIF6-2;C9J6C0	Unconventional myosin-Ic	25.1379	24.7493	25.2423	25.1417	25.5614	25.3472	25.3148	25.3952	25.981	25.8807	26.0888	25.7705			3.27529	-0.862418	3.02001	-0.525596
MMTAG2	Q9BU76;Q9BU76-4;Q9BU76-3;Q9BU76-2	Multiple myeloma tumor-associated protein 2	25.8255	25.5602	25.2853	25.155	25.1507	25.1299	25.2255	25.3684	25.8358	25.9931	26.0833	26.0057			1.79065	-0.522948	4.27673	-0.760821
CAPZA1	P52907	F-actin-capping protein subunit alpha-1	25.5136	25.659	25.3156	25.2287	25.2939	25.7715	25.2488	25.2119	25.8588	25.9873	26.252	25.6457			1.71654	-0.506727	1.64254	-0.554405
HSP90AB1	P08238;Q58FF7;H0Y6E4;Q58FF8;H0Y5S7;H0Y598;G3V2J8;Q14568;Q5T9W8;Q58FF6;I3L239;Q58FG1;I3L0K7	Heat shock protein HSP 90-beta	25.3956	25.4442	25.2487	25.5128	25.4577	25.4109	25.1571	25.1167	25.7294	25.9591	25.7853	25.7866			2.83423	-0.414803	2.73425	-0.529487
ARGLU1	Q9NWB6;Q9NWB6-2	Arginine and glutamate-rich protein 1	25.3854	25.5332	25.0815	25.2331	24.7622	25.3792	25.0986	25.3943	25.7821	26.37	26.1423	25.6656			1.94583	-0.681705	2.03639	-0.831406
BCCIP	Q9P287;Q9P287-2;B4E318;Q9P287-4;Q9P287-3	BRCA2 and CDKN1A-interacting protein	25.3649	25.1884	25.127	25.1681	25.06	25.3297	25.2711	25.2388	25.4072	25.3406	26.2773	24.8774			0.388672	-0.263547	0.36449	-0.250736
PLRG1	O43660;O43660-2;A8MW61;D6RA26;B7Z982;H0YA24;H0YAA2	Pleiotropic regulator 1	25.5184	25.3819	24.8996	25.1606	25.129	25.3783	25.4379	25.5646	25.3403	25.7556	25.7971	25.1867			0.662054	-0.279774	0.34518	-0.142461
RAE1	P78406;E9PQ57;E9PPG9;B0QZ36	mRNA export factor	25.4027	25.2579	25.1706	25.1133	25.288	25.779	25.1588	25.1492	25.311	25.8856	25.7976	25.3624			1.15697	-0.353028	0.545127	-0.245418
TRMT112	Q9UI30;F5GX77;J3KNG5;F5GYQ2;M0R242	tRNA methyltransferase 112 homolog	25.3446	25.1218	25.7265	25.6612	25.1047	25.2772	25.1206	25.0708	26.1359	26.4918	26.4238	25.5874			1.50058	-0.696182	2.53225	-1.01637
PRPF3	O43395;E7EVD1;B4DSY9	U4/U6 small nuclear ribonucleoprotein Prp3	25.7358	25.6309	25.4796	25.7179	25.3264	25.2311	24.9358	25.1637	25.7087	25.8744	26.0989	25.8425			1.27506	-0.240053	3.08192	-0.716879
FCF1	Q9Y324;G3V1S4;G3V5S9;G3V5D2;G3V5L8;G3V3N8	rRNA-processing protein FCF1 homolog	25.4932	24.7601	25.552	25.6053	25.6781	25.7312	25.2093	24.7307	26.0248	25.5777	25.7566	25.7529			0.99838	-0.425361	0.885928	-0.440687
LACTB	P83111;P83111-2;H0YNN5	Serine beta-lactamase-like protein LACTB, mitochondrial	25.3272	24.3765	24.5742	24.3942	25.4241	25.4603	25.243	25.3916	25.391	25.7211	25.647	25.604			2.10995	-0.922756	1.31529	-0.211024
SRP19	P09132	Signal recognition particle 19 kDa protein	25.1685	24.7993	24.9931	24.8655	25.6844	25.8369	25.0103	25.162	25.2932	25.9099	25.7063	25.5936			2.33793	-0.66915	0.369619	-0.202344
RNMTL1	Q9HC36;I3L443;I3L0T6	RNA methyltransferase-like protein 1	24.7927	24.8441	25.5966	25.6813	25.9874	25.877	25.8116	25.9189	25.5622	25.6792	25.5788	26.059			0.947891	-0.491128	0.716717	0.178898
CKAP4	Q07065	Cytoskeleton-associated protein 4	25.3235	24.9179	24.9811	25.4159	25.5915	24.9357	25.9479	25.9381	25.9489	26.2182	26.3502	25.7167			2.51911	-0.898892	0.822239	-0.455176
RRP1	P56182;D6RE82;REV__E9PPI9;REV__Q9NPD3	Ribosomal RNA processing protein 1 homolog A	25.0999	24.7324	25.1686	24.9241	25.6907	25.6259	25.9297	25.8547	25.7087	25.5799	26.0401	25.6326			2.75355	-0.759056	0.10266	0.0349274
SRPR	P08240;P08240-2;A4FU01;A4FU01-4	Signal recognition particle receptor subunit alpha	25.0778	24.8754	24.4208	25.0932	25.6647	25.7091	25.7228	25.6587	25.5635	25.8734	25.801	25.6516			2.60225	-0.855566	0.181835	-0.033546
USP39	Q53GS9;B9A018;Q53GS9-2;B8ZZD1;G5E9H0;F8WC91;C9JIU2	U4/U6.U5 tri-snRNP-associated protein 2	25.0249	24.7889	25.2632	25.2866	25.8486	26.0599	25.7652	25.8201	25.7003	25.8473	25.8303	25.392			2.06003	-0.6016	0.713591	0.180973
PRPF6	O94906;O94906-2	Pre-mRNA-processing factor 6	25.1018	25.3178	25.0337	25.1541	25.6012	25.7435	25.738	25.7034	25.5706	25.4221	25.6861	25.372			2.0726	-0.360828	1.23388	0.183824
AP2B1	P63010;K7EJT8;P63010-2;Q7Z451;Q10567;Q10567-4;Q10567-3;Q10567-2;C9J1E7;K7EN71;K7ERB2;K7EJX1;K7ERE4;K7EKZ5	AP-2 complex subunit beta	24.8761	24.5769	24.8939	25.2525	25.6653	25.5636	25.9059	25.8154	25.7402	25.8703	26.0473	25.6383			2.8737	-0.924194	0.312848	-0.0864925
MINA	Q8IUF8;Q8IUF8-4;Q8IUF8-2;D6RCB6;Q8IUF8-3;H0Y9L8	Bifunctional lysine-specific demethylase and histidyl-hydroxylase MINA	25.4001	25.0742	25.2912	25.2403	25.4764	25.6102	25.4199	25.2908	25.9349	26.0659	26.0152	25.7319			3.32338	-0.685531	2.57973	-0.487653
RBM19	Q9Y4C8;H0YIL2	Probable RNA-binding protein 19	25.1473	24.9886	25.2628	25.4588	25.3522	25.6575	25.5928	25.5397	25.6224	25.6315	25.7943	25.6548			2.30252	-0.461396	0.926743	-0.140196
CNOT3	O75175;O75175-2;O75175-3;H0Y5X7;H7C148;H7C5J4;H7C3F5	CCR4-NOT transcription complex subunit 3	25.6681	25.2498	25.4772	25.4108	25.6144	25.4209	26.1493	25.7122	25.7957	25.8582	26.1003	25.6122			1.58392	-0.39016	0.261764	-0.117388
STAU2	Q9NUL3;Q9NUL3-2;E9PH62;Q9NUL3-6;Q9NUL3-8;Q9NUL3-3;F8VPI7;E7EPX0;Q9NUL3-7;E7EVJ4;Q9NUL3-4;E5RJN7;G5EA18;E7EVI1;E5RJ67;H0YBY0;E5RFK1;Q9NUL3-5;E5RGT3	Double-stranded RNA-binding protein Staufen homolog 2	25.4092	25.2291	25.2393	25.2699	25.6928	25.6124	25.8527	25.7739	25.7844	25.6499	26.1017	25.8557			2.78718	-0.561049	0.484263	-0.114981
RUVBL1	Q9Y265;Q9Y265-2;H7C4G5;E7ETR0;J3QLR1;H7C4I3	RuvB-like 1	24.7489	25.2877	24.9279	25.2078	25.6726	25.7677	25.5547	24.9753	25.3775	25.3875	25.6611	25.8625			1.67166	-0.529074	0.141859	-0.0795875
ABCF1	Q8NE71;Q8NE71-2;H0YGW7;Q5STZ8;Q5STZ7;F5GYK6	ATP-binding cassette sub-family F member 1	24.7957	25.3693	25.3017	25.317	25.2903	25.4388	25.6612	25.6385	25.6939	26.0653	25.9067	25.5054			1.778	-0.596889	0.971574	-0.285604
PPIH	O43447;C9JQD4;A6NNE7;A6NM32;H0YEL5;C9JAN8	Peptidyl-prolyl cis-trans isomerase H;Peptidyl-prolyl cis-trans isomerase	24.8523	25.1327	25.465	25.752	25.8404	25.3986	25.3222	25.4141	25.6513	25.5968	25.5656	25.8648			0.903253	-0.369095	0.617251	-0.17579
NMD3	Q96D46;C9JA08;C9J0B9	60S ribosomal export protein NMD3	25.4937	25.8313	25.5966	25.591	25.4565	25.8696	26.1143	26.5302	25.7072	25.0383	26.2461	25.2566			0.0866661	0.0661049	0.579013	0.430598
EXOSC6	Q5RKV6	Exosome complex component MTR3	26.0173	25.7051	25.3644	25.2355	25.6046	25.341	25.9056	26.1416	25.5391	25.9242	25.5465	25.6551			0.167419	-0.0856323	0.160582	0.081996
RPF1	Q9H9Y2	Ribosome production factor 1	25.7941	25.9561	25.2286	25.5745	25.8865	26.1532	25.5998	25.8474	25.4663	25.6351	25.5673	25.2562			0.386395	0.157101	1.49787	0.390506
SNRNP70	P08621;P08621-2;P08621-3;M0QYR1;P08621-4;M0QX04	U1 small nuclear ribonucleoprotein 70 kDa	25.7867	25.9656	26.5144	26.3683	26.0673	25.7491	25.8904	25.8654	25.3742	25.6026	25.3531	25.25			2.20637	0.763773	2.61886	0.498073
H1F0	P07305;P07305-2	Histone H1.0;Histone H1.0, N-terminally processed	25.7423	25.8615	25.8847	25.7576	25.5734	25.4243	25.96	26.3206	25.3148	25.6887	25.7349	25.5897			1.20106	0.229506	0.485927	0.237559
MPHOSPH10	O00566;C9JX83	U3 small nucleolar ribonucleoprotein protein MPP10	25.2571	25.828	26.0703	25.9453	25.7973	25.2301	25.9871	26.1329	25.5366	25.4758	25.7395	25.7439			0.335408	0.151219	0.331115	0.162912
C8orf33	Q9H7E9;Q9H7E9-2	UPF0488 protein C8orf33	25.8036	25.7608	26.7924	25.915	25.3867	25.6586	25.6895	25.7784	25.5059	25.8412	26.0633	25.0038			0.666781	0.464428	0.0348491	0.0247698
XRCC6	P12956;B1AHC9;B1AHC8;F5H1I8	X-ray repair cross-complementing protein 6	25.7307	25.4944	26.0404	25.9064	25.1322	25.8346	25.4227	25.2483	25.6764	26.1488	25.9767	25.0296			0.115843	0.0850973	0.463914	-0.298431
HSPB1	P04792;F8WE04;C9J3N8	Heat shock protein beta-1	25.556	25.5271	25.1676	25.3329	25.1099	25.0759	25.26	25.2787	25.6202	25.7118	25.6119	25.329			0.676718	-0.172342	2.1307	-0.387122
MRPL41	Q8IXM3	39S ribosomal protein L41, mitochondrial	25.0876	24.8403	25.6578	25.2898	24.8992	25.1544	25.5472	25.4704	24.9358	25.9106	26.2937	24.8247			0.281943	-0.27235	0.229877	-0.22344
MRPS34	P82930;C9JJ19;H3BP88	28S ribosomal protein S34, mitochondrial	25.1184	25.564	25.758	25.3054	24.4681	24.634	24.786	24.7362	24.8782	24.7708	25.135	24.9463			1.69953	0.503882	1.42718	-0.276501
PRPF4B	Q13523;F5H2U2;H0YDJ3;H0YEC8	Serine/threonine-protein kinase PRP4 homolog	24.5963	25.0421	24.8373	25.2387	25.1781	24.9991	25.3504	25.1327	24.4289	24.7168	24.9255	24.8052			0.56351	0.209508	1.88008	0.445991
MRPS23	J3QLR8		24.6632	24.9064	25.4955	24.756	25.4793	25.5054	25.2965	25.3107	25.0127	25.0694	24.9393	24.8849			0.0385761	-0.0212865	3.0844	0.421425
MATR3	P43243;A8MXP9;D6REM6;D6R991;B3KM87;P43243-2;H0Y8T4;D6RCM3;D6REK4;D6R8Z5;D6RB45;D6R9F3;D6RBS2;D6RBI2;D6RE02;D6RIA2;D6RAM9;D6RAY2;D6RBK5	Matrin-3	24.9275	25.3352	25.2248	25.619	25.3978	25.1755	25.3762	25.3745	25.0597	25.3726	25.3256	25.2069			0.0802992	0.035419	0.465419	0.0897913
RNPS1	Q15287;H3BV80;H3BMM9;H3BTC0;Q15287-3;Q15287-2;H3BR57;H3BPG5;H3BMS0;H3BRK4;H3BTV0;H3BNI3;H3BP82;H3BTR6;H3BUG0;H3BTY0;H3BNU7;H3BUL0	RNA-binding protein with serine-rich domain 1	27.4822	27.7117	26.8434	27.025	25.4987	25.5855	26.0028	25.7735	25.5743	25.4346	25.5342	25.3197			3.87789	1.79987	1.02812	0.24944
HNRNPF	P52597	Heterogeneous nuclear ribonucleoprotein F;Heterogeneous nuclear ribonucleoprotein F, N-terminally processed	27.1965	27.706	26.2478	26.8032	25.8058	26.8331	25.9768	25.7237	26.6658	27.1089	25.7574	26.6056			0.495909	0.453946	0.549861	-0.449558
RCC2	Q9P258	Protein RCC2	26.8618	27.6145	26.5362	26.2224	26.0586	26.1592	25.4537	25.9481	26.1724	26.8446	26.4295	25.8682			0.630006	0.480049	0.81461	-0.423773
RPL11	P62913-2	60S ribosomal protein L11	26.6234	26.0945	26.6007	25.7968	25.5233	25.5233	26.7374	26.5663	26.56	26.1721	25.7777	26.1693			0.163401	0.109078	0.0814178	-0.0822039
NOL12	Q9UGY1	Nucleolar protein 12	27.1154	26.5238	26.2204	26.6306	25.2867	25.3067	26.2744	26.1909	26.2797	26.3067	26.5979	26.486			0.460535	0.204988	1.22752	-0.652939
WDR36	Q8NI36;D6R922;D6RFM8	WD repeat-containing protein 36	25.7501	25.3535	25.4607	25.4448	26.8472	26.8987	26.8176	26.9802	26.5618	26.6278	26.711	26.2489			3.63395	-1.03509	1.76204	0.348565
KARS	Q15046;Q15046-2;H3BVA8;J3KRL2;H3BRC9;H3BPV7	Lysine--tRNA ligase	24.9799	24.6517	25.5203	25.6211	26.0668	26.8468	26.3634	26.4607	26.6225	26.4257	26.6825	25.9424			2.30055	-1.22507	0.0236391	0.016109
EXOSC8	Q96B26;H7C581	Exosome complex component RRP43	25.4432	25.3461	25.5847	25.8887	26.5607	26.363	26.5706	26.2624	26.5502	26.2595	26.7493	26.4541			3.01759	-0.937581	0.199422	-0.0641112
EPRS	P07814;REV__H0YGN0;REV__Q9HBE4-2;REV__Q9HBE4;REV__F5GWI9;REV__F5GXZ7;REV__F5GZ97;REV__Q9Y3C0;REV__F5GZZ9;REV__Q86VB7-3;REV__Q86VB7-4;REV__C9JHR8;REV__Q86VB7;REV__Q86VB7-2	Bifunctional glutamate/proline--tRNA ligase;Glutamate--tRNA ligase;Proline--tRNA ligase	25.2169	25.3594	25.2766	25.427	26.2387	26.7431	26.4734	26.5771	26.3261	26.4221	26.4704	26.1401			4.65305	-1.01969	0.62443	0.168394
LARP4B	Q92615;B5MCU2	La-related protein 4B	26.1336	26.0111	26.0218	25.8526	26.2952	26.1702	26.176	26.169	26.5219	26.3957	26.6716	25.9877			1.3141	-0.389468	0.604555	-0.191633
KNOP1	Q1ED39;H3BNU8;H3BPL4;H3BMC9	Lysine-rich nucleolar protein 1	26.2781	25.7018	25.8264	25.7754	26.1642	26.4959	26.1733	26.3033	26.3284	26.4687	26.4948	26.1509			1.65198	-0.465267	0.288442	-0.0764961
PSIP1	O75475;O75475-2;O75475-3	PC4 and SFRS1-interacting protein	25.8951	25.3909	25.324	25.5747	26.2191	26.1644	26.3909	26.2609	26.3304	26.3648	26.5856	25.8351			1.94459	-0.732822	0.042403	-0.0201802
TRMT1L	Q7Z2T5;Q7Z2T5-2;REV__H7BYB4	TRMT1-like protein	25.4416	25.4061	25.7165	26.2567	26.1336	26.1713	25.9636	26.0061	26.4249	26.4293	26.8725	26.5155			2.0631	-0.85535	2.24474	-0.491895
PRPF4	O43172;O43172-2	U4/U6 small nuclear ribonucleoprotein Prp4	25.769	25.4167	25.6303	26.0441	26.1053	25.9404	25.5501	25.5763	26.2098	26.8427	26.7128	26.0127			1.65618	-0.729474	1.45027	-0.651465
EXOSC3	Q9NQT5;Q9NQT5-2	Exosome complex component RRP40	25.7151	25.3341	25.207	24.8776	26.4184	25.9455	26.0667	25.8733	26.3613	26.1099	26.37	26.5398			2.80406	-1.06182	0.911861	-0.269274
POLR1E	Q9GZS1-2;Q9GZS1;E7EX70	DNA-directed RNA polymerase I subunit RPA49	25.4527	25.1033	25.5368	25.2849	25.9102	25.968	26.1253	26.0782	25.5456	25.8188	25.7105	25.503			1.32369	-0.300093	2.27065	0.375952
UTP14A	Q9BVJ6;F8WD00;Q9BVJ6-3;Q9BVJ6-2;Q5TAP6	U3 small nucleolar RNA-associated protein 14 homolog A	25.4911	25.4792	25.0282	25.4253	26.0569	25.8201	25.966	26.0511	25.7351	25.8946	26.0098	25.9475			2.30737	-0.54079	0.422581	0.0767784
SART1	O43290;E9PQI8	U4/U6.U5 tri-snRNP-associated protein 1	25.1465	25.6402	25.2417	25.4985	26.108	26.3024	26.2424	26.1499	26.0453	25.9673	26.0671	25.9282			2.71224	-0.620263	1.95871	0.198713
IMP4	Q96G21;E7ENR5;H0Y714;B8ZZ47;B9A008;F8WCN0	U3 small nucleolar ribonucleoprotein protein IMP4	25.4535	26.1844	25.7587	25.7431	25.9385	26.1682	25.8982	25.7144	26.0685	25.809	26.4894	25.7676			0.509577	-0.248729	0.218212	-0.103812
KRI1	Q8N9T8;D3YTE0;Q8N9T8-2;H0YFD2;H0YH26;H0YG97;F8WFC1;H0YG91	Protein KRI1 homolog	24.9161	25.693	25.4933	26.1203	26.2373	26.1482	25.8773	25.738	26.0627	26.0592	26.2979	26.1048			1.18089	-0.575492	0.456147	-0.13098
REXO4	Q9GZR2;Q9GZR2-2	RNA exonuclease 4	25.8794	25.6755	25.2957	25.3039	25.8013	26.2035	25.8432	25.9811	25.9081	26.0318	26.1079	25.7877			1.40318	-0.420221	0.00462252	-0.00158691
DNAJA3	Q96EY1;Q96EY1-2;E7ES32;I3L1T6	DnaJ homolog subfamily A member 3, mitochondrial	25.544	25.3164	24.8521	25.509	25.9115	26.0759	25.9068	25.9405	25.95	26.5854	26.357	25.9049			2.10357	-0.89394	0.690927	-0.240668
NGDN	Q8NEJ9;Q8NEJ9-2;G3V4G1;H0YJ17;G3V601;H0YJQ1	Neuroguidin	25.6362	25.6615	25.9372	25.6715	26.3739	26.5928	26.2264	26.1957	26.0679	26.222	25.8754	25.7371			1.00314	-0.248973	1.42394	0.371616
PRPF8	Q6P2Q9;I3L0J9;I3L3Z8;I3L1T8	Pre-mRNA-processing-splicing factor 8	25.5775	25.705	25.7863	25.7993	26.0413	26.2058	26.0508	26.1787	25.8358	25.8779	26.0893	25.5644			0.473912	-0.124776	1.26843	0.277314
RRP12	Q5JTH9;Q5JTH9-2;Q5JTH9-3;F5H456	RRP12-like protein	25.7364	25.557	25.6602	25.9597	26.28	26.1376	26.2932	26.3051	26.1153	25.9917	26.0868	25.9036			1.63001	-0.296006	1.99653	0.229616
RCL1	Q9Y2P8;Q5VZU3;Q5VZU1;Q5VZU2;Q5VYW8	RNA 3-terminal phosphate cyclase-like protein	25.6088	25.0726	25.7705	25.9171	26.2529	26.4503	25.9674	25.8991	26.0584	26.0398	26.3097	25.897			1.26197	-0.48397	0.165805	0.0661812
WDR3	Q9UNX4;Q6PDA5	WD repeat-containing protein 3	25.6264	25.1472	25.3204	25.7636	25.9507	26.0448	26.1125	26.027	25.7023	26.0513	26.0299	25.6412			1.1636	-0.391799	0.782648	0.177598
POLRMT	O00411;K7EKS3;K7EMH3;K7ESD1	DNA-directed RNA polymerase, mitochondrial;DNA-directed RNA polymerase	25.4689	25.1353	25.4654	25.6583	25.9502	25.9036	25.934	26.013	25.9695	25.6068	25.8033	25.7031			1.35437	-0.338675	1.16691	0.179543
GAR1	Q9NY12;Q9NY12-2	H/ACA ribonucleoprotein complex subunit 1	26.1584	26.3773	26.7334	26.7584	26.3567	26.2834	27.0785	26.7584	25.9048	25.9151	25.8485	25.6235			2.2769	0.683895	2.1643	0.796292
DPY30;LOC84661	Q9C005;B4DIS3	Protein dpy-30 homolog	25.6668	25.4083	26.5145	26.248	26.6711	26.3158	26.7773	26.8417	26.418	25.8553	26.586	26.0835			0.400652	-0.276326	1.07028	0.415777
LSM12	Q3MHD2;Q3MHD2-2;K7ELG9	Protein LSM12 homolog	26.4026	26.3529	26.4818	26.1435	26.1345	25.9496	26.5456	26.24	25.9768	25.8761	26.1996	25.9349			1.86347	0.348314	0.757213	0.220567
POP4	O95707;K7EQV2;K7ERD7;A8MYC1;K7ESH8;K7EK50	Ribonuclease P protein subunit p29	26.5682	26.093	26.1575	25.8181	26.3779	26.3714	26.5202	26.2672	25.4913	26.3327	26.1067	26.4606			0.083773	0.061368	0.614256	0.286353
DDX27	Q96GQ7	Probable ATP-dependent RNA helicase DDX27	26.2462	25.8725	26.4038	26.6358	26.2193	25.7981	26.2552	26.4163	26.2176	26.2923	26.2455	26.0086			0.230676	0.0985651	0.0448453	-0.018774
TMA16	Q96EY4;H0Y9X1;D6RA57;D6RE67;D6RC31	Translation machinery-associated protein 16	25.8534	25.852	26.3977	26.4099	26.3104	26.1389	26.401	26.2862	25.8812	26.063	25.9904	26.0904			0.310198	0.122031	2.0862	0.277876
SNRNP40;DKFZp434D199	Q96DI7;B4DQJ1;Q9NSS8	U5 small nuclear ribonucleoprotein 40 kDa protein	26.1567	26.1747	26.4393	26.6395	26.4667	26.8205	26.538	26.3732	26.3745	26.1803	26.044	25.7753			0.744266	0.259012	1.54959	0.456045
DEK	P35659;B4DFG0;P35659-2;D6R9L5;H0Y993;H0Y8X0	Protein DEK	25.9215	26.0341	26.1661	26.3162	26.311	26.2562	26.2737	26.079	26.4845	26.5222	26.6966	26.2146			1.51974	-0.370005	1.16831	-0.249516
DDX55	Q8NHQ9;F5H5U2;E7EX41;Q8IYH0;F5H2I2;F5H735	ATP-dependent RNA helicase DDX55	26.1543	26.2615	26.4367	26.7819	26.4318	26.3454	26.5843	26.6559	26.3345	26.3372	26.7388	26.0573			0.0763062	0.041688	0.381736	0.137429
IFRD1	O00458;O00458-2;C9JA65;C9JNM6;E9PMY4;H0YEE3;C9JLG5;C9JFH1	Interferon-related developmental regulator 1	26.1974	26.0579	26.2168	26.3787	26.2573	26.6193	26.5371	26.642	26.2882	26.1423	26.443	25.7281			0.141524	0.0623226	1.06502	0.363546
ABT1	Q9ULW3	Activator of basal transcription 1	25.7008	25.7417	25.5725	26.0166	26.0095	25.8997	26.0264	25.9684	26.107	26.072	26.1731	26.0308			1.86006	-0.337792	1.56387	-0.119722
LUC7L	Q9NQ29;Q9NQ29-2;A8MYV2;Q9NQ29-3;B8ZZ10;B8ZZ09;B8ZZ12;F8WBC1;F2Z322;B8ZZ08	Putative RNA-binding protein Luc7-like 1	26.0898	26.2521	25.9871	26.2112	26.8931	25.9917	26.1752	26.371	26.1604	26.3817	26.0901	26.3446			0.547099	-0.109162	0.219648	0.113539
AATF	Q9NY61;K7ERC2;K7EK88	Protein AATF	26.0102	25.9369	25.7742	25.8104	26.624	26.5905	26.3017	26.0926	26.6507	26.6633	26.7593	26.3901			3.57225	-0.732898	0.696871	-0.213672
MPHOSPH6	Q99547;H3BNT4;H3BSB3;H3BNK8;H3BU96	M-phase phosphoprotein 6	26.0748	25.8765	25.6355	25.7383	26.5563	26.6261	26.0823	26.0279	26.3456	26.4024	26.7254	26.8275			2.56494	-0.743939	0.610073	-0.252053
DDX23	Q9BUQ8;H0YI52;H0YIL9;F8VVA2	Probable ATP-dependent RNA helicase DDX23	25.7319	25.728	25.9446	25.9612	26.5623	26.403	26.6063	26.5769	26.5081	26.4834	26.843	26.3413			2.88132	-0.702517	0.0200177	-0.00680876
UTP18	Q9Y5J1;J3KSR7;J3QR85;J3QLD6;J3QRG0	U3 small nucleolar RNA-associated protein 18 homolog	25.7766	25.7183	26.0476	26.1998	26.591	26.3427	26.6418	26.5397	26.1384	26.1864	26.1567	26.0831			0.900422	-0.205619	2.86829	0.387636
BMS1	Q14692;A8MXU9;A8MV67	Ribosome biogenesis protein BMS1 homolog	25.8744	25.6923	25.6382	25.6384	26.2724	26.3515	26.6159	26.3181	26.0803	26.2785	26.3326	26.1078			2.95321	-0.488925	0.981483	0.189704
DDX31	Q9H8H2;F8WAJ0;Q9H8H2-2;Q9H8H2-4;Q9H8H2-3;B4E3G7	Probable ATP-dependent RNA helicase DDX31	25.7912	25.4535	25.572	25.8098	26.3941	26.386	26.3813	26.3468	26.2451	26.3608	26.4883	26.1909			3.0549	-0.664649	0.360622	0.0557704
UTP23	Q9BRU9;E5RH13;E5RIC4;G3XAM4;Q9BRU9-2;E5RGP0	rRNA-processing protein UTP23 homolog	26.2528	26.4357	26.442	25.8926	25.6549	25.65	25.3864	24.6115	25.7403	25.761	26.7765	25.5017			0.448071	0.310921	0.823457	-0.619164
IFRD2	Q12894;Q9UJ88;H7C444;H7C2Z4	Interferon-related developmental regulator 2	26.297	25.604	26.1168	26.1942	26.5733	26.6569	26.525	26.3776	26.5583	26.5484	26.8944	26.5206			1.75782	-0.577452	0.404058	-0.0972452
SDAD1	Q9NVU7;E7EW05;Q9NVU7-2;F8W8T7;D6RC74;D6RIR5	Protein SDA1 homolog	26.277	26.3137	27.0081	27.1095	26.2405	26.2063	26.2178	26.3255	26.4689	26.65	27.002	26.485			0.0348351	0.0256	1.72415	-0.40394
SKIV2L	Q15477;F5H7B0;H7C5N0;H7C4L3;B4E0B4;F8WDE8	Helicase SKI2W	26.1772	26.0239	26.5207	26.7755	26.51	26.496	26.3956	26.6347	26.3742	26.2949	26.623	26.2509			0.0205647	-0.0114036	0.605095	0.123358
TTC37	Q6PGP7;D6RCE2;H0Y964;D6RDA0	Tetratricopeptide repeat protein 37	26.2059	26.1234	25.8128	26.1558	26.0609	26.3803	26.2166	26.4465	26.2539	26.533	26.4885	26.075			0.970252	-0.263139	0.173828	-0.0615149
SPATS2	Q86XZ4;F8VS10	Spermatogenesis-associated serine-rich protein 2	26.0575	26.356	26.1609	26.4132	26.2325	26.2939	26.2632	26.2733	26.6308	26.6136	26.6487	26.3765			1.65037	-0.320494	2.44159	-0.301674
DHX29	Q7Z478;H0Y8L1	ATP-dependent RNA helicase DHX29	26.0955	26.0534	26.1426	26.3281	26.1348	26.225	26.1582	26.2204	26.4939	26.5299	26.7314	26.268			1.68428	-0.350924	1.78037	-0.321216
TOP2A	P11388;P11388-2;P11388-3;P11388-4;J3KTB7	DNA topoisomerase 2-alpha	26.1324	25.9426	26.274	26.3382	26.2272	26.4398	26.5634	26.5286	26.5156	26.6239	26.7342	26.3321			1.67399	-0.379643	0.436811	-0.111679
RFC3	P40938;P40938-2	Replication factor C subunit 3	26.5099	26.4683	26.6813	26.7248	26.5002	26.3259	26.086	26.2519	26.5031	26.9097	26.6023	26.1786			0.107791	0.0476532	0.725435	-0.257442
HNRNPL	P14866;M0QXS5;P14866-2;M0QYT0;M0R1W6;M0R076;B4DVF8;M0QYL7	Heterogeneous nuclear ribonucleoprotein L	26.545	26.4002	26.3043	26.684	26.1507	26.1921	26.1639	26.2017	26.5348	26.869	26.911	26.1019			0.238555	-0.12075	1.19875	-0.427047
SENP3	Q9H4L4;J3KNH7;J3QL36;J3QRE4;J3KSF5;REV__Q8N118	Sentrin-specific protease 3	26.7883	26.7317	25.9562	26.3315	26.4425	26.3468	26.1728	26.2695	26.7355	26.7909	26.392	26.2501			0.146667	-0.0902472	0.814389	-0.234221
WDR18	Q9BV38;K7EIR0;K7EML4	WD repeat-containing protein 18	26.8134	26.4591	26.6164	27.2095	25.8779	25.9937	26.0217	26.1908	26.6371	26.2815	26.6809	26.0663			0.815764	0.358129	1.30992	-0.395408
RBBP7	Q16576;E9PC52;Q16576-2;Q5JP01;Q5JP02;C9J959;C9J7L0;Q5JNZ6	Histone-binding protein RBBP7	26.6614	26.6123	26.3996	26.5483	26.1	26.1066	25.881	25.8263	26.1959	26.6424	26.5885	26.1968			0.511818	0.149473	1.62891	-0.427443
BAG1	Q99933;J3QTA2;Q99933-4;Q99933-3;Q99933-2;E2QRM7;C9JYK5	BAG family molecular chaperone regulator 1	25.7717	25.1743	25.8452	26.7153	25.748	26.0018	25.8688	26.1829	25.6112	25.6429	26.1467	25.8848			0.0571779	0.0552173	0.357851	0.128975
SRPRB	Q9Y5M8;H7C4H2	Signal recognition particle receptor subunit beta	25.222	24.9157	25.8696	25.6681	25.5575	25.9168	25.6246	25.6419	26.3935	26.3406	26.2157	26.036			1.94616	-0.827577	2.61031	-0.561241
SPATS2L	Q9NUQ6-2;F8W6C2;C9JW67;F8VZ02;C9JGM8	SPATS2-like protein	25.8299	25.7049	25.5664	25.7808	25.8608	25.9341	25.5575	25.5695	26.2741	26.6289	27.0254	25.8358			1.49047	-0.720528	1.40019	-0.710571
HNRNPH1	P31943;E9PCY7;G8JLB6;D6RIU0;D6RBM0;D6RAM1;D6R9T0;D6RFM3;D6RIT2;D6RDU3;D6RJ04;D6RIH9;E7EQJ0;E5RGV0;E7EN40;P55795;D6RF17;D6RDL0;E5RGH4;H0YB39;H0YAQ2;H0YBD7;E5RJ94;D6R9D3;F5GZT4;H0YBG7	Heterogeneous nuclear ribonucleoprotein H;Heterogeneous nuclear ribonucleoprotein H, N-terminally processed	25.8798	26.2098	25.7966	26.0119	25.3172	26.0757	25.121	25.4968	26.2729	26.5741	26.6166	25.8914			0.982699	-0.364247	1.70301	-0.836108
GPATCH4	Q5T3I0;Q5T3I0-3;E9PAV9;F8W895;E9PPY4;F2Z3C6;Q5T3I0-2	G patch domain-containing protein 4	25.7955	25.8947	25.8879	26.233	25.4478	25.3248	25.5133	25.3437	26.407	26.5842	26.4546	26.3268			2.36362	-0.490362	5.22647	-1.03574
HNRNPA3	P51991;E7EWI9;P51991-2;H7C1J8	Heterogeneous nuclear ribonucleoprotein A3	25.6986	25.8233	25.2138	26.1938	25.4933	25.4904	26.0526	25.8271	26.3217	26.5717	26.444	26.2133			1.63373	-0.655277	2.27565	-0.671836
FAM98A	Q8NCA5;Q8NCA5-2;E9PH82;B4DT23;C9J3G8	Protein FAM98A	26.315	25.9281	25.87	25.8941	25.7154	25.6984	26.0153	26.1014	26.1697	26.3943	26.5473	26.4858			1.60388	-0.397453	2.10311	-0.516668
MEPCE	Q7L2J0;Q7L2J0-2	7SK snRNA methylphosphate capping enzyme	25.9935	25.9856	25.7794	26.0011	25.9847	26.2192	25.6089	25.6965	26.3119	26.5525	26.6496	26.1653			2.09981	-0.479905	1.64678	-0.542501
NO66	Q9H6W3;Q9H6W3-2	Bifunctional lysine-specific demethylase and histidyl-hydroxylase NO66	25.6534	25.6277	26.0377	26.0073	26.0088	25.8304	25.8225	25.8285	26.2935	26.2696	26.7542	26.0588			1.50182	-0.512557	1.66031	-0.471484
MYH9	P35579;P35579-2;Q5BKV1;P35749;B1AH99;P35749-4;P35749-3;P35749-2;REV__E7EQT4;REV__Q9UKV3-5;REV__Q9UKV3	Myosin-9	26.0822	26.1122	25.8853	25.9999	25.7518	25.7425	25.8211	25.8728	26.4121	26.4894	26.5119	26.2627			2.72228	-0.399094	4.16011	-0.621968
NKRF	O15226;G3V1N1	NF-kappa-B-repressing factor	26.3456	26.6308	26.2852	26.3198	25.6221	25.775	25.6466	25.5397	26.3265	26.4888	26.2164	26.0516			0.462048	0.124556	3.01628	-0.624967
ZC3HAV1	Q7Z2W4;C9J6P4;Q7Z2W4-2;Q7Z2W4-3;Q7Z2W4-4;H7C5K1;Q7Z2W4-5	Zinc finger CCCH-type antiviral protein 1	26.1529	26.1647	26.3194	26.5033	25.7813	25.8844	25.9029	25.9638	26.2815	26.3907	26.4997	25.9921			0.0146438	-0.00591564	1.90796	-0.407901
TCEB1	Q15369;E5RHG8;Q15369-2;E5RJ89	Transcription elongation factor B polypeptide 1	26.5013	26.4615	26.2754	26.3296	25.7417	25.9303	25.8974	25.9813	26.2428	26.5756	26.625	25.9956			0.0733618	0.0322318	1.62489	-0.472028
NUMA1	Q14980-2;Q14980;Q14980-4;Q14980-3;H0YFY6;Q9BTE9;F5H4J1;F5H6Y5;K4DIE0;F5H763;F5GZW1;F5H2F3;F5H3L6;F5H0Z7;F5H1L0;F5H7R5;F5H4Y4;F5GWA2;F5GWK2;F5H073;F5H068;F8W6T3	Nuclear mitotic apparatus protein 1	25.9553	26.0581	26.1918	26.5645	25.4862	25.571	25.5773	25.6224	26.0529	26.249	26.1187	25.8985			0.313359	0.112653	3.23225	-0.515559
TMPO	P42166;P42167-2;A2T926	Lamina-associated polypeptide 2, isoform alpha;Thymopoietin;Thymopentin	25.9535	26.1238	25.5833	25.5118	25.8281	25.7732	26.0122	25.8945	25.7912	26.01	26.0921	25.8965			0.427182	-0.154366	0.365799	-0.0704913
DDX46	Q7L014;D6RJA6;H0Y9U3	Probable ATP-dependent RNA helicase DDX46	25.7091	25.8531	25.328	25.8585	25.4417	25.7628	25.6269	25.7009	25.7983	25.9822	26.1475	25.6719			0.623097	-0.212812	1.11188	-0.266851
MKI67	P46013	Antigen KI-67	25.5659	25.8142	25.8533	26.1224	25.4691	25.6512	25.528	25.6577	25.9651	26.0269	26.2021	25.8108			0.538204	-0.162286	2.40892	-0.42472
NOC3L	Q8WTT2;A6NJZ9;F5H677	Nucleolar complex protein 3 homolog	26.1822	26.0975	25.691	26.0601	25.8929	25.8646	25.9052	26.0182	26.0324	25.9749	26.2339	25.5766			0.112607	0.0532522	0.087646	-0.0342178
KPNA2	P52292;J3QLL0;J3KS65;A8MYJ9;J3QL07	Importin subunit alpha-1	26.035	25.7475	26.0946	26.4058	28.1311	28.3814	27.9981	28.1019	25.7856	26.2404	26.4109	25.7295			0.0472921	0.0291538	4.54432	2.11155
TAF15	Q92804;Q92804-2;K7EPT6;K7EKB2;K7EL85;K7ENI1	TATA-binding protein-associated factor 2N	27.3177	26.7132	26.8308	26.7731	26.4234	24.838	26.6644	26.0624	28.1129	27.1736	27.9285	27.7158			1.81229	-0.823991	2.06012	-1.73563
ISOC2	Q96AB3;Q96AB3-3;Q96AB3-2;K7ENV7;K7EKW4	Isochorismatase domain-containing protein 2, mitochondrial	25.7172	27.4829	25.8681	27.2311	27.3139	27.0176	26.4675	26.6437	25.9163	26.1036	26.28	27.175			0.14696	0.206086	0.710186	0.491929
HNRNPA2B1	P22626;P22626-2	Heterogeneous nuclear ribonucleoproteins A2/B1	26.6181	26.2418	26.2815	26.5811	26.8748	27.1277	27.232	27.0412	27.9413	28.2321	28.457	27.7604			4.00976	-1.66706	3.01217	-1.0288
NOL7	Q9UMY1;Q9UMY1-2;H7C2B1	Nucleolar protein 7	27.1892	26.679	26.08	25.7373	27.8816	27.4014	27.7035	27.4563	27.4313	26.9155	27.519	27.0899			1.22931	-0.81755	1.06855	0.371772
SRP54	P61011;P61011-2;G3V4F7;G3V480;G3V346;G3V3L9	Signal recognition particle 54 kDa protein	26.0354	25.9669	26.1739	26.1693	27.6259	27.4563	27.5704	27.4929	27.4416	27.4445	27.597	27.2632			5.39477	-1.35021	0.603747	0.0997801
DDX47	Q9H0S4;Q9H0S4-2;F5H1N9	Probable ATP-dependent RNA helicase DDX47	26.7851	26.4323	26.6337	26.4848	27.2286	27.3	27.2585	27.225	27.5868	27.7009	27.8432	26.9719			2.40241	-0.941723	0.684474	-0.272672
GLYR1	Q49A26;Q49A26-2;Q49A26-3;K7EMM8;Q49A26-4;K7EPU6;K7ELL0	Putative oxidoreductase GLYR1	26.7522	26.3155	26.4447	26.7414	27.5372	27.5956	27.5001	27.5789	27.4537	27.6397	27.6428	27.2867			3.30582	-0.94228	0.213976	0.0472121
PWP1	Q13610;B4DJV5;J3KN15;Q7Z3X9	Periodic tryptophan protein 1 homolog	27.1009	27.0109	26.416	26.5034	27.4302	27.5622	27.388	27.544	27.4168	27.5049	27.6953	27.1706			1.81557	-0.689074	0.107996	0.0341954
FXR2	P51116;I3L1Z2	Fragile X mental retardation syndrome-related protein 2	26.5358	26.7188	26.6287	26.5978	27.4392	27.3686	27.7544	27.7345	27.3231	27.2989	27.7356	27.1284			2.85572	-0.751217	0.585804	0.202671
HNRNPUL1	Q9BUJ2;Q9BUJ2-4;B7Z4B8;Q9BUJ2-2;Q9BUJ2-3;M0R3F1;M0QYZ0;M0R0K8;M0QZV6;M0QYI8;M0R203;M0QYM5;Q9BUJ2-5	Heterogeneous nuclear ribonucleoprotein U-like protein 1	26.7802	26.6853	26.4013	26.5816	27.3853	27.3356	27.5598	27.6558	27.4039	27.6057	27.5738	27.3055			3.6843	-0.860151	0.0399979	0.0118847
HNRNPA0	Q13151;REV__Q96MU7-2;REV__Q96MU7;REV__J3QR07	Heterogeneous nuclear ribonucleoprotein A0	25.9499	25.6722	26.6201	26.6848	26.8953	26.8115	26.7301	26.8883	27.3539	27.6364	27.7921	26.4291			1.45851	-1.07111	0.754431	-0.471575
MRPL12;SLC25A10	P52815;B4DLN1	39S ribosomal protein L12, mitochondrial	26.63	26.3495	26.3864	26.4349	26.8797	26.9429	27.3125	26.6232	27.1849	27.7191	27.9064	26.733			1.85226	-0.935687	0.722598	-0.446291
NMNAT1	Q9HAN9;B1AN62;K7EPD7	Nicotinamide mononucleotide adenylyltransferase 1	25.3149	25.5813	25.65	25.7373	27.2767	26.8918	26.7715	26.9879	26.1807	26.2837	26.4524	26.4564			3.30942	-0.772418	2.62026	0.638678
TFB1M	Q8WVM0	Dimethyladenosine transferase 1, mitochondrial	25.6958	25.2341	25.5758	25.6207	27.0058	26.9099	26.8105	26.6981	26.2334	26.3766	26.3873	26.3179			3.49599	-0.797205	3.38684	0.527262
SKIV2L2	P42285;F5H7E2;H0Y8U3;H0YAC4;D6REC7	Superkiller viralicidic activity 2-like 2	25.5754	25.4179	25.7388	25.6751	27.2975	27.2136	27.1678	27.1749	26.3519	26.4634	26.6923	26.0196			2.60365	-0.77998	2.943	0.831659
EIF2S1	P05198;G3V4T5;H0YJS4	Eukaryotic translation initiation factor 2 subunit 1	25.4209	25.4949	24.5793	25.0126	26.6197	26.5816	26.3559	26.5634	26.5538	26.8825	27.0523	26.5227			3.22646	-1.62588	0.776425	-0.222655
EXOSC1	Q9Y3B2;B1AMU3;B1AMU4;B1AMU7	Exosome complex component CSL4	25.8457	25.1879	25.8498	26.2115	26.9294	26.6352	25.984	26.1534	26.8462	26.5971	26.7645	26.9231			2.38495	-1.009	0.77288	-0.357194
PNO1	Q9NRX1;F8WBJ6	RNA-binding protein PNO1	25.9727	25.7628	25.8142	26.2648	26.9146	26.8934	25.8783	26.1675	27.0255	27.151	27.1613	26.3671			2.34924	-0.972604	0.696692	-0.462776
ADAR	P55265;P55265-4;E7ENU4;P55265-5	Double-stranded RNA-specific adenosine deaminase	26.198	25.8842	25.9918	25.9979	26.3905	26.3007	26.4786	26.268	26.9323	27.1725	27.2732	26.8683			3.96861	-1.0436	3.2157	-0.702158
DDX3X;DDX3Y	O00571;O00571-2;O15523;B4DXX7;B4E132;B4E3C4;C9J8G5;C9J081;B4DLA0;Q9NQI0;D6RCM4;Q9NQI0-3;Q9NQI0-2;D6RDK4	ATP-dependent RNA helicase DDX3X;ATP-dependent RNA helicase DDX3Y	26.5582	26.3711	25.9557	26.1022	26.2263	26.097	26.386	26.2821	27.162	27.2673	27.5479	27.0101			2.89044	-1.00003	3.62491	-0.998962
TOE1	Q96GM8;B4DEM6	Target of EGR1 protein 1	26.3026	26.2017	26.2189	26.3516	26.7873	27.2788	26.9888	26.9486	27.0618	27.4839	27.3411	26.5254			2.0929	-0.83436	0.168221	-0.102197
PPP1CC	P36873;F8VYE8;P36873-2;F8VR82;F8W0W8;E7ETD8;B4DNE3;F8W0V8;F8WE71	Serine/threonine-protein phosphatase PP1-gamma catalytic subunit;Serine/threonine-protein phosphatase	26.5162	26.1105	25.7339	25.6309	26.3677	26.3335	26.7531	26.7212	26.7034	26.9033	26.9975	26.388			1.67436	-0.750201	0.540404	-0.204185
RRP7A	Q9Y3A4;Q9NSQ0;REV__H7BZE6	Ribosomal RNA-processing protein 7 homolog A	26.5829	26.6022	27.7133	27.4345	26.4323	26.4077	26.764	26.7453	26.3206	26.6031	26.4643	26.1214			1.21451	0.705869	0.725993	0.209996
NOLC1	Q14978-2;Q14978;Q14978-3	Nucleolar and coiled-body phosphoprotein 1	26.2609	26.5048	26.3999	26.7495	26.5316	26.5062	26.3109	26.3251	26.8693	27.1196	26.0151	26.4148			0.185586	-0.125896	0.312383	-0.186242
CCDC59	Q9P031;F8VNY5	Thyroid transcription factor 1-associated protein 26	26.3678	26.4816	26.7909	26.975	25.9319	26.4629	26.6442	26.5733	26.6611	26.7283	26.5072	25.9652			0.367366	0.18839	0.096378	-0.0623612
SRSF9	Q13242;H0YIB4	Serine/arginine-rich splicing factor 9	26.7846	26.7366	26.7332	26.5162	26.6975	26.2738	26.4582	26.6183	26.369	26.507	26.5281	26.3888			1.82749	0.244463	0.255389	0.0637188
FTSJ3	Q8IY81;J3KS74;J3QSE2;J3KS36	pre-rRNA processing protein FTSJ3	26.953	26.9	26.7273	27.107	26.4057	26.2434	26.4877	26.487	26.63	26.6294	26.6737	26.6738			1.84083	0.270087	2.2322	-0.24578
HNRNPR	O43390;O43390-2;Q2L7G6;E7ETM7	Heterogeneous nuclear ribonucleoprotein R	26.857	26.787	26.829	26.7379	26.5591	26.411	26.4146	26.421	26.8926	26.8177	26.4144	26.3627			0.621121	0.180837	0.566787	-0.17043
POLDIP3	Q9BY77;F8WCX5;B4DMM2	Polymerase delta-interacting protein 3	26.7315	27.2941	26.8501	26.9198	26.0158	26.1993	26.189	25.9837	26.8278	26.7872	27.1016	26.6688			0.279669	0.102561	3.36165	-0.749403
RSL24D1	Q9UHA3;H3BMQ2	Probable ribosome biogenesis protein RLP24	26.4373	26.9283	26.7997	27.7013	26.9041	26.1512	26.261	26.1332	26.8037	26.9472	27.042	26.7103			0.123061	0.0908618	1.39361	-0.513436
BAG2	O95816;B4DXE2;A2A296	BAG family molecular chaperone regulator 2	26.4532	26.8311	27.2372	27.3097	26.9299	26.6468	26.5321	26.7564	27.1153	27.2494	26.8972	27.2288			0.327231	-0.164872	1.87818	-0.406374
GNL2	Q13823;H0YG10	Nucleolar GTP-binding protein 2	26.977	27.0776	27.1496	27.0544	26.2963	26.3538	26.6227	26.7503	27.1767	27.1997	27.4871	27.0358			0.784803	-0.160208	2.61165	-0.719099
SRSF10	O75494;O75494-2;O75494-3;O75494-4;O75494-5;Q5JRI1;O75494-6;Q8WXF0	Serine/arginine-rich splicing factor 10	26.6395	27.1085	27.0987	27.0207	26.1291	26.6094	26.6636	26.7118	26.9351	27.4027	26.9137	26.9238			0.184528	-0.0769529	1.54013	-0.515356
EXOSC4	Q9NPD3;E9PPI9;E9PI41	Exosome complex component RRP41	26.6499	26.5787	26.4956	26.5774	26.7272	26.7071	26.2095	25.9457	27.0081	27.2087	27.5681	26.6587			1.49409	-0.535462	1.41306	-0.713535
DDX50	Q9BQ39	ATP-dependent RNA helicase DDX50	26.8574	26.8473	26.2242	26.8894	26.4702	26.8191	26.4691	26.4284	27.0432	27.189	27.2573	26.9241			1.18701	-0.398824	2.48743	-0.556704
RBM34	P42696;A2A2V2;P42696-2;Q5TCT4;H7C5M1	RNA-binding protein 34	26.6893	26.6331	26.6586	27.0029	26.5914	26.5792	26.632	26.6252	26.9549	27.1088	27.1628	26.9621			1.60875	-0.301158	3.74106	-0.440197
SURF6	O75683;REV__Q68CR1-3;REV__Q68CR1-2;REV__Q68CR1	Surfeit locus protein 6	26.5618	26.3281	26.4679	27.3192	26.8184	26.7492	26.6606	26.3596	26.7284	26.9083	27.141	26.5267			0.248061	-0.156841	0.494907	-0.17914
RFC1	P35251;P35251-2;H0Y8U4;H0Y9P8;D6RAD2;E0CX09	Replication factor C subunit 1	26.3549	26.3756	26.6278	27.0523	26.8442	26.7274	26.9747	26.8851	26.8138	26.8785	26.9673	26.7099			0.676669	-0.239747	0.0745431	0.0155096
DHX15	O43143;O60231;B0V0F8	Putative pre-mRNA-splicing factor ATP-dependent RNA helicase DHX15	26.7321	26.7886	26.6388	26.7439	26.7536	26.7349	26.876	26.9509	26.668	26.8023	26.8085	26.7397			0.259792	-0.0287876	0.570627	0.0742145
PAK1IP1	Q9NWT1	p21-activated protein kinase-interacting protein 1	26.0848	26.1222	26.7462	27.0766	26.4723	26.2656	26.6638	26.4474	26.7759	26.6254	26.7464	26.6906			0.355377	-0.20213	1.51294	-0.24727
NOB1	Q9ULX3;H3BUR4	RNA-binding protein NOB1	26.5428	25.9571	26.346	26.7927	26.2802	26.4465	26.2528	26.0772	26.7233	26.7658	26.9281	26.7095			1.05138	-0.372029	2.89958	-0.517503
SUB1	P53999	Activated RNA polymerase II transcriptional coactivator p15	26.5454	26.1381	26.3474	27.7167	26.2022	26.383	26.8828	26.4015	26.8559	26.7621	27.2307	26.2336			0.0733755	-0.083674	0.562	-0.303181
TRIM28	Q13263;Q13263-2;M0R0K9;M0R3C0;M0R2I3	Transcription intermediary factor 1-beta	27.0207	27.0086	26.9699	27.2908	26.1079	26.0004	25.8741	26.1364	26.7262	26.8354	26.7269	26.7397			2.16574	0.315454	4.5123	-0.727334
SMARCA5	O60264;P28370;F6TQG2;P28370-2;REV__J3KRF5;REV__K7EJJ5;REV__J3KS13;REV__Q00610-2;REV__Q00610	SWI/SNF-related matrix-associated actin-dependent regulator of chromatin subfamily A member 5	26.8643	26.8142	26.817	26.9179	26.6262	26.553	26.5114	26.5132	26.9296	26.9958	27.2306	26.7122			0.469879	-0.1137	2.03789	-0.416085
SRSF1	Q07955;J3KTL2;Q07955-3;Q07955-2;J3KSR8;J3QQV5;J3KSW7	Serine/arginine-rich splicing factor 1	26.7075	26.9023	27.1778	27.0725	26.124	26.4224	26.4014	26.6083	26.5172	26.6949	27.0798	26.4897			0.782824	0.269633	0.923528	-0.306326
TUBB4B;TUBB4A	P68371;P04350;Q3ZCM7;M0QY85;M0R2D3;M0QZL7;M0R278;M0R0X0;M0QY37;M0QX14;M0QYM7;F8W813	Tubulin beta-4B chain;Tubulin beta-4A chain	27.4213	28.1751	26.9647	27.1916	26.852	26.7505	26.7742	26.8485	26.8706	27.3262	27.074	26.958			0.650619	0.380998	1.30569	-0.250853
PDAP1	Q13442;F8WBW6	28 kDa heat- and acid-stable phosphoprotein	27.2508	26.9537	27.1218	27.5991	26.9858	26.6513	26.7761	26.5859	26.8154	27.0975	26.4814	26.7893			1.23875	0.435479	0.111181	-0.0461216
LUC7L3	O95232;J3KPP4;B4DJ96;D6RDI2;D6RHH0;E7EN55;O95232-2;C9JL41;H0YA81	Luc7-like protein 3	27.2866	27.5722	27.0716	27.473	26.7715	26.8927	26.9089	26.9409	26.6993	26.7917	27.0034	26.8222			2.19453	0.521686	0.277363	0.0493379
C1D	Q13901;J3KPZ4	Nuclear nucleic acid-binding protein C1D	26.5019	26.1787	25.8668	26.7297	26.8078	26.4199	27.1167	27.0231	26.38	26.3268	26.4944	26.146			0.0297767	-0.0175104	1.59365	0.505055
DDX52	Q9Y2R4;A8MTP9;F5H5G9;K7ELL1;F5H0R7;K7EMK0	Probable ATP-dependent RNA helicase DDX52	25.961	25.8004	25.8012	26.1549	26.848	26.8343	26.9335	26.8526	26.7541	26.8541	27.0081	26.2181			2.18516	-0.779207	0.403226	0.158504
POP7	O75817;C9JYM0	Ribonuclease P protein subunit p20	25.7821	26.2898	26.0718	26.1605	26.5654	26.7989	26.9994	26.8489	26.9353	27.1732	27.3041	26.55			2.44681	-0.914595	0.446065	-0.187515
KHDRBS1	Q07666;Q07666-2;Q07666-3;Q5VWX1;O75525;O75525-2	KH domain-containing, RNA-binding, signal transduction-associated protein 1	26.1421	26.3146	26.2991	26.1622	26.5106	26.429	26.6037	26.3794	26.9218	27.0333	26.42	26.2773			1.19876	-0.433626	0.422494	-0.182406
BCAS2	O75934	Pre-mRNA-splicing factor SPF27	26.2596	26.3562	25.8134	26.1002	26.696	26.72	26.9179	26.7107	26.581	26.599	26.6955	27.0469			2.00742	-0.598237	0.0924894	0.0305567
NOC2L	Q9Y3T9	Nucleolar complex protein 2 homolog	26.1853	26.184	26.5963	27.1123	26.7893	26.4556	26.9959	27.1423	26.3762	26.5987	26.4656	26.4874			0.0589952	0.0375113	1.23543	0.363813
EFTUD2	Q15029;Q15029-2;K7EJ81;K7EP67;K7EJ74;P17213;K7EIT3;H0Y738	116 kDa U5 small nuclear ribonucleoprotein component	26.3133	26.5226	26.5058	26.5466	26.7114	27.0868	26.6343	26.7136	26.6654	26.8067	26.9681	26.2457			0.569858	-0.19941	0.253757	0.115036
RRP8	O43159;E9PPY3;E9PPP6	Ribosomal RNA-processing protein 8	26.4588	26.4819	26.3082	26.5613	26.5171	26.4383	26.9014	26.7833	26.5889	26.7523	26.7821	26.4919			1.22666	-0.20122	0.0164401	0.0062623
POP1	Q99575;E5RK39	Ribonucleases P/MRP protein subunit POP1	26.6463	26.665	26.4668	26.7266	26.8169	26.7915	26.7665	26.7356	26.585	26.8258	26.9184	26.5093			0.31545	-0.0834846	0.287614	0.0679979
PES1	O00541;B5MCF9;O00541-2;B3KXD6;C9JXJ1;H7C267	Pescadillo homolog	26.4591	26.4119	26.2202	26.4877	26.7782	26.7069	26.9885	26.942	26.4694	26.5975	26.6457	26.4387			0.932777	-0.143114	2.04806	0.316072
TRMT10C	Q7L0Y3;C9JVB6	Mitochondrial ribonuclease P protein 1	26.7189	26.4323	26.4917	26.9366	27.0736	26.9035	27.262	27.2848	27.3017	27.4801	27.2911	27.4568			2.96782	-0.73753	1.30635	-0.251468
UBAP2L	Q14157;Q14157-5;Q14157-1;Q14157-3;Q14157-4;F8W726;Q5VU77;Q5VU78;Q5VU81;Q5VU80;Q5VU79;H0Y5H6;H7C2T8	Ubiquitin-associated protein 2-like	26.4051	26.1969	26.5364	26.7709	26.7346	26.838	26.8263	26.9017	27.5827	27.5636	27.5958	27.1885			3.19016	-1.00531	3.13271	-0.657469
IMP3	Q9NV31	U3 small nucleolar ribonucleoprotein protein IMP3	26.9123	27.0986	26.3949	26.8776	26.7193	27.103	27.2873	27.0068	27.3656	27.3265	27.7239	27.2437			1.74857	-0.594081	1.2885	-0.385828
RRS1	Q15050	Ribosome biogenesis regulatory protein homolog	26.7949	26.8776	26.9776	26.9987	27.1374	27.0903	26.8458	27.0392	26.8075	26.8504	27.1554	26.6544			0.150198	0.0452681	0.624276	0.161263
RPF2	Q9H7B2;Q5VXN0;Q5VXM9	Ribosome production factor 2 homolog	27.0507	26.8721	27.0686	27.0922	27.2403	27.0518	27.0804	27.2821	27.0066	26.9952	27.1849	26.827			0.0703373	0.0174689	0.869144	0.160248
RPL7L1	Q6DKI1;B7Z652	60S ribosomal protein L7-like 1	27.375	26.9261	27.1934	26.9301	27.3811	27.3909	27.1318	27.1736	27.1416	26.9192	27.2123	27.1556			0.00276971	-0.00105381	0.87241	0.162152
CDC5L	Q99459	Cell division cycle 5-like protein	26.7593	26.9478	26.4712	27.1453	27.0241	27.2245	27.0905	27.2255	27.1556	27.1802	27.2472	27.0072			1.08295	-0.316628	0.0306948	-0.00636959
PDCD11	Q14690	Protein RRP5 homolog	26.9426	26.5929	26.7018	26.7446	27.1918	27.4053	27.3069	27.3607	27.0861	27.1358	27.1961	26.8196			1.52841	-0.313915	1.4512	0.25678
LARP7	Q4G0J3;H0YA82;D6RFF0;Q4G0J3-2;D6R9Z6;D6RF49;D6RAF3;D6RF22	La-related protein 7	26.8596	27.0673	26.8863	26.9902	26.9464	26.9624	26.9059	26.9227	26.9582	26.8884	27.0272	26.7837			0.204616	0.0364861	0.141491	0.019937
CEBPZ	Q03701;C9J9W7	CCAAT/enhancer-binding protein zeta	26.5526	26.4656	26.6653	27.0161	27.063	26.9299	26.8847	26.8507	26.8587	27.0301	27.1548	26.8206			1.05007	-0.291133	0.14243	-0.0339794
FMR1	Q06787-6;Q06787-4;Q06787-7;G8JLE9	Fragile X mental retardation protein 1	26.7139	26.6641	26.6212	26.7477	27.0132	26.8892	27.0683	27.0464	26.9891	27.0236	27.2471	27.0902			3.12859	-0.400755	0.555807	-0.0832281
EXOSC10	Q01780;Q01780-2;B4DKG8;K7EJ37	Exosome component 10	26.4542	26.4897	26.6409	26.8816	27.01	27.1703	27.0028	27	27.1641	27.1539	27.295	26.8274			1.91706	-0.493503	0.242	-0.0643253
DDX24	Q9GZR7;G3V529;F5GYL3	ATP-dependent RNA helicase DDX24	26.6865	26.5806	26.9456	27.3077	26.9625	26.964	26.9408	27.1752	27.1451	27.2999	27.2319	27.0465			0.889769	-0.300755	1.14798	-0.170234
DDX56	Q9NY93;Q9NY93-2;G3V0G3;H7C3E9;F8WDT8;F8WEI3;H7BZN7	Probable ATP-dependent RNA helicase DDX56	26.8327	26.7501	26.9145	27.3203	26.784	26.9276	26.9523	26.9248	26.9589	27.1525	27.0163	26.8057			0.0711355	-0.0289288	0.481228	-0.0861616
SRSF2;SFRS2	Q01130;J3QL05;J3KP15;B4DN89;Q9BRL6;Q9BRL6-2	Serine/arginine-rich splicing factor 2	26.7866	26.7949	27.1497	27.599	26.6277	27.0938	27.0291	27.0297	27.0574	27.1368	27.188	26.5355			0.163067	0.103131	0.0663038	-0.0343571
PTRF	Q6NZI2;Q6NZI2-2;Q6NZI2-3	Polymerase I and transcript release factor	26.2139	25.8047	26.2382	26.8887	27.0387	27.0847	26.8953	26.9096	27.1234	27.2573	27.125	26.3323			1.14549	-0.673148	0.0360018	0.0225539
EIF2S3;EIF2S3L	P41091;Q2VIR3;Q2VIR3-2;F8W810;H7BZU1	Eukaryotic translation initiation factor 2 subunit 3;Putative eukaryotic translation initiation factor 2 subunit 3-like protein	26.2874	25.9135	26.4042	27.0355	26.9975	26.9563	27.2304	26.9079	27.06	26.9233	27.4669	26.9636			1.4039	-0.693323	0.225035	-0.0804338
NOL6	Q9H6R4;Q9H6R4-4;Q9H6R4-2;G8JLK7;Q9H6R4-3	Nucleolar protein 6	26.595	26.2866	26.3473	26.5103	27.1766	27.0793	27.3848	27.3529	26.9513	26.9742	27.1398	26.4581			1.46592	-0.446036	1.17885	0.36754
IGF2BP3	O00425;O00425-2;F8WD15	Insulin-like growth factor 2 mRNA-binding protein 3	26.178	26.2071	26.2805	26.5896	27.3132	27.4187	27.1955	27.1756	26.8621	26.6817	26.6464	26.7029			2.08254	-0.409462	3.5269	0.552433
TBL2	Q9Y4P3;E9PF19;C9JVF0;F8WDI9;F8WCR3	Transducin beta-like protein 2	26.7222	26.2442	26.3824	26.346	26.9727	26.7661	27.1871	27.0767	26.8946	26.997	26.775	26.7341			1.92582	-0.426458	0.674335	0.150449
PTBP1	P26599;P26599-2;P26599-3;A6NLN1;K7EKJ7;K7ES59;K7ELW5;K7EK45;Q9UKA9;Q9UKA9-2;Q9UKA9-4;Q9UKA9-3;B4DSS8;B4DI28;Q9UKA9-5;Q9UKA9-6	Polypyrimidine tract-binding protein 1	26.27	26.7921	26.5957	26.4448	26.9514	27.3955	27.1132	26.979	27.0957	27.1957	27.2169	26.5721			1.40887	-0.494432	0.193408	0.0896955
EXOSC2	Q13868;A3KFL4;A3KFL2;A3KFL1;B4DKK6;A3KFL5	Exosome complex component RRP4	26.3823	26.0246	26.3263	26.3085	27.089	27.2573	26.8726	26.7538	27.0343	27.1961	27.3069	26.6705			2.5822	-0.791523	0.12308	-0.0587568
SEC61B	P60468	Protein transport protein Sec61 subunit beta	26.5356	26.37	26.2616	26.6095	26.5632	26.2397	26.9026	26.7113	26.292	22.9817	19.1767	26.3747			0.796877	2.73793	0.850655	2.89796
HIST3H2A;HIST1H2AB	Q7L7L0;P04908	Histone H2A type 3;Histone H2A type 1-B/E	25.5921	25.7812	28.1064	27.5077	26.9906	26.7023	26.3579	26.0285	22.4277	25.4381	19.6978	26.1478			1.07236	3.31899	1.07396	3.092
RPL36AL	Q969Q0	60S ribosomal protein L36a-like	25.71	25.838	26.7209	26.7718	26.37	26.1811	26.2409	25.7105	22.6722	21.012	21.1732	26.3527			1.45856	3.45763	1.42563	3.32309
KPNA3	O00505;H0Y4S9	Importin subunit alpha-4	25.837	26.2555	26.0363	26.2759	26.9371	27.03	26.8415	26.9511	22.5715	22.8687	22.7516	23.101	+	+	6.19336	3.27799	7.44336	4.11672
NEK7;NEK6	Q8TDX7;Q9HC98;F8WAG2;Q5TBH0;Q5TBG1;Q5TBG7;Q5TBH2;Q5TBH1;Q9HC98-3;Q9HC98-4;Q9HC98-2	Serine/threonine-protein kinase Nek7;Serine/threonine-protein kinase Nek6	25.69	27.2019	26.6437	26.7	27.3728	27.3791	27.1211	26.5895	20.0465	20.6256	25.3284	25.614			1.2749	3.65529	1.5112	4.212
MST4	Q9P289;Q9P289-2;Q8NBY1;B4E0Y9;Q9Y6E0;O00506;Q9Y6E0-2;C9JDH9;C9J6L2;C9JCC0;C9J232;Q5JV98;H7C279;B7Z9K1;A8K6Z3;Q9P289-3;H0Y630;B4DR80	Serine/threonine-protein kinase MST4	25.3471	25.3404	25.0807	25.6601	25.2737	25.7178	25.1791	26.0367	25.5862	18.0533	16.5185	17.5808	+	+	1.53426	5.92237	1.58242	6.11716
RBM3	P98179	Putative RNA-binding protein 3	23.8446	21.548	19.7857	18.3232	25.5477	25.3892	25.3608	25.4356	26.1214	26.3223	26.1787	25.9463	+		2.34937	-5.26681	3.70896	-0.708873
FKBP3	Q00688;G3V5F2	Peptidyl-prolyl cis-trans isomerase FKBP3	18.9584	19.8808	18.8797	18.6929	25.1226	25.2786	24.8978	24.9104	25.2743	25.1754	25.6067	24.6517	+		5.77341	-6.07409	0.230527	-0.124677
FUS	P35637;P35637-2;H3BPE7	RNA-binding protein FUS	21.1769	20.8683	23.1042	24.4926	24.008	23.8366	24.6352	24.4245	26.4533	26.1445	25.8065	25.8484	+		2.25519	-3.65271	3.61084	-1.83713
FRG1	Q14331;E9PRR7;Q9BZ01;H0YEZ2;E9PLY7;F5H5R5	Protein FRG1	24.1434	17.6693	23.0673	23.1605	25.4001	25.1404	25.335	24.9044	25.1427	25.0035	25.1532	24.7915			1.06417	-3.01258	0.578675	0.17226
VEGFA	P15692-10;P15692-9;P15692-6;P15692-5;P15692-8;P15692-4;P15692-3;P15692-2;P15692	Vascular endothelial growth factor A	26.4393	19.4837	20.7678	20.6253	27.3091	26.8219	28.0133	27.802	27.4402	27.431	27.6688	28.4323	+		2.01689	-5.91403	0.302591	-0.256492
RBM8A	Q9Y5S9;Q9Y5S9-2	RNA-binding protein 8A	26.6336	27.6988	26.6791	25.284	19.9237	23.8283	18.6942	24.6402	21.9863	21.9458	17.5142	21.3966	+		2.592	5.86318	0.237666	1.06091
MAGOHB	Q96A72;F5H6N1;A6NEC0;F5H124	Protein mago nashi homolog 2	27.4982	28.5373	27.2644	26.3721	22.1075	22.6079	21.8734	20.8112	19.4516	21.8646	21.4093	21.0531	+		4.08678	6.47333	0.67517	0.905317
PINX1	Q96BK5;E5RJG9;F8WBT5;Q96BK5-2;E5RGR1;E5RIV0	PIN2/TERF1-interacting telomerase inhibitor 1	22.5757	22.9629	23.2724	22.9236	18.1965	22.6188	22.7624	22.7003	22.5409	22.9421	17.334	22.6651			0.533499	1.56311	0.0393105	0.198987
CKAP2L	Q8IYA6;F8WBE0	Cytoskeleton-associated protein 2-like	23.2685	22.9265	22.8246	23.2853	17.5965	21.5174	22.4794	22.0394	22.5959	22.9408	17.3486	22.518			0.608935	1.72537	0.092468	-0.442667
UBE2L3	P68036;P68036-2;E7EWS7	Ubiquitin-conjugating enzyme E2 L3	24.0388	25.0694	25.0226	23.6627	23.1295	22.3869	19.8708	18.4483	22.9313	21.7895	20.3186	18.187	+		1.81832	3.64175	0.0351779	0.152262
KPNA4	O00629;H7C4F6	Importin subunit alpha-3	24.849	25.4761	25.1609	24.9101	22.6062	23.8899	16.881	23.2175	22.2573	22.0877	22.1333	21.0774	+		4.34068	3.21009	0.0516323	-0.240232
SET	Q01105;Q01105-2;Q01105-3;Q5VXV2	Protein SET	22.3026	22.3382	23.7996	24.3415	22.322	21.7777	21.8301	22.3343	22.3177	19.4552	21.6327	18.6239			1.41612	2.68811	0.886244	1.55865
CSNK2A2	P19784;H3BSA1;H3BNI9;H3BV19	Casein kinase II subunit alpha	24.0529	25.6162	25.1086	23.7936	21.243	20.7671	20.0399	20.2221	21.0001	20.9758	21.0208	19.8752	+		3.57542	3.92487	0.14563	-0.149951
PCID2	Q5JVF3;Q5JVF3-3;Q5JVF3-2;Q5JVF3-4	PCI domain-containing protein 2	24.3065	24.6281	24.1935	22.9596	21.9555	21.2897	20.8621	20.8142	19.9056	19.8864	21.8642	21.4409	+		2.67247	3.24767	0.336919	0.456079
CMC1	Q7Z7K0	COX assembly mitochondrial protein homolog	22.9143	22.7798	23.286	23.4765	23.4946	19.8635	22.5435	20.2316	19.568	21.7138	20.3425	21.6108			2.26898	2.30543	0.296261	0.724569
IBA57	Q5T440;G5EA38	Putative transferase CAF17, mitochondrial	23.0971	23.9277	23.0901	23.7497	21.8216	21.6635	19.2202	21.9497	22.5787	22.9156	18.7924	22.216			0.961046	1.84047	0.152917	-0.461924
CTTN	Q14247;Q14247-3;Q14247-2;E9PKG3;E9PP90;H7C314;B4E358;H0YCD9	Src substrate cortactin	23.965	24.8214	23.1138	23.5211	20.8875	21.0726	20.9043	20.9046	22.6376	22.7276	17.2909	23.0621			0.851442	2.42581	0.132721	-0.487281
CDA	P32320	Cytidine deaminase	25.5294	25.8494	26.2249	26.546	23.4107	23.6371	22.6186	22.9648	23.1171	25.1734	19.646	24.4254			1.25481	2.94691	0.0183465	0.067328
NME1	P15531;P15531-2;E7ERL0;E5RHP0;C9K028	Nucleoside diphosphate kinase A	24.2396	25.2472	25.8328	25.7388	22.3569	21.7818	22.5231	22.8966	23.4147	23.8237	19.5803	23.3537			1.37458	2.72151	0.052923	-0.153523
ZFP91	Q96JP5;Q96JP5-2;H3BTR0	E3 ubiquitin-protein ligase ZFP91	23.3501	23.4969	23.8961	24.1191	21.8839	21.3609	22.1633	22.6308	23.4757	23.9302	19.1821	23.6725			0.451094	1.15044	0.187314	-0.555396
NAP1L4;NAP1L4b	Q99733;E9PNW0;E9PJJ2;E9PS34;E9PNJ7;C9J6D1;F5HFY4;E9PKT8;C9JZI7;A8MXH2;E9PKI2;E9PP22;C9J1B1	Nucleosome assembly protein 1-like 4	23.2116	23.1019	23.0283	23.1621	23.2228	23.0221	22.6655	22.5378	22.2344	22.8385	20.3545	22.5341			1.04998	1.13559	0.734764	0.871658
HIST3H3	Q16695	Histone H3.1t	24.6252	23.8549	23.554	21.6702	24.2266	24.5724	24.0662	23.9935	23.8608	22.6349	20.4017	24.7771			0.173492	0.50748	0.650167	1.29606
KRT5	P13647;F8W0C6;H0YI76;F8VV57;H0YIN9;F8VU69	Keratin, type II cytoskeletal 5	22.6277	25.7456	23.7795	24.6284	24.4144	23.4832	21.0143	22.3035	23.74	25.117	23.579	25.9551			0.180234	-0.402494	0.990603	-1.79393
KRT16	P08779;K7ENW6	Keratin, type I cytoskeletal 16	22.7106	23.9064	24.1086	23.6927	24.2463	21.7512	21.2833	20.3149	22.077	23.3848	22.574	25.8965			0.0470268	0.121523	0.634023	-1.5841
CSNK2A1;CSNK2A3	P68400;E7EU96;Q8NEV1;P68400-2	Casein kinase II subunit alpha;Casein kinase II subunit alpha 3	25.8478	26.3712	26.0351	26.2501	21.6833	22.6276	23.0426	23.0131	22.8931	22.1961	23.3517	22.3695	+		4.68	3.42343	0.0988262	-0.110965
EIF3J	O75822;B4DUI3;F5H425;H0YGJ7	Eukaryotic translation initiation factor 3 subunit J	26.7901	26.1011	25.76	26.9747	21.4539	22.3402	21.1805	21.4385	24.4306	24.8224	24.6721	24.1516		+	2.96678	1.8873	4.22596	-2.9159
LMNB1	P20700;E9PBF6	Lamin-B1	25.1592	25.5212	25.1055	26.4464	17.5002	20.5452	20.4532	20.0306	23.3433	22.8325	22.2382	22.6334	+		3.45405	2.79621	2.21789	-3.12953
HIST3H2BB	Q8N257	Histone H2B type 3-B	25.3101	24.6562	24.4225	24.1324	21.1935	23.0707	24.8786	21.319	24.2529	24.0865	23.5087	25.88			0.131719	0.198295	0.917815	-1.81656
TAGLN2	P37802	Transgelin-2	24.1814	24.0524	24.7143	23.8501	19.0684	22.045	22.3128	21.7583	23.4326	22.319	23.1913	23.3864			1.8949	1.11721	1.18254	-1.78617
MAT2A	P31153;B4DN45;Q00266	S-adenosylmethionine synthase isoform type-2;S-adenosylmethionine synthase	24.1213	25.1942	24.9798	23.5781	18.0274	21.4701	21.8304	16.7429	21.871	23.8484	23.4078	22.8378			1.38783	1.47709	1.39614	-3.47353
SERBP1	Q8NC51-2	Plasminogen activator inhibitor 1 RNA-binding protein	22.1911	24.0845	22.8489	22.4747	23.1594	23.2829	23.9064	23.9462	18.5168	17.2299	18.2236	23.1055		+	1.41661	3.63088	1.75833	4.30478
NAP1L1	F8W118;F8VV59;B7Z9C2;B3KV44;F8VRJ2		24.3218	23.7325	23.33	23.3657	24.2799	23.7826	22.7945	23.2777	24.4853	17.4514	19.6045	24.0554			0.629473	2.28837	0.5726	2.13454
CSRP2	Q16527;F8VQR7;F8VW96	Cysteine and glycine-rich protein 2	25.4479	26.4574	24.7994	25.5918	23.3991	22.1634	23.1777	23.9186	24.09	24.7765	23.6082	24.5165			1.681	1.32633	1.2828	-1.0831
PCMT1	P22061;B7Z972;P22061-2;J3KP72;H7BY58	Protein-L-isoaspartate(D-aspartate) O-methyltransferase;Protein-L-isoaspartate O-methyltransferase	25.2872	25.8261	25.0652	24.8884	24.5385	24.5543	23.8963	24.4236	24.4751	25.1652	24.4664	24.7486			1.1032	0.552907	0.792436	-0.360672
ING4	Q9UNL4;Q9UNL4-2;Q9UNL4-4;Q9UNL4-8;Q9UNL4-7;Q9UNL4-5;Q9UNL4-6;E9PJ14;A4KYM5;Q9UNL4-3	Inhibitor of growth protein 4	25.2297	24.9282	24.8452	25.5902	24.2961	24.273	24.7739	24.1765	25.6906	25.3273	24.6297	25.6385			0.235898	-0.173185	1.82887	-0.941642
KRT2	P35908;Q7Z794	Keratin, type II cytoskeletal 2 epidermal	25.8671	28.1473	25.5248	27.394	24.7253	24.3716	23.9458	23.6724	25.9283	26.4716	24.1707	25.9144			0.671161	1.11203	1.39897	-1.44249
CBX5	P45973;G3V1X9;F8VNY3	Chromobox protein homolog 5	26.9755	26.8592	26.419	26.697	24.0045	23.9332	24.3865	24.1142	25.5723	25.0759	25.612	26.5046			1.76421	1.04647	2.6297	-1.5816
COX17	Q14061;C9J8T6	Cytochrome c oxidase copper chaperone	26.1876	27.1486	27.0022	26.3184	24.4042	25.2364	23.4808	23.9938	25.5293	26.245	25.7195	26.3336			1.19923	0.707346	2.14621	-1.67806
SERBP1	Q8NC51-3	Plasminogen activator inhibitor 1 RNA-binding protein	25.6192	26.575	26.1512	27.4169	22.5921	23.0371	23.6168	23.6921	24.6056	25.1985	25.3023	24.7568			1.91839	1.47477	2.85881	-1.73126
DDX17	Q92841;Q92841-1;Q92841-2;C9JMU5	Probable ATP-dependent RNA helicase DDX17	23.633	23.2801	22.636	23.4519	24.0126	24.0877	23.7246	23.7274	25.3363	24.7175	15.5628	24.6329			0.108207	0.687891	0.227944	1.32567
SRFBP1	Q8NEF9	Serum response factor-binding protein 1	23.3636	22.5988	23.6496	24.1403	24.3374	24.504	24.6779	25.0202	23.9059	22.2941	18.2589	24.6615			0.338005	1.15795	0.817816	2.35479
C3orf17	F8WDL7		24.366	24.2821	23.0621	22.67	24.6989	22.0439	24.8377	25.1426	20.696	20.908	24.6263	24.065			0.402957	1.02122	0.60561	1.60698
HMGN4	O00479	High mobility group nucleosome-binding domain-containing protein 4	24.0657	23.7019	25.0906	24.7355	25.1619	24.743	25.826	25.2138	20.1452	22.2495	22.9439	24.9757			0.878878	1.81985	1.39267	2.65761
PRKCDBP	Q969G5;E9PIE3	Protein kinase C delta-binding protein	23.5879	24.1382	19.2138	24.2714	24.9347	24.7469	24.903	25.1177	24.6906	24.6596	24.6033	23.4531			0.58682	-1.54883	0.946364	0.573916
GTF2H5	Q6ZYL4	General transcription factor IIH subunit 5	21.3264	22.8025	22.3149	22.322	24.1192	24.0138	24.612	24.4709	23.9707	23.371	21.6373	23.8423			0.813072	-1.01393	1.01829	1.09864
TWISTNB	Q3B726	DNA-directed RNA polymerase I subunit RPA43	20.9845	22.3533	21.8148	22.1546	24.3364	23.5544	24.1229	23.9462	22.7304	23.1923	21.8206	22.3544			0.832662	-0.697594	2.33195	1.46556
PPIB	P23284	Peptidyl-prolyl cis-trans isomerase B	22.0091	21.494	21.3893	24.47	23.3176	22.6656	23.5346	23.1846	24.0124	24.133	23.9072	22.9395			0.926878	-1.40746	0.874741	-0.572439
CSNK1A1	P48729;Q71TU5;P48729-2;D6REM4;E7ETM0;E5RG27;D6RGE5;Q8N752;H0Y9X2	Casein kinase I isoform alpha	23.3676	22.1541	22.0845	22.5125	24.098	24.4593	24.1326	24.395	23.6402	23.8444	23.7742	24.3384			2.21105	-1.36964	1.09083	0.371915
DHX33	Q9H6R0;I3L1L6;Q9H6R0-2;Q05BE5;I3L0M5	Putative ATP-dependent RNA helicase DHX33	22.8311	21.9881	22.7761	23.1427	24.2944	24.1621	24.0975	23.9152	24.1803	24.0564	24.2197	23.9877			2.88763	-1.42653	0.0224076	0.00627851
POLR1A	O95602;B9ZVN9;O14802	DNA-directed RNA polymerase I subunit RPA1;DNA-directed RNA polymerase	22.1106	22.0702	22.4853	22.9444	24.0913	24.2666	23.9727	24.0922	23.6855	23.8714	23.7785	23.7158			3.22028	-1.36023	2.47252	0.342878
CKMT1A;CKMT1B	P12532;P12532-2;F8WCN3;E9PCP8;J3KQ93;C9JSQ1;C9J8F6;C9J6W7;C9JT96;P17540;C9JJX8;C9J995	Creatine kinase U-type, mitochondrial	22.6572	20.2375	21.448	21.3256	23.9517	23.7679	24.0197	23.8193	24.2796	23.983	23.8797	23.403			2.47035	-2.46923	0.00590158	0.00336981
UPF1	Q92900;Q92900-2;P51530;H0Y455;F8VR31;P51530-3;P51530-4;J3KPX5	Regulator of nonsense transcripts 1	22.328	20.7515	21.6632	20.8238	23.0233	24.4775	24.3296	24.0533	23.8133	24.2254	24.6577	22.9822			2.56118	-2.52801	0.0365945	0.0512724
METAP1	P53582;F5GXS7;H0Y955;H0Y903	Methionine aminopeptidase 1;Methionine aminopeptidase	22.5067	20.3415	21.7257	21.8967	24.4973	24.6375	24.1367	24.3687	24.4095	24.3696	24.5644	24.2923	+		3.03759	-2.79132	0.00304741	0.0011034
TAF1D	Q9H5J8;E9PM59	TATA box-binding protein-associated factor RNA polymerase I subunit D	22.3486	21.2133	23.4289	22.7567	23.6963	23.7972	23.0653	23.5767	23.6432	22.9821	23.3668	23.7132			1.03739	-0.989436	0.180727	0.107569
MYL12B;MYL12A	O14950;P19105;J3QRS3;P24844;J3KTJ1	Myosin regulatory light chain 12B;Myosin regulatory light chain 12A	23.4694	19.6858	19.7203	20.0713	23.7466	23.3214	23.9743	23.9749	24.155	24.7282	24.4195	23.8798	+		2.05492	-3.55889	1.19872	-0.541326
PACSIN3	Q9UKS6;E9PIY1;E9PJ75;E9PNM9;E9PJ33	Protein kinase C and casein kinase substrate in neurons protein 3	21.9158	20.7585	19.5784	18.2894	23.8234	24.0245	24.349	24.0007	24.1651	24.0084	24.4573	23.9524	+		2.65191	-4.01028	0.249581	-0.0963898
SHMT2	P34897;P34897-3;P34897-2;B4DLV4;G3V2Y4;H0YIZ0;G3V5L0;G3V4W5;G3V540;G3V2D2;G3V2W0	Serine hydroxymethyltransferase, mitochondrial;Serine hydroxymethyltransferase	22.9274	20.0023	21.0539	20.1898	24.6774	24.3415	25.1125	24.9195	25.3137	25.044	25.2572	23.5274	+		2.4913	-3.74223	0.0170035	-0.0228262
AIMP2	Q13155;A8MU58;F8W950	Aminoacyl tRNA synthase complex-interacting multifunctional protein 2	21.8969	21.897	21.2564	20.7717	25.27	25.3267	25.3031	25.3083	24.8194	24.903	24.7038	24.4275	+		4.50635	-3.25795	2.87596	0.588578
MRPL27	Q9P0M9;D6RAN8;H7C5U8	39S ribosomal protein L27, mitochondrial	23.7949	22.7348	22.9346	18.2368	24.3887	24.9478	23.6869	23.6459	24.2664	24.6226	25.3454	24.4763			1.13204	-2.75238	0.623613	-0.51034
CGGBP1	Q9UFW8;C9JUJ0	CGG triplet repeat-binding protein 1	23.9463	23.4005	23.1871	19.2605	23.6071	23.9391	23.8644	23.6296	23.7954	24.6014	23.7249	23.9315			0.694	-1.56475	0.5406	-0.253277
THRAP3	Q9Y2W1	Thyroid hormone receptor-associated protein 3	25.496	25.8304	25.8438	25.878	24.3592	24.5702	24.3697	24.6071	24.1402	24.534	24.4655	23.9574			4.01528	1.48775	0.640694	0.202284
TRA2B	P62995;P62995-3;H7BXF3;H7C2L4	Transformer-2 protein homolog beta	25.4054	25.7398	25.8615	25.5414	24.0948	24.3675	24.5703	25.1034	24.7328	23.6539	24.9117	24.4212			2.18755	1.20712	0.10995	0.104097
YBX3	P16989;P16989-2;P16989-3;H0YG22	Y-box-binding protein 3	26.2913	26.453	26.0446	26.9049	24.992	25.6258	24.9683	25.1047	26.2394	26.3185	26.381	25.7512			0.496084	0.250911	2.50169	-0.99983
HADHA	P40939;B4DYP2;H0YFD6	Trifunctional enzyme subunit alpha, mitochondrial;Long-chain enoyl-CoA hydratase;Long chain 3-hydroxyacyl-CoA dehydrogenase	26.5263	26.3562	26.3577	26.5545	24.6884	24.6884	24.3841	24.4341	25.674	26.02	26.0426	25.516			2.39614	0.635547	3.7634	-1.26438
LMNA	P02545;P02545-2;Q6UYC3;P02545-3;D6RAQ3;P02545-4;Q5TCI8;H0YAB0	Prelamin-A/C;Lamin-A/C	26.7852	26.9262	26.3086	26.6717	24.7651	24.9946	24.9027	24.7909	26.2409	26.0666	26.0094	25.8366			2.17808	0.634561	4.6712	-1.17506
SKP1	P63208;E7ERH2;F8W8N3;P63208-2;E5RJR5;E5RGM3	S-phase kinase-associated protein 1	25.5667	26.1237	25.8646	26.0761	24.9762	24.5166	25.5468	25.9121	25.3533	25.4586	25.5646	25.3938			1.86333	0.465179	0.271201	-0.204637
FARSA	Q9Y285;K7ER00;B4E363;K7ER16;K7EPH2;K7EK06;K7ERS0;REV__Q96P70	Phenylalanine--tRNA ligase alpha subunit	25.898	26.3702	25.6727	25.489	24.7166	24.7561	24.7058	24.7065	25.2209	25.7097	25.5871	25.2492			0.93728	0.415759	2.96767	-0.720479
SNRPC	P09234;Q5TAL2	U1 small nuclear ribonucleoprotein C	25.8684	25.8668	25.5132	25.9338	25.2584	25.2192	24.8519	24.9651	25.1961	25.1448	25.2306	25.5664			2.03897	0.511065	0.755979	-0.2108
HDAC1	Q13547;Q5TEE2;F5GXM1	Histone deacetylase 1	25.6345	24.9073	26.0479	26.0728	24.7238	25.1039	25.0242	24.7698	25.6201	25.9087	25.4929	25.5011			0.04204	0.034914	2.77072	-0.725301
NME2;NME1-NME2	P22392-2;Q32Q12;J3KPD9;P22392;F6XY72;O60361	Nucleoside diphosphate kinase B;Nucleoside diphosphate kinase	25.3855	26.3069	25.7753	25.5796	25.3266	25.0827	24.9766	25.019	24.5721	25.3597	25.2867	25.3319			1.20078	0.624251	0.0630954	-0.0363741
MRPS22	P82650;G5E9W7;G5E9V5;H7C5H3;H7C5L9;H7C5F2;Q9H3I1	28S ribosomal protein S22, mitochondrial	25.9512	26.0056	25.8943	25.9436	24.6611	24.7938	25.1975	24.9599	25.231	25.4974	25.5936	25.165			2.80492	0.576952	1.63358	-0.468622
DECR2	Q9NUI1;Q4VXZ8;Q9NUI1-3;Q9NUI1-2;G8JLH8;G3V0I9;H7C078	Peroxisomal 2,4-dienoyl-CoA reductase	25.8514	26.3285	25.6122	25.2591	25.4123	25.633	24.8842	24.8043	25.4506	26.2579	25.9044	25.4817			0.0123683	-0.0108294	1.10712	-0.590209
ZNF593	O00488;A9J4F5	Zinc finger protein 593	25.239	26.0884	25.4665	26.1836	25.1946	25.3228	25.1492	25.0471	26.1965	26.352	26.2886	25.6258			0.618631	-0.37137	2.74888	-0.937292
PRRC2C	Q9Y520-4;E7EPN9;Q9Y520;Q9Y520-5;Q9Y520-7;Q9Y520-6;Q9Y520-3;Q9Y520-2;H7C5N8	Protein PRRC2C	25.7115	25.714	25.8263	26.1493	25.0505	25.1579	25.1988	25.2448	25.6149	25.9128	25.9331	25.5203			0.299745	0.104991	2.68752	-0.582275
GSR	P00390;P00390-5;P00390-4;P00390-2;P00390-3;E5RI06;H0YBD4;H0YC68	Glutathione reductase, mitochondrial	25.8317	27.0541	26.1238	25.7032	25.1443	24.9838	25.1603	25.051	25.1038	25.9015	25.4451	25.4233			1.06415	0.709793	1.19422	-0.383605
DNAJC10	Q8IXB1;Q8IXB1-2;E7EP04;Q3B7W8;H7C1G0	DnaJ homolog subfamily C member 10	26.1589	27.2224	26.178	26.2406	24.5121	24.8382	24.7126	24.7913	24.9902	25.8135	25.5609	25.2471			1.80045	1.04705	1.92288	-0.68941
CTPS1	P17812;B4DR64;B7Z9C4	CTP synthase 1	26.2787	27.072	26.4876	26.5043	24.3763	24.957	24.1954	24.4806	24.9815	25.8427	25.4838	25.1883			2.51895	1.21158	1.90039	-0.871747
DUT	P33316;P33316-2;H0YNW5;H0YKC5;H0YMM5;H0YNJ9;H0YKI0;H0Y477;H0YMP1	Deoxyuridine 5-triphosphate nucleotidohydrolase, mitochondrial	26.3875	26.7293	26.2145	25.828	24.4253	24.7107	24.8079	24.9295	25.0417	25.894	25.3424	25.5955			1.70211	0.821432	1.92148	-0.75002
PDCD4	Q53EL6;Q53EL6-2;Q5VZS7;Q9UBN4;Q9UL62;Q9UBN4-6;Q9UBN4-4;Q9UBN4-3;Q9UBN4-2;Q9UBN4-5	Programmed cell death protein 4	26.1583	26.0865	26.5057	26.8988	24.9347	24.4851	25.0688	24.783	25.1006	25.2703	25.6983	25.0508			2.51014	1.13236	1.26778	-0.462073
RQCD1	Q92600;B7Z1E5;B5MDQ4;F8WBZ6;H7C0W0	Cell differentiation protein RCD1 homolog	25.1398	25.1524	25.457	25.4813	25.0011	25.5817	24.835	24.7086	25.5469	25.5628	25.9534	25.0504			0.48445	-0.220767	0.949118	-0.496768
TEX10	Q9NXF1;Q9NXF1-2;B7Z9D5	Testis-expressed sequence 10 protein	25.4704	25.2724	25.5586	25.593	24.8294	25.2902	24.9283	24.9157	25.3516	25.5415	25.636	25.2203			0.114158	0.0362511	1.74387	-0.446467
TPM3	P06753-3;Q5VU72;P06753-2;Q5VU66;Q5VU58;D6R904;Q5VU59;Q5VU61;P09493;P06753;P09493-3;P09493-2;H0YL80;H0YKX5;H0YNC7;P09493-5;F5H7S3;H7BYY1;H0YK48;H0YL52;B7Z596;P09493-7;P09493-6;P09493-4;D9YZV8;D9YZV3;D9YZV2;J3KN67;Q6ZN40;P07951;P67936-2;P07951-2;D6RFM2;K7EP68;H0YKP3;K7ERG3;K7ENT6;P07951-3;Q5TCU3;Q5TCU8;A6NL28-2;A6NL28;H0YK20;H0YL42;Q5VU63	Tropomyosin alpha-3 chain	24.8796	25.325	24.8424	25.5681	24.2201	24.1386	24.2009	23.985	25.1611	25.2691	25.2147	25.4961			0.28644	-0.131499	4.82274	-1.1491
RIOK1	Q9BRS2;E9PFQ8	Serine/threonine-protein kinase RIO1	25.2124	25.2713	25.5805	25.5055	23.7629	23.8451	24.0327	24.1342	25.251	25.5304	25.5738	25.1769			0.0240939	0.00940847	4.47887	-1.4393
PRMT5	O14744;O14744-2;G3V5W5;G3V580;B4DX49;G3V5L5;A8MTP3;G3V2L6;C9JSX3;H0YJX6;B4DV00;G3V2X6;H0YJ77;G3V507;G3V2F5;G3V5T6	Protein arginine N-methyltransferase 5;Protein arginine N-methyltransferase 5, N-terminally processed	25.4085	25.2909	25.2695	25.4124	23.867	24.307	24.3842	24.4826	25.3484	25.3912	25.7065	24.8969			0.0190167	0.00957108	2.61106	-1.07553
FARSB	Q9NSD9;F5H6Y1	Phenylalanine--tRNA ligase beta subunit	25.3542	25.9688	25.4572	24.9115	24.5438	24.4608	24.2815	24.5574	24.3032	25.0294	24.8185	24.9554			1.25974	0.646302	0.912564	-0.315733
SERPINH1	P50454;E9PKH2;E9PR70;E9PPV6;E9PJH8;E9PIG2;E9PRS3;E9PNX1;E9PK86;E9PMI5;H0YEP8;E9PLA6;E9PQ34	Serpin H1	25.6879	25.9688	25.6264	25.5867	25.0073	24.8808	24.5388	24.6972	25.0469	25.4007	25.157	24.7072			2.05192	0.639498	0.840712	-0.296926
BAZ1B	Q9UIG0;Q9UIG0-2	Tyrosine-protein kinase BAZ1B	25.3097	25.2916	25.3678	25.5479	24.833	24.8101	25.1154	24.8043	25.2063	25.2607	25.2503	25.1902			1.33261	0.152362	2.3231	-0.336168
TRIM26	Q12899;A2AE48;A2AE51;A2AE50;Q5SPU2	Tripartite motif-containing protein 26	25.8226	25.7054	25.7157	25.4979	24.782	24.7332	24.8791	24.6846	25.4563	25.5192	25.6224	24.9857			0.944265	0.289524	2.27462	-0.626172
PELP1	Q8IZL8;C9JFV4;Q8IZL8-2;F8WDZ1;I3L3A8;E7EV54;I3L4M7;I3L445;I3L1P4;I3L4I3;I3L4P1	Proline-, glutamic acid- and leucine-rich protein 1	25.0401	25.6747	25.5985	25.43	24.9053	24.865	24.7297	24.5985	25.0228	25.1755	25.2685	24.6477			1.0762	0.407161	0.827051	-0.25401
CFL1	P23528;E9PP50;E9PS23;G3V1A4;E9PK25;E9PLJ3;E9PQB7;Q9Y281;G3V5P4	Cofilin-1	25.3632	26.1411	25.3591	26.1142	24.3514	24.7931	24.2488	24.4218	24.8483	25.6613	25.6495	25.0774			0.700194	0.435295	1.94838	-0.855329
CNN2	Q99439;B4DDF4;B4DUT8;Q99439-2;K7ES69;H3BTZ5;H3BVI6;Q15417;H3BQR6;H3BQH0;F8WA86	Calponin-2	25.5398	26.2397	25.4778	25.5801	24.3332	24.491	24.6076	24.762	24.8332	25.5306	24.9546	24.8075			1.48244	0.677914	1.34004	-0.483027
PRDX4	Q13162;H7C3T4;A6NG45	Peroxiredoxin-4	25.8182	26.3552	25.441	25.4993	24.2191	24.6946	24.3149	24.3518	25.2149	26.1888	24.9994	23.8062			0.654657	0.726066	0.62547	-0.657232
SERPINB6	P35237;H0Y3G3;C9JTJ8;C9JVA8	Serpin B6	24.6161	25.8617	25.1587	25.6086	23.4593	23.5499	23.5535	23.7922	23.8285	24.7727	24.3492	24.2037			1.64417	1.02277	1.82203	-0.699792
OPA1	O60313;O60313-2;E5KLJ6;E5KLJ5;E5KLK1;E5KLJ9;H7C141;C9JY58;H7C321;H7C3G2;C9JMB8	Dynamin-like 120 kDa protein, mitochondrial;Dynamin-like 120 kDa protein, form S1	24.8059	25.7434	24.4774	24.6683	23.2727	23.743	22.9748	23.4089	23.9991	24.6732	24.3527	23.7735			1.09747	0.724133	1.80954	-0.849809
COPE	O14579;M0QXB4;O14579-3;O14579-2;M0R061	Coatomer subunit epsilon	24.6382	24.4723	24.9137	25.4457	23.4468	23.7802	23.9073	24.3069	25.28	24.798	25.0423	24.9838			0.279588	-0.158563	2.90921	-1.16572
HADHB	P55084;B4E2W0;B5MD38;F5GZQ3;C9JEY0;C9JE81;C9K0M0	Trifunctional enzyme subunit beta, mitochondrial;3-ketoacyl-CoA thiolase	25.5844	25.4516	25.1794	25.5654	24.0669	23.7738	23.4741	23.4768	24.9332	25.449	25.1688	24.6586			1.05865	0.392815	3.07418	-1.35446
LAS1L	Q9Y4W2;Q9Y4W2-2;Q9Y4W2-3;Q9Y4W2-4	Ribosomal biogenesis protein LAS1L	24.9663	24.8867	25.2259	25.3517	23.9902	24.0088	24.0395	23.9101	24.6113	24.6911	24.8105	24.1199			1.58688	0.549424	1.9978	-0.571087
CHD1	O14646;O14646-2;H0Y8V4;O14647-3;B7Z3I4;H3BTW3	Chromodomain-helicase-DNA-binding protein 1	25.4436	25.0227	25.2084	25.3575	23.1706	23.9392	23.5562	23.3743	24.4451	24.7271	24.9743	24.5258			2.11672	0.589983	2.9183	-1.15797
PSME1	Q06323;H0YNE3;A6NJG9;H0YLU2;H0YKK6	Proteasome activator complex subunit 1	25.4129	26.1532	25.7031	25.7499	23.8538	24.1416	23.8307	24.0574	24.3386	24.9575	24.736	24.352			2.77533	1.15879	1.98637	-0.625099
UTP3	Q9NQZ2	Something about silencing protein 10	24.754	24.0805	25.0159	25.5091	24.1772	24.6486	25.0329	24.4105	24.1229	25.1815	20.7241	24.3519			0.566504	1.24481	0.433328	0.972207
BCLAF1	Q9NYF8;Q9NYF8-3;E9PK91;Q9NYF8-2;E9PK09;E9PQN2;E9PKI6;Q9NYF8-4;E9PJA7;H0YF00;H0YF63;B0AZU3;H0YF14	Bcl-2-associated transcription factor 1	25.7469	26.1121	25.5656	25.7443	24.5981	24.4456	24.571	24.9179	24.8102	24.5716	21.6874	24.4984			1.35865	1.90035	0.446155	0.741248
EXOSC9	Q06265;Q06265-3;Q06265-4;D6RIY6;Q06265-2;H0Y9L5;D6R905	Exosome complex component RRP45	24.8845	24.8674	24.9421	25.6388	24.8999	25.0603	25.1186	25.0911	25.3677	25.6332	23.3595	24.5773			0.264091	0.348807	0.244276	0.308071
EIF1AX;EIF1AY	P47813;O14602;A6NJH9	Eukaryotic translation initiation factor 1A, X-chromosomal;Eukaryotic translation initiation factor 1A, Y-chromosomal	25.1819	24.8218	25.4973	25.103	23.3242	23.8756	26.3343	23.3737	24.4171	24.8224	24.1444	24.9137			1.35656	0.576635	0.184821	-0.347433
IMMT	Q16891;Q16891-2;B9A067;Q16891-3;H7C463;C9J406;D6RAW4	Mitochondrial inner membrane protein	24.8079	24.3309	24.3648	24.242	23.6509	22.8509	24.8455	23.6959	23.7296	24.5373	23.6033	25.8089			0.0106814	0.0165925	0.454169	-0.65898
HMGA1	P17096;P17096-2;P17096-3;H7BYM6	High mobility group protein HMG-I/HMG-Y	24.6402	24.6042	23.0938	24.4245	22.999	23.7723	24.4309	23.6171	25.0573	24.8801	25.666	24.3815			0.898107	-0.805554	1.76405	-1.29138
PRPF38B	Q5VTL8;Q5VTL8-2	Pre-mRNA-splicing factor 38B	23.8954	24.2014	24.5694	24.4252	25.2721	25.5378	25.5151	25.215	24.0315	24.6969	24.5541	23.8624			0.0182089	-0.0133615	2.63424	1.09876
EIF2S2	P20042	Eukaryotic translation initiation factor 2 subunit 2	24.0469	24.2744	24.6815	24.1424	24.574	24.9883	24.3569	24.4868	23.8675	25.0403	24.4535	23.6296			0.0387184	0.0385795	0.464078	0.353776
ZNF346	B7Z367;Q9UL40;D6RJ07;B7Z4J8;Q9UL40-2;B7Z4N4;B7Z6B6;B7Z6Q2	Zinc finger protein 346	23.6034	24.2636	24.2556	24.5139	24.5538	24.2527	25.0145	24.9109	23.6645	24.6315	24.1887	24.7085			0.174912	-0.139195	0.61524	0.384652
MAK16	Q9BXY0;H0YBV6	Protein MAK16 homolog	24.3497	23.8284	24.0717	24.2002	25.2853	24.7388	25.0192	25.1135	24.1099	23.5999	24.062	24.0717			0.409002	0.151605	3.19474	1.07831
MAP7	Q14244;F5H1E2;E9PCP3;Q14244-5;Q14244-3	Ensconsin	24.2086	24.0649	23.8713	24.7347	25.0837	24.9377	24.96	25.1028	24.1701	23.6849	24.2131	24.1371			0.321587	0.168562	3.5216	0.969783
EIF5B	O60841	Eukaryotic translation initiation factor 5B	23.7132	22.6618	23.4305	23.4865	24.3422	24.3876	24.8958	24.8324	24.4801	24.5299	24.6155	24.2019			2.44035	-1.13384	0.408331	0.157631
MRPL23	Q16540;A6NJD9;A8MVT4;A8MYK1;H7C2P7	39S ribosomal protein L23, mitochondrial	23.9789	23.7603	23.4284	23.5194	24.5815	24.2025	25.2493	24.9986	23.9022	23.8788	24.4916	23.9982			1.08606	-0.395917	1.35562	0.690323
NOL10	Q9BSC4;Q9BSC4-2;Q9BSC4-4;F5H6G7;Q9BSC4-3;H7C1Z3	Nucleolar protein 10	23.7004	23.3424	23.4942	23.5236	24.8697	25.0245	24.6175	24.5547	24.4459	24.5154	24.7458	24.422			4.17832	-1.01712	0.897331	0.234355
RPP25	Q9BUL9	Ribonuclease P protein subunit p25	24.3946	24.5345	23.949	23.583	24.9753	24.5663	24.8088	24.7512	24.3152	24.4408	24.5516	24.5474			0.76764	-0.348495	1.66562	0.311664
MRPL11	Q9Y3B7;Q9Y3B7-3;Q9Y3B7-2;H0YCD5;E9PQB6	39S ribosomal protein L11, mitochondrial	24.1445	23.8648	23.8265	24.0288	24.7292	24.6759	24.7896	24.8703	24.7774	24.5538	24.7046	24.6423			3.69479	-0.703399	0.752483	0.0966988
PRPF31	Q8WWY3;E7EVX8;E7ESA8;Q8WWY3-2;E7EU94;E7ESX0;E7EN72;Q8WWY3-3	U4/U6 small nuclear ribonucleoprotein Prp31	23.948	23.8998	23.9812	23.7769	24.9739	24.7735	25.0365	24.8346	24.4785	24.1509	24.4942	24.4992			2.71575	-0.504264	2.51106	0.498905
DDX28	Q9NUL7	Probable ATP-dependent RNA helicase DDX28	23.8364	23.7095	23.386	23.7659	25.3753	24.9825	25.0597	25.1976	24.4624	24.6284	24.4842	24.47			3.63519	-0.836799	3.29848	0.642541
LARS	Q9P2J5;F5H698;B4DER1;B4DJ10	Leucine--tRNA ligase, cytoplasmic	23.22	23.6856	23.5535	23.1149	25.1364	25.6078	25.4216	25.3711	24.3198	24.481	24.4781	24.3617			3.44212	-1.01667	4.04415	0.974065
MRM1	Q6IN84;Q6IN84-2;K7EJT9	rRNA methyltransferase 1, mitochondrial	24.3795	24.3163	24.7751	24.6667	24.9755	24.7051	25.2218	25.0829	24.4366	25.2577	24.1061	24.2015			0.0415199	0.0339484	0.882355	0.495858
FAM207A	Q9NSI2;Q9NSI2-2;C9JJU7	Protein FAM207A	24.6656	24.1614	24.3553	24.3324	24.7639	24.3593	24.6459	24.6753	25.0345	24.8396	25.0953	24.6542			1.96301	-0.527252	1.16454	-0.294845
EIF4E2	O60573;C9JEL3;B9A044;B8ZZJ9;B8ZZ50;B8ZZL3;B4E1E4;B9A023	Eukaryotic translation initiation factor 4E type 2	24.0767	24.0326	23.9739	24.2864	24.9863	24.3955	25.0405	24.8199	24.9771	25.1773	25.1426	25.0545			4.73449	-0.995521	0.922214	-0.277334
NOP14	P78316;E9PFK5;P78316-2	Nucleolar protein 14	24.1316	24.2181	24.1189	24.7578	24.7532	24.7183	24.8975	24.8519	24.9068	24.7443	24.761	24.3749			1.06911	-0.390187	0.393927	0.108466
TFAP2A	P05549;P05549-5;Q5TAV5;Q96SH1;H7C5E5;C1K3N0;P05549-2;Q92754;Q92481;Q6VUC0;C9JXZ2;B4DWK3;Q92481-2;C9J6N8;H7C4N4	Transcription factor AP-2-alpha	23.7784	23.9578	24.0352	24.2221	24.8651	24.7334	25.2679	24.9146	25.1045	25.0646	24.5161	24.5725			2.38411	-0.816061	0.280021	0.130807
SRBD1	Q8N5C6;B7Z6X7;Q8N5C6-2;REV__B3KY21;REV__O14745	S1 RNA-binding domain-containing protein 1	24.217	23.9523	23.8686	24.1239	24.6297	24.5254	24.7431	24.5426	24.4686	24.5558	24.491	24.0684			1.39679	-0.355498	0.892128	0.214224
ADARB2	Q9NS39;Q5VW43;Q5VW42	Double-stranded RNA-specific editase B2	24.2773	24.321	24.0137	23.9582	24.6041	24.9881	24.8673	24.8475	24.0917	24.5713	24.4111	24.233			0.632653	-0.184225	2.04332	0.499982
BYSL	Q13895;H7BY94;F8WBL2	Bystin	24.3277	23.9992	24.2414	24.3659	24.3714	24.6909	24.9963	24.7749	24.2589	24.4994	24.6159	24.0784			0.388331	-0.129581	1.00482	0.345191
AP2S1	P53680;P53680-2;M0R0N4;M0QYZ2;M0R1S0;M0QZ21	AP-2 complex subunit sigma	23.9119	23.6847	24.2773	23.9607	24.5242	24.4463	24.7052	24.5818	24.5356	24.8083	25.0876	24.5558			2.35433	-0.788149	0.616851	-0.182434
QARS	P47897;B4DWJ2;C9J165;B7Z840;C9JSG9;H7C0R3;F2Z2V6	Glutamine--tRNA ligase	23.8839	24.4724	24.3104	24.1077	24.8257	25.1574	24.921	25.0332	24.796	24.9383	24.9386	24.4054			1.73881	-0.575931	0.724198	0.214781
ELAVL1	Q15717;B4DVB8;M0QZR9;M0R055;Q12926;P26378;B1AM48;Q12926-2;P26378-4;P26378-2;P26378-5;B1APY9;P26378-3;B1APY8;B1AM49	ELAV-like protein 1	23.8744	24.1032	24.3898	23.9111	25.0385	25.1947	24.8504	24.5656	24.7242	24.7388	24.9121	24.7871			2.9183	-0.720891	0.372821	0.121742
FMR1	Q06787-8;G8JL90	Fragile X mental retardation protein 1	23.8143	23.55	23.7931	23.9676	25.3644	25.3618	24.8434	25.0491	24.6793	24.9682	24.9602	24.2851			2.6799	-0.941942	1.09631	0.431493
C3orf17	Q6NW34;A8MVI8;Q6NW34-2;E9PFF8	Uncharacterized protein C3orf17	23.7057	23.4554	23.7887	24.3393	25.1513	25.1388	24.6023	24.7944	24.7754	24.9657	24.9251	25.0188			2.89111	-1.09893	0.00105159	0.00045681
DNAJA1	P31689;B7Z5C0	DnaJ homolog subfamily A member 1	25.091	25.4677	23.4127	25.3467	24.3647	23.6825	24.407	24.6679	24.4448	25.216	25.3159	24.2083			0.0204615	0.0332537	0.726066	-0.515762
MRPS7	J3QQS1;Q9Y2R9;J3QLS3;J3KSI8;J3QKW2	28S ribosomal protein S7, mitochondrial	24.559	24.9327	25.0469	24.7124	25.37	24.3687	24.5959	25.062	24.4664	24.6703	24.5938	25.4649			0.0187708	0.0138817	0.0554542	0.0502582
MRPS26	Q9BYN8	28S ribosomal protein S26, mitochondrial	25.3961	25.2268	24.914	24.5834	24.6335	24.2256	24.1545	24.568	24.7817	25.0091	24.3936	24.5841			0.745098	0.337961	0.830797	-0.296706
CBX8	Q9HC52;C9J6K3;C9JM54	Chromobox protein homolog 8	25.0543	25.2556	25.1228	24.7303	24.4589	24.5954	24.8413	24.5978	25.4162	25.6977	25.9246	25.3174			1.67027	-0.548227	3.04086	-0.965635
SLTM	Q9NWH9;H7C3F4;A8K5V8;H7BXE3;H0YL55;H0YLW7;H0YMW8;H0YMM0;H0YNF3;H0YMR6;H0YLE6;H0YKH2;H0YKU6	SAFB-like transcription modulator	25.0609	25.3217	25.329	25.4543	24.3168	24.9209	24.4914	24.9729	25.038	25.2546	24.8331	24.8411			1.22342	0.299798	0.835546	-0.31619
PRRC2A	P48634;P48634-2;P48634-3;P48634-4	Protein PRRC2A	24.9877	25.0516	25.3175	25.6455	24.7248	24.77	24.7076	24.7322	25.0114	25.1846	25.4512	24.8792			0.249893	0.118961	1.73249	-0.397965
KRT7	P08729;F8VZY5;Q14CN4;Q14CN4-3;Q14CN4-2;B4DXK4	Keratin, type II cytoskeletal 7	25.1081	24.7461	25.2406	24.9105	24.7436	23.9893	24.1741	24.3855	25.1001	25.0367	25.165	24.7964			0.0607897	-0.0232191	2.08837	-0.701463
RUVBL2	Q9Y230;B3KQ59;M0R0Y3;M0QXI6;M0R0Z0;M0QXZ7	RuvB-like 2	24.597	25.1335	25.0002	25.3497	24.9408	25.0495	24.7627	24.8567	24.9156	24.9843	24.8354	24.918			0.273812	0.10681	0.0561453	-0.0108624
C9orf114	Q5T280	Uncharacterized protein C9orf114	24.8653	24.8218	24.7358	24.8331	25.0524	25.0622	24.8582	25.0612	25.0948	25.0068	25.3837	24.4884			0.422123	-0.179395	0.0267225	0.0150819
C12orf43	Q96C57;E7ENF1;F5H7W8;H0YGK4;F6TFQ5;F5H3K2;G5EA44;F5H8B7;H0YF83	Uncharacterized protein C12orf43	25.049	24.7355	24.4211	24.7058	25.0208	24.9115	24.6636	24.7194	25.4295	24.8983	24.67	24.8004			0.478163	-0.221714	0.266941	-0.120743
MLTK	Q9NYL2;Q9NYL2-2;Q9NYL2-3;C9J3F7;B4DQ47	Mitogen-activated protein kinase kinase kinase MLT	24.7153	24.3722	24.8129	24.8594	24.8106	24.7318	24.5749	24.4614	25.0044	25.204	25.2884	24.9044			1.56707	-0.410356	2.07712	-0.455633
SREK1	Q8WXA9-2;Q8WXA9;E5RFV3	Splicing regulatory glutamine/lysine-rich protein 1	24.4746	24.8334	24.8062	25.4341	24.5832	24.5406	24.4535	24.5371	24.81	25.0369	24.723	24.674			0.13323	0.0761085	1.80022	-0.282393
NOL9	Q5SY16	Polynucleotide 5-hydroxyl-kinase NOL9	24.7566	24.8652	25.0128	25.2655	24.7372	24.6253	24.8555	24.8378	25.092	24.7092	24.9613	24.7087			0.310032	0.107235	0.421766	-0.10382
RRBP1	Q9P2E9;Q9P2E9-2;Q9P2E9-3;F8W7S5;A2A2S5;B8ZZA5	Ribosome-binding protein 1	24.3488	24.5894	24.6914	24.8555	24.5095	24.5593	24.7497	24.6402	24.7414	25.0724	25.2585	24.7748			1.08751	-0.340486	1.38029	-0.347081
DHX37	Q8IY37;F5H3Y4	Probable ATP-dependent RNA helicase DHX37	24.5064	24.4758	24.5041	24.7069	24.4885	24.5822	24.9005	24.7028	24.9156	24.8734	25.1176	24.5979			1.4737	-0.327834	0.730207	-0.2076
CHD3	Q12873;Q12873-2;E9PG89;H7C2H0	Chromodomain-helicase-DNA-binding protein 3	24.5207	24.3708	24.3284	24.5225	24.6474	24.5616	24.6062	24.7073	24.8411	24.863	25.0503	24.7602			2.85226	-0.443049	1.94896	-0.248001
MRPS27	Q92552;G5EA06;B4DRT2;D6RH20;D6RJC7;E5RJ73	28S ribosomal protein S27, mitochondrial	24.8138	24.9027	24.2272	24.6771	24.6039	24.5006	24.409	24.8777	24.6941	24.7289	24.8201	24.3074			0.0322361	0.0175967	0.0956839	-0.0397944
MAP4	E7EVA0;P27816;P27816-6;P27816-2;E9PGM5;P27816-4;P27816-5;B9ZVR1;H0Y2V1;H7C4C5;F8W9U4;B5MEG9;B4DSQ1;H7C456;P27816-7	Microtubule-associated protein;Microtubule-associated protein 4	24.739	25.1743	24.8617	24.8397	24.789	24.9968	24.5743	24.6498	25.0988	25.3899	25.5169	25.1608			1.53992	-0.387897	2.1473	-0.539108
POLR2H	P52434;C9J413;C9JLU1;C9JUA8;C9JBJ6;C9JCU7	DNA-directed RNA polymerases I, II, and III subunit RPABC3	24.5829	24.8517	25.0112	25.1071	24.6179	25.1883	24.8506	24.6537	25.4824	25.6011	25.5317	25.126			1.89512	-0.547128	1.95112	-0.607702
CDK9	P50750;P50750-2;Q9NRP7;Q8WU08;C9J1B8;Q8WU08-2;C9JV82;C9JDA4;Q8WU08-3;B7Z9H7;Q9NRP7-2;A8MU99	Cyclin-dependent kinase 9	24.6717	24.7541	25.0972	25.1742	24.8609	25.2817	24.684	24.7657	25.417	25.6417	25.8791	24.885			1.13052	-0.531441	1.16987	-0.557629
GNL3L	Q9NVN8	Guanine nucleotide-binding protein-like 3-like protein	24.2803	24.1632	24.3443	24.3811	24.7858	25.0259	24.8593	24.6669	25.1808	25.5104	25.5621	24.9977			3.41893	-1.02052	1.67538	-0.478283
SRRM1	A9Z1X7;E9PCT1;Q8IYB3;Q8IYB3-2;M0R088;M0R1E7;M0QXG5;B4DED5	Serine/arginine repetitive matrix protein 1	24.6822	24.366	24.7886	24.5222	24.7472	25.0612	24.7619	25.1009	25.3323	25.515	25.6579	24.9081			2.18682	-0.763565	1.22229	-0.435524
COPA	P53621;P53621-2	Coatomer subunit alpha;Xenin;Proxenin	24.804	24.3592	24.612	24.8534	24.2361	24.5898	24.247	24.2988	24.8829	25.1452	25.0001	24.6928			0.945907	-0.273108	2.44601	-0.587345
TUFM	P49411;H3BNU3	Elongation factor Tu, mitochondrial	24.3157	24.9689	24.4527	24.9509	24.1007	25.1074	23.9504	24.1011	24.8562	25.2242	25.3672	24.8183			0.927312	-0.394438	1.33976	-0.751559
WDR12	Q9GZL7	Ribosome biogenesis protein WDR12	25.428	24.8883	25.0522	25.4656	24.1813	24.4173	24.7526	24.4778	24.8196	24.9253	24.7698	24.8059			1.38946	0.378418	1.65034	-0.372908
WDR77	Q9BQA1;B4DP38;H0Y711	Methylosome protein 50	24.9943	25.1175	24.9402	25.558	23.9679	24.0613	24.189	24.0093	24.6594	24.8546	24.5254	24.2887			1.67773	0.570483	2.19533	-0.525161
MRPL22	Q9NWU5;E7ESL0;J3KQY1;Q9NWU5-2;Q9NWU5-3	39S ribosomal protein L22, mitochondrial	24.8042	24.6566	25.0318	25.7572	24.4353	24.5468	24.8842	24.5811	24.6968	25.0649	24.693	24.1903			0.631255	0.401176	0.0881503	-0.0494242
EXOSC7	Q15024	Exosome complex component RRP42	23.7188	24.4113	25.2597	24.8736	24.6139	24.2295	24.4101	24.284	24.8727	24.5613	24.6501	24.4898			0.0820803	-0.0776253	1.13887	-0.259082
ESF1	Q9H501	ESF1 homolog	24.0365	24.056	24.3927	24.774	24.2958	24.6057	24.0648	24.3554	24.7687	24.8208	24.6874	24.3545			0.84909	-0.343029	1.12078	-0.327458
RBM26	Q5T8P6-2;Q5T8P6;Q5T8P6-3;Q5T8P6-5;Q5T8P6-4;Q5T8P6-6;E2PSN0	RNA-binding protein 26	24.1747	24.0924	24.6864	24.6019	23.7953	24.5397	24.6485	24.5644	24.3857	24.4594	24.5537	24.14			0.00798464	0.00413227	0.00343663	0.00223875
PEG10	Q86TG7;Q86TG7-2	Retrotransposon-derived protein PEG10	24.089	23.8704	24.5857	24.5562	24.4477	24.6372	24.3505	24.4509	24.408	24.8276	25.0113	24.024			0.467321	-0.292402	0.161772	-0.0961604
DDX10	Q13206;E9PIF2	Probable ATP-dependent RNA helicase DDX10	24.3378	24.0049	24.5431	24.9955	24.6106	24.5426	24.0015	24.424	24.2201	24.3574	24.2485	24.0188			0.550835	0.259142	0.556281	0.183519
RBM27	Q9P2N5	RNA-binding protein 27	24.4917	24.655	24.8074	24.8632	24.275	24.68	24.3452	24.5034	24.6097	24.8026	25.098	24.4612			0.086963	-0.0385442	0.899778	-0.291998
DNAJC21	Q5F1R6;Q5F1R6-3;Q5F1R6-2	DnaJ homolog subfamily C member 21	24.4898	24.6564	24.589	25.103	24.0828	24.1319	24.4535	24.3224	24.7198	24.7422	24.7617	24.5661			0.0290471	0.0120773	2.45437	-0.449831
SF3B2	Q13435;E9PPJ0;E9PJT3;E9PJ04;H0YCG1;H0YDT7;H0YEX5;E9PIL8	Splicing factor 3B subunit 2	24.5619	24.7025	24.4935	24.9338	24.2878	24.4785	24.1883	24.3341	24.5465	24.6469	24.5567	24.1797			0.641771	0.190481	0.639831	-0.160264
UPF3B	Q9BZI7;Q9BZI7-2	Regulator of nonsense transcripts 3B	24.2957	24.5057	24.6823	24.5628	24.4995	24.5287	24.3678	24.5141	24.3531	24.84	24.6853	24.4518			0.205465	-0.0709128	0.395425	-0.105017
IQGAP1	P46940;H0YLE8;Q86VI3;F2Z2E2;Q13576;E9PDT6;Q13576-2;J3KR91;F5H7S7;E7EWC2	Ras GTPase-activating-like protein IQGAP1	24.3935	24.5796	24.4278	24.5924	24.6465	24.716	24.4773	24.5485	24.5774	24.8044	24.7757	24.7366			1.6906	-0.225182	0.872091	-0.126473
MYO1E	Q12965;H0YNQ8;O00160;H0YN00;H0YLJ4;H0YLE5	Unconventional myosin-Ie	24.3059	23.8998	24.0703	24.6662	24.3768	24.189	24.4013	24.1464	24.9006	24.9908	25.1752	24.8382			2.18794	-0.740663	3.41847	-0.697852
TIMM13	Q9Y5L4;K7EIT2	Mitochondrial import inner membrane translocase subunit Tim13	24.4553	24.1547	23.6753	24.43	24.3984	24.0611	24.2973	24.0082	24.865	24.8278	24.7962	25.077			2.00307	-0.712632	3.09213	-0.700215
CORO1C	Q9ULV4;B4E3S0;A7MAP0;A7MAP1;F8VV53;H0YHL7;F8W1H8;F8VUX3;F8VSA4;F8VRE9;F8VTT6;F8VVB7;F5H390;E7EW44	Coronin-1C;Coronin	24.2313	23.6287	24.2261	24.2279	24.131	23.9225	24.4078	23.8819	24.7851	24.696	24.871	24.6166			2.22353	-0.663683	2.59221	-0.656379
UTP11L	Q9Y3A2;B4DJC6	Probable U3 small nucleolar RNA-associated protein 11	24.1238	24.1772	23.4674	24.8292	25.2375	24.7533	24.5835	24.9787	24.5836	22.9977	23.9497	24.8264			0.0422495	0.0599861	0.943291	0.798862
GCLM	P48507	Glutamate--cysteine ligase regulatory subunit	22.9891	24.3231	23.5115	23.6001	24.3246	24.1257	23.1703	22.8009	23.7652	23.8212	24.7854	23.826			0.562393	-0.443518	0.450704	-0.444096
PDCD6	O75340;O75340-2;H0Y9N1	Programmed cell death protein 6	23.7106	24.3853	25.0642	22.5586	24.1182	24.7764	23.5099	23.3933	24.1508	24.2971	24.9054	24.7711			0.484881	-0.601408	0.786232	-0.581678
CD3EAP	O15446;O15446-2	DNA-directed RNA polymerase I subunit RPA34	24.0805	23.8994	23.9664	24.4328	24.3589	22.3875	24.469	24.5361	24.0747	24.4938	23.8636	23.709			0.105666	0.0594888	0.0634426	-0.0974288
HNRNPM	M0QZM1		24.3012	23.9791	24.385	24.6405	23.9575	23.788	23.8501	23.8144	24.2798	23.9424	22.6026	24.6533			0.437033	0.456947	0.0128007	-0.0170078
HEXIM1	O94992	Protein HEXIM1	24.0404	24.3867	24.0852	24.7293	22.7319	23.0722	22.9915	23.2496	24.4705	24.2161	24.4851	24.2269			0.0806114	-0.0392761	4.29707	-1.33835
BOP1;KM-PA-2	Q14137;Q96Q25;E9PIF8;E9PRN9	Ribosome biogenesis protein BOP1	23.8487	23.9118	24.1089	23.7637	23.7454	22.9554	23.1717	23.8941	23.7997	22.5813	23.0622	24.5176			0.432821	0.418064	0.0349211	-0.0485625
AKAP17A	Q02040;Q02040-2;Q02040-3	A-kinase anchor protein 17A	23.6352	23.7676	23.4383	23.5379	23.6534	23.3029	23.6342	23.4805	23.4234	23.5785	23.4183	23.2401			0.9273	0.179699	0.427609	0.102677
APTX	Q7Z2E3;Q7Z2E3-9;Q7Z2E3-11;Q7Z2E3-7;Q7Z2E3-8;Q7Z2E3-13;F8W6G5;Q7Z2E3-3;C9JZ40;Q7Z2E3-4;Q7Z2E3-5;Q7Z2E3-10;Q7Z2E3-6;Q7Z2E3-2;C9J8U3	Aprataxin	24.0345	23.4603	23.5266	23.3553	23.5569	23.3994	23.5771	23.7975	22.6247	23.4238	22.6068	23.7979			0.700484	0.480872	0.74786	0.469448
WDR74	Q6RFH5;Q6RFH5-2;E9PS41;H0YGM6;H0YFP2;F5H0Q8;F5GYL6	WD repeat-containing protein 74	23.5737	23.9305	23.582	23.2335	23.5489	23.927	23.6577	24.0036	22.1305	23.5651	23.7438	22.7036			0.645498	0.544158	0.977427	0.748513
CMAS	Q8NFW8;Q8NFW8-2;F5H296;F5GYM0	N-acylneuraminate cytidylyltransferase	23.2336	23.1813	23.7362	24.1974	24.1815	23.3283	24.1201	24.2892	22.9717	23.5113	23.3721	23.8176			0.229697	0.168982	1.03166	0.56162
SRRM2	Q9UQ35;Q9UQ35-2;I3L2L6;I3L4D8;I3L182;I3L1I8;Q9UQ35-3;I3L4U6;I3L1C0	Serine/arginine repetitive matrix protein 2	24.5247	25.0716	24.6175	24.5567	23.171	23.1518	23.2548	23.2951	23.2696	23.3829	23.44	23.0573			4.0242	1.40519	0.32264	-0.0692816
RAN	P62826;B5MDF5;J3KQE5;F5H018;B4DV51;H0YFC6	GTP-binding nuclear protein Ran	24.4401	24.8619	23.8125	23.9195	23.3753	24.1777	22.6496	22.7605	22.9672	23.5434	23.1609	22.8462			2.11348	1.12906	0.1075	0.111348
STRAP	Q9Y3F4;B4DNJ6;B0AZV0	Serine-threonine kinase receptor-associated protein	24.0474	24.7985	23.7521	24.0735	23.7577	24.0145	23.6522	24.1554	22.7714	23.5875	23.3562	23.7832			1.3558	0.793279	1.09478	0.520378
THAP11	Q96EK4	THAP domain-containing protein 11	22.9175	22.862	23.5481	24.2711	23.6715	23.7777	23.519	23.0028	23.6154	24.2085	23.8628	22.7497			0.180246	-0.209431	0.122316	-0.11635
TCEB2	Q15370;Q15370-2;B8ZZU8;I3L0M9	Transcription elongation factor B polypeptide 2	24.1775	24.7351	24.4756	24.0057	23.8545	24.0077	23.5376	23.2223	25.0441	25.0272	24.9668	24.1709			0.858439	-0.45378	2.23907	-1.1467
TUBB6	Q9BUF5;K7ESM5;K7ESQ3;K7EQT3;K7EJ64;K7ERA8;K7EJZ4;K7ES63;K7EL29;K7EN98;K7EPE5	Tubulin beta-6 chain	24.2246	24.9608	24.6553	24.1258	24.4564	24.0665	23.8555	23.9301	23.6365	24.8474	24.9016	24.6577			0.0183562	-0.0191517	0.637576	-0.433658
ASCC1	Q8N9N2-2;F5H874;Q8N9N2;H0YE76;H0YCB3;E9PR40;H0YER2;E9PQ44;E9PJM2;E9PL92;E9PKM6;E9PM82;E9PSA3;E9PQZ6	Activating signal cointegrator 1 complex subunit 1	24.1102	23.913	24.422	24.3376	24.4153	23.6469	23.9613	24.0497	23.5695	23.5419	23.5064	24.1068			1.51266	0.514604	0.784685	0.337171
MRPS16	Q9Y3D3;A6ND22;B4E032	28S ribosomal protein S16, mitochondrial	24.2792	23.7599	24.4359	24.4123	24.1093	23.3896	23.6125	23.4786	23.3966	23.7528	24.2688	24.1874			0.586908	0.320434	0.438523	-0.253891
SNIP1	Q8TAD8	Smad nuclear-interacting protein 1	23.752	23.9444	23.8416	23.9273	24.2497	23.5054	23.822	24.1031	24.3751	23.4954	24.2525	24.7907			0.63069	-0.362105	0.435303	-0.308367
DNTTIP2	Q5QJE6;J3KP30;E9PRB3	Deoxynucleotidyltransferase terminal-interacting protein 2	24.5993	24.4501	24.1366	24.6067	24.3115	23.4571	24.3674	24.516	24.2634	24.3475	24.3936	24.4721			0.276631	0.0790315	0.367342	-0.206093
SYNCRIP	O60506;O60506-3;O60506-2;O60506-4;O60506-5;F6UXX1	Heterogeneous nuclear ribonucleoprotein Q	23.9455	24.2687	24.0528	24.0266	23.808	23.9915	24.0768	24.2489	24.2246	24.234	24.4726	24.3707			1.48899	-0.252042	1.44482	-0.294127
BUB3	O43684;J3QT28;O43684-2;B4DDM6;J3QSX4	Mitotic checkpoint protein BUB3	23.8072	24.3528	24.2235	23.7046	23.9953	24.242	23.6014	23.821	23.8241	24.2749	24.0985	23.8832			0.00324747	0.00183201	0.251982	-0.105227
TRA2A	Q13595;Q13595-2;B4DQI6;B4DUA9	Transformer-2 protein homolog alpha	24.6532	24.7008	24.4839	24.7726	24.0321	23.8142	23.4692	23.7673	24.1668	23.9094	24.2066	24.0889			3.09715	0.559701	1.28354	-0.322211
MAP7D1	Q3KQU3;Q3KQU3-4;Q3KQU3-2;Q3KQU3-3;C9JIR3;H0YF21;E9PLH3	MAP7 domain-containing protein 1	23.4448	23.8827	24.5962	24.5205	24.0954	24.1797	24.2336	24.0683	23.8657	24.3271	24.2853	23.9477			0.00518712	0.00461626	0.114282	0.0378261
XRN2	Q9H0D6;Q9H0D6-2;B4DZC3	5-3 exoribonuclease 2	23.9795	24.1432	24.1417	24.463	23.9159	23.963	24.0496	23.8758	24.1277	24.1352	24.266	23.9114			0.231281	0.0717602	0.991664	-0.158988
SF3B1	O75533;H7C341;F8WC19;O75533-2;B4DGZ4	Splicing factor 3B subunit 1	24.2708	24.421	24.5014	24.5034	23.7855	23.9642	24.091	24.2601	24.0907	24.432	24.6666	24.2204			0.207336	0.0717435	1.05261	-0.327223
PLEC	Q15149;Q15149-4;Q15149-2;Q15149-6;Q15149-9;Q15149-7;Q15149-8;Q15149-5;Q15149-3;E9PMV1;E9PKG0;H0YDN1;E9PQ28;E9PIA2;Q9UPN3;Q9UPN3-5;H3BPE1;H3BQK9	Plectin	24.2189	24.255	24.1272	24.2924	23.9758	23.7314	23.951	23.992	24.3776	24.3563	24.3509	24.303			1.72551	-0.123599	3.33881	-0.434405
WDR46	O15213;H0Y6G3	WD repeat-containing protein 46	24.492	24.391	24.2431	24.2953	24.0713	24.147	24.0913	24.2453	24.1808	24.3382	24.1669	24.266			0.871113	0.117391	0.90091	-0.0992494
GAPDH	P04406;E7EUT4;E7EUT5	Glyceraldehyde-3-phosphate dehydrogenase	24.0498	24.3334	23.742	24.8005	23.8385	24.3969	23.981	24.056	23.9027	24.2116	24.0291	23.3517			0.575878	0.35765	0.386368	0.194341
OASL	Q15646;Q15646-2	2-5-oligoadenylate synthase-like protein	25.0184	24.669	24.7362	24.8578	23.556	23.7304	23.7288	24.1606	24.4689	24.1206	24.3572	24.0013			2.35483	0.583329	1.4171	-0.443079
EIF4E	P06730;D6RBW1;P06730-3;P06730-2;H0Y8J7;D6RFJ3	Eukaryotic translation initiation factor 4E	24.5872	24.5713	24.8667	24.4072	24.122	23.7797	23.871	23.383	24.4726	24.6268	24.277	24.1708			0.787653	0.221317	1.75774	-0.597894
MRPL15	Q9P015;E5RHF4;E5RIZ4	39S ribosomal protein L15, mitochondrial	23.7464	22.9909	23.6491	23.787	24.483	24.0691	24.2677	24.0294	23.5282	23.4548	23.8939	24.0051			0.327275	-0.17715	1.55406	0.491771
HNRPDL	O14979;O14979-3;O14979-2;D6RBQ9	Heterogeneous nuclear ribonucleoprotein D-like	23.2125	23.537	23.9683	24.0402	24.1687	23.747	24.2791	24.1338	24.2003	24.3241	24.1779	24.1755			1.44179	-0.529967	0.522164	-0.137291
MRPL28	Q13084;Q4TT38;A2IDC6;A2IDC7;Q4TT37	39S ribosomal protein L28, mitochondrial	24.058	23.8166	23.545	23.688	24.4445	24.0462	24.1417	24.4357	23.2363	24.6762	24.3978	23.2294			0.10009	-0.108024	0.432101	0.382098
NSUN5	Q96P11-2;Q96P11;Q96P11-4;Q96P11-5;Q96P11-3;Q63ZY6;Q63ZY6-5;Q63ZY6-4;Q3KNT7-3;Q63ZY6-6;Q3KNT7;Q3KNT7-2;Q63ZY6-2	Putative methyltransferase NSUN5	23.5607	22.9158	23.5582	23.3493	24.2394	24.5817	24.4457	24.0964	24.4504	24.3678	24.4935	23.8985			2.46754	-0.956546	0.0790709	0.0382738
TDRD3	Q9H7E2-3;Q9H7E2;Q9H7E2-2;B1AMN9;F2Z2Y2	Tudor domain-containing protein 3	23.2642	22.9308	23.9404	24.4524	24.1078	23.9271	24.0192	23.9873	24.2968	24.1567	24.2008	24.1503			0.804677	-0.554211	2.03248	-0.190826
NOL8	Q76FK4;Q76FK4-4;Q76FK4-2;F5H101;F8WE42;Q76FK4-3;F5GWN9;F5H540;F5H8B8;F5H797;F5H692;F5H7D5;F5H532;F5H0I5;F5GXV1	Nucleolar protein 8	23.7257	23.5535	24.0129	24.1537	24.1552	23.9393	24.2165	24.1278	24.0444	24.269	24.3148	24.5833			1.34376	-0.441407	0.756401	-0.193165
MLF1IP	Q71F23;Q71F23-2;Q09GN2;Q09GN1;D6R9S4	Centromere protein U	23.6815	23.3896	23.9011	23.7376	24.1345	24.2385	24.116	24.185	24.2755	24.2357	24.2432	24.1867			2.67661	-0.55784	1.04603	-0.0667863
MTPAP	Q9NVV4-2;Q9NVV4;Q5T852;Q5T851;Q08379;Q08379-2	Poly(A) RNA polymerase, mitochondrial	23.7117	23.3533	23.7578	23.8193	23.7171	24.5903	24.3088	24.216	24.3328	24.3928	24.8428	23.9194			1.78108	-0.711417	0.255599	-0.163889
CD2BP2	O95400	CD2 antigen cytoplasmic tail-binding protein 2	23.8835	23.5223	23.9895	23.9935	23.7853	24.1038	24.1845	24.1638	24.2479	24.591	24.6131	23.5409			0.713665	-0.40099	0.296171	-0.18888
NOP9	Q86U38;A8MY76	Nucleolar protein 9	23.5309	23.713	23.2927	23.1724	24.2551	24.3674	24.1725	24.5072	23.8608	23.7907	23.8715	23.6505			1.50117	-0.366153	3.01771	0.532151
XRCC5	P13010;C9JZ81;H7C0H9	X-ray repair cross-complementing protein 5	23.3322	23.4701	23.4006	23.2758	23.8894	24.255	24.0605	24.3171	23.6763	23.5861	23.8459	23.672			2.49231	-0.325393	2.10245	0.435394
RPP40	O75818;O75818-2;F8WC38	Ribonuclease P protein subunit p40	23.2035	23.1364	22.8801	23.0022	24.1992	24.09	24.6458	24.3136	23.8678	23.7507	23.961	24.1535			3.65443	-0.877687	1.37485	0.378922
ARHGEF2	Q92974;Q92974-2;Q92974-3;Q5VY93	Rho guanine nucleotide exchange factor 2	23.6105	23.5629	23.523	23.169	23.9964	23.9881	24.0885	23.9248	24.4058	24.6294	24.7198	24.3634			3.69822	-1.06323	2.91164	-0.530168
RSBN1L	Q6PCB5;Q6PCB5-2;C9JM20;H7C2D3	Round spermatid basic protein 1-like protein	23.8802	23.2645	22.8569	23.0998	24.2443	23.6511	23.8341	24.2285	24.3787	23.9478	24.4936	24.3019			2.17364	-1.00514	0.759792	-0.290978
PHF6	Q8IWS0;Q5JRC6;B4E0G4;E9PC97;Q8IWS0-2	PHD finger protein 6	23.43	22.9009	22.7766	23.1925	24.1838	23.8415	24.2427	24.1977	24.2332	24.0275	24.3192	24.0908			3.29703	-1.09267	0.174914	-0.0512323
RPN1	P04843;B7Z4L4;F8WF32	Dolichyl-diphosphooligosaccharide--protein glycosyltransferase subunit 1	24.6205	23.4522	23.1578	23.6716	23.8729	23.578	23.962	23.9085	24.4118	24.5334	24.5158	24.4868			1.27231	-0.761442	3.46644	-0.656607
ERI1	Q8IV48;E5RIV7	3-5 exoribonuclease 1	23.6578	24.0021	23.0135	23.7921	24.0702	23.9459	24.3491	24.0499	23.7631	23.6245	23.8191	23.6612			0.180259	-0.100621	2.13776	0.386819
ZCCHC3	Q9NUD5	Zinc finger CCHC domain-containing protein 3	23.2845	23.3096	23.6904	23.863	24.1627	24.5784	24.592	24.3603	24.1117	23.8479	23.9599	23.8314			1.36439	-0.400845	2.1607	0.48562
GTF3C4	Q9UKN8;F2Z356	General transcription factor 3C polypeptide 4	22.934	23.2568	23.2468	23.7361	23.8113	24.2361	23.7567	24.0024	24.1509	24.5415	24.4333	23.5221			1.66276	-0.86852	0.35884	-0.210322
URB1	O60287	Nucleolar pre-ribosomal-associated protein 1	23.7725	23.5535	23.4605	23.8386	24.1288	24.4467	24.1932	24.2515	24.1323	24.2069	24.3893	23.8263			1.77037	-0.482437	0.37185	0.116348
SPTY2D1	Q68D10;Q68D10-2;Q68D10-3	Protein SPT2 homolog	23.528	22.8777	23.259	23.5353	23.5528	23.4571	24.0041	23.5842	23.898	24.1098	24.2161	23.4795			1.49851	-0.625861	0.652889	-0.276286
MUS81	Q96NY9;E9PRI1;H0YDU2;H0YDE3;E9PL60;E9PII7;H0YDK3;H0YE94	Crossover junction endonuclease MUS81	23.6863	23.4002	23.4249	23.3055	23.9616	24.0755	23.7186	24.0399	23.7683	23.9172	24.2233	23.8589			2.05248	-0.487723	0.0186592	0.00699615
CNOT10	Q9H9A5;Q9H9A5-3;Q9H9A5-6;Q9H9A5-4;Q9H9A5-2;E9PCN5;B7Z5B3;Q9H9A5-5;H7C1X9;H7C0K1	CCR4-NOT transcription complex subunit 10	23.5898	22.9929	23.0668	23.5097	23.8325	24.0361	23.9501	23.9314	23.7615	23.9524	24.2084	23.9308			2.044	-0.673483	0.092713	-0.0257378
BLM	P54132;H0YNU5;H0YLV8	Bloom syndrome protein	23.6202	23.508	23.3356	23.5512	23.8613	23.906	23.926	23.9018	23.9423	23.9536	24.1502	23.7922			2.51726	-0.455792	0.350231	-0.0608044
SUZ12	J3QQW9;Q15022	Polycomb protein SUZ12	23.8535	23.5065	23.3078	23.3234	23.5674	23.2635	23.7265	23.4854	23.8499	24.1569	24.3604	23.8266			1.64816	-0.550645	1.81182	-0.537766
DUSP11	O75319;H7C0E6;O75319-2;C9JGC8;C9JYA6	RNA/RNP complex-1-interacting phosphatase	24.0906	23.5168	23.1453	23.6138	23.9159	24.3284	23.5471	23.3528	24.1396	24.1436	24.4035	23.9412			1.39809	-0.565393	0.780479	-0.37094
RNF2	Q99496;B3KRH1	E3 ubiquitin-protein ligase RING2	23.4151	23.7097	23.4346	23.6401	23.5065	23.9365	23.2863	23.5927	24.253	23.9813	24.4185	23.7221			1.72999	-0.543818	1.33982	-0.513201
CPS1	P31327;J3KQL0;P31327-2;E7EWJ3;C9JTA4	Carbamoyl-phosphate synthase [ammonia], mitochondrial	23.6212	23.8582	23.461	23.6502	23.5545	23.5702	23.3376	23.4931	23.6577	24.0402	24.0413	23.751			0.886051	-0.224919	1.84766	-0.383693
SCAF1	Q9H7N4	Splicing factor, arginine/serine-rich 19	23.5679	23.5772	23.489	23.6725	24.3079	23.8381	23.3178	23.336	23.9958	23.8997	24.0222	23.9817			3.88504	-0.398211	0.536676	-0.274915
MPG	P29372;G5E9E2;Q5J9I4;P29372-2;A2IDA3	DNA-3-methyladenine glycosylase	23.3758	24.1021	24.2852	23.3943	24.0813	23.6816	23.7267	23.7569	24.2037	24.3117	24.3485	23.5281			0.455397	-0.308637	0.643409	-0.286396
SPATA5	Q8NB90;Q8NB90-2;Q8NB90-3;P62195;P62191;G3V4X1;J3QRR3;J3QRW1;J3QLH6;J3KRP2;J3QSA9;J3QQM1;B4DR63;P62195-2	Spermatogenesis-associated protein 5	23.8106	23.849	23.8612	23.6151	24.3242	23.9311	24.1587	23.8952	23.8402	23.9581	24.1047	23.695			0.508488	-0.115506	0.637428	0.177788
PBRM1	Q86U86;Q86U86-5;Q86U86-4;Q86U86-7;Q86U86-3;Q86U86-9;Q86U86-2;Q86U86-8;E7EVG2;H0Y5B5;Q86U86-6;C9JPI5;C9JQF1	Protein polybromo-1	24.0447	23.8911	24.0372	23.8281	23.866	23.9438	24.0151	23.905	24.0724	24.0365	23.9609	24.0554			0.656504	-0.0810266	1.30796	-0.0988164
TOP2B	Q02880;Q02880-2;E9PCY5;B4DLV2;H7BZ82	DNA topoisomerase 2-beta;DNA topoisomerase 2	23.8848	23.933	23.9695	23.9065	23.7314	24.1083	23.8145	23.778	23.7964	24.0299	23.7852	23.5467			0.637438	0.133889	0.208972	0.068481
STAU1	O95793;O95793-2;Q5JW30;O95793-3;Q5JW28;F6UDC6	Double-stranded RNA-binding protein Staufen homolog 1	24.0107	23.9262	23.9417	23.8652	23.9349	23.9864	23.7606	23.9645	24.0157	24.0783	24.0743	23.6286			0.0412635	-0.0132847	0.117266	-0.037641
NVL	O15381;O15381-5;O15381-2;H0Y8B6;F8W938;O15381-3;O15381-4;E9PH71;E7ERY0;E7EWK7;E9PGD8;C9J6P7;F8WF01;C9JP83	Nuclear valosin-containing protein-like	24.1981	23.6203	23.807	24.0644	23.8954	23.7178	23.4765	23.9583	24.0616	24.0959	24.4028	24.077			0.763858	-0.236848	1.58499	-0.397329
ATXN2	Q99700;Q99700-4;H0YH87;Q99700-2;F8VQP2;Q24JQ7;F8WB06;F8VQS0;F8VVY6	Ataxin-2	23.7163	23.3018	23.9358	24.1451	23.7617	24.0094	23.8207	24.0778	24.0284	24.727	24.4268	23.939			1.01553	-0.505566	0.935481	-0.362884
ZNF512	B4DSM5;G3XAG1;Q96ME7;Q86XK6;B4E0X7	Zinc finger protein 512	23.85	23.5899	23.4886	24.0505	24.1756	24.1584	23.7122	24.2335	24.2314	24.5558	24.2928	23.7043			1.07031	-0.451356	0.237237	-0.126137
DHX8	Q14562;F5H658;K7EQH7;Q92620;K7END7	ATP-dependent RNA helicase DHX8	23.8079	23.6992	23.9095	24.0172	23.4594	23.7173	23.2998	23.0123	24.1133	24.0747	24.2889	23.9714			1.4321	-0.253616	2.42091	-0.739864
CLTC	Q00610;Q00610-2;J3KS13;K7EJJ5;J3KRF5;J3KSQ2;J3QL20	Clathrin heavy chain 1	23.6329	23.7433	23.3011	23.6874	23.6201	23.9091	23.7908	23.6465	24.3218	24.5215	24.4558	23.9008			2.21704	-0.708801	1.94833	-0.558367
SMARCE1	Q969G3;Q969G3-2;J3QKS7;C0IMW7;C0IMW5;B4DFR4;C0IMW4;B4DGM3;K7EMQ8;H7C048;J3KT85;J3QKX6;J3QR61;J3KS99;J3QL66	SWI/SNF-related matrix-associated actin-dependent regulator of chromatin subfamily E member 1	22.8473	23.7764	23.4241	23.5076	23.3949	22.9924	23.7524	23.5	24.1438	24.6438	24.2531	23.9785			1.93834	-0.865952	2.13904	-0.844855
APOBEC3B;APOBEC3D;bK150C2.9	Q9UH17;Q9UH17-2;Q9UH17-3;B0QYD3;Q96AK3;Q6ICH2	DNA dC->dU-editing enzyme APOBEC-3B;DNA dC->dU-editing enzyme APOBEC-3D	23.3978	23.4122	23.9564	24.3197	23.593	23.0211	24.0617	23.8713	24.4709	24.2322	24.023	24.2126			0.980883	-0.463172	1.2999	-0.597911
PSME3	P61289;P61289-2;K7ESG5;B3KQ25;K7ENH2;K7EMD0;K7EPX6;K7EKR3;B7Z8D3;Q6MZZ1;K7EJF8;REV__E5RK04;REV__E5RHP5;REV__E7ER43;REV__H7BXD9;REV__Q9NXL9-3;REV__Q9UJA3-2;REV__Q9UJA3-3;REV__Q9UJA3;REV__J3KPV4;REV__P33991;REV__Q9UJA3-4;REV__Q9NXL9	Proteasome activator complex subunit 3	24.4479	25.0901	24.481	24.0197	24.0996	24.0898	24.0553	23.6991	23.4643	24.6263	24.3807	24.136			0.489408	0.357885	0.252902	-0.165869
HSPD1	P10809;E7ESH4;E7EXB4;B7Z712;C9JL19;C9JCQ4;C9JL25;C9J0S9;F8WBB1	60 kDa heat shock protein, mitochondrial	24.8532	25.5148	24.7977	24.7202	24.0899	24.0071	24.0141	23.9659	24.2583	24.9631	24.7126	24.0379			0.862893	0.47851	1.17487	-0.473728
CCNT1	O60563;A9XU13;O60583;O60583-2;C9JUL2;H7BZ27;F8WDY7;F2Z2C9;B4DH21	Cyclin-T1	24.79	24.9762	25.1207	24.9339	24.0598	23.9658	23.9452	24.0412	24.8599	24.8025	24.2188	24.6974			0.991439	0.310517	2.30233	-0.641677
DUSP12	Q9UNI6	Dual specificity protein phosphatase 12	23.606	24.1158	24.4208	24.6157	24.6712	24.0599	24.2004	23.7049	24.1688	24.3771	24.4412	24.0055			0.0880881	-0.0585942	0.152387	-0.0890412
CNOT7	Q9UIV1;Q9UIV1-2;E5RGH2;H0YAV9;E5RJE0;E5RHV9;E5RGA8	CCR4-NOT transcription complex subunit 7	23.8918	23.5057	23.8052	24.1863	24.2977	23.9843	23.9552	24.0455	24.0217	24.3799	24.0119	23.9257			0.662275	-0.237544	0.0384032	-0.0141144
PARP2	Q9UGN5;G3V167;Q9UGN5-2;H0YH02;E9PJ27	Poly [ADP-ribose] polymerase 2	24.679	24.4074	24.6257	24.4392	23.8209	24.4331	23.898	23.7943	24.3013	24.4658	24.829	24.2292			0.217563	0.0814719	1.23387	-0.46977
CAPZB	P47756-2;B1AK87;B1AK88;P47756;F6USW4;B1AK85	F-actin-capping protein subunit beta	24.7105	24.8799	24.2983	24.2338	24.2958	24.8192	23.8544	23.6716	24.1573	24.906	24.5902	24.6984			0.0939946	-0.0573506	0.689255	-0.427714
GIGYF2	Q6Y7W6;Q6Y7W6-4;Q6Y7W6-3;I1E4Y6;E7ESB6;C9JHW1;E9PC50;C9JH18;F8WCD5;C9JPV7;C9JXQ0;C9J0V6;C9JHT0;C9JRZ2;C9JW88	PERQ amino acid-rich with GYF domain-containing protein 2	24.0661	23.9331	24.0072	24.3252	23.9845	23.9908	23.8848	23.7534	24.3128	24.6268	24.5212	24.2989			1.64583	-0.357007	2.81523	-0.536549
PKM	P14618;P14618-2;H3BTN5;P14618-3;H3BQ34;H3BT25;H3BUW1;H3BTJ2;H3BSU3;Q504U3;P30613;P30613-2;H3BN34;H3BQZ3;H3BU13	Pyruvate kinase PKM;Pyruvate kinase	24.5738	24.4844	23.9598	24.3268	24.0772	24.0634	23.5892	23.9135	24.6224	24.7854	24.7209	24.469			1.071	-0.313204	2.84613	-0.738561
CNOT1	A5YKK6;A5YKK6-4;B5MDN3;H3BMZ2;H3BVC9;H3BR89;H3BMH0;H3BNB1;H3BUY8;H3BPF1;H3BT18;H3BU44;H3BTH2;REV__E7EMU6;REV__Q9NYU1	CCR4-NOT transcription complex subunit 1	24.3433	23.9192	24.3401	24.1193	24.365	24.4888	24.3419	24.2818	24.3927	24.6861	24.7271	24.176			0.979594	-0.315005	0.405615	-0.126085
ACAD11	Q709F0;Q709F0-2;D6RDI8;F8WEV0;Q709F0-3;Q08AE9;H0Y9C6	Acyl-CoA dehydrogenase family member 11	24.4264	22.696	22.1836	22.3061	25.3273	24.8067	24.9934	27.9432	24.7725	24.0645	23.8704	24.7274			1.36945	-1.45567	0.934303	1.40896
EEFSEC	P57772;C9J8T0	Selenocysteine-specific elongation factor	24.4025	23.6794	21.9696	23.3416	25.1674	25.1981	25.3008	25.3228	25.126	25.4463	25.6156	25.2133			2.06502	-2.00206	0.382116	-0.10303
EXOSC5	Q9NQT4;M0R050;M0R102	Exosome complex component RRP46	24.1234	23.8484	23.444	23.7343	25.2233	25.0762	25.2258	25.3164	25.5951	25.3723	26.1223	25.5742			3.92622	-1.87845	1.45829	-0.455571
ECT2	Q9H8V3;Q9H8V3-3;Q9H8V3-2;Q9H8V3-4;G5E9L8;H7C3G1;C9JDV9;C9JTI2;C9J0L6;C9J1C4;C9JDB4;H7C103;C9JB41	Protein ECT2	23.6244	22.5725	23.25	22.8976	24.8417	25.0337	25.7369	25.3164	24.7527	25.0587	24.6495	24.8044			3.41644	-1.7302	1.00537	0.415819
TOP3B	O95985;O95985-3;O95985-2;H0Y6W0;E7EWY2;H7C4B0;C9JEI7;C9JKE2;C9JT00;F2Z2A5;C9JF56;C9JTQ7;C9JHR0;C9JEQ1;C9J9X4;Q13472;H7BZN5;B4DK80;Q13472-2	DNA topoisomerase 3-beta-1;DNA topoisomerase	23.9009	23.2109	22.5543	23.4323	24.2597	24.6928	24.689	24.6923	24.8398	24.9289	25.0626	24.0378			2.1351	-1.44267	0.208591	-0.133821
CIRBP	Q14011;K7EMY9;K7EPM4;K7EQR7;D6W5Y5;K7EJV5;K7ER40;B4E2X2;K7ELV6;K7ENX8;K7ELT6;B3KT17;K7EQX4;K7ENN6;K7EIF7;K7EQL0;K7ELL4	Cold-inducible RNA-binding protein	23.5766	20.7231	22.8405	23.3023	24.7021	24.7367	25.0439	25.0803	25.5445	25.5417	25.8162	25.2191	+		2.35563	-2.91973	2.17775	-0.639603
KPNB1	Q14974;B7ZAV6;J3QR48;F5H4R7;J3KTM9;J3QRG4;J3KS06	Importin subunit beta-1	23.9931	24.1277	23.7387	23.4344	26.0811	25.9789	25.672	25.7789	23.4819	23.8417	23.2742	23.522			0.749039	0.293539	5.37196	2.34776
MRPL47	Q9HD33;Q9HD33-2;Q9HD33-3	39S ribosomal protein L47, mitochondrial	24.174	23.5279	23.7442	23.2557	25.0438	24.7685	25.3394	25.01	24.3967	23.9769	24.248	24.1588			1.29788	-0.519654	2.93105	0.845347
SFPQ	P23246;P23246-2;H0Y9K7;H0Y9U2	Splicing factor, proline- and glutamine-rich	23.6076	23.4776	23.4169	23.9754	24.5568	24.462	24.9814	24.8192	24.6289	24.9084	23.3302	24.7037			1.05457	-0.773451	0.355472	0.31203
TFAM	Q00059;H7BYN3;A8MRB2	Transcription factor A, mitochondrial	24.1871	23.1122	23.7734	22.3435	25.253	25.4513	24.8149	25.23	24.7982	25.3593	25.308	24.4773			1.93617	-1.63164	0.345657	0.201625
RPP38	P78345;Q5VUC3;Q5VUC9	Ribonuclease P protein subunit p38	23.831	22.7174	24.1357	24.0185	25.5052	25.1542	25.3925	25.5986	24.9263	24.8519	24.9653	24.6525			1.90496	-1.17331	2.50379	0.563654
GTPBP10	A4D1E9;A4D1E9-2;C9J8R7;C9JNI1;C9JEQ8;F8WBY0;F8WCN4;F8WBB5;A4D1E9-3	GTP-binding protein 10	23.1739	22.9652	23.0089	23.0792	25.3344	25.3689	25.9089	25.8119	24.8518	24.9637	25.0035	24.5813			5.57602	-1.79325	2.28772	0.755966
PABPN1;PABPN1L	Q86U42;Q86U42-2;A6NDY0;B4DEH8;G3V4T2;A6NDY0-2;A6NDY0-4;Q92843-2	Polyadenylate-binding protein 2;Embryonic polyadenylate-binding protein 2	24.5525	24.979	25.3658	25.4428	23.3681	23.0906	23.2478	23.8615	22.7006	24.0637	18.612	20.3112	+		1.60323	3.66315	0.797056	1.97015
ACIN1	Q9UKV3;E7EQT4;Q9UKV3-5;G3V3B0;Q9UKV3-3;Q9UKV3-2;G3V3T3	Apoptotic chromatin condensation inducer in the nucleus	24.1294	25.1627	24.6835	24.395	22.4576	22.5372	22.5379	22.6492	21.4576	21.4531	21.5523	21.8215	+		4.83985	3.02155	4.2979	0.974384
DDX20	Q9UHI6;E9PJ60;B4DWV7	Probable ATP-dependent RNA helicase DDX20	24.7562	24.9976	24.8538	24.5562	24.5975	25.1046	24.8731	25.1321	20.432	22.7028	21.7349	20.6745	+	+	3.17125	3.4049	3.23419	3.54077
MRPS18B	Q9Y676;B4DFG6;Q5STN0	28S ribosomal protein S18b, mitochondrial	22.5687	23.6855	22.8985	23.2354	23.3577	23.2687	22.8595	23.8965	20.9206	19.1618	23.7124	22.931			0.643336	1.41553	0.787463	1.66417
LSM3	P62310	U6 snRNA-associated Sm-like protein LSm3	20.9503	22.1895	20.678	22.431	23.4988	23.4901	23.3833	23.5814	23.2952	19.9241	23.5911	22.8374			0.391649	-0.849738	0.602711	1.07645
POLR2F	P61218;F8WC47;B0QYL8;B0QYL9	DNA-directed RNA polymerases I, II, and III subunit RPABC2	21.8346	21.688	21.2994	20.5619	23.5929	24.1775	20.0468	24.6659	23.2126	19.3135	21.8173	22.6465			0.171798	-0.401489	0.455663	1.37327
PTMS	F5H7R9;F5GXR3		18.6906	22.9831	22.5755	21.0517	23.1468	22.7585	22.9728	23.0122	23.6842	23.3407	23.5624	23.5676			1.19732	-2.21354	2.71693	-0.566173
URB2	Q14146;Q5VYD0	Unhealthy ribosome biogenesis protein 2 homolog	22.2666	22.3758	22.5834	22.6467	22.6876	22.8267	23.0233	22.9247	22.2752	22.4368	22.5137	22.1385			0.471342	0.127076	2.5034	0.52449
ZCRB1	Q8TBF4;F8VXY6;G3V1V1	Zinc finger CCHC-type and RNA-binding motif-containing protein 1	22.9369	20.7406	22.8176	22.7934	22.8503	22.598	22.9629	23.2084	23.4486	23.607	23.7498	23.039			1.07686	-1.13899	1.50281	-0.556209
LSM11	P83369	U7 snRNA-associated Sm-like protein LSm11	22.8138	21.8983	22.265	21.7809	23.2698	22.3996	23.1303	21.7288	22.8899	22.7474	22.6642	22.1191			0.704058	-0.415656	0.0233742	0.0270176
NSUN4	Q96CB9;Q96CB9-4	5-methylcytosine rRNA methyltransferase NSUN4	23.2895	22.7578	22.1918	22.2326	22.2933	23.4456	22.9623	22.9129	23.4008	23.6941	23.4132	22.4378			0.818102	-0.618543	0.40502	-0.33297
EEF1D	P29692;E9PK01;P29692-2;E9PMW7;E9PPR1;E9PL12;E9PQ49;E9PI39;P29692-3;E9PRY8;E9PN91;E9PIZ1;E9PL71;H0YCK7;E9PQZ1;P29692-4;E9PNW6;E9PQC9;E9PKK3;E9PK72;E9PJD0;H0YE58;E9PK06;H0YE72	Elongation factor 1-delta	23.0747	22.7749	22.6264	22.7137	22.6284	22.9418	22.6638	22.8149	23.5909	23.9224	23.8504	23.3295			2.7234	-0.875851	2.99822	-0.911055
CNOT8	Q9UFF9;E5RIL2;B7Z8R1;B7Z9U0;B0AZS3;E5RFJ4;E5RHL9;E5RK92;E5RJC5;E5RHP3;E5RGE4	CCR4-NOT transcription complex subunit 8	22.4248	22.752	22.6366	23.106	23.4853	23.6191	23.2022	23.0213	23.1989	24.1201	24.6791	23.5699			1.7783	-1.16214	0.792397	-0.560033
CTSZ	Q9UBR2	Cathepsin Z	24.1679	24.9132	24.3304	23.0796	22.3305	23.3339	22.0717	22.629	23.2901	23.7676	23.5568	23.0045			0.866945	0.717996	1.36306	-0.813497
HDGF	P51858;A8K8G0;P51858-2;Q5SZ07	Hepatoma-derived growth factor	24.2498	25.1276	23.6676	23.782	21.7266	23.4142	21.1508	21.7459	23.7025	24.6248	24.0489	24.0322			0.100238	0.10466	2.14274	-2.09271
PRMT1	Q99873;E9PKG1;Q99873-3;Q99873-2;Q99873-4;H7C2I1;E9PQ98;E9PIX6;Q9NR22;E9PNR9;H0YDE4;Q9NR22-2	Protein arginine N-methyltransferase 1	24.3737	25.0063	23.5813	23.0652	22.6816	21.8841	22.4105	22.6348	22.7859	23.2499	23.0419	22.7043			1.26107	1.06113	1.30623	-0.542775
NUP155	O75694;E9PF10;O75694-2	Nuclear pore complex protein Nup155	24.4345	25.1628	23.4264	23.6913	22.8339	23.128	22.547	23.092	23.1754	23.6246	23.6914	23.5638			0.811541	0.664946	1.86753	-0.613555
DNAJB6	O75190;O75190-2;C9JB42;C9JDR7;C9JDX6;F8WCZ4;C9J2P2;E9PH18;C9J2C4;O75190-3;C9JN01;Q8WWF6	DnaJ homolog subfamily B member 6	24.3589	23.0106	23.9813	23.1867	21.8198	21.0811	22.1269	22.0693	22.1461	22.3675	23.2149	22.2112			1.52699	1.14946	1.06932	-0.710645
SERPINB1	P30740;B4DNT0;P50453;O75830;C9J7N5	Leukocyte elastase inhibitor	24.9229	25.887	24.0839	24.0285	22.9943	23.0879	21.0586	22.5497	22.8256	24.2367	23.508	23.6106			1.19298	1.18532	1.05592	-1.12261
SURF2	Q15527	Surfeit locus protein 2	24.0782	24.0138	25.1609	24.9224	23.3328	24.0337	23.4062	23.225	24.2747	24.3929	24.3984	24.1143			0.358731	0.248738	2.1998	-0.79566
NOSIP	Q9Y314;M0R3B2;M0R1K2;M0R1T7;M0QX85	Nitric oxide synthase-interacting protein	24.5001	25.3895	24.8842	24.8865	22.95	21.3586	22.853	22.6524	23.9589	24.0752	23.987	23.8315			2.62402	0.951905	2.16771	-1.50968
PALLD	Q8WX93;Q8WX93-3;Q8WX93-8;Q8WX93-5;Q8WX93-4;Q8WX93-2;Q8WX93-9;Q8WX93-7;F8WC13;H0Y952;Q8WX93-6;H0YA05;D6RBB1;D6R9F5;F8WA26;Q86TC9-3	Palladin	24.971	25.3614	24.8141	24.2085	23.4769	23.5846	23.161	23.0103	23.3935	23.9627	23.9671	23.8239			2.05955	1.05193	1.34074	-0.478603
DDB1	Q16531;F5GY55;B4DG00;F5H0Y5;F5H775;F5H7A0;F5H4N9;F5GWI0;F5GZY8;F5H2L3;F5H581;F5H6C5;F5H238;F8WF81;F5H198;F5GZ34;F5GYG8	DNA damage-binding protein 1	24.1305	24.4017	24.329	24.0185	23.631	23.6522	23.4073	23.3159	23.903	23.9988	24.1192	23.9599			1.18989	0.224685	2.69786	-0.493616
HDAC10	Q969S8;C9J8B8;Q969S8-2;Q969S8-4;Q969S8-5;Q08AP5	Histone deacetylase 10	23.5074	24.7836	23.8852	24.0019	23.6134	23.0084	23.346	23.4832	23.5468	23.6272	23.8021	23.1975			0.847625	0.501143	0.445132	-0.180658
S100P	P25815	Protein S100-P	23.8034	23.6952	24.3914	24.456	23.921	23.6935	23.7582	23.692	23.563	23.2789	23.0563	23.2098			1.95833	0.809481	2.20242	0.489179
SF3B14	Q9Y3B4	Pre-mRNA branch site protein p14	23.1108	23.7534	23.4637	23.5776	23.0522	23.3798	23.223	23.2388	23.3795	23.4524	23.6606	22.9059			0.246455	0.126785	0.306871	-0.126156
IPO5	O00410;B4E0R6;O00410-3;H0Y8C6;O00410-2;E7ETV3;C9JZD8;E7EQT5;O60518;C9J875;C9JQT6;E7ESA1;E7ESZ1;E7EWK4;E7EX05;E7ETV8;E7EV12;C9JMV5;C9JXE0;C9J5I6;C9JZ53;H0Y3V4	Importin-5	23.6335	24.7015	24.5112	23.7255	23.0041	23.3958	22.7789	23.0496	23.766	23.7153	23.5381	22.66			0.99362	0.723048	0.594789	-0.362728
GNB2;GNB4	P62879;C9JZN1;C9JIS1;C9JXA5;Q9HAV0;C9JD14;E7EP32	Guanine nucleotide-binding protein G(I)/G(S)/G(T) subunit beta-2;Guanine nucleotide-binding protein subunit beta-4	23.9096	22.9928	23.5523	24.214	23.0958	21.7118	22.8621	22.7037	23.6884	23.3195	23.4723	23.8878			0.0945758	0.0751705	1.63914	-0.998639
RRM1	P23921;E9PD78;E9PL69;F5H861;E9PRY9;E9PJ62;E9PP77;H0YCY7	Ribonucleoside-diphosphate reductase large subunit;Ribonucleoside-diphosphate reductase	23.8571	24.8268	23.471	23.5175	23.1339	22.3729	22.1794	22.4612	23.9023	23.6789	22.6758	23.8925			0.387991	0.380743	1.50305	-1.00053
COASY	Q13057;Q13057-2;K7EQ60	Bifunctional coenzyme A synthase;Phosphopantetheine adenylyltransferase;Dephospho-CoA kinase	22.8981	24.5948	23.2366	23.099	22.9727	22.7276	22.7093	22.7502	22.2933	22.6142	22.4565	23.9583			0.534607	0.626511	0.0363525	-0.0406294
HNRNPH3	P31942;P31942-2;P31942-3;P31942-4;B4DHY1	Heterogeneous nuclear ribonucleoprotein H3	22.8088	21.9845	22.7471	22.3208	21.9983	22.4243	20.7519	18.6673	23.1199	23.2385	23.6108	22.5449			1.18911	-0.663178	1.32558	-2.16804
MRPS6	P82932	28S ribosomal protein S6, mitochondrial	24.0998	23.385	24.4368	24.3176	20.8884	23.0509	20.1347	20.6498	23.9595	23.7719	24.3084	23.5096			0.24196	0.172452	2.18366	-2.70639
TXLNA	P40222	Alpha-taxilin	22.9643	23.2699	16.8214	21.7582	22.4908	22.3802	22.5099	22.309	23.1848	23.3493	22.6513	21.6924			0.439287	-1.51598	0.337161	-0.296983
SGPL1	O95470;H0Y3V8;H7BXL7	Sphingosine-1-phosphate lyase 1	22.4796	22.2457	17.5308	22.8668	22.5121	23.0883	22.4957	22.5131	22.2121	22.3658	22.6487	22.3448			0.385782	-1.1121	0.739807	0.259467
HS2ST1	Q7LGA3;Q7LGA3-3;Q7LGA3-2;A6ND99;K7EP71	Heparan sulfate 2-O-sulfotransferase 1	22.0749	21.0758	17.5302	22.4644	22.9072	23.3756	23.0928	23.2956	22.7404	22.9103	23.4393	22.6282			0.963657	-2.14325	0.528742	0.23824
CDK2	P24941;P24941-2;G3V5T9;E7ESI2;G3V317	Cyclin-dependent kinase 2	23.4712	24.4062	22.1813	22.7721	22.1005	22.2184	23.8643	20.4078	21.8193	23.0946	22.3218	22.0036			0.804138	0.897866	0.0766609	-0.162086
H2AFX	P16104	Histone H2A.x	24.2917	23.3331	23.4554	21.9525	24.2304	23.7495	23.9996	23.4271	19.8305	21.7664	18.9866	24.1578			0.831138	2.07286	1.21091	2.66635
RSRC2	Q7L4I2;Q7L4I2-2;H0YGP9;E1B6W4	Arginine/serine-rich coiled-coil protein 2	24.0281	23.5959	24.2802	23.8939	22.5495	22.8487	22.6198	22.9661	23.2132	22.5467	17.9074	22.6639			0.977436	2.36671	0.416213	1.16324
CETN2	P41208;Q12798	Centrin-2	22.9282	23.4759	23.6286	23.3211	23.0454	22.7603	23.1767	23.0157	22.8278	23.0752	20.1286	22.8004			0.786674	1.13044	0.519786	0.791519
YTHDF2	Q9Y5A9;Q9Y5A9-2	YTH domain family protein 2	23.5166	23.4015	23.1604	23.4233	22.6438	22.7518	23.6136	23.1883	21.2857	23.7338	20.5353	22.777			0.903503	1.29252	0.606556	0.966438
NUSAP1	Q9BXS6;Q9BXS6-2;Q9BXS6-4;Q9BXS6-6;Q9BXS6-3;Q9BXS6-5;E7ERR5;E9PB35;H0YMD2;H0YKA7	Nucleolar and spindle-associated protein 1	21.3801	22.1757	23.4793	23.4085	23.2264	22.9289	22.5206	22.0673	22.6023	23.1742	19.1489	22.1843			0.346331	0.833472	0.433784	0.908373
YTHDC1	Q96MU7;Q96MU7-2;J3QR07;J3KS01;J3KRG5	YTH domain-containing protein 1	22.7328	22.5211	22.8754	22.8269	21.5586	22.0357	22.3112	21.3978	22.0557	22.0346	18.7621	22.4082			0.828451	1.42387	0.234151	0.510653
CHMP1A	Q9HD42;F8VUA2;F8VVT7;F5H875	Charged multivesicular body protein 1a	23.1499	23.5954	23.1663	23.4061	22.7756	22.8775	22.2694	22.1436	22.5022	23.6146	19.1069	23.3549			0.52235	1.18478	0.132678	0.371851
FMR1	Q06787-5;Q06787;Q06787-3	Fragile X mental retardation protein 1	22.3983	22.6051	22.328	22.0732	23.5098	23.1836	23.7001	23.4751	22.6424	23.222	17.536	23.138			0.206678	0.716553	0.635676	1.83255
RRP9	O43818	U3 small nucleolar RNA-interacting protein 2	22.9782	21.823	21.7736	22.7106	22.5715	23.4584	23.1345	18.994	22.9808	23.072	17.1842	22.7387			0.226154	0.82744	0.114477	0.545674
RBBP4	Q09028;Q09028-3;Q09028-4;Q09028-2;H0YF10;H0YCT5;H0YDK2;H0YEU5;B4DRT0;E9PNS2;E9PIC4;E9PNS6	Histone-binding protein RBBP4	23.7207	23.9124	23.1859	24.0333	21.9593	19.3959	23.0122	23.2749	23.9431	23.5043	24.0403	24.015			0.303093	-0.162619	1.15319	-1.96511
VDAC2	P45880;P45880-2;P45880-1;B4DKM5;Q5JSD2;Q5JSD1;A2A3S1	Voltage-dependent anion-selective channel protein 2	24.66	22.2325	22.8148	22.5639	21.8273	19.0237	22.1131	21.6732	22.5842	22.2653	22.6385	23.2199			0.279885	0.390811	1.05703	-1.51766
TK1	P04183;K7ERV3;K7ES52;K7ERJ1;K7ENW5	Thymidine kinase, cytosolic;Thymidine kinase	23.6477	24.3879	23.5768	22.3838	23.7819	19.3954	23.7108	23.8545	23.2463	23.3365	23.1852	23.3196			0.218422	0.227137	0.212917	-0.586289
MRPS28	Q9Y2Q9;E5RGC7;H0YAT2;H7C5V3;E5RFT8;H0YC42;E5RK86;E5RFH3;F5H0B0	28S ribosomal protein S28, mitochondrial	20.1383	23.4753	23.1583	22.4543	23.5691	19.5449	23.0677	22.8184	22.8776	22.4193	21.5163	20.9471			0.162204	0.366506	0.113467	0.309917
MRPL33	O75394	39S ribosomal protein L33, mitochondrial	20.9641	20.4078	23.127	22.6691	22.283	23.7678	22.4426	22.5815	22.8248	22.9797	20.8089	21.5881			0.114921	-0.258397	0.538014	0.718348
WBSCR22	O43709	Uncharacterized methyltransferase WBSCR22	22.5649	18.2951	22.4843	22.6388	22.7548	23.3043	23.1495	23.0811	23.6742	22.6599	23.1609	22.9711			0.728119	-1.62072	0.064756	-0.0440912
MRPS15	P82914	28S ribosomal protein S15, mitochondrial	22.4619	20.0135	22.1381	22.6106	23.1272	23.0618	22.3248	22.6548	23.2423	22.4914	21.8601	23.0568			0.593142	-0.856624	0.134353	0.129517
TMCO1	Q9UM00;J3QQY2;Q9UM00-2;J9JIE6	Transmembrane and coiled-coil domain-containing protein 1	23.0198	20.0271	23.2211	23.237	24.0255	22.8209	22.9005	22.6979	22.801	22.6671	20.7465	22.7564			0.0503289	0.133496	0.722921	0.868465
NSRP1	Q9H0G5;J3KT62;J3QLV5;J3QRI6;K7ERM9	Nuclear speckle splicing regulatory protein 1	21.7002	19.4847	23.3718	22.1023	22.26	22.4102	22.5927	22.3863	22.379	22.674	22.9335	22.3486			0.514642	-0.919011	0.51187	-0.171486
CENPP	Q6IPU0;B3KRA5	Centromere protein P	20.9609	19.3386	22.8152	22.0179	22.4041	22.1339	23.4783	21.7085	21.649	22.5436	22.611	21.9553			0.53333	-0.906581	0.217842	0.24148
C1orf109	Q9NX04;Q9NX04-2	Uncharacterized protein C1orf109	21.0224	19.9906	22.0554	22.4395	22.6459	22.2248	23.0856	22.7614	22.0092	21.77	21.7724	22.4823			0.502264	-0.631464	1.47509	0.670941
MORF4L1	H0YMJ0;H0YLJ3;Q9UBU8-2;B3KTM8;Q9UBU8;H0YM21;Q9UBU8-3;H0YMT8;H0YNE0;H0YLV1	Mortality factor 4-like protein 1	21.4985	17.704	21.7007	22.8401	22.5334	22.4224	21.8365	22.4892	23.3209	22.46	22.4218	21.5833			0.611063	-1.51068	0.120573	-0.126135
MRPL46	Q9H2W6	39S ribosomal protein L46, mitochondrial	20.4954	18.2073	20.2748	22.4591	22.2001	22.6682	21.6383	22.7972	22.3811	23.0459	21.5487	21.4363			0.937615	-1.74388	0.190089	0.222963
LSM14B	Q9BX40;Q9BX40-2;Q5TBP9;Q5TBQ1;Q9BX40-3;Q5TBQ0	Protein LSM14 homolog B	18.9061	22.6825	22.845	23.0896	23.2581	23.4338	23.4685	23.4102	23.3003	23.4143	23.4876	23.3446			0.741635	-1.50588	0.0330718	0.00594234
HMGB1;HMGB1P1	P09429;Q5T7C4;Q5T7C6;B2RPK0	High mobility group protein B1;Putative high mobility group protein B1-like 1	19.4738	20.8533	19.8118	22.9624	23.5769	22.9834	23.1665	23.3111	23.1172	22.9468	22.1042	23.4494			1.35884	-2.12906	0.523777	0.35507
LENG8	Q96PV6;Q96PV6-2;F8W9Q9;E7EQP8;E7EWC7;C9J1N5;B0VJY8	Leukocyte receptor cluster member 8	24.4642	24.9764	24.7632	24.7893	21.9603	21.9731	22.5515	22.0095	22.293	22.2427	21.8733	21.8143	+		5.50864	2.69244	0.13541	0.0677571
C12orf23	Q8WUH6	UPF0444 transmembrane protein C12orf23	23.8018	23.2588	24.1132	24.1925	22.0948	22.7151	20.8644	21.4492	22.9172	22.8076	22.7886	22.5231			2.5024	1.08247	1.26927	-0.978261
PDCD2L	Q9BRP1;K7EQD9	Programmed cell death protein 2-like	23.2619	23.3774	24.1608	23.1891	22.6431	22.8987	22.4559	21.4615	22.8465	23.5919	23.6265	23.0477			0.31018	0.219144	1.31237	-0.913334
SPR	P35270;REV__Q16649	Sepiapterin reductase	23.9936	24.9705	23.919	23.6611	22.7809	22.9476	21.6027	21.9219	23.3237	23.4134	23.2896	23.1824			1.54328	0.833777	1.61823	-0.989028
PPP2R1A	P30153;B3KQV6;F5H3X9;E9PH38;C9J9C1	Serine/threonine-protein phosphatase 2A 65 kDa regulatory subunit A alpha isoform	23.3285	24.2305	23.3296	22.9108	22.7532	22.8624	21.7272	21.8371	23.116	22.7963	23.3366	23.2237			0.503695	0.331718	1.37609	-0.823162
ZC3HAV1L	Q96H79;Q96H79-2	Zinc finger CCCH-type antiviral protein 1-like	23.8888	24.3832	24.8314	25.0143	23.8158	23.4771	23.5277	23.011	22.8224	23.8158	23.6399	23.7512			1.61572	1.02208	0.0614494	-0.0494003
ADI1	Q9BV57;H7C382;Q9BV57-2	1,2-dihydroxy-3-keto-5-methylthiopentene dioxygenase	22.9014	24.3097	23.2341	22.6093	23.5724	22.9039	22.642	23.3029	23.8132	21.1311	22.7949	23.4588			0.273571	0.464115	0.190808	0.305801
PELO	Q9BRX2	Protein pelota homolog	24.2686	24.6963	24.9276	24.5685	23.1766	22.5433	23.6136	23.3598	22.6596	23.3368	22.5238	23.29			3.24133	1.66264	0.297774	0.22075
PSME2	Q9UL46;H0YM70;H0YKU2	Proteasome activator complex subunit 2	24.5796	26.0527	24.5648	24.0497	23.8231	21.9534	23.6701	23.5432	22.823	24.0248	23.0142	23.338			1.61284	1.51169	0.0356859	-0.0525556
RBX1	P62877	E3 ubiquitin-protein ligase RBX1;E3 ubiquitin-protein ligase RBX1, N-terminally processed	23.6347	24.4748	24.3661	23.4111	22.901	23.2775	23.5492	23.2083	23.9599	23.8434	24.4181	23.3078			0.0934826	0.0894103	1.3052	-0.648298
ANXA2;ANXA2P2	P07355;H0YN42;P07355-2;H0YMD0;H0YMU9;A6NMY6;H0YKS4;H0YM50;H0YN28;H0YL33;H0YMM1;H0YNP5;H0YKZ7;H0YLV6;H0YMT9;H0YKX9;H0YMW4;H0YN52;H0YMD9;H0YNA0;H0YKV8;H0YKL9;H0YNB8;H0YKN4;H0YLE2	Annexin A2;Annexin;Putative annexin A2-like protein	24.6804	23.7368	23.3107	24.0036	22.8143	22.5616	22.772	22.8628	24.3784	24.3845	24.1359	23.8368			0.341225	-0.251011	4.19837	-1.43124
LIMA1	Q9UHB6;Q9UHB6-4;F8VQE1;Q9UHB6-2;F8VS07;Q9UHB6-3;F8VRN8	LIM domain and actin-binding protein 1	23.6663	23.5685	23.5026	23.7599	23.2671	22.8356	22.8719	23.0691	24.702	24.8632	24.5759	24.5164			4.45706	-1.04003	4.92299	-1.65347
NKAP	Q8N5F7	NF-kappa-B-activating protein	23.4201	23.7933	23.3193	24.138	22.3471	22.2773	22.8633	22.8987	23.4708	23.0026	23.404	22.8019			1.04661	0.497852	1.32708	-0.57322
PAPD5	H3BQM0;B4DV38;Q8NDF8;E9PC61;Q8NDF8-3;Q8NDF8-2;Q8NDF8-4	PAP-associated domain-containing protein 5	22.7704	22.6135	23.4196	24.1216	22.7645	22.8488	23.012	23.1831	23.0127	23.3092	23.0336	22.5335			0.283146	0.259004	0.037547	-0.0201497
MCM3	P25205;B4DWW4;J3KQ69;Q7Z6P5	DNA replication licensing factor MCM3	23.3861	24.0947	24.3238	24.2748	22.9099	22.8674	22.8356	22.8655	22.7666	23.7569	23.1145	23.1629			1.47381	0.819645	0.79664	-0.330594
MCM5	P33992;B1AHB1;B1AHA9;B1AHB2;F8WFD7	DNA replication licensing factor MCM5	23.8376	24.393	23.9218	23.8206	22.8486	23.1535	23.0662	22.7967	23.3634	23.8654	23.6369	23.3877			1.27076	0.429919	2.19438	-0.597108
PHGDH	O43175;Q5SZU1	D-3-phosphoglycerate dehydrogenase	23.8857	24.4782	24.0221	23.5351	22.9205	23.2905	22.7256	22.5343	23.6589	23.9604	23.4487	24.0191			0.385432	0.208524	2.30015	-0.904069
BAZ2A	Q9UIF9;J3QK86;J3KPG5;Q9UIF9-2;Q9UIF9-3;F8VU39;H0YII3;REV__Q86TB9-3;H0YHL2;H0YHQ7;B5MC86;REV__Q86TB9-2;REV__Q86TB9-4;REV__Q86TB9;Q8NDI1-3;Q8NDI1-2	Bromodomain adjacent to zinc finger domain protein 2A	23.4642	23.4331	23.7017	23.7714	23.047	23.1614	23.2413	23.1471	23.4943	23.8054	23.293	23.3839			0.293754	0.0984344	1.56888	-0.344936
PHF10	Q8WUB8;Q8WUB8-2;Q8WUB8-3	PHD finger protein 10	22.574	23.3624	23.7544	22.791	22.7448	22.9604	23.0276	22.7629	23.0666	23.3777	23.2436	22.996			0.0635584	-0.0505419	1.42601	-0.297066
CBX4	O00257;O00257-3;F8WCW6;I3L4F1	E3 SUMO-protein ligase CBX4	23.0522	23.0157	23.1516	23.2198	22.4165	22.9576	22.6335	22.4679	23.4082	23.5701	23.5844	22.9429			0.852601	-0.266572	2.10718	-0.757524
PGLS	O95336;M0R0U3;M0R261;M0R1L2	6-phosphogluconolactonase	23.1421	24.2918	23.6981	23.1163	23.0871	23.2318	22.5698	22.4262	23.021	23.6041	23.2565	23.1779			0.43673	0.297231	0.966614	-0.43611
CCT6A	P40227;B4DPJ8;P40227-2;J3KRI6	T-complex protein 1 subunit zeta	23.1857	23.4546	23.5875	23.2893	22.6303	22.6143	22.6339	22.63	23.1844	23.1956	23.1261	23.3862			0.725469	0.156203	4.36348	-0.595961
CENPQ	Q7L2Z9	Centromere protein Q	23.5206	23.6455	23.2939	23.9381	22.8791	23.3875	23.3488	22.8932	23.3842	23.9598	23.4676	23.3607			0.107023	0.056417	1.09395	-0.415943
HEATR3	Q7Z4Q2;Q7Z4Q2-2;B7WNW7;Q7Z4Q2-3	HEAT repeat-containing protein 3	23.6478	23.8032	23.3434	23.2083	23.5579	23.5478	23.6179	23.4192	23.8035	23.8687	24.0045	22.9425			0.223196	-0.154097	0.191264	-0.119073
CAPZA2	P47755;C9JUG7;B4DG50;F8W9N7	F-actin-capping protein subunit alpha-2	22.8888	24.2386	23.5618	23.1112	23.3977	23.1879	23.3373	23.4058	23.1835	24.1379	24.068	23.1443			0.177036	-0.183317	0.498507	-0.301248
LSG1	Q9H089;H7C2X7;F8WFC6	Large subunit GTPase 1 homolog	24.0451	23.7706	23.5522	23.8564	23.791	23.9858	23.9893	23.1596	23.3628	23.8202	23.9086	23.4932			0.43064	0.159896	0.136947	0.0852599
TIMM50	Q3ZCQ8;Q3ZCQ8-2;M0R0C3;M0R2F8;Q330K1;M0QXC3;M0R2Z3;M0R303;M0R2D2;M0R1Y4;M0R003	Mitochondrial import inner membrane translocase subunit TIM50	24.0797	23.6947	23.0812	23.6419	23.0399	23.1373	24.2259	23.6646	24.1795	24.3247	23.7794	23.3044			0.387704	-0.272634	0.485235	-0.380094
SCAF11	Q99590;Q99590-2;F8VXG7;F8W028	Protein SCAF11	24.0673	24.4622	24.237	23.9822	22.859	23.2677	23.2223	23.3453	23.8258	23.9818	24.2177	23.8832			0.756459	0.210031	2.94391	-0.803553
EIF4G1	Q04637;Q04637-3;Q04637-5;E7EX73;Q04637-4;E9PGM1;E7EUU4;D3DNT2;E9PFM1;Q04637-6;G5E9S1;C9JF13;C9J6B6;C9J2Z7;C9K073;H7C044;H7C0V6;F8WCF2;C9JHW9	Eukaryotic translation initiation factor 4 gamma 1	24.4725	24.354	24.3787	24.5678	22.9146	23.0575	23.7814	23.3627	24.3133	24.3533	24.5409	24.1265			0.514967	0.10972	2.62215	-1.05447
TCOF1	Q13428;Q13428-3;Q13428-2;Q13428-8;Q13428-4;E9PHK9;Q13428-6;J3KQ96;Q13428-7;E7ETY2;Q13428-5;H0YA99	Treacle protein	23.589	23.5734	23.7211	24.3143	23.2228	23.2894	23.503	23.5049	23.8927	23.9342	23.3259	23.7346			0.13071	0.0775561	1.14271	-0.34182
ZFR	Q96KR1;H0Y8W1	Zinc finger RNA-binding protein	23.5883	24.1798	23.813	24.1311	22.8922	23.3256	23.2829	23.4693	23.3976	23.5895	23.4396	23.3306			1.76413	0.488725	0.70942	-0.196839
KIF2C	Q99661;B7Z6Q6;Q99661-2;B7Z7M6;Q5JR91;Q5JR89;Q8N4N8	Kinesin-like protein KIF2C	23.8857	24.1901	23.8432	23.674	23.4288	23.3707	23.4049	23.4102	23.2267	23.5883	23.8088	23.3817			1.26821	0.396858	0.327301	-0.0977588
HDAC2	Q92769;B3KRS5;J3KPW7;E5RFI6;E5RJ04;E5RGV4;E5RHE7;E5RH52;E5RG37;E5RFP9;H3BM24;E5RK19	Histone deacetylase 2;Histone deacetylase	23.4947	24.9884	23.5489	24.2832	23.1345	23.3434	23.6814	23.4082	23.4048	23.1853	23.3956	23.992			0.727116	0.584373	0.195283	-0.102517
GART	P22102;P22102-2;B4DJ93;F8WD69;C9JBJ1;C9JTV6;C9JZG2;C9JKQ7;H7C366;H7C489;H7C5I9	Trifunctional purine biosynthetic protein adenosine-3;Phosphoribosylamine--glycine ligase;Phosphoribosylformylglycinamidine cyclo-ligase;Phosphoribosylglycinamide formyltransferase	24.2967	25.2992	24.2691	24.2364	23.11	23.3527	23.1896	23.1431	23.2614	24.0796	23.8915	23.8286			1.29166	0.760064	1.6609	-0.566404
FASN	P49327	Fatty acid synthase;[Acyl-carrier-protein] S-acetyltransferase;[Acyl-carrier-protein] S-malonyltransferase;3-oxoacyl-[acyl-carrier-protein] synthase;3-oxoacyl-[acyl-carrier-protein] reductase;3-hydroxyacyl-[acyl-carrier-protein] dehydratase;Enoyl-[acyl-carrier-protein] reductase;Oleoyl-[acyl-carrier-protein] hydrolase	24.213	24.8097	24.3639	24.3619	23.1214	23.5515	23.3555	23.3584	23.7105	24.1082	24.0276	23.5626			1.73163	0.584871	1.74928	-0.505548
HPRT1	P00492	Hypoxanthine-guanine phosphoribosyltransferase	24.4729	25.0772	24.4941	24.37	23.6386	23.5555	23.2178	23.8798	22.9023	24.0338	23.6581	23.5626			2.01572	1.06436	0.0431304	0.0337329
GNAS	P63092;Q5JWF2;Q5JWF2-2;P63092-3;P63092-2;A6NI00;P08754;P63096;P09471;P38405;P19087;A8MTJ3;Q03113;P11488;A2A2R6;Q5JWD1;H0Y7E8;Q5JWE9;H0Y7F4;P09471-2;P38405-2	Guanine nucleotide-binding protein G(s) subunit alpha isoforms short;Guanine nucleotide-binding protein G(s) subunit alpha isoforms XLas	24.9633	24.6116	23.6229	23.7976	23.0267	23.1826	22.2847	22.8932	23.8652	23.9528	23.842	23.6668			0.60412	0.417137	2.52066	-0.984925
FGF2	P09038;P09038-2;P09038-3;P09038-1	Fibroblast growth factor 2	22.6375	21.8288	22.1354	21.8296	22.7922	22.8746	21.7823	22.5179	22.5998	22.9507	23.0537	22.0892			1.00669	-0.565526	0.220136	-0.18157
CAAP1	Q9H8G2;Q9H8G2-2	Caspase activity and apoptosis inhibitor 1	22.7999	22.6163	22.6486	23.4422	23.153	23.2555	21.6129	21.1672	22.5395	23.0796	22.5879	22.6747			0.284395	0.156341	0.330099	-0.423286
TRIM56	Q9BRZ2;C9JI91;Q9BRZ2-2;Q9BRZ2-3	E3 ubiquitin-protein ligase TRIM56	21.4316	21.6896	21.2733	21.7435	22.986	22.8248	23.1514	23.1309	22.7779	20.989	22.1157	21.9425			0.500562	-0.421783	1.52382	1.067
WDR55	Q9H6Y2;G3V1J0;Q9H6Y2-2;D6RGJ8	WD repeat-containing protein 55	21.6385	21.5398	21.7019	21.7897	22.6465	21.4665	22.6523	22.6185	22.1902	21.8844	22.1087	22.0472			2.46696	-0.39016	0.426999	0.28831
ACTR5	Q9H9F9	Actin-related protein 5	20.9199	21.5124	21.057	21.4907	22.5916	22.0761	22.5175	22.2963	21.334	21.2325	21.855	21.9227			0.71599	-0.341044	2.00037	0.784294
TSR2	Q969E8	Pre-rRNA-processing protein TSR2 homolog	21.6116	21.6009	21.3934	20.3012	22.6601	22.7873	23.2257	22.9135	23.2161	22.5902	23.0293	22.7464			2.55383	-1.66869	0.00210294	0.00117016
NAA15	Q9BXJ9;Q9BXJ9-4;Q6N069;Q6N069-5;Q6N069-4;Q6N069-3;Q6N069-2	N-alpha-acetyltransferase 15, NatA auxiliary subunit	21.3547	21.1105	21.2384	20.0684	22.274	22.1393	22.561	22.2913	22.7544	21.7682	21.9877	22.7552			1.89432	-1.37336	6.99892e-05	5.72205e-05
TAF1C	Q15572;Q15572-6;Q15572-2;F5H647;Q15572-4;H3BR71;Q15572-5;H3BNH3;H3BR91;H3BUZ7	TATA box-binding protein-associated factor RNA polymerase I subunit C	21.682	21.793	21.4653	21.0243	23.1717	22.9304	21.7173	22.4108	22.8276	22.5968	22.8503	22.6342			3.30363	-1.23609	0.204837	-0.169661
TTF1	Q15361	Transcription termination factor 1	21.3729	21.6272	20.793	22.0678	22.3921	23.0273	22.9632	22.0461	22.7016	22.7322	22.9751	22.8102			2.56945	-1.33954	0.349405	-0.197639
POLR1B	Q9H9Y6;F5GZX4;Q9H9Y6-2;F8W898;F5H643;C9JJG2;C9JS83;F8WDS4;F8WAK7;F8WBB9;F8WCS3;H7C0D9	DNA-directed RNA polymerase I subunit RPA2;DNA-directed RNA polymerase	21.4528	21.6634	21.0165	21.3031	22.8349	22.9266	22.7429	22.3248	22.253	22.4922	22.0883	22.4712			2.94297	-0.967213	1.22865	0.38112
ACTN4	O43707;D6PXK4;P12814;H9KV75;P12814-2;P12814-3;B7TY16;F5GXS2;H7C144;K7EJH8;G3V2W4;P35609;H0YJ11;H0YJW3;G3V2N5;H7C5W8;B2RCS5;Q08043;Q9H254;G3V2E8;K7EP19;G3V5M4;G3V2X9;Q9H254-2;C9JRP8;M0QZQ3;Q9H254-4	Alpha-actinin-4	22.3208	22.1425	22.2303	22.1856	21.6499	21.3749	21.8601	21.2007	23.0243	22.9122	22.8328	22.9007			4.82993	-0.69767	4.03995	-1.39609
SMARCC1	Q92922;F8WE13	SWI/SNF complex subunit SMARCC1	21.9494	21.3487	20.9017	22.1174	21.8165	21.4786	21.755	21.9385	22.9942	23.0948	23.2371	22.3418			2.09912	-1.33767	2.73769	-1.16978
MLLT1	Q03111	Protein ENL	22.3869	21.4102	21.4796	23.0301	21.2793	22.0717	22.559	21.3708	22.6618	22.9685	22.784	21.3243			0.274132	-0.35794	0.601994	-0.614477
NOP2	P46087-2;P46087-3;F5H5X6;F5H359	Putative ribosomal RNA methyltransferase NOP2	22.1886	22.247	22.001	21.6218	22.9187	22.5147	21.7236	21.7421	23.0767	23.1171	23.2712	22.8806			3.23604	-1.0718	1.51272	-0.861593
INO80C	Q6PI98;K7EIY8;Q6PI98-4;K7EKI6;K7EQ79;M0R3E2;Q6PI98-3	INO80 complex subunit C	22.6598	22.5292	22.9921	20.5014	22.5573	22.7186	22.2191	22.342	23.2707	23.352	23.2674	22.5011			0.762646	-0.927195	1.50186	-0.638557
SCAPER	Q9BY12;Q9BY12-2;H3BS25;H3BPM0;Q9BY12-3;H3BR40;H3BQF3;H3BT27;H3BTY2;H3BU24;H3BPB0;H3BQ61	S phase cyclin A-associated protein in the endoplasmic reticulum	22.192	20.9844	21.6586	21.3968	22.7903	22.4966	22.4045	22.7429	21.9676	22.6027	22.3827	22.0386			1.24424	-0.689941	1.06381	0.360652
U2SURP	O15042;O15042-2;E7ET15;C9JB80;O15042-3;E7EW00;H0Y8D9;H7C4V2	U2 snRNP-associated SURP motif-containing protein	21.1627	21.509	21.6085	21.2309	22.1359	22.3018	22.6216	22.6019	21.1233	22.0114	22.4754	22.3081			0.963445	-0.601773	0.644474	0.435735
WBP11	Q9Y2W2;F5H721;F5H5G4	WW domain-binding protein 11	21.6694	21.239	21.1427	21.2823	22.7179	22.5136	22.2964	22.3405	22.1133	22.5184	22.3907	21.6122			1.92382	-0.825317	0.667574	0.30846
SUGP2	Q8IX01;Q8IX01-4;Q8IX01-3;M0R2Z9;M0R3F6;E7ETX7;M0R065;M0R216	SURP and G-patch domain-containing protein 2	21.0484	21.859	21.9059	22.2165	22.2258	22.8127	23.02	22.4103	22.3217	22.1813	23.0914	21.859			0.840421	-0.605912	0.341461	0.253829
CHAF1B	Q13112	Chromatin assembly factor 1 subunit B	21.3694	20.9609	22.7214	22.2789	22.0426	21.6792	22.3942	22.6141	22.4263	22.0957	22.302	22.269			0.489312	-0.440566	0.161688	-0.0906987
MAP7D3	Q8IWC1;Q8IWC1-3;Q8IWC1-2;Q8IWC1-4	MAP7 domain-containing protein 3	21.3058	21.2355	21.7019	22.1054	21.6477	21.7617	22.8375	22.5695	22.55	22.5176	22.6451	21.654			1.31208	-0.754523	0.139287	-0.137599
IGF2BP2	Q9Y6M1;Q9Y6M1-1;F8W930;Q9Y6M1-5;Q9Y6M1-6;Q9Y6M1-3;Q9Y6M1-4	Insulin-like growth factor 2 mRNA-binding protein 2	21.216	21.4822	22.2373	22.3563	21.9102	22.5188	22.1038	22.0899	22.3244	22.6274	22.9978	22.0489			1.00653	-0.676682	0.691324	-0.343986
AP2A2	O94973;O94973-2;E9PJJ7;O94973-3;E9PR62;E9PQP4;H0YEG0;H0YDE9	AP-2 complex subunit alpha-2	21.6862	22.0807	21.4661	21.5867	21.4558	22.3256	21.8821	21.6146	22.497	22.2918	22.5695	21.1877			0.58277	-0.431588	0.367656	-0.316977
EIF2B2	P49770;H0YJJ8;G3V5E5;H0YK01	Translation initiation factor eIF-2B subunit beta	22.0687	21.6185	21.7154	21.5862	21.7937	22.5743	22.2552	22.7696	21.9916	22.1029	22.5798	22.0395			1.31043	-0.431213	0.278504	0.169755
EME1	Q96AY2;Q96AY2-2;H0Y9Z4	Crossover junction endonuclease EME1	21.6176	21.8217	21.2667	22.3343	22.0302	22.2976	22.241	22.4285	22.1347	21.7872	22.1241	21.746			0.323425	-0.187939	1.18475	0.301339
CYFIP1	Q7L576;Q7L576-2;H0YL50;Q7L576-3;H0YLJ5;H0YL39;H0YN93	Cytoplasmic FMR1-interacting protein 1	21.383	21.6902	22.1384	22.2397	21.842	22.2611	22.4248	22.1667	21.8633	22.0269	22.1508	21.559			0.0552838	-0.0372	0.759935	0.273606
UTP20	O75691	Small subunit processome component 20 homolog	21.7541	21.7501	21.4931	21.5634	22.1065	22.2944	22.1328	22.1591	21.9321	22.3256	21.9172	21.8246			1.49508	-0.359707	0.710506	0.173302
PIP5K1A;PIPSL	Q99755;Q99755-2;Q99755-4;Q99755-3;A6PW57;A2A3N6;O60331;O14986;B4DY52;B4DIG7;O14986-2;O60331-4;O60331-2;O60331-3	Phosphatidylinositol 4-phosphate 5-kinase type-1 alpha;Putative PIP5K1A and PSMD4-like protein	21.5306	21.5371	21.5283	21.5189	22.0352	22.3075	22.2573	22.5338	21.7704	21.8284	22.2719	21.2207			0.522161	-0.244102	1.11898	0.510616
SEMA3C	Q99985;F5H1Z7;B4DRL8	Semaphorin-3C	22.5006	22.2086	21.8814	22.3319	23.4301	22.7616	22.7547	22.9165	21.8573	22.3447	22.5216	21.6829			0.217285	0.12902	1.8391	0.864097
ABCD3	P28288;P28288-2;F5GYC1;E7EUE1;P28288-3	ATP-binding cassette sub-family D member 3	22.489	21.7938	22.1809	21.589	23.7011	22.3862	22.8844	23.2233	22.5747	22.7754	22.3483	22.1942			0.9955	-0.460012	0.965795	0.575536
TCF25	Q9BQ70;H3BQ53;H3BSP8;H3BTU3;H3BSS3;Q9H384;H3BS87;H3BMJ8	Transcription factor 25	21.9415	21.7084	23.1715	22.2175	22.6105	22.4893	22.7426	23.0407	21.8465	23.0411	22.8845	22.1248			0.195528	-0.214528	0.336629	0.246528
CENPN	Q96H22;Q96H22-3;Q96H22-5;Q96H22-4;H3BMC7;Q96H22-2;H3BMD5;H3BRU7	Centromere protein N	21.9274	23.2326	21.9719	21.718	22.1653	22.4787	22.8268	23.1296	22.6359	22.7216	22.9612	21.9386			0.374446	-0.351848	0.104085	0.0857697
CTCF	P49711;P49711-2;Q8NI51;Q8NI51-6;Q8NI51-5;F5H2V8;Q8NI51-2;Q8NI51-3;A6XGL8	Transcriptional repressor CTCF	21.5076	22.8241	21.9499	22.55	22.3828	21.9774	22.8139	22.6743	22.541	22.5056	22.4722	22.4546			0.42762	-0.285417	0.0594926	-0.03125
TNKS1BP1	Q9C0C2;Q9C0C2-2;E9PKK0	182 kDa tankyrase-1-binding protein	22.7269	22.4508	22.3979	22.555	22.3005	22.2441	22.8519	22.5324	22.7052	23.0482	23.113	22.3779			0.739072	-0.27845	0.735819	-0.328861
CDK13	Q14004;Q14004-2;P06493;P06239;Q00536;P11362;P21802;Q00537;Q00534;Q07002;P09769;O94921;P22607;P51451;Q9UPZ9;P22455;Q00526;P11802;P20794;Q96Q40;Q07002-3;P22607-3;Q8IZL9;F8VXD2;H0YE20;K7ELV5;F8VYH9;B4DNF9;F8VZZ0;E5RIU6;F8VTV8;F8VWX7;F8VZ51;K7EJ83;Q8IZL9-2;H0YAZ9;Q8IZL9-3;H0Y9P2;B3KUS6;Q9UPZ9-2;Q8IZL9-4;E7EUK8;E9PM44;Q96Q40-2;H7C265;Q96Q40-4;E5RGN0;Q96Q40-3;O94921-3;F8W6H8;E9PJX5;O94921-2;Q8IXN4;F5H3…	Cyclin-dependent kinase 13	22.4534	22.1668	22.5852	22.2582	22.3775	22.1247	22.43	22.217	22.4032	22.5554	22.8809	22.6445			0.947097	-0.255098	1.46427	-0.333689
CCT8	P50990;B4DEM7;B4DQH4;H7C4C8;H7C2U0	T-complex protein 1 subunit theta	23.0624	22.7234	22.7989	22.5652	22.6136	22.6027	22.2628	22.3974	22.5684	23.196	22.3345	22.4145			0.301926	0.159128	0.316093	-0.159235
AKAP8L	Q9ULX6;Q9ULX6-2;M0QZQ9;M0R010;M0QYT7	A-kinase anchor protein 8-like	22.4487	22.996	22.492	22.9842	22.7014	22.1991	22.1766	22.4913	22.7939	22.061	22.5469	22.7836			0.345931	0.183883	0.305014	-0.154246
SON	P18583;P18583-5;P18583-2;P18583-7;P18583-9;P18583-10;P18583-4;P18583-3;J3QSZ5;H7C1M2;P18583-6;P18583-8;H7C2G8;H7C1S4;H7C257	Protein SON	22.6549	23.1536	22.68	22.6703	22.2098	22.013	22.4771	22.4722	22.5	22.2031	22.6373	22.3652			1.2597	0.363322	0.403064	-0.133374
ZNF638	Q14966;Q14966-3;Q14966-4;Q14966-2;C9JBI6;F5H330;M0QXP4;Q14966-5;C9JWN0;E7EUZ3	Zinc finger protein 638	21.8524	22.2956	22.2452	22.055	22.5048	22.491	22.8093	22.8147	22.6444	22.8862	22.265	22.6			1.6138	-0.486844	0.134972	0.0560617
SMARCB1	Q12824;Q12824-2;G5E975;B5MCL5;C9JTA6	SWI/SNF-related matrix-associated actin-dependent regulator of chromatin subfamily B member 1	22.1487	22.6075	22.5213	22.0287	22.5552	21.9635	22.1999	22.2964	22.6017	22.5321	22.3234	22.829			0.675572	-0.244998	1.02029	-0.317805
IGHMBP2	P38935;H3BRR1;F5GX64;F5H5K3	DNA-binding protein SMUBP-2	22.2427	22.4854	22.7505	22.1334	23.3074	22.6623	23.0051	22.9443	22.548	22.6558	22.6186	22.4445			0.520604	-0.163731	1.58892	0.413049
CNOT2	Q9NZN8;F8VV52;Q9NZN8-5;Q9NZN8-4;F8VP97;Q9NZN8-2;F8VQD8;F8VUB4;F8VVY1;F8VX63;F8W145;F8VRS2;Q9NZN8-3;F8VRS8;F8VWH8;H0YHP3;F8VQF4;H0YI11;H0YH84	CCR4-NOT transcription complex subunit 2	22.3903	22.6894	22.3526	22.6934	22.9528	22.5055	23.0571	22.5554	22.8208	23.0567	22.7059	22.8401			1.4762	-0.324467	0.225535	-0.0881658
RPUSD4	Q96CM3;E9PML2	RNA pseudouridylate synthase domain-containing protein 4	22.2984	21.7581	21.4341	22.316	22.6053	22.7747	22.2366	22.3341	22.7075	22.1802	23.3013	21.9791			0.800928	-0.590351	0.0599596	-0.0543365
BBX	Q8WY36;Q8WY36-2;C9JA69;C9JYU6;C9JZA0;C9J8D0;A2RRM7	HMG box transcription factor BBX	22.393	22.0121	21.8485	22.1299	22.2923	22.0949	22.5573	22.7342	22.3904	23.2036	22.6087	21.9097			0.723363	-0.432206	0.134925	-0.108423
KIFC1	Q9BW19;A2BEW4;A2AB20	Kinesin-like protein KIFC1	21.7673	22.0169	21.6244	21.9368	22.6518	22.7877	22.3729	22.7765	22.8624	23.3259	23.0363	22.6088			3.1761	-1.122	0.876773	-0.311081
KIF22	Q14807;Q14807-2;H3BRB3;H3BTH5	Kinesin-like protein KIF22	22.2164	22.3116	22.066	22.1047	22.7031	22.8644	22.4698	22.6067	22.8073	22.8924	22.7465	22.0725			1.22554	-0.455045	0.0535661	0.0313091
ANKRD17	O75179;H0YM23;E7EUV3;O75179-2;G5E964;H0YLQ3;O75179-4;O75179-3;O75179-5;H0YMS3	Ankyrin repeat domain-containing protein 17	21.6935	21.593	21.8041	22.2123	22.4576	22.8506	22.6155	22.5229	22.7614	23.1836	23.2062	22.2601			2.11776	-1.02708	0.454708	-0.241153
IBTK	Q9P2D0;E7EPI0;Q9P2D0-2;E9PDR5;D6R9F4;Q9P2D0-3;H0Y9N7	Inhibitor of Bruton tyrosine kinase	21.6814	22.1146	22.6423	21.8972	22.5859	22.3453	22.7503	22.935	22.5349	22.4072	22.5902	22.0635			0.632556	-0.315058	0.723837	0.255183
CCT4	P50991;B7Z9L0;P50991-2;B7Z2F4	T-complex protein 1 subunit delta	23.1791	23.3697	21.8229	22.1033	22.6734	22.6326	21.8763	22.2302	22.4616	22.7697	22.7835	22.7895			0.0752014	-0.0823302	0.856568	-0.347919
EIF2B1	Q14232;J3KMX9;B4DGX0;H0YGG4;F5H0D0	Translation initiation factor eIF-2B subunit alpha	22.849	22.6953	22.6972	22.2853	22.736	22.4184	22.1697	22.3285	22.2574	22.1507	22.5789	23.408			0.0368233	0.0329218	0.244445	-0.185626
DCTPP1	Q9H773	dCTP pyrophosphatase 1	22.0481	22.3212	22.7153	21.4023	22.4236	22.5491	21.7265	22.1819	21.9993	23.1117	22.567	21.6302			0.188969	-0.205315	0.105826	-0.106791
ERCC6	Q03468;F5H493;E7EV46;D6R9X7	DNA excision repair protein ERCC-6	21.9744	22.3082	22.4055	21.3664	21.9758	22.6034	22.0169	22.424	22.4282	23.1007	22.5788	22.1187			0.879169	-0.543029	0.546443	-0.301609
SMARCD2	Q92925-3;Q92925;J3KMX2;Q92925-2;J3QWB6	SWI/SNF-related matrix-associated actin-dependent regulator of chromatin subfamily D member 2	22.1254	22.2031	22.1945	22.2499	22.2657	22.648	21.3623	22.13	22.6611	22.3509	22.7598	22.6489			2.37657	-0.411938	0.898619	-0.503673
CDYL	Q9Y232;Q9Y232-2;Q9Y232-3;Q9Y232-4;C9JQG7	Chromodomain Y-like protein	21.8704	21.9689	21.8826	21.1098	22.342	22.2059	21.6103	21.8259	22.2495	22.3249	21.9768	22.2708			1.22141	-0.497568	0.519193	-0.209501
ACLY	P53396;P53396-2;B4E3P0;K7ESG8	ATP-citrate synthase	22.1217	22.7606	22.3892	22.1888	22.1212	22.1029	22.0942	22.1338	22.3883	22.0774	21.8322	22.2039			0.614595	0.239632	0.036732	-0.0124321
TJP2	Q9UDY2;Q9UDY2-6;Q9UDY2-3;Q9UDY2-7;Q9UDY2-5;Q9UDY2-4;Q9UDY2-2	Tight junction protein ZO-2	22.0034	21.8442	21.9333	22.1637	22.3297	22.1989	21.6181	21.7294	22.2576	22.3487	22.4692	22.2609			2.22047	-0.347939	1.04457	-0.3651
BRD7	Q9NPI1;Q9NPI1-2;I3L4V5	Bromodomain-containing protein 7	21.9608	22.1073	22.0854	22.223	22.1235	21.9164	21.907	21.8205	22.5877	22.5141	22.4001	22.6608			2.92917	-0.446572	3.38866	-0.598846
MSH6	P52701;P52701-2;B4DF41;F5H2F9;F8WAX8;C9JH55;F8W7G9;C9J8Y8;C9J7Y7	DNA mismatch repair protein Msh6	22.0859	21.6714	21.924	22.2494	22.3408	22.0833	22.0038	21.723	22.492	22.4711	22.4148	22.622			2.12555	-0.517282	1.85767	-0.462202
NAA40	Q86UY6;B4DR03;F5H2C9;B4DU10	N-alpha-acetyltransferase 40	22.717	22.2333	21.9889	22.4259	22.5077	22.1311	22.4973	22.1672	22.3289	22.3026	22.6741	22.2923			0.121245	-0.0581989	0.213692	-0.0736647
SF3A1	Q15459;E9PAW1;H7C1L2	Splicing factor 3A subunit 1	22.1094	22.4781	22.4585	22.4689	22.5122	22.4727	22.399	22.4066	22.6071	22.0922	21.9546	20.5976			0.612697	0.565862	0.721304	0.634768
WDR43	Q15061;C9IZK7;C9JEE7	WD repeat-containing protein 43	22.6602	22.2176	22.7256	22.6016	22.8132	22.1749	22.4442	22.523	22.5968	21.7229	22.3618	21.7586			0.907326	0.441226	0.725763	0.378793
NUPL2	O15504;C9JYA1;O15504-2;B4DT96;O15504-3	Nucleoporin-like protein 2	21.9166	22.7583	22.839	23.4412	22.4291	22.3835	22.645	22.2762	21.4002	22.0854	22.9993	21.0288			0.799472	0.86033	0.595431	0.55504
PGK1	P00558;B7Z7A9;P07205;E7ERH5	Phosphoglycerate kinase 1;Phosphoglycerate kinase	22.3057	21.4799	22.8338	22.9858	22.6391	22.0086	21.9325	22.855	21.8557	22.2187	22.2988	21.7017			0.469043	0.382578	0.594139	0.340067
SSB	P05455;E9PFH8;E9PGX9;E7ERC4;E9PFL9	Lupus La protein	22.0114	22.2535	22.6636	22.9939	22.3614	22.8085	22.5011	21.9939	22.0957	21.9571	22.183	21.8655			1.02773	0.455322	1.1151	0.390939
HCFC1	P51610;P51610-2;A6NEM2;H7C1C4;P51610-3	Host cell factor 1;HCF N-terminal chain 1;HCF N-terminal chain 2;HCF N-terminal chain 3;HCF N-terminal chain 4;HCF N-terminal chain 5;HCF N-terminal chain 6;HCF C-terminal chain 1;HCF C-terminal chain 2;HCF C-terminal chain 3;HCF C-terminal chain 4;HCF C-terminal chain 5;HCF C-terminal chain 6	22.5708	22.9518	22.1927	22.4404	22.708	22.6391	22.5926	22.5279	21.7886	22.2779	22.1195	21.7565			1.46181	0.553331	2.50046	0.631314
MRPS9	P82933	28S ribosomal protein S9, mitochondrial	22.202	23.4676	22.9204	22.7582	22.5421	21.445	22.6519	22.7468	21.6703	22.3508	21.8496	21.6967			1.67694	0.94522	0.63422	0.454607
SMU1	Q2TAY7;B4E3L0	WD40 repeat-containing protein SMU1	23.331	23.6871	22.6597	22.2792	23.0164	22.5441	22.8676	22.7525	22.5937	22.7697	22.5141	21.6705			0.734378	0.602283	0.761069	0.40817
COIL	P38432	Coilin	22.3211	23.0926	22.9925	23.8931	23.2033	22.937	23.4289	23.3338	22.6219	23.3444	23.1746	23.9536			0.18381	-0.198801	0.0574588	-0.0478768
CSNK1D;CSNK1E	P48730;P48730-2;H7BYT1;B0QY35;B0QY34;B0QY36;H0Y645;H0Y2N6;B4DLF1;J3QQI9;J3KRM8	Casein kinase I isoform delta	22.077	23.0603	22.8055	23.2427	23.0509	23.1585	23.1822	22.6804	23.0607	23.2872	23.3888	23.24			0.847559	-0.447799	0.840257	-0.226195
ZNF326	Q5BKZ1;Q5BKZ1-3;Q5BKZ1-2	DBIRD complex subunit ZNF326	23.3658	23.0139	23.0448	22.9875	22.5928	22.652	22.5767	23.5957	23.0134	23.2613	22.3399	23.0502			0.371409	0.1868	0.0694824	-0.0619016
PPP1CB	P62140;C9J9S3;C9JP48	Serine/threonine-protein phosphatase PP1-beta catalytic subunit;Serine/threonine-protein phosphatase	22.236	23.1671	23.0383	23.1348	23.5561	22.9759	23.7914	23.087	23.5101	23.6658	22.7806	22.8495			0.434044	-0.307496	0.201254	0.151064
ARPC3	O15145;F8VR50;C9JZD1	Actin-related protein 2/3 complex subunit 3	23.1571	23.5472	22.8342	23.0401	23.552	23.0576	23.2298	23.4482	22.5911	23.6278	22.8483	22.264			0.423472	0.311865	0.777345	0.489118
CBS	P35520;P35520-2;F5H2U1;C9JMA6;H7C2H4	Cystathionine beta-synthase	22.6143	24.1573	22.5091	22.6983	22.5721	22.6712	22.6919	22.8074	22.3035	23.0999	22.1791	22.3173			0.545349	0.519792	0.435001	0.210662
GSPT1;GSPT2	P15170-2;J3KQG6;P15170;H3BR35;Q8IYD1;H3BSV8	Eukaryotic peptide chain release factor GTP-binding subunit ERF3A;Eukaryotic peptide chain release factor GTP-binding subunit ERF3B	23.6151	23.9118	22.5319	23.4624	22.6779	22.3463	22.2267	22.3853	22.5492	23.3149	22.739	22.1844			0.913033	0.683428	0.520762	-0.287857
CCDC47	Q96A33;Q96A33-2	Coiled-coil domain-containing protein 47	23.09	22.7474	22.4834	22.4466	22.0973	22.3198	23.2182	22.0516	23.2748	23.5016	23.6705	23.6569			2.50939	-0.834106	2.07099	-1.10423
FBXL6	Q8N531;Q8N531-2	F-box/LRR-repeat protein 6	23.2769	22.6563	22.1488	22.3725	22.3606	22.659	22.5309	22.5067	23.3298	23.4517	23.6297	23.4143			1.80669	-0.842748	4.40904	-0.942103
NLE1	Q9NVX2;K7EN33;K7ERN7;Q9NVX2-2	Notchless protein homolog 1	23.6269	22.6875	22.7272	23.0158	22.2261	23.1278	22.6139	22.1823	22.9479	23.4475	23.2835	22.7671			0.137847	-0.0971298	1.11675	-0.573989
FAM120A	Q9NZB2;Q9NZB2-4;Q9NZB2-6;Q9NZB2-2;Q9NZB2-5;H7C0T0;Q5T035	Constitutive coactivator of PPAR-gamma-like protein 1	23.0094	23.2855	22.6489	22.5676	22.2144	23.1876	22.4393	22.4042	22.8001	23.3163	23.0194	22.2028			0.0526005	0.0431786	0.372605	-0.273311
SMARCC2	Q8TAQ2;Q8TAQ2-2;Q8TAQ2-3;F8VXC8;F8VZW6	SWI/SNF complex subunit SMARCC2	22.8843	23.2256	22.7221	22.923	22.6478	22.8739	22.4183	22.174	22.9048	23.3234	23.1954	22.7571			0.261489	-0.106434	1.3908	-0.516722
DAP3	P51398;P51398-2;P51398-3	28S ribosomal protein S29, mitochondrial	22.8337	22.7793	22.4228	22.9121	23.2284	22.9823	22.4206	22.5396	23.3328	23.088	23.286	23.0533			1.90044	-0.453026	1.01749	-0.397286
TMOD3	Q9NYL9;H0YKU1;H0YNJ8	Tropomodulin-3	22.7859	22.1744	22.7457	23.0935	22.7133	22.5231	22.6435	22.9442	22.956	23.2789	23.1891	22.9649			0.97977	-0.397328	1.76185	-0.391164
DIDO1	Q9BTC0;Q9BTC0-1;Q9BTC0-2;Q9BTC0-3	Death-inducer obliterator 1	22.7723	22.7332	23.1328	22.901	22.2244	22.6154	22.1517	22.2756	22.8248	23.03	23.4344	22.8703			0.415102	-0.155098	2.24046	-0.723123
EEF1B2	P24534;F8WF65;F2Z2G2;C9JZW3	Elongation factor 1-beta	22.8156	23.1315	22.4134	22.617	21.8284	21.7677	22.1213	22.5733	22.4423	23.0408	22.912	23.1197			0.255027	-0.134294	1.82914	-0.806022
MTA2;DKFZp686F2281	O94776;Q68DB1	Metastasis-associated protein MTA2	22.9515	23.0679	22.809	23.6443	22.162	22.5076	21.8853	21.9481	22.8889	22.9833	23.0206	22.8655			0.424543	0.178587	2.86181	-0.81382
ARL6IP4	Q66PJ3;Q66PJ3-2;Q66PJ3-3;F5GYV5;H7BZV4;B3V0L1;F8WCT1;Q66PJ3-4;F5H7X4;F8WEP2;Q66PJ3-5	ADP-ribosylation factor-like protein 6-interacting protein 4	22.5815	23.0859	23.048	23.5328	22.0903	22.0173	22.3943	22.3356	22.6694	22.1538	23.3947	22.487			0.549967	0.385843	0.841971	-0.466834
S100A10	P60903	Protein S100-A10	23.606	23.8489	22.2014	22.624	22.015	21.791	23.1193	21.0965	23.6698	24.1512	23.2165	22.7891			0.337289	-0.386588	1.52641	-1.45117
SF3B4	Q15427;Q5SZ64	Splicing factor 3B subunit 4	22.8913	23.8735	23.4741	22.7762	23.2916	22.2944	23.4358	23.2268	22.1747	23.2105	23.5153	22.7392			0.38613	0.343893	0.148432	0.152245
IFI16	Q16666;Q16666-3;Q16666-6;Q16666-2;E7EPR3;Q16666-7;H3BM18;H3BVE6;H3BR88;Q6K0P9;Q6K0P9-3;Q6K0P9-2;Q6K0P9-6;Q6K0P9-5;Q6K0P9-4;H3BR65	Gamma-interferon-inducible protein 16	23.0665	22.4798	22.6281	23.1118	22.6844	22.7845	23.0318	22.9647	24.054	23.9999	23.7902	23.4165			2.4531	-0.993602	2.91643	-0.948795
SLC3A2	P08195;P08195-3;P08195-2;F5GZS6;J3KPF3;P08195-4;H0YFS2;F5H0E2;F5H867;F5GZI0;F5GZR9;H0YFX4	4F2 cell-surface antigen heavy chain	23.2148	23.5486	22.6106	22.0464	23.3199	22.9367	23.1257	23.8177	23.1671	23.2342	22.3977	23.7865			0.275062	-0.29127	0.174132	0.153625
PPHLN1	E9PAX8;Q8NEY8-8;Q8NEY8;Q8NEY8-2;Q8NEY8-6;B7Z8L1;F8W0Q9;Q8NEY8-3;F8WF16;F8W6A0;F8VWU8;Q8NEY8-5;F8VRK2;Q8NEY8-7;REV__K7EN69;F8VPY7	Periphilin-1	23.2922	22.1014	23.0494	23.2934	22.9437	23.1647	23.1066	23.163	23.5592	22.1732	23.2394	22.7803			0.00316981	-0.00392723	0.202967	0.156476
ATAD3A;ATAD3B	Q9NVI7;Q9NVI7-2;H0Y2W2;Q9NVI7-3;Q5T9A4;Q5T9A4-3;Q5T2N8;Q5T9A4-2;Q5SV16;A6NFL3;J3QSF3	ATPase family AAA domain-containing protein 3A;ATPase family AAA domain-containing protein 3B	22.7891	21.8356	22.4753	22.1425	23.3551	22.9497	23.1676	23.1623	22.884	23.1939	22.523	23.1717			1.29806	-0.632484	0.568893	0.215581
MRPL3	P09001;E9PF06;H0Y9G6;E7ETU7;D6RC14	39S ribosomal protein L3, mitochondrial	22.831	22.4946	22.296	22.1529	23.4137	23.3665	23.5651	23.4407	23.1651	22.841	23.5258	23.3476			2.01964	-0.776258	0.728049	0.226655
CDK11B;CDK11A	P21127;P21127-8;J3QR29;P21127-3;P21127-2;J3QKR5;J3QR44;Q9UQ88;P21127-12;P21127-4;P21127-5;P21127-10;J3QL65;P21127-6;J3KTL7;P21127-9;Q9UQ88-4;Q9UQ88-3;Q5QPR3;Q9UQ88-2;Q9UQ88-5;Q9UQ88-10;Q5QPR4;Q9UQ88-9;Q9UQ88-8;Q5QPQ9;E9PFJ2;G8JLH1;J3KS35;E7ESP2	Cyclin-dependent kinase 11B;Cyclin-dependent kinase 11A	23.0496	22.4922	22.6314	22.8886	23.1838	22.5881	23.2808	23.2044	22.9165	22.5742	22.9865	23.1171			0.332384	-0.133097	0.362697	0.16572
HNRNPAB	Q99729-3;D6R9P3;D6RD18;D6RBZ0;Q99729-2;Q99729;Q99729-4	Heterogeneous nuclear ribonucleoprotein A/B	23.3502	22.6033	23.0987	23.172	23.246	23.1367	23.5773	23.1133	23.3075	22.8779	23.0921	23.6096			0.312998	-0.165743	0.0893755	0.0465474
GLE1	Q53GS7;Q53GS7-2;B3KMG0	Nucleoporin GLE1	22.567	21.4552	22.6024	22.674	23.4748	23.4829	23.7286	23.7401	23.0391	22.9953	22.7294	22.1755			0.54033	-0.41017	2.20372	0.871752
EPB41L5	Q9HCM4;Q9HCM4-2;Q9HCM4-4;Q9HCM4-3	Band 4.1-like protein 5	22.0568	21.9181	22.5203	21.8626	23.772	23.903	23.7019	23.5881	22.8118	23.1709	23.1181	22.7485			2.50455	-0.872871	3.09764	0.778917
EIF2B3	Q9NR50;Q9NR50-3;Q9NR50-2;H0Y580;Q5QP88	Translation initiation factor eIF-2B subunit gamma	22.1244	22.0079	21.5751	21.9206	23.0238	23.7488	23.9121	23.4818	22.6206	23.0397	22.8294	22.2867			2.12197	-0.787077	1.82046	0.847565
GTPBP1	O00178;B0QY59;F5H716;F5H257	GTP-binding protein 1	21.3168	21.8996	21.397	21.4516	23.1547	23.2709	23.6561	23.416	23.1121	23.154	23.4249	22.8916			4.12516	-1.62941	0.727188	0.228759
MRPL4	Q9BYD3;K7ES61;K7EKI4;K7ELF1;K7ELQ0;Q9BYD3-2	39S ribosomal protein L4, mitochondrial	21.9879	21.6611	21.3587	21.349	23.0781	22.5863	22.9607	23.0305	22.5381	22.9843	23.0201	21.6531			1.46291	-0.959734	0.494071	0.365022
AFAP1	Q8N556;Q8N556-2	Actin filament-associated protein 1	22.6505	21.5135	21.4694	23.0752	23.4311	23.7837	23.0636	22.9821	23.6274	23.6284	23.9082	23.2729			1.81938	-1.43209	0.619769	-0.294114
ZC3H7A	Q8IWR0;I3L2K5;I3L323;I3L382;I3L2N8	Zinc finger CCCH domain-containing protein 7A	21.4111	21.6474	21.4132	22.927	23.2023	22.9045	23.0146	22.7383	23.2177	23.4886	23.0543	22.3086			1.41312	-1.16764	0.0690287	-0.0523624
PTRH2	Q9Y3E5;J3KQ48	Peptidyl-tRNA hydrolase 2, mitochondrial	22.9009	21.8319	21.7177	22.8918	22.8414	22.8972	22.5322	22.4376	23.0606	23.6272	22.9545	23.395			1.37321	-0.923751	1.64258	-0.582229
VAPA	Q9P0L0;Q9P0L0-2	Vesicle-associated membrane protein-associated protein A	22.8454	21.6441	21.8341	22.2089	23.0814	22.6005	22.6726	22.5337	23.2001	23.3241	23.7942	23.3983			2.34187	-1.29602	2.13555	-0.707119
KTN1	Q86UP2;Q86UP2-2;Q86UP2-3;G3V4Y7;B7Z6P3;G3V5G2;H0YJV5;H0YJP2;G3V5P0;H0YJZ8	Kinectin	22.3622	21.4235	22.2638	22.693	22.6346	22.8211	22.8567	22.655	22.9456	23.3047	23.2467	23.074			1.83383	-0.957145	2.15901	-0.400898
YTHDF1	Q9BYJ9;F8W840	YTH domain family protein 1	22.1731	21.1679	21.9243	22.4685	22.4324	22.764	22.7626	22.8529	22.4895	22.7494	23.1433	22.998			1.56878	-0.911571	0.358639	-0.142071
TXLNG	Q9NUQ3;Q9NUQ3-2	Gamma-taxilin	22.4399	22.9152	22.4475	22.9478	22.7549	22.4592	22.9147	22.9411	21.5488	22.5356	22.8568	23.3946			0.0914626	0.103643	0.177121	0.183547
CIRH1A	Q969X6;Q969X6-2;Q969X6-3;H3BSH7;H3BPD7;J3KTR0;J3KSI1;H3BRM8;J3KSE6;I3L4T9	Cirhin	22.4018	22.082	21.7751	21.6585	22.6145	22.7508	22.8375	22.6319	22.7657	22.8097	22.8149	22.6247			2.38098	-0.774396	0.270469	-0.0450926
WDR82	Q6UXN9;C9J355;C9JBU3	WD repeat-containing protein 82	23.1586	22.4071	22.2289	21.8491	22.8536	22.5037	23.6186	22.8122	22.8634	22.6031	23.0011	22.4721			0.492158	-0.323989	0.341632	0.212124
SMARCA4	P51532;P51532-5;P51532-2;P51532-3;P51532-4;Q9HBD4;H0YGM3;F6XE55;F6XDY1;F6UH26;B1ALG1;B1ALG2;F6XG14;B1ALF6	Transcription activator BRG1	22.0932	21.8482	21.8182	21.5313	23.0105	22.4515	22.5043	23.15	22.7496	22.8481	22.9778	23.0479			3.73672	-1.08314	0.278693	-0.126836
LIG3	P49916;P49916-2;K7ERZ5;K7EQB6;K7ENR9;K7EJR4	DNA ligase 3	22.4306	22.2245	22.2771	22.3266	23.3271	22.867	23.2437	22.8045	22.4281	22.2974	22.5395	22.9023			0.827335	-0.227129	1.50954	0.518748
RSBN1	Q5VWQ0;H0YDA9;Q5VWQ0-4	Round spermatid basic protein 1	22.4456	21.7492	21.744	22.0517	23.1868	22.7172	22.7904	23.0573	22.9065	22.8925	23.0012	22.9156			2.84302	-0.931288	0.0270923	0.00895834
MYO1B	O43795;O43795-2;E9PDF6;E7EPB4;H7C2Y7;E7EQD9;C9JYW1;Q8WXR4;C9JUP5;F5H2J1;Q8WXR4-6;Q8WXR4-3;Q8WXR4-5;Q8WXR4-2;Q8WXR4-4;Q8WXR4-7	Unconventional myosin-Ib	22.4613	21.6546	21.8725	22.0315	23.0749	22.4098	23.1695	23.0089	22.9271	22.7482	22.8414	22.929			2.55291	-0.856412	0.113936	0.0543661
RACGAP1	Q9H0H5;F8VRD2;F8W1E5;H0YIK5;F8VWX0;F8W1T4;F8W0L1;F8VZ66;F8VV37;F8VV47;F8VWY4;F8VVE5;F8VVY0;F8VXH1;F8VUW9;F8VV39;F8VZ41;F8VS54;F8VQF5;F8VYH6;F8VQZ5	Rac GTPase-activating protein 1	22.0305	21.6806	21.9183	21.8796	23.4026	22.9368	23.1736	22.9426	22.9721	22.8345	23.0494	22.9732			4.81904	-1.08005	0.622833	0.156614
RNPC3	Q96LT9;A8K1C9;H0YEY9;E9PPV2;H0YEB8	RNA-binding protein 40	23.118	22.0233	22.0585	22.4689	23.5621	22.6981	22.4342	23.0065	22.3517	22.5596	22.6803	22.9725			0.334305	-0.223848	0.467158	0.284195
PDCD2	Q16342;Q16342-3;F5H4V9;F5GWT2;F5GYS7;Q16342-2;J3QK82;E9PCU7	Programmed cell death protein 2	22.579	22.3749	22.4811	22.5249	22.7711	23.6315	23.009	22.6784	23.0395	23.6469	23.5882	22.2727			1.04038	-0.646865	0.110082	-0.114355
NEMF	O60524;O60524-4;O60524-5;O60524-3;G3V5V3;G3V4D9;G3V547;O60524-2	Nuclear export mediator factor NEMF	22.4381	22.0191	23.3942	22.75	23.1321	23.4349	22.803	22.7682	22.9966	23.068	23.1732	22.0018			0.153742	-0.159533	0.300344	0.22467
GKAP1	Q5VSY0;Q5VSY0-2;C9J9D2;B4DXS0	G kinase-anchoring protein 1	22.2038	22.0789	22.6141	22.9261	22.7224	22.6525	22.9789	22.8703	22.2023	22.9196	22.7373	22.4225			0.177564	-0.114688	0.639821	0.235592
SCAF4	O95104;O95104-2;C9JLZ0;Q9UPN6;B7Z888	Splicing factor, arginine/serine-rich 15	22.3341	21.9781	22.9878	22.8872	22.9574	22.8354	23.3784	23.2618	22.5196	23.0157	22.9966	22.0877			0.12457	-0.108079	0.900225	0.453343
RBM15	Q96T37;Q96T37-2;Q96T37-3	Putative RNA-binding protein 15	22.0753	22.4804	22.6207	22.6247	22.9168	22.8523	22.939	22.7191	22.765	22.8809	22.8734	22.6212			1.2393	-0.334891	0.402889	0.0716519
IK	Q13123;D6REL4;E7EQZ7	Protein Red	22.4291	22.4002	22.0307	22.1463	22.9721	23.1366	22.815	22.9208	22.6124	23.1771	22.9195	22.1801			1.03362	-0.470681	0.483348	0.238872
ZFC3H1	O60293;O60293-2;O60293-4;G3V1X1	Zinc finger C3H1 domain-containing protein	22.2571	22.3444	22.4426	22.6101	23.1915	23.2576	22.9283	23.1058	22.4903	22.6264	22.5951	22.4359			0.678824	-0.123385	3.35529	0.583836
PRC1	O43663;O43663-3;F8W9B5;H9KV59;O43663-2;H0YL53;G3V3N7;H0YM42;H0YLA0	Protein regulator of cytokinesis 1	23.0402	22.9426	21.6887	23.1611	23.2975	22.9255	22.893	23.1826	22.2628	22.5601	22.5351	22.0541			0.436537	0.355116	2.45142	0.721629
CCT3	P49368;P49368-2;B4DUR8;E9PM09;Q5SZX9;E9PRC8;Q5SZX6;Q16878;E9PQ35;Q5SZW8	T-complex protein 1 subunit gamma	22.8647	23.5559	22.6097	23.014	23.1053	22.3732	22.7623	22.6419	22.4029	22.8998	22.5178	22.9666			0.611956	0.314289	0.0402716	0.0238891
AIFM1	O95831;O95831-3;Q1L6K4;E9PMA0;O95831-4;O95831-2;O95831-5	Apoptosis-inducing factor 1, mitochondrial	22.5597	23.1118	22.6711	22.6519	23.193	22.8339	23.0737	23.0868	23.0682	23.0494	22.7208	23.2896			0.832675	-0.283407	0.0367366	0.0148253
TARBP2	Q15633;Q15633-2;F8VYK6;F8VZZ7;F8VP94;F8VYK3;F8VTT7;H3BV98;F8VZ57	RISC-loading complex subunit TARBP2	22.7121	23.0369	22.6988	22.7439	23.2168	23.1515	22.892	23.1294	22.608	22.483	22.8194	22.6304			0.754444	0.162689	2.45842	0.462176
TUBA4A;TUBA8	P68366;A8MUB1;Q9NY65;Q9NY65-2;C9J2C0;C9JEV8;C9JQ00;C9JJQ8;C9JDS9;C9JDL2;Q9H853;C9K0S6	Tubulin alpha-4A chain;Tubulin alpha-8 chain	22.9757	22.945	22.8208	22.5263	22.56	22.9019	22.991	22.9227	22.7839	22.6881	22.7471	22.6092			0.451396	0.109904	0.628071	0.136827
UTP15	Q8TED0;B4DXK8;H0Y8P4;D6RF65;B4DU75	U3 small nucleolar RNA-associated protein 15 homolog	23.0417	22.8496	22.5984	22.6971	22.9396	22.6803	23.1313	23.1955	22.94	22.8352	22.993	22.6928			0.236851	-0.0685601	0.400687	0.121396
WDR46	Q5HYZ1;A2ABB6		23.4591	22.8045	22.8592	22.6686	22.5333	22.266	23.5051	23.3434	22.8507	22.896	22.9708	22.8643			0.109391	0.0523925	0.0184164	0.0164862
YBEY	P58557	Putative ribonuclease	23.6654	23.3563	22.0026	22.2519	23.195	23.9458	23.4424	23.2426	23.9322	24.057	24.1969	23.4591			1.32894	-1.09224	0.99647	-0.454861
RBMX2	Q9Y388;Q5JY83	RNA-binding motif protein, X-linked 2	22.5941	22.3315	23.6069	23.9423	23.9823	23.1079	22.3949	22.2994	23.5398	23.7815	23.2747	23.8046			0.549063	-0.481463	0.793693	-0.654025
ENY2	Q9NPA8;G3V117;E5RHX8;J3KNT2;E5RI00;E5RHT9;E5RJ84	Enhancer of yellow 2 transcription factor homolog	23.0201	22.7882	23.3027	23.6552	23.2861	23.5469	22.1812	22.1635	23.7345	23.7777	24.1012	24.0209			1.86844	-0.717025	1.60755	-1.11416
WDR89	Q96FK6;G3V4B8	WD repeat-containing protein 89	24.5306	22.3847	22.5086	23.0635	23.5679	23.4972	23.2101	22.9018	23.4302	23.4712	23.7516	22.9074			0.203315	-0.268275	0.158341	-0.0958753
ATP5A1	P25705;P25705-2;K7ERX7;K7EK63;K7EQT2;K7EK77;K7ENP3;K7EJP1;K7ENJ4;K7EKV9;K7ESA0	ATP synthase subunit alpha, mitochondrial;ATP synthase subunit alpha	24.0552	22.6106	22.9885	23.639	23.1828	22.9182	22.3335	22.6538	23.1235	22.8909	23.8993	23.2545			0.0275798	0.0312996	0.939181	-0.519927
ATP5B	P06576;F8VPV9;H0YH81;F8W079;F8VQY0;F8W0P7	ATP synthase subunit beta, mitochondrial;ATP synthase subunit beta	24.4669	22.4831	22.9521	22.2835	22.9431	22.3133	22.7959	22.6825	22.8047	23.0063	22.6273	23.4936			0.0417868	0.0634542	0.617016	-0.299271
PTPLAD1	Q9P035;H3BS72;H3BPZ1;B4DRF4	Very-long-chain (3R)-3-hydroxyacyl-[acyl-carrier protein] dehydratase 3	23.0089	22.758	23.1325	22.8911	23.908	24.0734	23.0927	22.9772	24.2144	23.7117	24.0324	24.1231			3.66427	-1.07277	0.850057	-0.507551
TEFM	Q96QE5;J3KTG7;Q96QE5-4	Transcription elongation factor, mitochondrial	22.5337	22.7072	22.5538	22.6626	23.8955	23.7667	24.0286	23.8702	23.4642	23.3184	23.3793	23.3957			5.26346	-0.775053	3.72845	0.500852
TRMT2A	Q8IZ69;Q8IZ69-2;F2Z2W7	tRNA (uracil-5-)-methyltransferase homolog A	22.5187	22.084	22.3319	22.534	23.9615	23.3	23.6891	23.8773	23.6354	23.6214	23.5031	23.8688			4.21975	-1.28999	0.111324	0.0498424
RBM17	Q96I25;Q5W011;Q5W010;H0Y6J6;Q5W012	Splicing factor 45	23.2906	22.3742	22.7037	22.8687	23.3017	24.0839	23.4393	23.8155	23.4337	24.2189	23.7735	23.427			1.83156	-0.903944	0.0737914	-0.0531516
KIF2A	O00139;O00139-2;O00139-1;E9PB70;O00139-4;D6R9M0;H0Y5Z9	Kinesin-like protein KIF2A	22.9865	23.0429	22.9297	22.9332	23.5808	23.572	23.8635	23.8252	23.4548	23.4478	23.7451	23.236			2.43966	-0.497866	0.936563	0.239429
AURKB	Q96GD4;J3QLN8;B4DNM4;Q96GD4-2;J9JID1;J3QR41;J3KTD6;J3KRJ2;J3KRF8;Q96GD4-3;J3KT86	Aurora kinase B	22.9829	22.7613	22.5125	22.45	23.4411	23.0848	23.2921	23.7932	23.8773	23.9471	23.8361	23.6019			3.67567	-1.13892	1.31628	-0.412776
MORF4L2	Q15014;Q5JXX1;Q5JXX2;Q5JXX3;Q5JXX4;Q5JXX6	Mortality factor 4-like protein 2	23.1438	22.9092	23.7004	22.8538	23.2492	23.1361	23.2697	23.4617	23.6015	23.6538	23.6624	23.2224			0.878656	-0.383253	1.0634	-0.255894
UHRF1	Q96T88;Q96T88-2	E3 ubiquitin-protein ligase UHRF1	23.3491	23.2014	23.5195	23.5733	23.2003	22.6104	23.3587	23.1172	23.8741	23.6732	23.8063	23.6928			1.95103	-0.35073	2.19331	-0.689929
USP36	Q9P275;Q9P275-2;E9PEW0;K7ELR5;Q8IXW9;K7ERC1;K7ELT3;K7EIH0;K7EQS0;K7EPT1;K7EMM6;K7EIT7;K7EJI3;K7EKN3;K7EKL7;K7ERP8;K7EQH2	Ubiquitin carboxyl-terminal hydrolase 36	23.4554	22.815	23.599	23.4661	23.3411	23.5479	23.1884	23.3139	23.6705	23.7169	24.2145	23.3306			0.779825	-0.399219	1.00903	-0.385293
GTF3C2	Q8WUA4;Q8WUA4-2;H0Y4Q6;H7C3X9;C9JNH7	General transcription factor 3C polypeptide 2	22.7894	23.0742	22.8956	23.1101	23.4705	23.3217	22.7709	23.1519	23.4121	23.6418	23.977	23.5154			2.4512	-0.669264	1.24658	-0.45783
MECP2	P51608;P51608-2;B5MCB4;C9JH89	Methyl-CpG-binding protein 2	23.3129	23.4475	22.9426	23.3803	23.3472	23.6557	23.0223	22.8705	23.8011	23.6689	23.9448	23.2983			1.20202	-0.407469	1.05573	-0.454376
TCEB3	Q14241	Transcription elongation factor B polypeptide 3	22.6904	22.9628	22.6628	22.83	23.5699	23.0785	22.6835	22.9777	24.118	23.8804	23.5211	23.4139			2.76343	-0.946854	1.43147	-0.655963
RBMXL1	Q96E39	RNA binding motif protein, X-linked-like-1	23.2248	23.1935	23.7425	22.109	23.3264	23.2956	23.3684	23.2299	23.7679	23.6264	23.5701	22.7331			0.373165	-0.356886	0.199761	-0.119255
GTF3C3	Q9Y5Q9;Q9Y5Q9-2;H7C0C0;F8WC64;H0YFI7;H7C143	General transcription factor 3C polypeptide 3	22.729	22.311	22.8085	22.6901	22.6844	23.0846	23.1976	23.7553	23.117	23.8485	23.3359	22.6276			1.13179	-0.597579	0.0542069	-0.0517592
CDC42BPA	Q5VT25;Q5VT25-4;F5H5N0;Q5VT25-5;Q5VT25-2;Q5VT25-6;Q5VT25-3;H0Y5V1;H0Y7V8;H0Y6V3;H0Y6R0;Q9Y5S2	Serine/threonine-protein kinase MRCK alpha	22.7395	22.2499	22.2807	22.4044	22.7225	22.9791	23.1395	23.1514	23.0385	23.027	23.4814	22.9505			2.28693	-0.705719	0.345826	-0.126236
PRKDC	P78527;E7EUY0;P78527-2;F5GX40	DNA-dependent protein kinase catalytic subunit	23.1212	23.3597	23.0784	23.2498	23.2826	23.474	23.4811	23.6259	23.3711	23.6145	23.5819	23.4921			2.00843	-0.31262	0.220402	-0.0489883
EED	O75530-3;O75530;O75530-2;E9PJK2;E9PMU3;H0YEL4	Polycomb protein EED	22.9122	23.1064	22.7158	23.5852	23.4121	23.5096	23.8351	23.598	23.2974	23.458	23.1856	23.572			0.708173	-0.298352	0.848504	0.210425
MB21D1	Q8N884;Q8N884-2;A6PW79	Cyclic GMP-AMP synthase	22.9191	22.2302	23.2196	23.2425	23.4188	23.4617	23.6114	23.2777	23.3409	23.3188	23.1141	23.244			0.708507	-0.351593	1.15086	0.187942
DDX41	Q9UJV9;J3KNN5;H0Y8L8;H0YA06;D6RGI7	Probable ATP-dependent RNA helicase DDX41	23.0128	22.7901	23.403	23.316	23.6123	23.2187	23.4207	23.2443	23.608	23.2183	23.5636	22.8033			0.301115	-0.167816	0.137922	0.0757227
STRBP	Q96SI9;Q96SI9-2;H0YC91	Spermatid perinuclear RNA-binding protein	23.0929	22.5932	22.7461	22.4541	23.1108	23.9234	23.0939	22.9077	23.2069	23.3565	23.268	23.022			1.7205	-0.491785	0.0686865	0.0456243
ESCO2	Q56NI9;E5RFP7;H0YB88;E5RIE3;Q49AP4;E5RFE4	N-acetyltransferase ESCO2	22.3928	22.7924	22.4589	22.3809	23.3712	23.1657	22.8982	23.286	23.1359	23.4428	23.3419	23.2841			3.31918	-0.794909	0.446575	-0.120901
NIPSNAP1	Q9BPW8;H7C2U6;C9JDV8;F8WCR5	Protein NipSnap homolog 1	22.8423	23.2283	22.461	22.3756	23.083	22.9547	23.6773	23.2597	23.0784	23.446	23.3536	22.8344			0.963565	-0.451288	0.116278	0.0656075
HDLBP	Q00341;Q00341-2;H0Y394;H7C0A4;C9J5E5;C9JIZ1;C9JZI8;C9JT62;C9JHS7;C9JK79;C9JHZ8;C9JES8;H7C2D1;C9JMQ6;C9JQ82;C9JBS3;C9JEJ8;C9JKQ5;C9JHN6;H7BZC3;Q9BXX3;Q9BXX2;C9JHS9;C9J739;Q5W026	Vigilin	22.6933	22.9616	22.6969	22.5609	22.9366	22.8643	23.1871	23.1777	23.5628	23.3563	23.6467	23.2647			3.00561	-0.729454	1.85616	-0.416225
GTF3C1	Q12789;Q12789-3;H3BRD0;H3BU37;I3L1Z3;H3BU55	General transcription factor 3C polypeptide 1	22.8144	22.6753	22.7397	22.6619	23.4984	23.4349	23.5308	23.5881	23.1884	23.5316	23.4698	22.9958			2.34978	-0.573591	0.84136	0.216624
GTF3C5	Q9Y5Q8;Q9Y5Q8-2;H7BY84;Q9Y5Q8-3;H9KV68;H0Y3Y0;Q5T7U0;Q5T7U1;Q5T7U4;H0Y5D2	General transcription factor 3C polypeptide 5	22.7688	22.7432	23.1792	22.9572	23.3991	23.4744	23.4679	23.4537	23.2364	23.1366	23.488	23.0617			1.22651	-0.318568	1.21872	0.218071
ESYT2	H7BXI1;A0FGR8-6;A0FGR8;A0FGR8-2;F2Z3K9;A0FGR8-5;A0FGR8-4	Extended synaptotagmin-2	22.6688	22.3622	23.0121	22.3915	23.2358	23.2984	23.517	23.612	23.0757	22.9901	23.2982	22.7801			1.21729	-0.427341	1.46415	0.379791
SRRT	Q9BXP5;Q9BXP5-4;Q9BXP5-2;Q9BXP5-3;Q9BXP5-5;H7C3A1;H7C1K0;H7C0U8;H7C159;C9JUL9	Serrate RNA effector molecule homolog	26.1916	27.1218	26.087	26.6062	29.4851	29.1953	28.8675	29.4923	22.1622	21.2203	20.8415	21.4987	+	+	5.06555	5.07098	6.55069	7.82936
NCBP1	Q09161	Nuclear cap-binding protein subunit 1	26.683	27.5106	27.0159	27.1635	30.9254	31.1079	30.9245	31.117	22.6245	23.3073	22.7356	22.9493	+	+	5.77424	4.18904	8.408	8.11452
NCBP2	P52298;E9PAR5;F8WE41	Nuclear cap-binding protein subunit 2	26.007	26.1762	26.2398	25.3758	31.1092	31.4268	30.8195	30.9039	20.4499	19.2491	20.6761	19.7202	+	+	5.33095	5.92589	7.12905	11.041
DNAH11	Q96DT5	Dynein heavy chain 11, axonemal	20.7337	20.346	21.2406	12.2033	21.2622	14.7977	21.2272	14.082	13.9561	17.3492	13.5777	12.979			0.89097	4.16537	0.754756	3.37674
DST	Q03001;Q03001-8;H0YC65;E7ERU0;E9PHM6;J3QTQ0;F8W9J4;E7ERU2;E9PEB9	Dystonin	12.5994	12.8866	13.7637	12.0354	12.6835	12.7444	14.6055	15.2488	14.2772	14.5639	15.7128	13.5715			1.61043	-1.71007	0.394766	-0.710804
NELFE	P18615;B4DYX9;B4DUN1;A2ABK2;A2ABK1;A2ABK4;E9PD43;E7ENC7;E7EWR7	Negative elongation factor E	17.8353	22.1776	21.3717	17.4445	27.948	28.1265	27.8989	27.8236	22.4861	22.3071	17.8382	21.1834		+	0.32745	-1.24638	3.19237	6.99555
PHAX	Q9H814	Phosphorylated adapter RNA export protein	20.6458	20.0725	18.3175	21.2475	30.2355	30.5826	30.4247	30.4098	20.8736	20.5019	17.5166	21.6368		+	0.0189065	-0.0613828	4.5518	10.2809
ZC3H18	Q86VM9;E7ERS3;Q86VM9-2;H3BP01;H3BRN6;H3BRH3;H3BPD0;REV__Q86VM9-2;REV__Q86VM9;REV__E7ERS3	Zinc finger CCCH domain-containing protein 18	20.6318	22.038	21.7713	22.1468	25.3528	25.6355	25.1717	25.4778	20.6154	20.4253	17.2926	20.171		+	1.24889	2.02091	3.4814	5.7834
RBM7	Q9Y580;J3KPD3;F5GXV8;F5GY08;G3V1T9;F5H606;I3L521;F5H674	RNA-binding protein 7	18.6919	22.0554	20.8089	20.3197	26.3435	26.8412	26.2808	26.2114	19.0247	21.3445	21.5658	20.4645		+	0.0508292	-0.130922	4.18665	5.81933
NELFB	Q8WX92	Negative elongation factor B	19.4618	17.2003	17.2436	18.5347	25.671	26.2017	25.4602	25.8502	18.3334	19.52	17.9543	19.5001		+	0.479628	-0.716847	5.4455	6.96882
ZCCHC8	Q6NZY4;Q6NZY4-2;F5H6J5;F5GX80;F5GXQ6;F5H803	Zinc finger CCHC domain-containing protein 8	18.5627	17.4571	19.3976	18.4207	26.76	26.9398	26.6094	26.5838	17.6118	18.3123	18.7236	18.1164		+	0.236225	0.268522	7.42818	8.53226
NELFA;WHSC2	Q9H3P2;B3KSP0;H0Y3X6;C9JHL4;C9JEM7;H7C2C7;F8W954;F8WF98;H7C0W2;Q9H3P2-7;H7C2M8;H7C3C2	Negative elongation factor A	19.22	22.4264	20.3222	18.9991	25.7548	26.5683	26.0304	26.0553	17.3591	16.8903	18.1103	18.6694		+	1.52487	2.48468	5.9203	8.34491
NELFCD	Q8IXH7;Q8IXH7-4;Q8IXH7-3	Negative elongation factor C/D	17.7385	17.9765	17.3739	19.749	24.6649	24.9845	24.4689	24.3619	19.902	16.2523	18.7929	18.052		+	0.0146371	-0.0403175	3.74511	6.37025
CUX1	P39880;Q13948;Q13948-2;H0YMA9;P39880-6;P39880-4;P39880-5;P39880-2;P39880-3;P39880-9;H0YL76;Q13948-9;Q13948-10	Homeobox protein cut-like 1;Protein CASP	21.0091	22.0991	21.6917	16.5032	23.6229	22.8783	23.5222	22.2384	15.6713	13.9635	17.8004	21.0639		+	0.79256	3.20099	2.04766	5.94064
RECQL5	O94762;O94762-2;O94762-3;J3KTQ2;Q6P4G0	ATP-dependent DNA helicase Q5	21.8141	21.5436	21.5467	21.1447	23.6629	24.5517	25.2581	24.7277	15.9762	15.0364	16.4837	24.0569		+	0.87787	3.62398	1.71177	6.66181
KIF15	Q9NS87;H7BZT2;Q9NS87-3;C9JKA9;Q9NS87-2	Kinesin-like protein KIF15	16.1584	15.5484	25.3599	15.0821	23.8238	15.3958	23.6745	23.4114	17.3081	16.837	14.9131	24.0464			0.0258803	-0.238952	0.532425	3.30026
PRR12	Q9ULL5-3;Q9ULL5-2;Q9ULL5;Q2KHR3;H0YCQ7;Q2KHR3-2	Proline-rich protein 12	24.5857	22.8755	23.6562	20.9269	22.1053	23.1669	22.2745	22.0807	14.6682	22.2722	17.1412	15.3742	+	+	1.61759	5.64713	1.56619	5.04291
LMO7	Q8WWI1-3;E9PMS6;Q8WWI1;Q8WWI1-2;E9PMP7;E9PLH4;E9PMT2;Q8WWI1-4;F8WD26;J3KP06;H0Y424;E9PLU6;E9PK58;E9PJ10;H0YDQ3;H0YE95;H0YDG6	LIM domain only protein 7	22.2278	22.0941	17.2725	17.0664	21.8064	16.4585	24.4784	23.2369	23.0537	22.4285	20.3162	22.1573			0.729927	-2.3237	0.0971374	-0.49387
LRRC16A	Q5VZK9;Q5VZK9-2;Q5VZK9-3	Leucine-rich repeat-containing protein 16A	17.7023	22.2461	20.3753	21.5062	21.2722	21.9857	22.7862	21.1072	22.0199	21.303	21.0995	21.8905			0.502854	-1.12075	0.184858	0.209604
ZNHIT3	Q15649;K7EQH8;K7EQP1	Zinc finger HIT domain-containing protein 3	23.3321	18.7037	22.9734	23.1499	22.6931	20.5852	17.4473	23.0416	20.875	23.0432	19.2934	20.4016			0.359877	1.13649	0.0085787	0.0385022
SAP18	O00422;H7BZW6	Histone deacetylase complex subunit SAP18	23.0707	23.9799	24.3236	23.3046	20.9711	20.8813	20.8477	19.5715	22.7171	20.4965	18.0946	17.3831	+		1.73169	3.9969	0.297822	0.89506
MBD1	Q9UIS9;Q9UIS9-4;Q9UIS9-5;K7EQZ4;Q9UIS9-8;Q9UIS9-7;K7ELI2;Q9UIS9-9;B4DI41;K7EN65;K7EPZ6;Q9UIS9-6;Q9UIS9-2;K7ESN0	Methyl-CpG-binding domain protein 1	16.1818	17.126	17.2375	19.1726	17.862	22.3902	23.5305	23.4844	22.838	19.5261	17.721	19.0428			0.957981	-2.3525	0.546855	2.03482
ADARB1	P78563;P78563-2;P78563-3;P78563-4;G5E9B4	Double-stranded RNA-specific editase 1	17.7411	16.6946	17.925	17.8799	22.8655	22.4012	22.0357	22.407	22.3369	17.4603	22.4444	23.1485	+		1.52123	-3.78741	0.352294	1.0798
RPS4XP21	C9JQ55		18.0828	19.0863	18.3922	18.067	22.5497	21.5766	22.0925	21.1395	22.4225	17.874	17.9211	22.24			0.6237	-1.70734	0.623376	1.72517
MLLT6	P55198	Protein AF-17	22.7635	18.0915	19.385	18.2954	23.152	22.8609	23.3587	23.4577	22.8134	23.0205	23.0237	23.2111	+		1.68676	-3.38336	0.575678	0.190104
LIN7C;LIN7A	Q9NUP9;O14910;H0YI92;G3V1D4;H0YIA8	Protein lin-7 homolog C;Protein lin-7 homolog A	23.0934	22.7966	22.3962	17.9323	22.9862	22.4547	22.8902	23.0594	22.8795	23.6892	23.9181	17.5086			0.0827064	-0.444215	0.224319	0.848801
FAM32A	Q9Y421;K7EIY1;Q9Y421-2;K7ENN5;Q9Y421-3;K7ELZ8	Protein FAM32A	20.435	19.9345	21.088	18.9982	22.9907	23.1551	23.1886	23.1061	22.5944	19.3471	20.3425	23.3115			0.586905	-1.28494	0.934884	1.71123
RBM10	P98175-2;P98175;P98175-3;P98175-4	RNA-binding protein 10	21.6361	17.869	21.2315	19.8567	22.9638	21.9316	22.9749	23.2987	22.0203	22.15	22.22	21.8911			1.18613	-1.922	1.24926	0.721919
EIF2B4	Q9UI10;Q9UI10-2;Q9UI10-3;E7ERK9;H7C2L8;F8W8L6	Translation initiation factor eIF-2B subunit delta	20.5527	20.2434	21.012	21.8486	22.2955	22.4729	23.3227	23.2292	21.0499	20.7599	20.9374	21.5353			0.155048	-0.156458	2.89695	1.75939
LSM2	Q9Y333	U6 snRNA-associated Sm-like protein LSm2	21.5947	20.9397	21.8771	19.6914	22.0507	22.5845	22.7649	22.483	21.2567	23.0268	23.0814	19.191			0.238837	-0.613218	0.390996	0.831809
ZNF787	Q6DD87	Zinc finger protein 787	21.5734	22.0553	20.9702	18.7422	23.0866	22.7342	21.7434	21.8751	21.2426	22.1753	21.0535	21.1066			0.301623	-0.559218	1.21356	0.965349
TSPYL1	Q9H0U9	Testis-specific Y-encoded-like protein 1	22.7108	22.5708	19.3612	16.5729	22.9357	22.6556	22.6359	22.841	22.7902	23.0922	21.9236	22.2739			0.728385	-2.21605	0.40139	0.247065
PRR11	Q96HE9	Proline-rich protein 11	23.1729	23.0494	23.088	18.644	23.1143	23.6878	23.036	23.124	23.0683	22.8632	22.6431	22.9888			0.345996	-0.902297	1.02155	0.349667
MICU1	Q9BPX6;H9KVB8;Q9BPX6-3;F6XEV2;Q9BPX6-5;Q9BPX6-4;E9PQV6;Q9BPX6-2	Calcium uptake protein 1, mitochondrial	22.5458	20.9644	21.8477	16.881	23.1655	22.9157	23.3191	23.3782	23.2175	23.3753	23.7986	22.9785			1.13884	-2.78277	0.30998	-0.147856
MRPL48	Q96GC5;F5H702;B4DN34;F5H8D0	39S ribosomal protein L48, mitochondrial	22.8404	21.0294	20.411	18.7995	23.4472	23.2812	22.859	23.7357	22.2473	23.212	22.9111	23.0446			1.28472	-2.08367	0.857311	0.477054
CPSF6	Q16630;Q16630-2;Q16630-3;F8WJN3;F8W084	Cleavage and polyadenylation specificity factor subunit 6	22.6344	17.7142	17.0958	19.1031	23.3914	22.9985	23.5067	23.3479	23.6795	23.3181	23.7068	23.7055	+		1.94097	-4.46562	1.04035	-0.291367
KPNA6;KPNA5	O60684;F5H4G7;F5GYL8;O15131;Q5TFJ7;H0Y3K0	Importin subunit alpha-7;Importin subunit alpha;Importin subunit alpha-6	17.7101	20.1535	18.19	19.887	24.8197	24.5904	24.1346	24.1292	20.8607	22.3373	22.5715	22.1518	+		2.22985	-2.99519	2.94187	2.43817
SAMD1	Q6SPF0;E9PIW9;F8WDT5;REV__H0Y825;REV__Q9UMS5-2;REV__Q5TCQ3;REV__Q5TCQ5;REV__Q9UMS5	Atherin	19.1452	18.7142	21.9727	17.6192	22.7101	22.6203	22.8187	22.0711	22.5953	22.3539	22.6316	22.8942	+		1.88469	-3.25593	0.118836	-0.0636978
PCGF1	Q9BSM1;Q9BSM1-3	Polycomb group RING finger protein 1	19.9641	20.3704	20.1725	18.4892	23.2836	22.9276	22.391	22.5483	23.102	22.9978	23.389	21.9567	+		2.96637	-3.11235	0.0710624	-0.0737576
WIBG	Q9BRP8;Q9BRP8-2	Partner of Y14 and mago	19.4713	17.4451	18.8308	19.1867	22.4584	22.5534	22.847	22.2269	23.0904	23.7382	23.284	22.8001	+		4.02293	-4.4947	1.62331	-0.706774
ECH1	Q13011	Delta(3,5)-Delta(2,4)-dienoyl-CoA isomerase, mitochondrial	18.1447	18.8654	18.1254	18.6292	22.3285	22.6572	22.7393	22.2586	22.4133	22.2229	22.3446	22.1211	+		5.95868	-3.83426	0.810944	0.220463
ITGB3BP	Q13352;Q13352-5	Centromere protein R	17.763	18.8943	19.2492	21.123	23.0006	22.9186	23.0105	22.9198	22.3811	22.0899	22.7708	22.1578	+		2.3061	-3.09253	2.11716	0.612463
EIF2AK2	P19525;P19525-2;F8WBH4;C9JZT2	Interferon-induced, double-stranded RNA-activated protein kinase	17.7585	18.7378	17.0873	22.3725	22.0395	21.9083	22.6852	21.9912	22.0486	21.7161	21.8198	22.1439			1.32662	-2.9431	0.50221	0.223937
GTF2B	Q00403;B1APE1;B1APE2	Transcription initiation factor IIB	17.6508	22.2894	18.3927	18.6791	22.3759	23.0013	22.6921	23.005	22.4766	23.1978	22.7904	22.1411	+		1.73503	-3.39849	0.167237	0.117091
RPS19BP1	Q86WX3;F8WFE7	Active regulator of SIRT1	18.0079	21.2311	18.0587	19.6092	22.7984	22.4579	22.4899	22.5348	22.9493	22.8801	23.4861	22.9691	+		2.58734	-3.84439	1.69456	-0.500898
NARG2	Q659A1;G3V0H6;H0YK97;H0YNU9;H0YL35;H0YK14;H0YMX6;H0YN09;Q659A1-2	NMDA receptor-regulated protein 2	20.5074	20.2724	18.3204	19.1182	23.4141	24.1257	23.3016	22.8681	21.2269	21.7488	21.776	21.2997			1.98843	-1.95827	3.16969	1.91453
DDX49	Q9Y6V7;M0R1S3;M0QZC0;M0R0K1;Q9BVQ8	Probable ATP-dependent RNA helicase DDX49	20.9804	20.8822	19.3005	17.8693	22.3787	22.5942	22.7447	22.1628	21.883	21.9399	22.1746	21.3583			1.47539	-2.08085	1.59144	0.631171
EWSR1	Q01844;H7BY36;Q01844-2;C9JGE3;Q01844-6;B0QYK0;Q01844-3;Q01844-5	RNA-binding protein EWS	21.7425	19.4686	16.1605	17.8554	21.7528	22.3765	22.3417	22.3863	22.183	22.1694	21.7425	21.5293			1.38079	-3.09928	0.663228	0.308279
SF3B5	Q9BWJ5	Splicing factor 3B subunit 5	19.3023	23.6194	19.8664	17.6972	20.6204	19.9223	24.0291	24.0233	23.9558	19.9812	24.1352	25.0173			0.958195	-3.15106	0.300996	-1.12363
EPDR1;UCC1	Q9UM22;A4D1W8	Mammalian ependymin-related protein 1	21.7125	23.9098	20.2584	19.8702	18.5231	21.3533	22.2967	21.9662	21.6977	22.5033	22.2111	21.7012			0.258666	-0.590631	0.518211	-0.993531
DNPEP	E7ETB3;E7EMB6;Q9ULA0;E5RHR3;C9JBE1	Aspartyl aminopeptidase	22.3916	22.7314	21.8855	21.9095	22.0554	17.1555	22.7542	22.6146	18.2353	22.2288	22.7826	22.826			0.260201	0.711308	0.0774317	-0.373281
TIMM8A	O60220	Mitochondrial import inner membrane translocase subunit Tim8 A	19.9148	22.4867	19.4625	23.1967	23.1939	20.5851	19.3074	24.1607	19.9328	23.8041	19.6648	24.295			0.164972	-0.659019	0.0229725	-0.11244
PIP4K2C	Q8TBX8;F8VU68;Q8TBX8-2;Q8TBX8-3	Phosphatidylinositol 5-phosphate 4-kinase type-2 gamma	19.5771	19.4102	16.9026	18.5257	16.6665	22.5222	22.5677	17.948	19.1851	17.4892	18.6359	18.6178			0.0609694	0.121891	0.403802	1.44409
POLA1	P09884;A6NMQ1	DNA polymerase alpha catalytic subunit;DNA polymerase	21.9347	17.1164	15.5399	16.3382	20.2491	21.1378	21.318	21.6892	22.1601	22.1147	15.9399	21.1777			0.597232	-2.6158	0.194778	0.750436
HABP4	Q5JVS0;Q5JVS0-2	Intracellular hyaluronan-binding protein 4	20.5731	17.7532	19.4491	17.0214	20.2897	21.1582	21.3499	21.2483	18.9581	21.9774	17.2138	17.3617			0.0455448	-0.178546	0.964301	2.13376
DNAJB4	Q9UDY4	DnaJ homolog subfamily B member 4	22.027	18.5678	18.9308	18.1063	18.8422	19.4492	21.2114	21.177	20.789	18.8459	17.6892	20.6341			0.0240116	-0.081574	0.297036	0.680405
PPM1G	O15355	Protein phosphatase 1G	22.8973	22.7206	23.2743	22.0573	22.0577	18.1521	17.0691	18.4098	22.5211	22.2461	19.2701	23.083			0.48911	0.957311	1.07599	-2.8579
TECR	Q9NZ01;M0R3C3;Q9NZ01-2;B3KSQ1	Very-long-chain enoyl-CoA reductase	23.546	18.9605	18.129	18.8833	19.3692	19.3248	22.9357	21.3115	22.686	22.6875	22.9034	18.0666			0.448991	-1.70619	0.235563	-0.850586
SDF2L1	Q9HCN8	Stromal cell-derived factor 2-like protein 1	18.6828	21.7136	22.3656	21.6672	17.5044	21.872	21.46	21.1063	21.7494	22.632	22.3259	21.8742			0.573327	-1.03809	0.804003	-1.65968
DSTN	P60981;F6RFD5;P60981-2	Destrin	20.2316	23.8867	23.0579	24.0235	18.5838	22.2419	22.1172	22.4564	22.4511	23.4781	23.287	22.3915			0.0381643	-0.101985	0.797665	-1.55208
PRDX6	P30041	Peroxiredoxin-6	22.6914	22.9156	21.7646	22.2193	19.5708	23.0957	18.7743	18.219	23.3708	23.5589	23.3946	23.3335			2.09622	-1.0167	1.72492	-3.49949
COX5A	P20674;H3BNX8;H3BRM5;H3BRI0;H3BV69	Cytochrome c oxidase subunit 5A, mitochondrial	24.8557	21.4116	21.5721	21.3919	21.7083	18.8723	21.6616	22.3758	22.2065	22.6187	22.4994	23.9246			0.216334	-0.50446	0.982353	-1.65779
STOM	P27105;P27105-2;B4E2V5	Erythrocyte band 7 integral membrane protein	22.7349	22.0542	21.8498	22.3873	21.4621	20.7805	22.2436	19.4023	23.1232	23.1877	23.2238	23.1111			2.44062	-0.904891	1.95968	-2.18932
SSR3	Q9UNL2;C9JA28;B4E2P2	Translocon-associated protein subunit gamma	24.3024	19.9296	23.3093	23.2156	19.3385	21.7798	22.8501	22.6123	23.6762	23.97	24.0123	23.9271			0.596603	-1.20718	1.50251	-2.25122
PPP2CA;PPP2CB	P67775;P62714;H0YBN9;P67775-2	Serine/threonine-protein phosphatase 2A catalytic subunit alpha isoform;Serine/threonine-protein phosphatase 2A catalytic subunit beta isoform	22.8348	17.9923	18.7285	22.7482	21.8683	21.8974	19.6633	22.4608	21.9632	22.0116	22.2547	22.2709			0.560291	-1.54913	0.474304	-0.652658
TIMM8B	Q9Y5J9;E9PIR3;G3XAN8	Mitochondrial import inner membrane translocase subunit Tim8 B	22.7789	19.0492	22.3833	22.7795	22.8525	21.7714	17.8611	21.5343	23.5828	23.1838	23.0657	22.9112			0.776455	-1.43817	1.0283	-2.18108
GEMIN2	O14893;H0YDP6;H0YEL0;O14893-3;O14893-2	Gem-associated protein 2	22.0995	22.1927	18.8763	17.5034	18.4161	17.9525	21.4433	22.6778	18.8907	18.4701	17.1311	19.7028			0.589977	1.6193	0.582367	1.5738
TROVE2	P10155;Q5LJA0;P10155-3;P10155-4;P10155-2;H0Y9N5	60 kDa SS-A/Ro ribonucleoprotein	20.0841	18.3757	20.301	20.8419	21.8854	21.0118	21.9576	22.3899	16.7159	18.7957	18.2906	21.097			0.514113	1.17586	1.75492	3.08639
ZC3H8	Q8N5P1	Zinc finger CCCH domain-containing protein 8	18.1159	18.4083	22.5589	22.4246	21.7629	22.0312	21.5021	21.7565	17.5693	17.5925	19.3546	19.2291		+	0.717496	1.94053	3.22512	3.32679
BABAM1	Q9NWV8;M0R3F4;M0R2A4;M0R2K3;M0R193;M0R0I0;M0R2I2;J3KQS6;M0QYV1;M0QY17;Q9NWV8-3;Q9NWV8-2;M0QXG9;M0QX07	BRISC and BRCA1-A complex member 1	20.1247	19.4271	19.8335	18.7253	22.837	21.8541	23.5516	23.3148	19.1068	16.8195	17.9672	19.8905		+	0.716461	1.08163	2.93089	4.44335
TMEM214	Q6NUQ4;Q6NUQ4-2;H7C0H8;H7C085	Transmembrane protein 214	20.7505	16.1774	17.1319	17.4803	21.2651	21.0277	21.1497	21.5211	19.7414	16.1756	19.635	20.4769			0.34845	-1.12217	1.21842	2.23367
DGCR8	Q8WYQ5;Q8WYQ5-3	Microprocessor complex subunit DGCR8	20.4216	21.0568	18.5843	18.7582	21.2623	21.0654	20.822	21.1274	17.2756	17.7957	17.8582	20.5695			0.665125	1.33044	1.94347	2.69451
TUBB2B;TUBB2A	Q9BVA1;Q13885;F5H0I4;A6NKZ8;C9JAA5;Q5SQY0;I3L2F9;A6NNZ2;Q9H4B7;M0R1I1;G3V5W4;G3V2R8;G3V3R4;G3V2N6	Tubulin beta-2B chain;Tubulin beta-2A chain	21.1756	21.3445	19.1117	19.0993	21.7022	21.7952	20.9475	21.4066	17.6258	17.2739	20.9063	20.8738			0.375079	1.01284	1.19111	2.29291
METAP2	P50579;F8VRR3;G3XA91;B4DUX5;F8VQZ7;G3V1U3	Methionine aminopeptidase 2;Methionine aminopeptidase	20.2645	18.7323	20.7493	17.5459	21.0164	20.8493	21.2287	20.8595	18.6187	17.1228	20.5071	20.4714			0.0455615	0.143021	1.1574	1.80851
EDRF1	Q3B7T1;Q3B7T1-5;H0Y353;Q3B7T1-3	Erythroid differentiation-related factor 1	20.6593	20.0118	19.4682	18.8307	21.5818	20.4659	21.2348	20.1952	19.0776	19.6441	16.9444	16.5201			1.01045	1.69595	1.82282	2.82286
SLC25A1	P53007;B4DP62	Tricarboxylate transport protein, mitochondrial	20.5938	19.0608	17.1861	18.2961	20.4438	21.5347	21.0495	20.7239	18.3214	16.964	17.723	18.3345		+	0.564505	0.948481	3.61945	3.10225
SYTL2	J3KP28		20.6181	19.6204	20.1018	19.6028	20.4849	20.2356	21.0298	20.56	21.7933	16.8221	15.4345	20.9595			0.335611	1.23345	0.543313	1.82521
CSF1	P09603;E9PKP4;P09603-3;E9PJA2;P09603-2	Macrophage colony-stimulating factor 1;Processed macrophage colony-stimulating factor 1	21.9458	20.8437	19.8825	19.1777	21.094	20.1535	22.5939	20.8933	16.8151	15.661	16.6535	19.3868	+	+	1.80971	3.33333	2.28822	4.05457
DDX54	Q8TDD1;F8VRX4;H0YHH7;H0YHZ9	ATP-dependent RNA helicase DDX54	21.2462	21.2559	21.9453	20.7113	20.113	21.0117	20.4571	22.2924	17.3678	16.3899	15.8365	20.5269	+		1.88539	3.75942	1.61111	3.43828
TSN	Q15631;Q15631-2;H7C1D4;E9PGT1	Translin	19.045	23.1332	18.7886	18.0291	20.29	19.8554	19.6143	19.2834	19.6852	24.0423	20.0818	21.3486			0.458849	-1.54052	0.745831	-1.52871
ARL1	P40616;F8W1Z8;B4DZG7;B4DWW1	ADP-ribosylation factor-like protein 1	20.4484	23.6842	19.9026	22.2563	19.8962	19.4248	20.3198	19.5505	20.9338	19.4945	18.8847	23.0248			0.333923	0.988416	0.361091	-0.786649
CPPED1	Q9BRF8;B4DQ68;Q9BRF8-2	Calcineurin-like phosphoesterase domain-containing protein 1	19.7755	24.276	18.4509	22.3838	21.3498	18.1974	20.7995	20.6418	20.2958	23.0136	18.2157	21.7117			0.0903235	0.412362	0.175852	-0.562072
CCNK	O75909;G3V5E1;O75909-4;O75909-1;G3V2Q3;O75909-2;G3V235	Cyclin-K	16.9628	21.7965	21.5755	21.8527	19.5639	18.6288	16.9612	18.3707	21.7309	21.8615	19.0315	18.0014			0.0924284	0.390537	0.793922	-1.7752
YLPM1	P49750;P49750-4;P49750-3;F8VU51;H0YIQ2;H0YI23	YLP motif-containing protein 1	19.1145	19.9757	20.4573	20.5637	20.0991	20.0348	20.1994	16.1011	21.1033	20.5669	20.8803	17.1491			0.0359879	0.102918	0.241988	-0.81628
SDC1	P18827;E9PHH3;H7C1K4	Syndecan-1	22.0317	22.3785	21.9176	22.5122	20.3625	19.362	19.5624	17.6233	21.8925	20.82	20.9187	18.0268			1.11124	1.79551	0.544523	-1.18695
PTBP3	O95758;O95758-2;O95758-1;O95758-6;O95758-5;O95758-4;O95758-7	Polypyrimidine tract-binding protein 3	20.8403	21.4322	21.3068	21.2058	21.8299	21.9166	17.827	18.1772	21.7344	21.6023	21.5456	17.7649			0.219475	0.534453	0.192567	-0.724145
ADSS	P30520	Adenylosuccinate synthetase isozyme 2	20.3357	22.0224	21.8447	21.3122	20.4718	22.7942	16.9627	19.0895	21.9928	21.1161	21.6931	17.1388			0.317085	0.89354	0.150288	-0.655655
SNW1	Q13573;G3V4X8;G3V3A4	SNW domain-containing protein 1	21.6092	21.7446	21.4371	22.4566	21.7532	21.5308	21.1388	20.9195	20.5842	20.9934	17.8309	21.276			1.02905	1.64076	0.692634	1.16446
BUD13	Q9BRD0;Q9BRD0-2;H7C462	BUD13 homolog	21.4406	20.7569	22.2006	22.5814	20.0695	20.5057	20.9646	20.3038	21.0752	21.265	16.9582	20.9878			0.734296	1.6733	0.139562	0.389352
PRR3	P79522-2;P79522	Proline-rich protein 3	19.7673	22.538	22.7005	22.8575	21.762	22.1713	19.2944	20.1899	22.1429	22.9037	20.1533	19.6556			0.293311	0.751956	0.1315	-0.359477
SIAH1	Q8IUQ4;H3BU09;Q8IUQ4-3	E3 ubiquitin-protein ligase SIAH1	22.2205	22.8448	21.7196	21.902	20.0207	20.6325	18.813	20.4135	22.3429	21.4473	19.8741	19.8822			1.00523	1.2851	0.589065	-0.916677
CHD3	H7C0J3;I3L229;H7C3H7		21.3007	22.1799	22.1901	21.8417	21.2983	21.1999	17.7555	21.8147	22.4462	21.7869	17.0077	17.5307			0.754255	2.18524	0.191867	0.824253
MBNL3	Q9NUK0;Q9NUK0-2;B1AKI6	Muscleblind-like protein 3	19.6678	22.5729	22.9853	22.5654	22.3356	18.7988	19.0074	20.5919	19.5914	24.4198	19.9895	18.6188			0.375394	1.293	0.114639	-0.471457
CDCA7L	Q96GN5;Q96GN5-5;Q96GN5-4;Q96GN5-2	Cell division cycle-associated 7-like protein	22.5459	21.2906	21.406	22.1631	22.1436	17.1711	20.8091	20.6219	22.8952	20.5568	18.9984	21.9972			0.351481	0.739467	0.282357	-0.925472
MCMBP	Q9BTE3;Q9BTE3-2	Mini-chromosome maintenance complex-binding protein	21.6081	22.4525	21.4296	21.7149	16.9804	22.1415	17.1753	16.8989	21.1991	21.6224	21.3415	21.8978			0.474641	0.28605	1.3266	-3.21619
PTCD3	Q96EY7;B8ZZQ4;B4DF73;Q96EY7-2	Pentatricopeptide repeat domain-containing protein 3, mitochondrial	21.1801	21.2053	22.5318	21.5287	20.5082	22.0999	17.9464	16.6077	21.7572	21.7776	21.6563	20.6433			0.138305	0.152887	0.860152	-2.16805
UBXN1	Q04323;E9PJ81;E9PRQ7;Q04323-2	UBX domain-containing protein 1	21.0057	22.431	21.8222	21.978	19.1863	22.0508	19.9524	17.8372	21.9277	21.8183	22.0968	21.7642			0.112	-0.0925584	1.2892	-2.14511
OGFR	Q9NZT2;Q4VXW4;Q9NZT2-2	Opioid growth factor receptor	21.2887	22.5662	21.8699	21.63	20.3029	20.0074	20.2785	16.5379	20.1258	20.6336	20.1582	21.0827			2.04635	1.33862	0.611627	-1.21839
CHMP4B	Q9H444	Charged multivesicular body protein 4b	21.7928	21.6348	22.1248	22.1187	20.8504	21.2556	18.8283	17.5725	20.5498	21.2523	19.5253	21.5751			1.35411	1.19219	0.516929	-1.09887
KRT14	P02533;K7EPJ9;P35900;B3KRA2;A8MT21;K7ESE1	Keratin, type I cytoskeletal 14	22.5958	22.4602	21.7877	23.4922	21.9465	21.3925	19.0177	16.9067	22.2675	22.3626	18.4703	23.5243			0.344717	0.927824	0.532767	-1.84032
UQCRC2	P22695;H3BRG4;H3BSJ9;H3BUE4;H3BUI9;H3BP04	Cytochrome b-c1 complex subunit 2, mitochondrial	24.2404	20.6956	20.1669	21.0224	19.6606	19.4483	17.8457	18.3244	20.9056	21.1143	19.7238	21.8636			0.251595	0.629507	1.80831	-2.08208
HAGH	Q16775;H3BPK3;Q16775-2;H3BV79;H3BPQ4	Hydroxyacylglutathione hydrolase, mitochondrial	21.7923	22.7096	23.065	21.2092	21.1129	21.4452	21.5382	18.7783	21.7033	22.1519	18.9101	21.5819			0.619668	1.10723	0.141967	-0.368133
MCTS1	Q9ULC4;Q9ULC4-2;Q9ULC4-3	Malignant T-cell-amplified sequence 1	22.2473	22.3677	21.8737	21.9215	21.5942	21.7022	21.0385	19.1754	21.792	21.9776	21.9408	21.3694			0.913879	0.332602	0.723948	-0.892362
YWHAE	P62258;B4DJF2;I3L3T1;I3L0W5;K7EM20;P62258-2	14-3-3 protein epsilon	20.9446	21.7914	22.731	21.9784	20.3976	20.156	20.9492	19.8875	21.6008	21.9909	22.1936	21.9817			0.0744819	-0.0803852	3.08599	-1.59415
JUP	F5GWP8		21.7423	21.5684	21.815	22.7004	20.3283	19.8027	21.7207	16.9341	20.6231	20.8514	22.1141	22.0429			0.548329	0.548657	0.785818	-1.71142
RECQL	P46063;F8WA66;F8WD97;F5H2L2;F5H4P4;F5H3W0	ATP-dependent DNA helicase Q1	22.0925	22.3386	21.581	21.3871	22.0128	21.982	21.0648	21.318	21.8214	22.0048	21.4916	22.2514			0.0549563	-0.0425215	0.469173	-0.297913
HNRNPUL2;hCG_2044799	Q1KMD3;H3BQZ7	Heterogeneous nuclear ribonucleoprotein U-like protein 2	21.4488	21.6672	21.3426	21.9006	21.3113	21.5858	21.639	21.9225	20.9982	21.7706	21.3795	21.0553			0.637431	0.288884	0.70111	0.313743
STAT3	P40763;P40763-2;K7ENL3;G8JLH9	Signal transducer and activator of transcription 3	22.8093	23.2817	22.3266	23.2158	21.2971	21.1843	20.379	20.417	21.7713	22.7953	22.1507	22.7943			0.783096	0.530435	2.35495	-1.55855
PRPF38A	Q8NAV1	Pre-mRNA-splicing factor 38A	21.6514	23.2376	21.4271	23.0393	18.6312	21.0275	20.989	18.5303	21.5195	21.5589	22.4078	20.7996			0.644143	0.767403	1.2107	-1.77694
KAT7	O95251;O95251-2;O95251-4;E7EUP3;O95251-3;G3V125;O95251-5	Histone acetyltransferase KAT7	22.4564	22.571	22.9202	22.4075	20.5017	20.5767	20.7505	20.5405	21.6152	21.3135	21.6614	21.1014			3.24994	1.16592	2.94181	-0.830534
MTAP	Q13126;B4DUC8;Q13126-7;J3QSB7;Q13126-4;Q13126-6;Q13126-5;Q13126-3;Q13126-2;F2Z2F3;F8WES2	S-methyl-5-thioadenosine phosphorylase;Purine nucleoside phosphorylase	23.021	23.6814	22.484	21.4716	18.567	21.7513	20.8545	20.9358	21.5154	22.3101	22.0762	21.2292			0.833812	0.8818	0.868779	-1.25556
	H7C455;F2Z2Q0;H7BYH1		22.3327	23.3105	22.6076	22.2608	21.2997	21.9789	18.1379	20.9579	22.0051	22.2713	22.1782	21.1158			1.0701	0.735264	0.714446	-1.29904
SEC13	P55735	Protein SEC13 homolog	22.3346	21.9493	21.744	22.2976	20.333	21.0312	18.5061	19.4471	22.6693	22.3942	22.9713	21.8738			0.704928	-0.395765	2.36388	-2.64778
UCK2	Q9BZX2;B4DGD3	Uridine-cytidine kinase 2	23.1004	23.5412	21.9837	21.7825	19.0766	21.0509	19.4918	18.9151	21.7324	22.8495	21.9302	22.0892			0.404856	0.451634	2.43888	-2.5167
PLD3	Q8IV08;M0QZI4;M0R1F7	Phospholipase D3	21.2471	21.7758	21.1149	21.489	21.4404	21.0908	18.809	21.1734	21.1315	21.1865	21.2015	21.655			0.24229	0.113057	0.485876	-0.665221
EIF4A2	Q14240;E7EQG2;Q14240-2;Q9NZE6;J3KSN7;J3KT04;E7EMV8	Eukaryotic initiation factor 4A-II	21.2109	21.1739	21.2737	21.045	20.8466	20.8657	21.1992	21.0999	21.3362	21.7124	21.8372	20.9148			0.609151	-0.274278	1.02512	-0.44731
CENPB	P07199	Major centromere autoantigen B	21.2156	21.2594	21.8649	22.0512	18.8387	19.5925	19.2731	20.1046	20.2787	19.9911	20.3099	19.9661			3.14116	1.46128	1.28903	-0.684266
LANCL2	Q9NS86	LanC-like protein 2	22.0317	22.7767	21.6252	21.9814	19.6801	19.9181	20.1939	20.4594	20.843	21.4868	20.7153	20.2023			1.94799	1.29191	1.26689	-0.748955
NUDC	Q9Y266	Nuclear migration protein nudC	22.2639	22.5732	21.3956	21.887	20.1951	21.5622	20.0665	19.7957	21.1194	21.0237	21.1325	21.2167			1.90836	0.90686	0.920308	-0.71819
CD55	P08174;P08174-2;H7BY55;B1AP15;H3BLV0;Q14UF5;E9PSH2;Q14UF4;Q14UF6;B1AP13	Complement decay-accelerating factor	20.901	20.5897	20.5372	20.882	19.1848	20.1129	18.8084	19.0362	21.2396	21.3745	21.3243	21.1862			2.7416	-0.55367	3.33694	-1.99558
GNB1	P62873;B1AKQ8;F6X3N5;F6UT28	Guanine nucleotide-binding protein G(I)/G(S)/G(T) subunit beta-1	21.5105	21.1643	21.2557	20.6492	18.1166	20.994	18.3424	20.0147	19.1418	22.6662	22.6972	22.8303			0.318335	-0.68894	1.14267	-2.46695
DNAJC7	Q99615;Q99615-2;K7EPP7;K7ESP1;K7EIH8;K7EJE9;K7EK03;K7EJL5;K7EN19;K7EJV7;K7ER44;K7ELJ8	DnaJ homolog subfamily C member 7	21.0295	21.3947	21.1189	21.4192	17.7136	20.0745	22.1565	17.0288	20.9119	21.275	20.8012	21.574			0.195412	0.100039	0.796106	-1.89717
SQSTM1	Q13501;Q13501-2;E7EMC7;C9JRJ8;E9PFW8	Sequestosome-1	22.2246	22.6822	21.6668	22.3051	17.8339	18.7314	20.2882	17.3446	20.955	17.6958	21.9158	20.914			1.009	1.84952	0.804515	-1.82063
AKAP8	O43823;M0QYL4	A-kinase anchor protein 8	22.8476	21.155	22.8132	18.8129	19.4236	20.1625	20.0775	20.297	19.6586	20.8428	17.0059	19.7129			0.841763	2.10214	0.352589	0.685112
PPIL1	Q9Y3C6	Peptidyl-prolyl cis-trans isomerase-like 1	22.9148	23.8646	23.3421	18.0497	20.1754	19.8047	19.3967	19.4196	20.7141	22.6997	19.5181	19.3694			0.419976	1.46745	0.507945	-0.876218
LARP4B	H0Y4V9;H0Y641		20.945	20.6378	21.3559	17.2787	17.8642	21.1062	19.9373	20.1912	20.8465	21.3588	17.038	17.824			0.221061	0.787533	0.152171	0.507899
TRIP6	Q15654	Thyroid receptor-interacting protein 6	21.4755	22.2218	21.3686	18.5881	18.04	19.1592	18.3857	17.4591	18.3972	22.6471	18.0614	17.924			0.556762	1.6561	0.362552	-0.996425
PRPF40A	O75400;O75400-2;O75400-3;F5H578	Pre-mRNA-processing factor 40 homolog A	22.7638	22.8088	23.5266	22.8347	16.9404	22.3201	20.3426	21.9261	20.2626	20.2854	20.7096	20.4387	+		4.74638	2.55939	0.0114408	-0.0417395
MSRB2	Q9Y3D2;H0YE51	Methionine-R-sulfoxide reductase B2, mitochondrial	20.2986	22.8622	20.4906	22.4754	18.9509	22.0877	18.5488	18.442	18.5641	18.707	22.0868	22.521			0.367493	1.06196	0.293055	-0.962358
SMAP1	Q8IYB5;E7ETU6;Q8IYB5-3;Q8IYB5-2	Stromal membrane-associated protein 1	19.7379	22.5792	20.7386	22.5111	19.7779	21.4108	19.1182	21.282	18.5354	18.2708	19.6604	22.0642			0.784465	1.75904	0.31238	0.764549
SREK1IP1	Q8N9Q2	Protein SREK1IP1	21.4231	21.4362	22.355	21.1591	17.7353	19.4781	20.4567	20.6237	17.1603	20.3583	19.9968	21.5606			0.965144	1.82436	0.0605742	-0.195553
GCAT	O75600;O75600-2;H7BZ75	2-amino-3-ketobutyrate coenzyme A ligase, mitochondrial	21.3316	21.3603	21.8381	21.9663	18.6453	21.5245	21.1453	20.7565	18.2164	21.3135	21.6195	21.0194			0.646247	1.08187	0.00803245	-0.024302
PSMA1	P25786;B4DEV8;F5GX11;P25786-2	Proteasome subunit alpha type-1;Proteasome subunit alpha type	21.6419	21.8078	21.7062	21.8137	18.5153	20.8591	20.9245	21.2091	17.9163	22.1028	21.1363	20.8943			0.651865	1.22999	0.0428914	-0.135422
	Q96MD7-1		22.8006	23.2176	22.8346	22.2606	19.3627	20.1751	21.8481	21.0123	16.1535	20.9188	20.2051	21.1587			1.43289	3.16936	0.327478	0.990529
YWHAZ	P63104;E7ESK7;E7EX29;E5RIR4;E9PD24;E7EVZ2;E5RGE1;P31946;P61981;Q4VY20;Q4VY19;A2IDB2;B0AZS6;E7EX24;P31946-2	14-3-3 protein zeta/delta	22.4122	22.2281	22.6996	23.8169	19.2941	19.6093	20.6451	19.7588	18.8232	17.5891	18.5132	17.2982	+		4.05713	4.73329	2.05141	1.77092
GPC1	P35052;H7C024;H7C410;H7BZE9	Glypican-1;Secreted glypican-1	22.0316	20.9147	21.4065	21.6884	18.0374	17.8148	20.7435	20.5904	17.6877	16.7428	18.2273	18.5755	+		3.68529	3.70197	0.839311	1.48822
HMG20A	Q9NP66;H0YKL0;H0YKM5	High mobility group protein 20A	23.8602	21.1691	21.2944	22.1985	17.438	17.6575	21.0316	21.4858	19.071	18.6012	18.6813	20.7759			1.91869	2.8482	0.0350599	0.120831
CBX1	P83916;B5MD17;J3KS05;K7ELA4	Chromobox protein homolog 1	22.4302	22.6398	22.0088	22.7408	18.3734	18.7662	19.5082	21.8659	19.8825	17.4208	18.6909	20.4186	+		2.55946	3.35171	0.202309	0.525209
VPS28	Q9UK41;E9PLM9;E9PR04;E9PI55;E9PQR7;E9PM90;Q9UK41-2	Vacuolar protein sorting-associated protein 28 homolog	22.9741	23.647	22.8536	22.0323	18.0119	18.8077	21.3173	21.6418	19.3339	21.7921	17.8014	22.1249			1.28278	2.61369	0.0841067	-0.318398
PFDN2	Q9UHV9	Prefoldin subunit 2	21.9119	22.2108	23.4188	23.3418	19.6375	17.5062	20.8281	19.4151	18.7156	22.9025	18.9128	19.285			1.39323	2.76684	0.199063	-0.607255
SDC2	P34741;E5RHU3;E7ESK6;E9PBI9	Syndecan-2;Syndecan	23.1737	23.5739	23.917	23.4464	20.5553	18.7931	19.5101	17.9376	19.2786	22.4423	17.8351	20.8419	+		1.84429	3.42831	0.338359	-0.900453
SDC4	P31431;B4E1S6;P31431-2	Syndecan-4;Syndecan	23.136	23.7962	23.3249	24.028	20.0574	17.7563	20.8817	18.61	19.2016	19.8652	19.9495	19.9052	+		5.10676	3.84086	0.223674	-0.404058
BST2	Q10589	Bone marrow stromal antigen 2	22.7622	22.1435	22.9097	23.1061	19.6145	19.6619	21.1183	19.9322	19.1604	20.2312	20.0826	19.2421	+		3.91952	3.05129	0.393189	0.402625
RBM25	P49756;P49756-2;P49756-3;H0YE46;E9PSE8;P49756-4;E9PQU5	RNA-binding protein 25	22.3647	22.5954	21.4083	22.1791	20.2646	17.7801	20.0969	20.3314	17.4343	19.8532	19.8046	16.8107	+		2.33946	3.66121	0.526165	1.14259
PPIG	Q13427;E9PG73;C9JN15;Q13427-2;C9JM79	Peptidyl-prolyl cis-trans isomerase G;Peptidyl-prolyl cis-trans isomerase	21.2148	21.7944	21.8442	21.5181	20.8969	18.9934	21.341	20.7846	19.2749	21.385	17.387	16.9295			1.49225	2.84882	0.760132	1.75989
ACYP2	P14621;E9PF46;F8WA34	Acylphosphatase-2	21.1332	23.3231	19.998	21.8004	19.5804	18.4394	22.32	19.9786	19.2953	22.041	18.7993	19.1243			0.860868	1.7487	0.086712	0.264628
PROSC	O94903;H0YBB9;E5RH70;E5RFX7;E5RG77	Proline synthase co-transcribed bacterial homolog protein	22.2976	22.8944	21.5306	21.8446	18.7118	17.7497	21.4577	21.4571	19.1874	23.0775	20.0651	18.5992			0.937433	1.90953	0.103757	-0.388203
UBE2N;UBE2NL	P61088;F8VZ29;F8VSD4;F8VV71;Q5JXB2	Ubiquitin-conjugating enzyme E2 N;Putative ubiquitin-conjugating enzyme E2 N-like	22.5645	22.2884	22.2405	21.963	19.1002	19.4267	20.2346	20.0189	18.8035	22.5405	19.8374	19.1996			1.36009	2.16888	0.176483	-0.400142
TRIP4	Q15650;H0YL91	Activating signal cointegrator 1	21.2177	21.2239	21.2945	21.1781	21.1859	17.3703	20.4936	21.2808	19.6797	19.1676	18.3418	20.7085			1.91222	1.75416	0.235113	0.608248
PPP1CA	P62136;E9PMD7;P62136-2;A6NNR3;F5H1L6;F5H037	Serine/threonine-protein phosphatase PP1-alpha catalytic subunit;Serine/threonine-protein phosphatase	21.3922	20.3365	20.8278	20.7275	20.2021	16.2324	20.2703	20.4589	17.5261	20.2304	18.0051	19.7261			1.52134	1.9491	0.129897	0.419004
HLA-A	P18462;A2ARK8;P30457;P30453;P30450;P16190;P10316;P01891;Q5SPM3	HLA class I histocompatibility antigen, A-25 alpha chain;HLA class I histocompatibility antigen, A-66 alpha chain;HLA class I histocompatibility antigen, A-34 alpha chain;HLA class I histocompatibility antigen, A-26 alpha chain;HLA class I histocompatibility antigen, A-33 alpha chain;HLA class I histocompatibility antigen, A-69 alpha chain;HLA class I histocompatibility antigen, A-68 alpha chain	20.7149	20.5481	20.8668	20.4972	19.8487	17.2718	20.0841	19.7806	17.7226	20.8119	18.4696	18.4195			1.42084	1.80084	0.158867	0.39041
VPS37B	Q9H9H4;F5H1F6;F5H4M0	Vacuolar protein sorting-associated protein 37B	22.1917	21.6225	21.0914	20.3582	19.8893	18.3974	21.3706	18.7665	18.4574	21.2492	18.4381	19.2443			1.36976	1.96871	0.10105	0.258702
PFDN6	O15212;A2AB88	Prefoldin subunit 6	22.3801	20.0019	22.1146	21.4203	20.1939	18.4788	22.2852	20.1217	19.4411	19.8484	19.8567	18.8786			1.83914	1.97303	0.41575	0.763679
GGCT	O75223;M0QZK8;H7BZK5;B8ZZK2	Gamma-glutamylcyclotransferase	22.0266	22.0032	19.8148	21.8211	18.564	17.1875	17.5332	18.5694	20.8051	21.5179	18.5446	18.5406			0.834454	1.56439	1.17056	-1.88852
TXNL1	O43396;K7ER96;K7EKG2;K7EPB7;K7EML9;G3V1K0	Thioredoxin-like protein 1	21.2534	21.9908	21.6782	23.051	18.7822	19.2535	19.085	18.8167	20.3922	21.9766	21.5663	16.1951			0.689698	1.9608	0.337492	-1.04819
NTPCR	Q9BSD7;Q5TDF0	Cancer-related nucleoside-triphosphatase	21.9796	22.6492	21.416	21.7026	21.137	19.6105	17.7096	19.2061	17.6405	21.8547	20.173	17.1139			1.27525	2.74133	0.0592719	0.220267
SLC7A5;SLC7A6;SLC7A7	Q01650;Q92536;H0YJ95;G3V4Z6;Q9UM01	Large neutral amino acids transporter small subunit 1;Y+L amino acid transporter 2;Y+L amino acid transporter 1	22.5973	22.9594	22.5879	23.5019	16.3822	18.655	18.3984	18.0447	21.8657	22.4194	18.0825	17.1238			1.18768	3.03876	0.678978	-2.00278
GDA	Q9Y2T3;J3QSY3;Q9Y2T3-3;Q9Y2T3-2;Q5SZC6;H0YDZ7;Q5SZC3	Guanine deaminase	22.7923	23.9983	22.7616	22.566	16.7552	20.4462	18.005	17.3242	19.8446	21.2618	21.336	16.8744			1.57916	3.20033	0.607776	-1.69654
ZC3H11A	O75152;E9PQ61;E9PBY7	Zinc finger CCCH domain-containing protein 11A	22.1107	22.468	22.3674	22.5338	18.1517	20.3176	16.8762	20.5928	20.6048	21.2936	21.126	16.2647			1.10976	2.54768	0.226005	-0.837729
DDX39A;DDX39	O00148;Q8N5M0;K7EQN7;B1Q2N1;K7EN69;K7ENP6;K7EL56;K7EIL8;K7EN25	ATP-dependent RNA helicase DDX39A	23.3782	23.9804	23.3136	23.5779	17.7907	17.9061	18.9192	17.809	18.0232	20.2815	19.649	19.4281	+		3.8217	4.21708	1.18929	-1.23918
GSG2	Q8TF76;Q8TF76-2	Serine/threonine-protein kinase haspin	21.4888	21.5159	21.5782	21.6118	18.5812	19.4267	16.5593	19.0875	17.6851	19.8975	17.0614	17.5353	+		2.83623	3.50384	0.157137	0.368828
RSRC1	Q96IZ7;Q96IZ7-2	Serine/Arginine-related protein 53	22.3518	22.2403	21.8935	21.6484	20.415	18.8191	18.4135	18.2319	19.1223	17.7216	19.3614	17.9326	+		3.65598	3.49903	0.279161	0.435392
MAGOH;MAGOHB	P61326;B1ARP8;F5H6P7;F5H3U9	Protein mago nashi homolog	22.8377	23.1291	23.2587	22.7857	18.736	19.5253	18.8334	19.5486	20.1958	20.5974	18.0611	18.1452	+		2.83713	3.75292	0.0442137	-0.0890594
RTFDC1	Q9BY42;A2A2L5;A8MSH5	Protein RTF2 homolog	21.3858	23.0666	21.753	23.0417	17.3845	18.9806	18.8367	17.5557	19.9079	19.0373	17.4208	18.87	+		2.69223	3.5028	0.41285	-0.619635
NME4	O00746;H0Y6J0;Q4TT34;F2Z2X0;H7C2G9;A2IDD0	Nucleoside diphosphate kinase, mitochondrial;Nucleoside diphosphate kinase	18.2107	18.554	17.9385	19.203	19.8416	22.2669	17.3494	21.6299	19.8456	22.6723	17.9702	19.3374			0.701201	-1.47983	0.0766805	0.315598
NUP153	P49790;F6QR24	Nuclear pore complex protein Nup153	18.6054	18.903	19.4137	18.6629	21.642	21.6425	19.3133	19.7599	19.7644	18.7014	18.8177	14.9267			0.331454	0.843688	1.06885	2.53687
PRSS23	O95084;B4E2J3	Serine protease 23	21.082	21.1929	20.7743	21.0439	21.9496	18.7684	18.4142	21.133	17.6964	18.0125	21.6405	18.196			1.21545	2.13691	0.410579	1.17994
NUP50	Q9UKX7;Q9UKX7-2;B0QY21;B4E2D3	Nuclear pore complex protein Nup50	20.9434	20.2344	19.1994	19.0605	21.2567	21.2576	17.2829	19.7579	20.4009	19.854	20.8625	20.3271			0.459769	-0.501677	0.193645	-0.472336
UCHL5	Q9Y5K5;Q5LJB0;Q9Y5K5-2;Q9Y5K5-4;Q9Y5K5-3;Q5LJA5;Q5LJA9;B4DW59;B7Z9U9;H0Y6Y4	Ubiquitin carboxyl-terminal hydrolase isozyme L5	21.0502	20.4013	18.3668	20.713	20.5758	20.9741	17.9908	17.5174	18.8664	21.3184	19.3599	18.8646			0.258994	0.530448	0.119133	-0.337834
TAF8	Q7Z7C8;B4DZU5;Q7Z7C8-2;Q7Z7C8-4;C9J856;C9J7M8	Transcription initiation factor TFIID subunit 8	19.8152	19.7496	18.4657	20.0875	21.9098	19.6676	17.0265	20.7135	17.9601	19.9585	18.1336	19.0887			0.59786	0.744271	0.403811	1.04411
RBFOX2;RBM9;RBFOX1	O43251;O43251-6;O43251-10;B0QYV1;O43251-3;O43251-5;O43251-2;O43251-8;Q9NWB1;O43251-9;I3L1D4;F8VR27;F8VZY7;Q9NWB1-3;O43251-4;B0QYY4;F8VRS4;Q9NWB1-4;Q9NWB1-5;O43251-7;J3KNW3;Q9NWB1-2;B7Z1U7;F8VZG9	RNA binding protein fox-1 homolog 2;RNA binding protein fox-1 homolog;RNA binding protein fox-1 homolog 1	19.9356	20.3146	18.0878	19.6257	21.4512	18.1973	19.0758	18.5862	19.8656	18.2266	18.8952	17.4436			0.586371	0.88317	0.345979	0.719883
PPME1	Q9Y570;Q9Y570-2;J3QT22	Protein phosphatase methylesterase 1	20.347	22.1351	20.448	16.8374	19.6935	18.5445	19.5304	17.8945	20.0924	19.9555	19.2489	20.2157			0.0190791	0.0637102	1.04599	-0.962451
RBM4;RBM4B	Q9BWF3;Q9BQ04;Q9BWF3-3;E9PLB0;E9PM61;D6R9K7;J3QRR5;Q9BWF3-4;Q9BWF3-2;E9PB51	RNA-binding protein 4;RNA-binding protein 4B	20.6179	20.4238	19.6275	19.8008	20.9481	17.7368	21.0887	21.1168	19.8921	20.124	20.8014	20.7046			0.346941	-0.263039	0.065458	-0.15793
MSH2	P43246;P43246-2;E9PHA6;C9J809	DNA mismatch repair protein Msh2	20.4674	21.1911	20.0383	20.7577	20.0277	15.6925	19.9511	19.9301	19.8833	20.5013	20.5531	20.0659			0.581811	0.362731	0.587604	-1.35055
ACTR2	P61160;F5H6T1;P61160-2	Actin-related protein 2	19.5007	21.8502	20.6366	18.6289	21.0571	21.2365	21.6819	21.5032	21.8581	22.4609	22.3514	21.9494			1.50663	-2.00085	2.08431	-0.785257
GGH	Q92820;E5RGF0	Gamma-glutamyl hydrolase	21.1136	21.4263	20.4739	17.8633	21.2228	21.5488	21.1314	20.8465	20.9797	21.0997	21.4705	21.5047			0.601699	-1.04439	0.148677	-0.076303
WDR6	E9PDU5;Q9NNW5;E9PBK6	WD repeat-containing protein 6	20.8604	21.4475	20.7032	20.5969	21.4771	21.6425	21.0271	21.3789	21.78	21.9798	22.2658	21.8077			2.52237	-1.05631	1.82094	-0.576932
CNOT6;CNOT6L	Q9ULM6;D6RGK9;H0Y9C1	CCR4-NOT transcription complex subunit 6	19.8907	19.7795	19.744	19.643	21.5785	21.3355	21.5604	21.1338	20.6753	21.247	20.7438	20.742			3.58505	-1.0877	1.75788	0.550023
PNPLA6	Q8IY17;Q8IY17-2;F5H5K9;Q8IY17-3;Q8IY17-4;Q6ZV29;M0QYF5;M0QZK5;M0R2H4;M0R2K2;E2QRF8;Q6ZV29-3;Q6ZV29-4;Q5T362;Q6ZV29-5	Neuropathy target esterase	20.3402	20.2672	20.8735	20.7334	21.0552	22.003	20.9181	21.1081	21.217	21.3668	21.3509	20.3329			0.903939	-0.513337	0.236366	0.204195
AP3M1	Q9Y2T2	AP-3 complex subunit mu-1	20.5188	20.6954	20.4655	20.7805	20.8119	20.3716	20.3648	20.5638	20.6417	20.7842	20.6285	20.7202			0.424065	-0.0785646	0.726913	-0.165608
DNAJC13	O75165;H0YA63	DnaJ homolog subfamily C member 13	20.4528	20.9338	20.8195	20.706	19.4679	20.7847	20.3961	20.4053	20.2007	20.3717	20.5344	20.0594			1.61822	0.436492	0.0323352	-0.0280352
NADK2	Q4G0N4;Q4G0N4-3;B7Z8V7;Q4G0N4-2	NAD kinase 2, mitochondrial	21.1566	21.447	20.5582	20.4791	20.6443	20.6156	20.4155	20.858	20.4729	21.4782	21.4542	21.1711			0.295211	-0.233904	1.054	-0.510737
MBNL1	Q9NR56;Q9NR56-3;Q9NR56-4;Q9NR56-7;Q9NR56-6;C9JP00;Q9NR56-2;Q9NR56-5	Muscleblind-like protein 1	19.9207	21.7768	22.306	19.3437	19.2412	20.3289	19.9596	20.2874	19.6894	19.1975	19.338	21.4475			0.470736	0.91871	0.0213109	0.0361767
USP5	P45974;P45974-2	Ubiquitin carboxyl-terminal hydrolase 5	22.2224	22.0058	21.0707	21.2137	20.5341	20.7516	19.6397	20.297	19.7159	21.4217	20.5269	20.1959			1.35134	1.16306	0.139599	-0.159505
ECHS1	P30084	Enoyl-CoA hydratase, mitochondrial	21.1118	21.0645	20.9895	19.1141	20.1633	20.4657	20.6157	20.5026	17.9314	21.3853	21.1152	20.7396			0.109674	0.277097	0.0635841	0.143949
DDOST	P39656;E7EWT1	Dolichyl-diphosphooligosaccharide--protein glycosyltransferase 48 kDa subunit	21.0055	19.5064	19.8015	20.2198	20.2039	18.508	21.2131	21.1556	21.0856	21.417	21.3763	20.5455			1.35764	-0.972806	0.595424	-0.835972
MRPL55	Q7Z7F7;Q7Z7F7-2	39S ribosomal protein L55, mitochondrial	20.2821	20.2171	20.0493	20.4429	18.5065	17.8222	20.0032	21.0734	22.3316	21.8865	22.2311	18.8536			0.613494	-1.07787	0.904134	-1.9744
HPSE	Q9Y251;Q9Y251-3;Q9Y251-2;E9PHC3;D6RAQ1;D6RHG4	Heparanase;Heparanase 8 kDa subunit;Heparanase 50 kDa subunit	20.5852	17.7152	21.41	17.6855	21.2889	21.9733	21.4755	21.2541	21.4444	20.2871	21.243	20.3391			0.711755	-1.4794	1.00474	0.669584
ALDH3A2	P51648;P51648-2;J3QRD1;J3QS00;I3L1M4	Fatty aldehyde dehydrogenase	17.8253	19.1885	18.6192	17.8238	20.5668	20.4326	21.8284	20.7665	20.6421	20.1857	20.3353	20.7981			2.97511	-2.12612	0.547045	0.40825
HNRPLL;HNRNPLL	H7BXH8;Q8WVV9-2;C9IYN3;Q8WVV9;C9JJZ7;Q8WVV9-3;Q5JB52;B7WPG3;Q8WVV9-4;D6W592	Heterogeneous nuclear ribonucleoprotein L-like	19.254	20.0073	19.8784	18.9928	20.2636	20.3241	20.8288	20.1108	18.837	19.0593	20.7279	20.1554			0.117878	-0.161758	0.702396	0.686927
MRPL50	Q8N5N7;B7Z358	39S ribosomal protein L50, mitochondrial	21.0924	20.9549	20.1148	18.0855	20.3791	19.4919	19.9506	19.5422	19.4304	17.919	19.5836	18.5558			0.731829	1.18973	1.15086	0.96879
NDUFA4	O00483	NADH dehydrogenase [ubiquinone] 1 alpha subcomplex subunit 4	19.8484	20.3078	19.4994	20.9919	19.8133	20.4659	20.9582	21.5822	19.1231	20.2842	18.9584	22.1355			0.0154703	0.0365877	0.294654	0.57965
RPS3A	D6RED7		18.8732	18.8148	20.6316	21.0883	20.1232	20.0191	21.2793	20.3412	20.2225	19.9016	18.538	23.615			0.235933	-0.717295	0.0399744	-0.128597
HIST1H2BH;HIST2H2BF;HIST1H2BN;HIST1H2BL	Q93079;Q5QNW6;Q5QNW6-2;Q99877;B4DR52;Q99880;Q96A08	Histone H2B type 1-H;Histone H2B type 2-F;Histone H2B type 1-N;Histone H2B;Histone H2B type 1-L	21.1847	19.58	21.2842	20.0484	19.5635	22.2456	18.4583	20.9515	17.3443	20.6099	19.8822	20.1938			0.559205	1.01678	0.302992	0.797189
TAF9	Q16594;D6RHW1;D6RIY1;D6RGK3;D6RIV9;D6RIE8;Q9HBM6	Transcription initiation factor TFIID subunit 9	18.2405	20.3807	17.7266	19.6751	20.1381	20.5734	20.2051	20.1518	16.3774	21.0892	21.2461	19.4723			0.161694	-0.540505	0.260729	0.720855
CCDC84	Q86UT8;E9PPT8;E9PJ16	Coiled-coil domain-containing protein 84	18.1194	19.235	18.0126	17.5951	19.5139	20.8668	21.155	21.0176	18.8057	21.1695	21.2763	19.1459			1.33776	-1.85888	0.299188	0.538964
GTF2F1	P35269;M0R0Z3;M0R0R9;E7EUG6;M0QXD6	General transcription factor IIF subunit 1	18.8421	18.3014	18.1893	20.9706	20.3667	20.8557	21.5578	21.2545	17.9488	20.6861	20.9779	20.8276			0.484752	-1.03427	0.543514	0.898553
UBQLN2	Q9UHD9	Ubiquilin-2	19.4164	17.8103	16.1619	20.2857	21.2195	20.3269	21.5003	21.236	18.8477	19.942	19.7636	18.0662			0.307179	-0.736345	2.0451	1.91578
DEK	D6RDA2		20.2933	18.5105	16.817	18.4673	19.6527	18.6795	19.6217	21.1411	18.7182	19.4216	21.2886	19.7837			0.695499	-1.28097	0.0132794	-0.0292606
ERLIN2	O94905;E5RHW4;E5RJ09	Erlin-2	18.5739	17.1183	19.9576	17.096	20.961	18.2751	21.31	21.0715	20.8477	20.9303	18.0891	21.6271			1.09793	-2.18712	0.00980291	0.0308557
CHAF1A	Q13111;Q13111-2;Q13111-3;K7EPA1	Chromatin assembly factor 1 subunit A	19.997	17.0795	20.1693	15.6575	19.7096	19.3887	19.0158	19.8651	19.6193	20.0073	20.1889	20.1567			0.7815	-1.76724	1.14009	-0.49826
PAPD4	Q6PIY7;D6RAF2;Q6PIY7-2	Poly(A) RNA polymerase GLD2	19.8636	16.4689	19.9141	15.6465	20.4752	20.428	20.3683	20.6949	20.322	20.8821	20.9387	20.0663			1.1928	-2.57899	0.0987634	-0.0606666
MRPL17	Q9NRX2;E9PKV2	39S ribosomal protein L17, mitochondrial	19.7191	18.2618	19.3173	19.6168	19.9498	20.0806	18.9255	18.2619	19.9396	19.6778	19.3937	20.0203			0.711146	-0.529068	0.446059	-0.453392
ZC3H15	Q8WU90;F8WB26;B4DMW2	Zinc finger CCCH domain-containing protein 15	19.7794	16.3388	19.3852	19.7833	19.9537	19.9537	17.216	18.7043	20.5001	20.3993	20.077	20.3838			0.921113	-1.51835	1.09719	-1.38311
RPA1	P27694	Replication protein A 70 kDa DNA-binding subunit;Replication protein A 70 kDa DNA-binding subunit, N-terminally processed	19.2811	18.1492	18.6101	18.2724	20.2944	20.2423	19.2233	19.2136	20.1829	19.9834	19.776	19.9445			2.70259	-1.39351	0.305125	-0.228299
TAF2	Q6P1X5;H0YEX2	Transcription initiation factor TFIID subunit 2	19.3787	16.2594	19.0752	19.3076	19.961	20.7342	19.5104	19.7386	20.9921	20.6055	20.6856	20.1812			1.47316	-2.11086	1.03798	-0.630006
MRPS31	Q92665	28S ribosomal protein S31, mitochondrial	17.9969	17.748	20.8735	18.5565	19.7144	19.8583	20.1536	20.1482	18.3327	20.1079	20.0232	20.1648			0.464177	-0.863446	0.284111	0.311445
AFF1	P51825;F5GXF9;P51825-3;P51825-2	AF4/FMR2 family member 1	17.1459	19.5985	19.2041	19.218	20.5786	20.2005	19.8046	20.2594	19.6215	19.9768	19.7036	19.0132			0.634478	-0.787169	1.3028	0.631948
LRRC47	Q8N1G4	Leucine-rich repeat-containing protein 47	17.7992	20.2897	20.0664	19.9284	20.2158	20.2167	20.5902	20.3858	19.6812	19.8926	20.0976	20.1224			0.305909	-0.427513	1.60233	0.403648
MRPL16	Q9NX20;E9PI14	39S ribosomal protein L16, mitochondrial	19.8137	19.2823	17.5659	18.4242	20.1906	20.3059	20.0354	20.3543	19.3851	19.9059	16.4727	19.1691			0.0141686	0.0383329	0.990113	1.48836
ZNF385A	Q96PM9;Q96PM9-2;J3KNS3;H0YIX3;F8VWV6;F8VSJ1;F8VRY0;H0YI55	Zinc finger protein 385A	18.8929	18.2537	17.8962	18.3351	20.2375	19.9337	19.4974	20.121	19.6045	20.2006	17.6147	19.8924			0.786983	-0.983594	0.460564	0.619362
ZNF24	P17028;P17028-2	Zinc finger protein 24	18.0501	19.1818	18.6575	19.1451	21.1862	20.0739	19.5961	19.3785	19.1647	18.7924	18.1363	18.4441			0.135918	0.124273	1.67348	1.42432
TRPT1	Q86TN4;H0YGY9;Q86TN4-2;Q86TN4-4;F5H1K3;F5H6B6;F5H8A0;Q86TN4-3	tRNA 2-phosphotransferase 1	18.759	19.499	18.6484	17.3188	21.8582	20.6208	20.479	20.2239	19.5326	19.9326	19.226	19.1742			0.957375	-0.910025	1.78269	1.32915
DLG5	Q8TDM6;Q8TDM6-4;Q8TDM6-2;Q8TDM6-5	Disks large homolog 5	18.9563	18.823	18.5754	19.015	20.5175	20.3933	20.3627	20.3892	19.214	19.7325	19.705	19.8036			2.44765	-0.771374	2.92289	0.801899
PHF3	Q92576;Q92576-2;E7EVH3;E7ER40;D6R9X2;E9PE34;B3KP41;H0Y8L0	PHD finger protein 3	17.9595	18.532	17.5577	19.7129	20.4163	19.7681	20.8829	21.2083	19.5172	20.047	19.4032	19.2902			1.18855	-1.12385	1.5254	1.00453
AFF4	Q9UHB7;Q9UHB7-2;C9JCE0;Q9UHB7-3	AF4/FMR2 family member 4	19.2097	17.4747	18.2899	18.3759	20.27	20.0452	19.9804	19.1523	19.1636	20.1324	20.2177	19.1504			1.55338	-1.32851	0.202738	0.195934
EXO1	Q9UQ84;Q9UQ84-4;Q5T398;Q5T397;E5RHK1;E5RGY3;Q5T399;H0YAZ2	Exonuclease 1	18.1012	17.906	17.8547	17.9165	19.5639	20.2615	19.8584	19.4021	20.2345	20.2974	20.0864	19.9175			6.21786	-2.18937	0.885524	-0.362482
HJURP	Q8NCD3;C9JWC4;Q8NCD3-3;Q8NCD3-2;H7C3V8	Holliday junction recognition protein	19.6944	17.3179	17.7135	17.9562	21.1997	21.0108	20.4883	19.917	20.1321	19.9505	20.052	20.2143			1.96094	-1.91671	0.992506	0.566726
JPH1	Q9HDC5	Junctophilin-1	16.8863	17.2264	19.8135	17.4769	20.4714	20.2951	21.0521	20.7978	20.4902	20.6686	20.8068	20.6734			2.24613	-2.80897	0.0105457	-0.0056653
SNRNP48	Q6IEG0;Q6IEG0-2	U11/U12 small nuclear ribonucleoprotein 48 kDa protein	17.0063	16.7782	18.0927	19.0212	20.8454	21.223	21.518	21.7772	20.8377	20.652	21.0227	21.1576	+		3.02384	-3.19287	0.945558	0.423414
ANKHD1	Q8IWZ3;Q8IWZ3-6;E9PDP5;Q8IWZ3-4;H7C2F5;H3BLS9;Q8IWZ3-5;Q8IWZ3-2;H0Y4P6	Ankyrin repeat and KH domain-containing protein 1	19.3596	14.9942	18.4139	17.2366	21.6197	20.9793	20.6501	20.4707	20.4929	19.5545	20.4191	20.3035			1.49809	-2.69143	1.16414	0.737453
ZC3H7B	Q9UGR2;Q9UGR2-2	Zinc finger CCCH domain-containing protein 7B	19.8404	16.3231	19.3697	20.0883	21.4455	21.0041	21.1315	21.2634	20.5096	20.7362	20.6855	20.8667			1.06218	-1.79414	2.27776	0.511627
TAF3	Q5VWG9	Transcription initiation factor TFIID subunit 3	19.5225	15.8495	19.9511	20.1197	20.1268	19.9995	20.3329	20.4858	20.0988	20.4353	20.32	19.6061			0.571525	-1.25433	0.229359	0.121199
PRKAR2A;PRKAR2B	P13861;Q9BUB1;P31323;C9J830;H7C1L0	cAMP-dependent protein kinase type II-alpha regulatory subunit;cAMP-dependent protein kinase type II-beta regulatory subunit	18.0463	18.3901	17.8209	18.1731	20.3928	20.9458	20.3889	20.4935	20.5539	21.2079	21.5657	17.7326			1.30738	-2.15744	0.123382	0.290225
TXNIP	Q9H3M7;F6RIS4	Thioredoxin-interacting protein	20.174	17.1212	17.2671	18.4077	19.6028	21.8556	20.5922	20.7608	21.1553	21.2069	20.8677	16.1533			0.519812	-1.60329	0.268263	0.85705
FLYWCH1	Q4VC44;Q4VC44-2;Q4VC44-3;I3L188	FLYWCH-type zinc finger-containing protein 1	20.0278	18.3927	18.9683	16.1965	21.0511	19.9726	21.2302	21.2715	20.2184	20.7801	20.7682	16.4278			0.379441	-1.15233	0.571475	1.33274
TCEANC2	Q96MN5;Q96MN5-2	Transcription elongation factor A N-terminal and central domain-containing protein 2	19.1018	17.9511	19.4636	19.3924	21.5772	20.8969	22.6116	21.9644	20.9064	20.3393	21.9884	17.5798			0.57331	-1.22624	0.764671	1.55906
POLR1D	Q9Y2S0-2	DNA-directed RNA polymerases I and III subunit RPAC2	18.6338	20.554	18.8052	19.9782	21.3261	17.5868	17.7531	21.3056	18.8064	19.3051	20.4526	19.6616			0.0381212	-0.0636311	0.0194622	-0.0635066
MRPL53	Q96EL3	39S ribosomal protein L53, mitochondrial	20.9348	19.444	19.542	20.2765	20.8288	19.0298	19.485	19.8139	19.7713	19.0536	20.3386	18.3618			0.564134	0.667991	0.297143	0.408014
SIRT7	Q9NRC8;I3L1C9;Q9NRC8-3	NAD-dependent protein deacetylase sirtuin-7	19.2059	20.3891	19.9728	19.9051	20.4465	17.9515	21.4072	20.6101	19.5459	21.2879	20.5276	19.1228			0.180697	-0.252802	0.0064655	-0.017231
CENPO	Q9BU64-2	Centromere protein O	20.353	19.0622	18.5309	19.5865	21.6945	17.7067	21.2208	20.6623	21.0693	21.0573	21.7521	17.8954			0.514117	-1.06039	0.0339059	-0.122447
PFKM	P08237-2;P08237;P08237-3	6-phosphofructokinase, muscle type	18.3901	20.7288	17.3573	18.1181	20.2718	15.2352	20.4473	20.0444	20.5956	18.8452	19.106	20.7557			0.639719	-1.17703	0.249117	-0.825951
VTN	P04004	Vitronectin;Vitronectin V65 subunit;Vitronectin V10 subunit;Somatomedin-B	18.33	19.8762	18.0813	18.1739	20.0509	17.4278	19.6682	19.5977	20.5813	20.1966	20.2745	19.9242			1.97801	-1.62879	0.874955	-1.05801
TRAM1	Q15629;G3XAN4;B4E0K2	Translocating chain-associated membrane protein 1	18.025	19.4749	19.1699	18.6301	19.4187	22.1234	19.3195	20.763	21.3356	19.5155	18.3228	19.8941			0.646295	-0.941999	0.294901	0.639187
MTERFD1	E5RIY4;G3V130;Q96E29-2;E5RIK9;Q96E29	mTERF domain-containing protein 1, mitochondrial	18.6553	20.2524	19.3591	18.7346	18.5248	19.7792	18.5178	19.4062	20.766	16.7446	18.1818	20.6825			0.0522719	0.156672	0.0119326	-0.0367012
POLR2C	P19387;H3BRR2	DNA-directed RNA polymerase II subunit RPB3	19.1896	20.8338	18.8197	18.4037	18.7684	19.1281	20.5273	20.7326	20.8764	18.2786	18.2729	20.3544			0.0543975	-0.133874	0.156323	0.34353
APIP	Q96GX9;Q96GX9-3;J3KN82	Methylthioribulose-1-phosphate dehydratase	21.4616	21.9408	21.8758	21.7722	18.0829	19.5181	20.8456	21.0698	17.525	19.3148	18.162	19.3629	+		3.32082	3.17144	0.771871	1.28796
ZBTB11	O95625;C9J2L2	Zinc finger and BTB domain-containing protein 11	21.0351	21.0625	20.9862	20.6461	21.0382	20.3616	20.8711	20.429	18.3385	21.1117	17.8927	20.822			0.8325	1.39127	0.64017	1.13376
MAP3K3	Q99759;J3KRN4;J3QRB6;Q99759-2	Mitogen-activated protein kinase kinase kinase 3	20.0371	19.9324	20.5844	21.6636	19.6964	19.8136	20.3959	20.7618	19.9361	17.8364	17.569	20.0951			1.13987	1.69524	0.929889	1.3078
CSNK2B;CSNK2B-LY6G5B-1181	Q5SRQ6;P67870;Q5SRQ3	Casein kinase II subunit beta	19.7617	20.838	20.4814	20.2366	19.4288	19.6276	21.8957	19.9449	18.4081	17.6616	18.1728	21.5698			0.737583	1.37635	0.564815	1.2712
BTF3	P20290	Transcription factor BTF3	19.5266	19.1116	21.5271	19.2078	18.9759	19.6535	19.3403	20.5185	19.1695	19.5875	18.6722	19.8445			0.36443	0.524881	0.30602	0.303659
CLK3	P49761;P49761-1;H3BUL5;H3BVF8;H3BQG1;P49761-3;G5E959;H3BRW2;H3BRE4;H3BNQ5	Dual specificity protein kinase CLK3	19.5669	20.8676	20.9513	20.5149	19.9515	21.3889	21.0697	20.7614	18.3976	20.5777	17.2928	18.5695			1.23895	1.76579	1.49311	2.08344
PHF2	O75151;E7ET14	Lysine-specific demethylase PHF2	20.2183	19.6024	20.033	20.1738	20.2723	19.7646	19.9193	20.0818	19.8893	20.1323	19.9957	20.6858			0.315734	-0.168876	0.342461	-0.16626
PTDSS1	P48651;B4DE85;Q9BUQ5	Phosphatidylserine synthase 1	19.3073	19.6797	20.1889	21.0542	20.2021	20.2934	21.0949	21.4479	20.0379	20.1236	19.9318	19.5397			0.141703	0.149246	1.37485	0.851316
MRPS14	O60783	28S ribosomal protein S14, mitochondrial	22.5139	21.6093	19.7388	20.2072	19.9985	21.1349	19.3788	20.932	18.6722	20.6175	21.1302	21.1075			0.310251	0.635476	0.00980441	-0.020771
MMGT1	Q8N4V1;Q8N4V1-2	Membrane magnesium transporter 1	23.6747	19.9699	19.6387	20.266	20.9629	20.5805	20.2656	20.3035	20.2317	20.445	20.3639	20.1601			0.255512	0.587162	0.626292	0.227981
ATP5H	O75947;F5H608;O75947-2	ATP synthase subunit d, mitochondrial	22.8187	20.3132	19.2605	20.1172	19.3952	18.8347	18.9828	21.1634	18.552	19.7299	20.7766	21.8392			0.147631	0.40297	0.298273	-0.63039
NDUFB9	Q9Y6M9;E9PH64;E7EWZ0;E9PF49	NADH dehydrogenase [ubiquinone] 1 beta subcomplex subunit 9	22.5081	20.2322	20.2927	20.385	19.5884	18.8099	19.6555	19.1092	20.3109	20.4502	19.7127	22.1645			0.0931827	0.194898	1.29012	-1.36882
CENPA	P49450;F8WD88;P49450-2	Histone H3-like centromeric protein A	22.2836	23.1653	20.4289	19.5253	22.701	20.383	20.3332	21.2383	18.7852	20.3486	20.712	20.5161			0.638122	1.26028	0.744746	1.0734
S100A16	Q96FQ6	Protein S100-A16	21.7546	22.0765	20.4743	19.03	20.7355	19.5648	20.4254	21.8804	19.7049	19.1729	19.4102	20.6612			0.693289	1.09656	0.780639	0.914218
RING1	Q06587;Q06587-2	E3 ubiquitin-protein ligase RING1	21.6	21.3877	20.8729	19.8959	21.5428	21.042	21.2216	21.4727	17.94	19.4257	19.5572	18.4436			2.07443	2.0975	3.05111	2.47813
PRPS1;PRPS2;PRPS1L1	P60891;P11908;H7C518;H7C540;B1ALA9;B4DNL6;P11908-2;P21108	Ribose-phosphate pyrophosphokinase 1;Ribose-phosphate pyrophosphokinase 2;Ribose-phosphate pyrophosphokinase;Ribose-phosphate pyrophosphokinase 3	20.928	21.2413	19.4724	19.0492	21.3501	19.4909	20.7384	20.7343	18.3985	21.2616	20.8923	18.52			0.168203	0.404675	0.420876	0.810348
APOA1BP	Q8NCW5;Q8NCW5-2;Q5T3I4;Q5T3I3	NAD(P)H-hydrate epimerase	19.8165	21.8965	21.0475	20.7352	20.9921	18.8157	18.4212	21.003	19.3488	21.7088	18.8975	21.9047			0.17879	0.408977	0.257985	-0.656943
SHC1	P29353;P29353-2;P29353-7;P29353-6;P29353-3;P29353-5;H0Y539;P98077;Q5T181;Q5T182	SHC-transforming protein 1	20.1966	22.2573	21.1096	21.53	20.297	20.6443	17.3861	20.3637	18.3615	20.9381	20.5446	21.4325			0.553959	0.954209	0.259184	-0.646406
C1QBP	Q07021	Complement component 1 Q subcomponent-binding protein, mitochondrial	18.4283	21.2332	20.3919	20.7042	21.4184	19.185	17.816	19.0155	20.0705	21.2714	19.9946	20.0936			0.0893392	-0.168116	0.578224	-0.998791
UBE2C	O00762;O00762-2;O00762-3;O00762-4	Ubiquitin-conjugating enzyme E2 C	18.788	21.7753	20.6784	19.8656	19.496	19.5689	18.8733	18.8491	19.7216	21.2758	20.2641	20.1199			0.0330986	-0.0684962	1.61641	-1.14854
RBMS1;RBMS3	P29558;Q6XE24;E7EPF2;C9J9B2;E7ETU5;P29558-2;Q6XE24-3;B4DN88;Q6XE24-4;Q6XE24-5;Q6XE24-2;J3QT21;C9JIJ9	RNA-binding motif, single-stranded-interacting protein 1;RNA-binding motif, single-stranded-interacting protein 3	17.8657	21.2998	20.9139	21.0461	20.6091	21.627	19.8858	20.7084	20.631	21.3313	19.3218	21.229			0.141179	-0.346903	0.0475081	0.0793366
CHMP2A	O43633;M0QXX8;M0R1L7	Charged multivesicular body protein 2a	20.614	19.2262	20.3679	19.1697	20.2293	18.6886	17.2165	18.7969	18.9668	20.5669	19.2502	18.6805			0.369299	0.478326	0.369662	-0.633265
FTH1	P02794;G3V1D1;G3V192	Ferritin heavy chain;Ferritin	20.2171	20.6314	18.804	19.8244	20.5376	20.4568	18.6698	20.5575	18.6967	21.2102	19.6435	19.0651			0.118197	0.215304	0.223229	0.401527
TXNDC5	Q8NBS9;Q8NBS9-2;Q86UY0	Thioredoxin domain-containing protein 5	19.6279	20.2579	19.495	19.4551	19.5623	19.0085	20.4392	20.429	17.9686	19.6251	18.9347	19.3637			0.913715	0.735956	0.887185	0.886765
HOXC13	P31276	Homeobox protein Hox-C13	19.2208	19.5794	19.4475	19.9371	20.9041	17.4561	20.6607	18.6592	18.7299	19.3614	18.849	19.6384			0.755999	0.401532	0.120478	0.275362
DCAF7	P61962;E9PCY4	DDB1- and CUL4-associated factor 7	19.3005	20.2826	18.4002	18.1229	20.2024	18.1222	20.6458	20.1609	18.5148	19.5121	18.7933	18.6842			0.103381	0.150446	0.732959	0.906717
MCM7	P33993;P33993-2;P33993-3	DNA replication licensing factor MCM7	20.3403	19.6608	18.3782	18.9269	19.836	19.1017	19.7647	19.6417	17.0422	20.2324	19.3328	19.5583			0.131741	0.285108	0.324331	0.544617
SARNP;CIP29	P82979;Q567R9;F8VZQ9;H0YHG0	SAP domain-containing ribonucleoprotein	20.2718	19.8096	18.086	19.5265	19.7829	19.1134	20.3077	19.283	18.9677	18.4522	20.1966	18.166			0.309295	0.477852	0.612829	0.676129
TUBB3	Q13509;A8K854	Tubulin beta-3 chain	19.7666	19.4584	16.8369	18.6109	19.7926	19.5906	19.6737	19.4113	19.024	18.4764	19.6869	19.494			0.295493	-0.502107	0.785854	0.446727
BCORL1	Q5H9F3;H7C4B2;Q5H9F3-2;Q5H9F3-3	BCL-6 corepressor-like protein 1	19.6394	19.7406	17.8154	19.4956	20.0704	19.2805	20.1101	19.9764	19.8012	20.0102	19.1949	19.7359			0.477362	-0.512762	0.275397	0.173803
WIZ	O95785;M0QXA7;B7ZM82;O95785-2;M0QY21	Protein Wiz	19.6653	19.8413	17.5379	19.061	19.2554	18.9489	19.7845	19.925	19.6155	19.3972	19.1434	19.4113			0.285638	-0.36548	0.131723	0.0866175
TMPO	P42167;G5E972;H0YJH7	Lamina-associated polypeptide 2, isoforms beta/gamma;Thymopoietin;Thymopentin	21.3725	20.9265	18.0385	18.6562	17.7674	20.2764	19.2473	19.1466	20.1322	20.2022	20.6749	18.5982			0.057724	-0.153483	0.536101	-0.79249
PUS1	Q9Y606;F5H1S9;G8JLB3;Q9Y606-2;F5H168;F5GY32;F8W9U5;F5H1B2;F5GXL3	tRNA pseudouridine synthase A, mitochondrial;tRNA pseudouridine synthase	20.7269	20.7589	19.7091	18.2021	20.0346	20.0514	19.8996	19.7382	19.9776	18.7274	20.7297	20.3491			0.0455397	-0.0967159	0.0114851	-0.0150142
RNASEH1	O60930	Ribonuclease H1	20.3526	20.2077	19.4291	18.0912	17.491	20.2941	20.7287	20.8274	20.13	20.5739	20.903	20.4821			0.944193	-1.00209	0.369923	-0.686946
MTA3	Q9BTC8;Q9BTC8-2;E9PCS8;E7EQY4;E7EV10;D6W5A2;H0YIT0;E9PF88;H7C3F3	Metastasis-associated protein MTA3	20.3879	20.4157	20.715	20.447	17.4999	20.1233	20.5579	19.8166	20.8169	20.9325	20.7303	20.4561			0.984875	-0.242569	0.905555	-1.23453
NUBP1	P53384;P53384-2;I3L531	Cytosolic Fe-S cluster assembly factor NUBP1	20.3894	21.6171	18.9107	19.3331	19.237	18.7062	20.2283	20.7485	20.6482	21.1887	19.8457	21.7882			0.503958	-0.805153	0.934078	-1.13774
ATG3	Q9NT62;F8WDI0;Q9NT62-2	Ubiquitin-like-conjugating enzyme ATG3	21.0491	21.3428	18.0485	18.115	20.2584	19.1092	20.5962	19.4936	19.9505	19.7057	19.6036	20.4353			0.115071	-0.28495	0.0538497	-0.0594525
DSG2	Q14126	Desmoglein-2	20.4504	19.8144	17.6119	19.4714	20.348	19.693	19.4325	17.8966	21.0968	21.4444	21.3946	20.9576			1.64088	-1.88631	1.91024	-1.88084
MASTL	Q96GX5;Q96GX5-2;Q96GX5-3	Serine/threonine-protein kinase greatwall	19.8539	20.0962	19.2058	19.7097	19.4991	20.8202	19.1405	19.9941	20.0813	21.248	20.6621	19.4295			0.720481	-0.638823	0.406795	-0.491756
ORC1	Q13415	Origin recognition complex subunit 1	19.2168	19.4353	19.3301	19.1399	20.8689	20.2972	20.2684	19.5301	20.3232	20.1144	19.9336	19.8365			3.07595	-0.771387	0.264114	0.189248
MCTP2	Q6DN12;Q6DN12-2;Q6DN12-4;Q6DN12-3;Q6DN12-6;F5H415	Multiple C2 and transmembrane domain-containing protein 2	20.1634	18.0516	20.1297	19.6656	20.4706	20.8229	20.8665	20.4296	20.4943	20.5343	20.4384	19.7472			0.740125	-0.80101	0.776613	0.343826
ACACA	Q13085;Q13085-4;Q13085-3;Q13085-2;Q59FY4	Acetyl-CoA carboxylase 1;Biotin carboxylase	20.1265	20.0518	20.6965	19.8598	19.3908	19.9263	19.504	19.0316	20.6926	20.4873	20.4313	19.5755			0.140216	-0.113031	1.4521	-0.83352
SUPT5H	O00267;O00267-2	Transcription elongation factor SPT5	19.8382	19.8258	19.8657	20.608	20.2932	19.6946	19.6334	20.0582	19.8313	20.0199	20.3533	17.0074			0.404888	0.73144	0.333779	0.616848
SDCBP	O00560;O00560-2;B4DHN5;E9PBU7;G5EA09	Syntenin-1	19.0659	19.7298	20.7334	21.0148	20.2651	20.1927	19.4388	19.4745	19.0043	21.3958	21.3993	17.8903			0.0775959	0.213547	0.0300893	-0.0796423
ASCC2	Q9H1I8;Q9H1I8-3;H7C3Y4;B1AH59;B1AH60;Q9H1I8-2	Activating signal cointegrator 1 complex subunit 2	21.0819	20.6585	20.7789	20.905	20.67	18.0488	20.6902	20.4091	20.9425	21.0505	21.175	20.3355			0.032939	-0.0197978	0.667058	-0.921359
ANXA1	P04083;Q5T3N0;Q5T3N1	Annexin A1	21.3559	21.5607	21.2626	21.2775	19.664	18.2979	20.1767	20.6181	21.6832	21.8458	20.7758	20.3182			0.225383	0.20844	1.24916	-1.46656
MYO5A	Q9Y4I1;Q9Y4I1-2;F8WE88;G3V394;Q9Y4I1-3;F8W6H6	Unconventional myosin-Va	19.8764	20.7958	21.0271	21.6735	18.8755	18.4068	19.4179	18.957	20.9673	19.9282	18.7415	19.7188			0.857121	1.00424	0.940827	-0.924653
KIF18A	Q8NI77	Kinesin-like protein KIF18A	20.4321	19.834	20.3252	20.5218	20.4425	19.9291	20.471	20.8666	19.9828	18.2927	17.0358	20.3479			0.875898	1.36346	0.977684	1.51246
ZCCHC7	Q8N3Z6;B4E024	Zinc finger CCHC domain-containing protein 7	19.9025	19.9741	21.4107	20.1987	20.4568	20.8377	20.5518	20.4685	20.516	20.6773	18.3867	20.1754			0.283383	0.432679	0.557433	0.639844
NCBP2	P52298-2;C9JQX9;B3KSB0;REV__Q8N9B4;REV__E9PP91;REV__F8W6I9;REV__E9PIL2;A6PVI3	Nuclear cap-binding protein subunit 2	20.0756	20.5143	21.4815	20.4485	18.8975	19.7464	19.6491	20.2637	19.2255	20.5158	20.4118	19.3209			0.833436	0.761434	0.204171	-0.229344
TPI1	P60174;P60174-1;P60174-4	Triosephosphate isomerase	19.8959	20.1333	20.3187	19.9807	20.4096	21.006	19.1764	20.8934	19.2327	18.7344	19.511	18.2528			2.10981	1.14941	1.54207	1.43862
TTC3	P53804;P53804-3;P53804-2;H7C097;B4DSZ9;E9PMS7;E9PCE7;E9PMP8	E3 ubiquitin-protein ligase TTC3	20.1857	19.0492	20.9926	19.5682	19.3951	19.7368	19.743	20.1753	20.3395	19.7534	19.98	18.5603			0.202297	0.290613	0.0909755	0.104251
CLIC1	O00299	Chloride intracellular channel protein 1	20.72	20.2635	19.9742	20.6494	20.2958	20.4796	19.5072	20.0994	19.7461	20.6762	21.0081	22.4153			0.429503	-0.559658	0.71221	-0.865913
KIAA0101	Q15004;H0YKX3;H0YMA4	PCNA-associated factor	21.6687	20.4357	20.1277	19.9998	20.7462	20.8346	20.3267	20.7433	21.0315	20.9088	20.6946	21.4546			0.516515	-0.464385	0.932348	-0.359694
SEMA3B	Q13214-2;Q13214;Q14563	Semaphorin-3B	20.3535	20.0616	19.8186	20.5037	20.1806	20.6232	20.1162	20.8043	21.38	21.1711	20.74	20.7813			2.06498	-0.833754	1.37357	-0.587012
SPOP	O43791;D6RDG8;D6RDV6	Speckle-type POZ protein	20.9764	20.411	21.1069	20.4258	19.9973	20.586	18.9043	20.4352	21.0029	21.7761	21.1472	20.8722			0.875415	-0.469605	1.52834	-1.21893
KIN	O60870;F5GXB3;B4DX32	DNA/RNA-binding protein KIN17	19.759	19.9048	19.3914	20.55	20.4009	20.5243	20.3475	19.8313	21.1664	21.8899	20.5055	20.1643			1.20347	-1.03021	0.791629	-0.655499
STIP1	P31948;F5H0T1;G3XAD8	Stress-induced-phosphoprotein 1	20.2182	20.0642	19.5819	20.2152	20.2427	20.6075	18.2885	19.2807	20.5993	20.7229	21.1356	20.4435			1.80716	-0.705446	1.07673	-1.1205
OSBPL3	Q9H4L5;Q9H4L5-2;Q9H4L5-4;Q9H4L5-3;Q9H4L5-6;Q9H4L5-5;Q9H4L5-8;Q9H4L5-7	Oxysterol-binding protein-related protein 3	19.3646	19.1745	19.556	18.7626	20.4017	20.9146	19.4333	19.0685	20.9956	21.2923	21.5361	20.1836			2.72207	-1.78745	1.04784	-1.04738
RBM6	P78332;F8WCA5;E9PGM9;B4DNY1;P78332-2;B4E0G6	RNA-binding protein 6	19.574	18.8673	19.1124	19.479	20.1437	20.063	19.4869	19.9248	21.1246	21.2162	21.3233	20.8314			4.12775	-1.86564	3.28941	-1.21924
TAF1A	Q15573;Q15573-2;Q5JRA7;B4DS21	TATA box-binding protein-associated factor RNA polymerase I subunit A	19.2458	18.7907	19.5441	18.7577	20.3585	20.693	20.356	20.7806	20.3895	20.5739	20.5238	20.4164			3.42601	-1.39134	0.241988	0.0711265
PCF11	O94913;E9PKN0;E9PQ01;E9PQF9	Pre-mRNA cleavage complex 2 protein Pcf11	20.3826	19.3201	19.5525	18.9889	20.465	19.3825	20.571	20.4106	19.6299	19.774	19.867	19.4571			0.148583	-0.120958	0.916817	0.525301
TJP1	Q07157;Q07157-2;G5E9E7;G3V1L9;H0YKB1	Tight junction protein ZO-1	19.7048	19.8145	20.1605	19.897	20.4735	20.1111	20.795	20.1831	19.7415	19.9769	20.2039	19.6413			0.00697867	0.0033102	1.3291	0.499748
MPHOSPH8	Q99549;Q99549-2	M-phase phosphoprotein 8	19.8928	20.119	20.0337	20.3059	20.6765	20.4075	20.2443	19.7282	20.1418	20.3179	20.1762	20.4451			0.820492	-0.182406	0.00971115	-0.00610876
KMT2A	Q03164;Q03164-2;E9PQG7;E9PR05;H7C5W4	Histone-lysine N-methyltransferase 2A;MLL cleavage product N320;MLL cleavage product C180	19.696	19.5633	20.1938	20.3807	20.3181	20.0662	20.114	19.9367	20.024	20.2309	20.2339	19.7228			0.157878	-0.0944386	0.147629	0.0558658
SUPT20H	Q8NEM7;Q8NEM7-2;E7ER46;C9JQS2;B4E2D5	Transcription factor SPT20 homolog	19.3471	19.9219	19.5304	20.0952	20.2803	19.4855	19.6465	20.1525	20.2375	20.1206	20.1645	19.9739			1.16131	-0.400512	0.539299	-0.23296
GTF2H2C;GTF2H2	Q6P1K8;Q13888;D6RIT7;D6RGC9;D6RJD3;D6RID8;D6RAW1	General transcription factor IIH subunit 2-like protein;General transcription factor IIH subunit 2	19.1947	19.3921	19.467	19.402	20.831	20.511	20.596	20.5802	20.0161	20.1652	20.0528	20.3494			3.7544	-0.781892	2.49149	0.483673
KIAA0947	Q9Y2F5	Uncharacterized protein KIAA0947	20.1799	19.7927	19.6452	19.5429	20.4291	21.1054	20.9337	21.3341	19.7862	20.3007	20.0859	19.3659			0.146202	-0.0944991	2.05603	1.0659
HIST1H2BD	P58876	Histone H2B type 1-D	20.3457	20.2228	20.5699	19.072	21.209	20.1854	21.3804	20.866	19.6386	19.9403	19.8552	20.8568			0.0158637	-0.0201278	1.16701	0.837454
CKB	P12277;G3V461;G3V4N7	Creatine kinase B-type	20.4298	20.289	19.2275	18.4171	20.9471	20.6131	20.3898	20.6157	21.1907	20.6374	20.8836	20.7485			1.39324	-1.2742	0.645658	-0.223667
2014-09-02	Q15019;H7C2Y0;B5MCX3;Q15019-2	Septin-2	20.5011	20.9714	19.3522	19.2715	20.2701	19.6263	20.2949	20.4861	19.779	20.5179	20.0693	20.4571			0.152161	-0.181799	0.0501198	-0.0365047
MEN1	O00255;O00255-2;E7EN32;O00255-3;E7EPR4;E7ET29	Menin	20.5933	20.3262	20.1138	20.5765	19.7772	20.0448	19.932	19.8044	20.1339	20.6006	20.3538	20.6848			0.0877173	-0.040832	2.13611	-0.553679
HSPA14	Q0VDF9	Heat shock 70 kDa protein 14	20.2529	21.4021	20.8052	20.1152	19.5599	20.1905	19.0123	19.8375	19.966	20.3271	20.1492	20.6845			0.500442	0.36214	1.1319	-0.631633
AHNAK	Q09666	Neuroblast differentiation-associated protein AHNAK	20.8215	20.3899	20.2956	20.1808	19.8667	20.0459	20.0035	19.7597	20.5983	20.633	20.8654	20.592			0.807122	-0.250205	3.74126	-0.753229
POLDIP2	Q9Y2S7	Polymerase delta-interacting protein 2	20.143	20.9688	20.2365	19.9393	20.3423	20.2811	19.885	20.4987	20.1825	20.0404	19.9569	20.199			0.437854	0.227178	0.503269	0.157072
COLGALT1	Q8NBJ5	Procollagen galactosyltransferase 1	20.3333	20.6153	20.9408	19.0809	19.7398	19.858	20.2012	20.1735	19.7718	20.1427	20.3695	20.9379			0.0463297	-0.0629115	0.536078	-0.312345
AHDC1	Q5TGY3	AT-hook DNA-binding motif-containing protein 1	19.3565	19.7238	19.8411	19.6198	19.8515	18.9416	19.6376	19.6457	19.4631	19.6863	20.1242	19.5832			0.172734	-0.0789194	0.340094	-0.195112
BAZ1A	Q9NRL2;Q9NRL2-2	Bromodomain adjacent to zinc finger domain protein 1A	19.2394	20.5546	19.6467	19.9856	19.6463	19.8039	19.7297	19.3318	20.2054	20.1802	20.3048	20.5098			0.757736	-0.443482	2.71667	-0.672144
PDCD6IP	Q8WUM4;Q8WUM4-2;F8WEQ7;F8WBR8;F8WDK9;C9IZF9	Programmed cell death 6-interacting protein	20.5024	20.5435	19.7673	19.3612	19.6913	19.4918	19.3356	19.3734	19.3363	19.8436	20.2882	20.172			0.141048	0.133587	0.985667	-0.437004
NDUFA9	Q16795	NADH dehydrogenase [ubiquinone] 1 alpha subcomplex subunit 9, mitochondrial	20.223	19.729	19.5968	19.8916	19.3708	20.0456	20.1134	20.3059	19.1769	19.4602	20.0191	19.618			0.626203	0.291571	0.705721	0.390366
FLII	Q13045;Q13045-2;J3QLG3;J3QQU5;J3QLR6;J3QQQ2;J3KS54	Protein flightless-1 homolog	19.7534	19.5676	19.6147	19.7368	20.0255	19.4655	20.8963	20.3705	19.8253	20.555	20.0971	19.5603			0.777147	-0.341335	0.192448	0.180008
ZMYND11	Q15326;B7Z3Z1;F5H449;Q5BJG6;Q15326-4;Q15326-5;B0QZE2;Q5VUI0;Q15326-2;F6UH50;Q15326-3;E7ENI9;J3QKD2	Zinc finger MYND domain-containing protein 11	19.9813	19.8025	20.283	20.2949	20.1452	19.7255	20.2276	20.1611	20.0354	19.9561	20.215	19.8913			0.185638	0.0660019	0.111487	0.0403957
MRPS23	Q9Y3D9	28S ribosomal protein S23, mitochondrial	19.4417	18.7421	20.1851	21.6931	19.7169	18.4574	20.1973	20.9715	19.4636	20.1199	19.0078	18.927			0.407329	0.635934	0.326465	0.456204
ALKBH5	Q6P6C2;Q6P6C2-1	RNA demethylase ALKBH5	19.4908	18.2064	18.7526	21.4484	19.123	17.5211	20.0649	19.7207	19.4446	19.8107	17.9589	20.2398			0.0447891	0.111054	0.128102	-0.256059
RPRD1B	Q9NQG5;A2A2M0	Regulation of nuclear pre-mRNA domain-containing protein 1B	19.2364	18.3754	20.0483	20.8919	19.4573	18.8366	18.2202	20.1509	20.213	17.9767	19.7106	20.6499			0.000199029	0.000476837	0.271123	-0.471285
CBX6	O95503;B0QXZ6	Chromobox protein homolog 6	19.2655	19.465	19.4069	19.9597	18.1311	18.6603	19.6595	19.9769	20.5894	20.1124	20.3569	20.1661			2.25044	-0.781935	1.45333	-1.19926
CCNB1	P14635;Q5TZP9;D6RHI0;E9PC90	G2/mitotic-specific cyclin-B1	20.7753	21.5737	17.2293	20.5283	20.1959	20.0007	19.9679	20.1972	19.7822	20.3891	20.6554	18.9212			0.0298147	0.0896735	0.15036	0.15343
PDIA6	Q15084;B7Z254;F8WA83;B5MCQ5;Q15084-2	Protein disulfide-isomerase A6	21.132	21.7188	17.8757	21.502	20.5884	21.045	18.3565	19.0395	21.2656	22.2152	21.497	18.2373			0.0699666	-0.24665	0.429892	-1.04644
HN1L	Q9H910;H3BMM8;B4E1P3;H3BMT0;H3BTV5;H3BU16;Q9H910-2;A6NGP5;H3BMV3;B4DLH4	Hematological and neurological expressed 1-like protein	20.0127	22.4562	17.7695	19.3636	19.0145	20.6011	19.7964	21.1865	18.0503	20.9512	18.4394	20.2002			0.157316	0.490214	0.384018	0.739343
FLOT2	Q14254;J3QLD9;E7EMK3	Flotillin-2	21.0186	14.8493	19.9468	20.6593	21.0082	20.4657	20.1874	20.0962	21.1506	21.5789	21.4695	21.4702			0.789578	-2.2988	2.31371	-0.977918
EIF4G2	P78344;D3DQV9;P78344-2;H0Y3P2;H0YCH5;H0YD77;H0YEC5;E9PKF8	Eukaryotic translation initiation factor 4 gamma 2	21.3879	16.8831	20.4154	20.8858	19.5084	20.2995	19.8848	19.664	22.2482	21.0073	21.8647	20.6256			0.685603	-1.54342	2.08566	-1.59729
THUMPD1	Q9NXG2;J3KQB0;H3BNW0	THUMP domain-containing protein 1	20.7434	18.0935	18.1673	19.8148	21.7779	18.2945	21.0614	20.9682	21.0282	21.7943	21.8115	20.9217			1.70717	-2.18418	0.490683	-0.863441
NCLN	Q969V3;K7EMW4;Q969V3-2;K7ENM2;K7EQ66;K7ELZ9	Nicalin	22.185	16.8121	18.6935	21.4427	20.9056	19.3489	21.238	21.3597	21.4671	21.3273	21.5553	21.4687			0.642778	-1.67127	0.786447	-0.741524
TIGD2	Q4W5G0	Tigger transposable element-derived protein 2	21.2703	18.4927	17.968	21.9494	21.7268	21.091	21.4606	21.2568	21.1507	21.578	21.0002	20.939			0.585713	-1.24686	0.498558	0.216851
FOXL2	P58012	Forkhead box protein L2	20.9431	17.7822	18.8126	20.1301	21.0408	20.8187	21.2764	21.219	19.5497	21.5974	18.4038	21.4983			0.346643	-0.845322	0.477387	0.826442
SOAT1	P35610;B1APM4;P35610-3;P35610-2	Sterol O-acyltransferase 1	20.5615	17.852	19.6216	18.6873	20.4954	18.5318	20.8554	20.476	20.2809	20.331	20.3483	21.512			1.14724	-1.43739	0.380686	-0.528358
POLR2G	P62487;E9PIU7;H0YEE4;E9PKH3	DNA-directed RNA polymerase II subunit RPB7	22.5756	18.7176	20.4838	19.5918	19.6007	22.7308	20.6507	19.4874	21.4067	20.4007	22.3981	21.4069			0.532005	-1.06089	0.404973	-0.785702
BAP18;C17orf49	Q8IXM2;Q8IXM2-2;F8W038;C9J4G0	Chromatin complexes subunit BAP18	19.5126	19.0558	21.2404	21.0078	19.7785	21.3753	20.793	18.6247	22.1448	21.8809	21.9038	21.2047			1.46821	-1.57941	1.37671	-1.6407
ABI1	Q8IZP0;Q8IZP0-3;Q8IZP0-2;Q8IZP0-10;Q8IZP0-8;F5H1G9;Q8IZP0-7;F8WA55;Q8IZP0-4;Q8IZP0-5;Q8IZP0-6;Q8IZP0-9;F8WA56;Q8IZP0-12;A6NFN2;Q8IZP0-11	Abl interactor 1	21.3927	17.0715	22.1847	18.8426	18.7067	21.3554	20.9653	18.2951	21.2746	22.2252	21.7898	20.7882			0.64914	-1.64657	1.04541	-1.68882
ASH2L	Q9UBL3;F5H8F7;Q9UBL3-2;Q9UBL3-3;H0YBF6	Set1/Ash2 histone methyltransferase complex subunit ASH2	16.955	21.3766	16.1788	18.1409	21.69	21.5588	21.9378	21.9989	21.2478	21.6193	21.508	20.8609			1.45994	-3.14618	1.31148	0.487374
ZNF770	Q6IQ21	Zinc finger protein 770	14.6491	19.9841	20.2567	20.2815	21.3912	21.4602	21.3582	21.4204	21.2261	21.3642	21.0292	21.2919			0.888815	-2.43499	1.26753	0.179666
CLASP2	E3W994;F5H604;O75122;E9PBA6;J3KR49;E7ERI8;E7EW49;F5H3X0;H7C4I5;O75122-2;B3KR06;E7ENG2;C9J668;H7C4M5;H7C4X8;H7C5M8;D6RBU8	CLIP-associating protein 2	14.9533	20.7153	19.5532	19.2802	20.8001	20.9995	20.9962	20.5104	20.8881	20.4961	20.9431	21.7669			0.948507	-2.39804	0.281172	-0.196996
ASH1L	Q9NR48;Q9NR48-2	Histone-lysine N-methyltransferase ASH1L	14.0914	19.7364	16.8461	20.1646	20.2521	19.8988	20.641	20.0236	21.1792	20.7037	20.9564	20.5214			1.15637	-3.13055	1.57764	-0.636284
MCM10	Q7L590;Q7L590-2;Q5T670	Protein MCM10 homolog	17.1759	17.8565	15.3244	18.0647	20.7095	20.1262	20.3612	20.4886	20.3924	20.4395	20.5853	20.534	+		2.78446	-3.38244	0.203193	-0.0664434
CENPL	Q8N0S6;Q8N0S6-3;Q8N0S6-2	Centromere protein L	20.1006	20.3455	17.0769	20.7375	21.5686	21.4086	22.3996	22.2246	20.349	20.4934	19.3186	20.9552			0.335743	-0.713937	2.06864	1.6213
KPNA1	P52294;C9J352;C9JWD9;F2Z3G4;C9J4U1;C9JYI4	Importin subunit alpha-5	19.8405	19.9033	19.8504	20.4522	23.1192	23.0799	23.0858	23.3266	20.6792	19.7887	20.1315	20.0279		+	0.247123	-0.145226	5.28932	2.99606
YEATS4	O95619;F8W1B9;F8VTR4;F8W0J4	YEATS domain-containing protein 4	17.8409	20.7584	17.7993	20.4071	21.4313	22.6513	22.1618	21.8394	23.0561	22.9005	21.7949	21.9622	+		2.01709	-3.22699	0.443183	-0.40749
VEZF1	Q14119;J3QSH4;J9JIC7	Vascular endothelial zinc finger 1	17.9575	18.7246	18.6075	18.8342	22.4336	22.1144	22.6841	22.1405	21.5948	22.1247	18.1346	21.7732			1.33105	-2.37589	0.750811	1.4363
NDUFA13;YJEFN3	J3KN00;Q9P0J0;B4DEZ3;K7EJE1;B4DF76;E7ENQ6	NADH dehydrogenase [ubiquinone] 1 alpha subcomplex subunit 13	17.985	18.3066	19.2557	19.8066	21.5245	21.3377	21.7834	21.4984	21.3991	21.4063	18.2898	19.7228			0.786126	-1.36604	0.8895	1.33152
THYN1	Q9P016;E9PPQ6;Q9P016-2	Thymocyte nuclear protein 1	18.9981	19.4627	18.9078	17.3299	22.6649	22.2292	22.6996	22.642	21.2472	21.6793	18.2942	23.207			1.12858	-2.43231	0.678559	1.45197
MAZ	P56270-2;P56270;I3L4Y2;I3L0M3;I3L2Z5;C6G496;I3L411;H3BPU3;H3BQS2;H3BQD6;H3BQI4	Myc-associated zinc finger protein	18.7143	18.5329	17.5708	16.2948	22.2701	22.9255	22.4362	22.2195	21.312	23.0222	20.5471	21.7797	+		2.66152	-3.88703	0.715817	0.79757
CHERP	Q8IWX8;J3QK89	Calcium homeostasis endoplasmic reticulum protein	21.4431	21.101	18.497	15.5279	21.0978	21.0948	20.9498	21.8304	19.4968	21.3806	20.6104	21.0484			0.471204	-1.4918	0.637977	0.609171
HIST1H2BM	Q99879	Histone H2B type 1-M	22.037	20.7843	17.1925	18.6927	21.3279	19.8734	21.2725	19.4436	23.1385	22.3414	21.9048	20.7772			1.03118	-2.36385	1.1932	-1.56111
SFSWAP	Q12872;Q12872-2;F5H5X1;H0YFR9	Splicing factor, suppressor of white-apricot homolog	20.4767	21.1321	17.0543	18.4294	21.4895	20.9459	20.7643	20.383	20.5212	20.7325	21.1251	20.2511			0.704636	-1.38436	0.346777	0.238198
ATXN10	Q9UBB4;Q9UBB4-2;B1AHE3;B1AHE4	Ataxin-10	20.6006	19.8559	16.061	18.6682	21.5604	21.5819	20.6454	21.0883	21.7474	20.9923	20.6766	22.0253			1.30675	-2.56396	0.138576	-0.141387
MICU2	Q8IYU8	Calcium uptake protein 2, mitochondrial	20.8284	20.7123	17.3658	19.211	21.5759	21.3785	21.6781	21.6708	21.3658	21.9182	22.0478	20.6228			1.18183	-1.95929	0.0960671	0.0871468
TBL1XR1	Q9BZK7;O60907;Q9BQ87;C9JLJ1;C9JCK0;C9JBN1;C9IYU9;F5H6C0;O60907-2	F-box-like/WD repeat-containing protein TBL1XR1	21.386	21.0451	16.9709	17.6408	22.2866	21.4247	20.9274	21.6615	22.0047	22.1349	22.1564	21.7159			1.27219	-2.74228	0.691494	-0.427925
KIF18B	Q86Y91-2;H9KV46;Q86Y91-3;Q86Y91;Q86Y91-4	Kinesin-like protein KIF18B	20.2832	20.5561	16.395	17.8201	21.6874	21.1141	21.9588	21.8274	21.7801	21.438	21.4531	21.1488			1.4296	-2.69138	0.367474	0.191941
FEN1	P39748;I3L3E9;F5H1Y3	Flap endonuclease 1	21.5201	18.6441	19.6153	18.6842	21.1284	20.9203	21.4936	21.0123	21.4731	21.5237	21.3214	20.7081			1.24213	-1.64062	0.207153	-0.117891
DRG1	Q9Y295;H0YI06	Developmentally-regulated GTP-binding protein 1	21.2893	20.6015	18.2424	17.9889	21.2027	21.1385	21.9671	21.51	20.9026	21.0578	21.1261	20.4882			0.804442	-1.36315	1.25297	0.560903
POC1A	Q8NBT0-2;Q8NBT0;Q8NBT0-3	POC1 centriolar protein homolog A	21.3971	18.3936	20.5559	18.4022	21.1087	22.3097	22.1982	21.6155	21.7366	22.0001	22.1363	21.5373			1.50177	-2.16539	0.0505616	-0.0445309
YME1L1	Q96TA2;Q96TA2-3;Q96TA2-2;Q5T8D2;Q5T8D1	ATP-dependent zinc metalloprotease YME1L1	19.5589	18.8917	19.1103	17.5245	21.0093	22.0391	20.5538	22.0095	21.7915	20.1876	20.5264	20.5829			1.92567	-2.00071	0.580683	0.630854
RSL1D1	J3QSV6		19.4707	17.952	18.327	18.8319	20.8964	21.1552	21.7592	21.5839	21.3704	21.5941	21.0298	21.3504	+		3.60423	-2.69077	0.0185103	0.0124736
BRCC3	P46736;P46736-2;P46736-4;P46736-3;H9KVA9	Lys-63-specific deubiquitinase BRCC36	20.4412	17.7514	18.4627	18.96	22.4095	21.9397	21.1516	21.5007	21.5406	21.9681	21.5689	21.0866			2.34787	-2.63719	0.263321	0.209346
FAR1	Q8WVX9;E9PNW8	Fatty acyl-CoA reductase 1	19.7225	17.2777	18.6194	17.4636	21.6028	20.0718	21.1502	21.3775	21.4838	20.2154	20.4473	20.5433			2.04567	-2.40165	0.374379	0.378122
RPUSD3	Q6P087;Q6P087-3;H7C0K7;C9JM75;H7C454;H7C1H7;Q6P087-2	RNA pseudouridylate synthase domain-containing protein 3	20.8124	18.1275	19.8376	19.4708	20.898	20.4768	21.9529	21.8322	20.8132	20.9378	20.8684	20.4423			1.10854	-1.20331	0.673026	0.52456
CDYL2	Q8N8U2;H3BS17	Chromodomain Y-like protein 2	17.2096	19.7488	18.9597	17.0935	21.5838	21.4627	21.404	21.2483	21.1687	21.2037	21.4082	21.5222	+		2.45248	-3.0728	0.3982	0.0990095
ANP32E	Q9BTT0;E9PPH5;Q5TB20	Acidic leucine-rich nuclear phosphoprotein 32 family member E	19.4813	18.2347	19.7348	17.6013	20.0481	21.2844	19.7948	21.5629	21.2418	21.345	21.6454	21.3137			2.65043	-2.62345	0.787368	-0.713945
RAD23B	P54727;Q5W0S4;Q5W0S5	UV excision repair protein RAD23 homolog B	19.7217	18.8101	18.7247	17.6638	21.7129	20.9913	21.5957	21.8975	21.1782	21.6203	19.6594	22.0647			1.93219	-2.40056	0.317279	0.418714
TTC5	Q8N0Z6;H9KV81;H0Y6R6	Tetratricopeptide repeat protein 5	18.4108	19.356	17.4309	17.7565	21.1902	20.7645	21.0334	21.358	20.5638	21.2669	21.0956	20.9379	+		3.03739	-2.72746	0.250878	0.120502
NFIC	P08651;P08651-4;P08651-5;P08651-3;K7EMU1;P08651-2;Q14938;K7ESG9;K7EKH0;K7EJB0;O00712-2;Q5W0Y9;Q14938-5;Q14938-3;K7EN08;Q14938-2;C9JWJ8;Q14938-4	Nuclear factor 1 C-type	20.7917	21.1202	19.2537	18.0938	17.8443	21.8206	21.8906	21.5982	21.7005	21.5645	21.5171	21.2986			1.27805	-1.70535	0.313004	-0.731745
MELK	Q14680;Q14680-3;Q14680-4;Q14680-5;Q14680-2;F5H0Y0;F5H689;Q14680-6	Maternal embryonic leucine zipper kinase	18.0363	19.4459	17.0638	17.1486	16.1173	20.8079	21.2777	21.4458	20.379	20.6365	20.99	20.4863			2.49832	-2.69926	0.2229	-0.710713
SSBP1	Q04837;C9K0U8;E7EUY5;C9J8J0	Single-stranded DNA-binding protein, mitochondrial	20.0541	18.8409	18.7466	23.2119	21.2534	19.611	19.0218	21.5109	20.3115	22.1908	21.019	19.2528			0.151419	-0.480152	0.151552	-0.344242
TADA1	Q96BN2	Transcriptional adapter 1	18.8237	19.1638	18.3825	21.0224	21.8453	18.2482	22.1321	21.8432	21.6815	22.1704	22.6269	21.8499			2.35591	-2.73406	0.516476	-1.06499
KIF23	Q02241;Q02241-2;B4E1K0;H7BYN4;H0YKQ5	Kinesin-like protein KIF23	20.2393	20.7696	16.2441	21.182	21.5319	18.9777	21.9886	21.9087	21.215	20.9462	21.2941	21.2101			0.655557	-1.55762	0.0309173	-0.0646448
MRPS11	P82912;P82912-2;H0YL99;P82912-3	28S ribosomal protein S11, mitochondrial	18.4093	20.5816	19.6143	22.7322	23.1709	20.6081	23.0598	22.6492	18.4652	22.9596	21.1686	18.8434			0.00596064	-0.0248351	0.830961	2.01282
NAF1	Q96HR8;Q96HR8-2;D6RIB3	H/ACA ribonucleoprotein complex non-core subunit NAF1	20.9658	19.2677	22.0844	21.7683	21.8591	20.0253	21.8594	21.3303	22.384	18.5021	21.8723	17.8911			0.271042	0.859166	0.396293	1.10613
PURA	Q00577	Transcriptional activator protein Pur-alpha	18.9753	19.9525	20.6091	19.0806	20.0615	19.3826	20.2284	19.7114	19.559	20.4844	19.9397	19.1222			0.092086	-0.121932	0.0722567	0.0696378
S100A13	Q99584	Protein S100-A13	20.9673	19.4383	20.651	20.1186	21.2298	20.3653	21.4758	20.8162	20.0681	21.3145	18.0513	18.6112			0.431118	0.782523	0.964029	1.46054
BUD31	P41223;C9JNV2	Protein BUD31 homolog	19.8921	18.3322	21.3257	20.3828	21.0539	20.6742	21.7033	20.6626	21.8728	19.9798	18.724	19.5055			0.0137406	-0.0372925	0.679982	1.00299
CENPH	Q9H3R5;H0Y9E6;B3KVZ3;D6RBJ6	Centromere protein H	21.3586	20.2913	22.052	17.8512	21.906	18.546	21.4218	21.5247	21.2874	21.5442	21.4041	21.7915			0.564358	-1.11852	0.363368	-0.657194
DCAF13	Q9NV06;E7EVM5;E5RHM4;Q9NV06-2;E5RJ28	DDB1- and CUL4-associated factor 13	21.1926	18.7838	21.0378	15.9175	20.8265	17.1862	21.2298	21.6257	21.3615	17.514	18.5715	21.0715			0.0931297	-0.396692	0.162625	0.587425
C1orf122	Q6ZSJ8	Uncharacterized protein C1orf122	21.1262	18.7158	19.5378	17.9689	21.159	17.6877	21.3994	21.2732	21.6921	18.3525	21.7881	20.7909			0.59347	-1.31876	0.0829525	-0.276091
SS18L2	Q9UHA2	SS18-like protein 2	21.8472	21.6132	19.3843	20.0484	22.6322	20.8224	21.5857	21.3477	18.336	21.2633	19.9201	23.8386			0.0304925	-0.116209	0.252431	0.757511
RBBP6	Q7Z6E9;Q7Z6E9-2;Q7Z6E9-4;H3BSK8;H3BUN0;I3L3Y2	E3 ubiquitin-protein ligase RBBP6	21.4341	22.22	22.6594	21.5675	22.3971	22.4571	22.8115	23.2564	19.6984	20.0045	21.1516	21.2309			1.60983	1.44892	2.62368	2.20919
HNRNPD	Q14103;Q14103-3;H0Y8G5;H0YA96;D6RAF8;Q14103-4;B4DTC3;Q14103-2;D6RF44;F5H6R6;D6RD83	Heterogeneous nuclear ribonucleoprotein D0	22.0608	21.9502	22.2003	22.8475	22.0913	22.3738	22.5217	22.5912	17.1557	19.0393	20.7402	22.2045			1.17757	2.47979	1.26361	2.60958
SF3A2	Q15428;K7EP23;K7EMT0;K7EKV8	Splicing factor 3A subunit 2	22.7386	23.0819	21.7116	21.8345	21.3901	21.6683	21.3535	21.5144	18.9367	21.9918	21.3758	22.1301			0.742116	1.23303	0.197376	0.372956
CLHC1;FLJ31438	Q8NHS4;E7EVC5;D6W5C8;Q8NHS4-2	Clathrin heavy chain linker domain-containing protein 1	20.8226	20.9667	20.5976	20.9063	21.8082	21.4011	21.2387	20.8022	18.6023	21.2497	16.2172	21.5804			0.515306	1.41085	0.729826	1.90011
NPM1	P06748-3	Nucleophosmin	21.5725	20.9703	21.1783	19.178	22.9683	21.9877	22.0057	21.7153	17.6769	19.1946	19.1449	22.0307			0.532433	1.213	1.50325	2.65748
PHF8	Q9UPP1;H0Y3N9;Q9UPP1-2;Q9UPP1-4;Q9UPP1-3;H0Y589;H0Y7M8;H7BZB7	Histone lysine demethylase PHF8	20.5464	21.1171	20.9293	20.3456	21.1215	21.2316	21.0188	20.7906	21.4825	21.562	21.942	20.8999			1.42043	-0.73697	0.934372	-0.430947
INCENP	Q9NQS7;Q9NQS7-2;E9PM67	Inner centromere protein	22.4671	21.2309	22.021	22.2523	21.6833	22.171	20.8132	20.8692	22.0601	22.6393	22.8487	21.6452			0.339694	-0.305489	1.11462	-0.914149
PYCR1	P32322;J3KTA8;J3QKT3;J3QRZ0;J3QLK9;J3QL23;J3QL32;J3QL24;J3KQ22;E2QRB3;P32322-2;B4DMU0	Pyrroline-5-carboxylate reductase 1, mitochondrial;Pyrroline-5-carboxylate reductase	22.7838	23.2429	23.3947	22.9673	22.0379	22.5842	21.1221	17.8895	21.1155	22.7762	21.6059	21.4871			1.90105	1.351	0.319622	-0.837721
RANGAP1	P46060;F8W7I9;B0QYT6;B0QYT5;B0QYT4;H0Y4Q3	Ran GTPase-activating protein 1	21.4368	23.08	21.4446	18.3353	20.7097	20.9617	20.662	22.0042	21.7556	17.2829	22.2816	22.1303			0.0475823	0.211604	0.0636046	0.221833
EIF4B	P23588;F8VX11;B4DS13;E7EX17;F8W0K0;F8VYE9;F8VSC7;F8VP89;F8VRU1	Eukaryotic translation initiation factor 4B	20.9263	21.4889	22.2873	22.1629	20.4692	21.6308	21.9466	21.6809	21.2836	17.8976	22.3289	21.2374			0.457015	1.02946	0.308273	0.745003
MBD4	O95243-2;O95243;O95243-3;E9PEE4;Q2MD36	Methyl-CpG-binding domain protein 4	20.743	20.9754	20.4052	20.476	17.0935	19.3343	21.3813	19.7717	19.7557	20.3069	20.058	18.5423			1.26571	0.984188	0.102877	-0.270513
MAST3;MAST4	O60307;D6RAK1;O15021-3	Microtubule-associated serine/threonine-protein kinase 3	21.707	21.7934	21.5774	21.2428	18.1787	20.5129	21.344	20.7573	19.6603	20.9833	20.316	16.5552			1.17306	2.20146	0.283627	0.819545
KDM5A	F5GZ99		20.7505	22.3107	20.9824	19.583	20.6701	19.1591	19.7375	22.1072	19.7951	23.9897	22.5538	19.6405			0.191895	-0.588132	0.375745	-1.07629
ARPC4	P59998;F8WDD7;F8WCF6;P59998-2;P59998-3;F8WDW3;F8WE39;F6TTL5;H7C0A3	Actin-related protein 2/3 complex subunit 4	22.3053	21.997	22.2433	21.9588	20.3177	19.3046	21.8729	21.6939	18.9075	23.24	22.8819	18.538			0.437669	1.23425	0.0231097	-0.0945625
GTPBP2	Q9BX10;Q9BX10-2;Q9BX10-4;H0Y7A5;Q9BX10-3;H0Y4M5;H0Y5J1	GTP-binding protein 2	20.42	20.9428	20.4077	20.633	21.3628	21.4504	20.8468	20.9859	20.8858	21.2298	21.5113	16.5176			0.186491	0.564764	0.419825	1.12536
FUBP3	Q96I24;Q96I24-2	Far upstream element-binding protein 3	21.6563	22.9199	20.8898	21.4043	21.5895	21.0429	21.3215	21.2814	21.0959	21.6064	21.9991	17.5368			0.471566	1.15803	0.305805	0.749293
CANX	P27824;B4E2T8;B4DGP8;D6RFL1;H0Y9Q7;H0Y9H1;D6RGY2	Calnexin	22.0928	21.4325	21.3097	21.9749	20.6957	20.8684	21.0445	20.8015	21.1925	21.7684	21.3787	21.8793			0.236393	0.147742	2.12743	-0.702241
EFHD2	Q96C19;H0Y4Y4	EF-hand domain-containing protein D2	21.5479	23.6559	22.3433	21.4011	21.9015	20.9214	21.1345	21.3532	21.2392	21.7595	22.0861	18.7997			0.674045	1.26592	0.17966	0.356489
C11orf57	Q6ZUT1;Q6ZUT1-2;Q6ZUT1-3;E9PQL5;E9PSC8;E9PLE3;E9PKA8	Uncharacterized protein C11orf57	20.9658	21.3083	21.7825	21.3946	20.5804	21.0892	17.6276	21.0377	21.6289	21.6515	21.792	21.1149			0.35394	-0.184055	0.878981	-1.4631
CYC1	P08574	Cytochrome c1, heme protein, mitochondrial	21.5616	20.9696	20.8687	20.6438	18.5952	19.9929	17.2137	20.8737	21.6233	19.3136	21.3113	21.4006			0.0612323	0.0987453	0.916703	-1.74332
VDAC1	P21796;C9JI87	Voltage-dependent anion-selective channel protein 1	24.802	21.7952	21.5987	20.7289	21.8792	21.3228	20.8255	20.8416	22.3725	22.2452	23.3029	24.0493			0.329397	-0.761271	1.95024	-1.77519
PHB2	Q99623;F5GY37;J3KPX7;B4DW05;F5H3X6;Q99623-2;F5GWA7;F5H2D2;F5H0C5;F5H0S4	Prohibitin-2	25.0405	20.9415	22.1431	20.2218	21.4993	21.0578	19.7411	19.7927	21.3365	21.7671	22.5929	22.7255			0.00564798	-0.0187755	1.53257	-1.58278
COX7A2	P14406;D6RIE3;D6RGV5;H0UI06;D6R9C3	Cytochrome c oxidase subunit 7A2, mitochondrial	25.3748	22.066	22.2056	21.5772	21.1154	21.7702	22.7774	20.4251	22.422	22.0929	22.793	23.1139			0.0808546	0.200497	1.02161	-1.08339
ZCCHC17	Q9NP64;Q9NP64-2;B4DY38;E7EPF0	Nucleolar protein of 40 kDa	23.2621	23.4167	24.0901	23.9851	20.0481	22.9683	20.2095	19.323	23.0811	23.2169	23.9074	22.2242			0.702758	0.581126	1.52515	-2.47018
AIP	O00170	AH receptor-interacting protein	22.7995	23.8411	23.5757	23.3211	21.588	21.9669	20.5376	21.3548	21.8129	22.0055	22.1547	22.0732			2.96796	1.37276	1.08799	-0.649753
PHF15	D6R9B8;C9J929;B5MBX1;Q9NQC1-3;Q9NQC1-2;Q9NQC1;D3DQA3;G3XAA4;B3KPL2	Protein Jade-2	22.919	22.5669	22.5559	22.5595	21.4137	23.1649	21.9675	20.9644	22.6303	21.2236	22.4922	20.5465			0.920569	0.927201	0.0804176	0.154507
CDCA8	Q53HL2	Borealin	22.6923	22.2856	22.1669	22.2928	21.2014	22.2881	21.7179	22.1504	22.7893	23.4244	23.1675	22.3764			1.1952	-0.579995	1.77607	-1.09994
PRDX3	P30048;E9PH29	Thioredoxin-dependent peroxide reductase, mitochondrial	23.511	24.544	22.9947	23.1791	21.2762	22.0963	21.9545	21.5438	22.5411	23.0957	22.6711	22.4938			1.21587	0.856742	2.2565	-0.98276
GLOD4	B7Z403;Q9HC38-2;Q9HC38;I3L1I0;Q9HC38-3;I3L3Q4	Glyoxalase domain-containing protein 4	23.3786	24.0217	22.3515	22.291	21.8317	22.7983	21.809	22.0676	22.5606	23.294	22.8484	22.607			0.155447	0.183177	1.30405	-0.700855
NAP1L1	F8W543		22.4557	22.3202	21.8452	21.5391	21.3712	22.4999	21.2331	20.9548	22.6469	22.5185	22.7667	23.3067			1.51208	-0.769682	1.83706	-1.29497
NDUFA5;DKFZp781K1356	Q16718;F8WAS3;C9IZN5;H7BYD0;Q5H9R2	NADH dehydrogenase [ubiquinone] 1 alpha subcomplex subunit 5	22.1643	21.6806	21.8501	21.011	20.6962	21.0089	20.9323	21.0465	22.3835	22.3284	22.1394	22.7485			1.41016	-0.723465	4.2072	-1.47899
UBTF	P17480-2;E9PKP7	Nucleolar transcription factor 1	22.5424	21.9464	20.9513	20.9952	21.8666	22.4353	20.3793	21.1723	22.7778	23.3469	22.9232	23.1662			1.91875	-1.44473	1.862	-1.59018
DBN1	Q16643;Q16643-2;A8MV58;D6RFI1;D6R9W4;D6RCR4;F8W9Z3;D6R9Q9	Drebrin	23.0448	21.7312	21.8563	21.4735	20.5366	21.1432	20.8667	20.5437	23.6826	23.6227	23.5897	22.7481			1.81211	-1.38431	4.22392	-2.63819
MAPK1IP1L	Q8NDC0	MAPK-interacting and spindle-stabilizing protein-like	22.0686	20.6672	21.4856	21.8951	21.4717	20.1263	22.1404	22.5907	22.5236	24.1839	22.4314	21.312			0.805684	-1.0836	0.61141	-1.03044
CDC42SE2	Q9NRR3;D6REL0	CDC42 small effector protein 2	22.3982	21.4949	22.1812	21.0024	21.1546	21.059	22.9799	22.4518	19.8871	23.73	22.8152	22.9182			0.258632	-0.568458	0.170665	-0.426296
MRPS21	P82921	28S ribosomal protein S21, mitochondrial	21.1751	22.9442	20.6454	20.2275	19.9416	21.494	21.7099	20.8573	23.125	22.1677	19.4675	21.0136			0.0706443	-0.19536	0.198261	-0.44273
FAM195A	Q9BUT9;I3L172;Q9BUT9-2	Protein FAM195A	21.8682	21.9293	21.9812	20.6173	21.5125	21.3581	19.6366	20.7488	21.7554	20.4606	19.566	22.1223			0.407131	0.62295	0.0803786	-0.162109
SF3A3	Q12874;E7EUT8	Splicing factor 3A subunit 3	22.563	22.8238	22.0457	21.5061	21.9283	22.2048	18.4938	21.7147	22.118	21.8239	21.869	21.5711			0.585907	0.389139	0.377422	-0.760084
AURKAIP1	Q9NWT8	Aurora kinase A-interacting protein	22.0693	22.3019	21.0844	19.9909	22.4058	21.8625	19.0282	20.423	22.3316	23.1793	19.2136	22.3194			0.149424	-0.399335	0.301454	-0.8311
CACTIN	Q8WUQ7;J3KMW8;Q8WUQ7-2;K7ENY9;K7EIU6	Cactin	22.1189	20.8933	18.3334	21.9554	20.8296	22.2623	21.445	21.3082	22.7681	22.6614	21.8628	21.2856			0.676325	-1.31927	0.72604	-0.683179
ZNF207	O43670;O43670-3;O43670-2;J3QRS9;O43670-4;J3KS31	Zinc finger protein 207	21.3654	22.0771	21.7631	21.6935	21.6267	19.4623	21.3391	20.8486	22.4865	21.4454	21.9853	20.8009			0.0403044	0.0453	0.693949	-0.860316
RRP36	Q96EU6;Q96EU6-2;Q9H160;C9J4X5;B6ZDS1	Ribosomal RNA processing protein 36 homolog	21.7619	22.9933	21.5252	23.5533	21.1131	20.5405	21.2298	21.0659	21.5228	22.3976	20.8164	21.4089			0.778441	0.92199	0.748923	-0.549072
CCT2	P78371;P78371-2;F5GWF6;F8VQ14	T-complex protein 1 subunit beta	22.0331	23.4237	22.5519	22.2233	21.2017	20.0707	21.4127	21.8643	20.8624	21.8515	21.2749	20.0404			1.71229	1.55071	0.0875646	0.130033
EMD	P50402;Q5HY57	Emerin	22.5115	22.1859	21.4044	22.8237	20.8869	18.3893	20.8223	21.2326	21.7881	21.76	20.9786	21.2996			1.11941	0.774781	0.821905	-1.12383
TCP1	P17987;F5H282;E7EQR6;E7ERF2;F5GZI8;F5GYL4;F5H726;F5H676;F5H136;F5GZ03	T-complex protein 1 subunit alpha	21.727	22.3855	22.0466	23.6343	21.5772	22.2236	20.5395	21.5106	21.837	21.5475	23.1229	20.9245			0.420173	0.590374	0.284073	-0.395238
MCCC2	Q9HCC0;Q9HCC0-2;D6RD67;D6RDF7	Methylcrotonoyl-CoA carboxylase beta chain, mitochondrial	22.1259	22.8146	22.4492	22.1924	20.9467	21.2749	21.1433	21.079	20.0484	21.7085	21.6674	21.9402			1.20269	1.0544	0.207603	-0.23013
SELENBP1	Q13228;Q13228-2;A6PVW9;Q13228-3;A6PVX1;F2Z2W8;F8WCR4;H0Y532;C9JVL0	Selenium-binding protein 1	21.643	23.2192	21.4287	21.8272	21.1489	21.0659	20.9271	21.335	21.224	21.8144	21.3474	21.3671			0.670532	0.591275	1.06998	-0.319013
FLNA	P21333;Q5HY54;P21333-2;F8WE98;E9PHF0;H0Y5C6;Q14315;Q14315-2	Filamin-A	21.4944	22.2084	21.7826	21.7693	21.4536	21.1897	21.2688	21.2037	21.4031	21.64	21.691	21.8223			0.458636	0.174561	1.82855	-0.360143
ASCC3	Q8N3C0;Q8N3C0-4;E5RFZ0;Q8N3C0-3;J3KNJ4	Activating signal cointegrator 1 complex subunit 3	22.3458	21.6101	21.7948	22.5724	21.0764	21.368	21.3193	21.3581	21.5694	21.2848	21.3244	21.5991			1.41679	0.63634	0.757387	-0.163956
NTHL1	P78549;H3BRL9;H3BPD5	Endonuclease III-like protein 1	22.2563	21.8368	21.4623	21.8214	21.4936	21.2334	21.1604	21.2844	22.2228	21.5974	22.1793	21.7393			0.153532	-0.0905218	2.00881	-0.641762
MTHFD1L	Q6UB35;Q5JYA8;Q4VXM0;Q4VXM1;H0Y2S0;Q4VXV2;H0Y327	Monofunctional C1-tetrahydrofolate synthase, mitochondrial	22.1426	22.8287	22.4215	21.6978	21.5813	21.7976	21.0563	21.3379	21.4493	22.5023	21.735	21.9127			0.529111	0.372849	0.834706	-0.456541
DSP	P15924;P15924-2	Desmoplakin	22.1998	22.4962	22.3504	22.4473	21.3498	21.471	21.2458	21.3188	21.6405	22.0022	21.7342	21.7343			2.95982	0.595619	2.49605	-0.43147
MDC1	Q14676;Q14676-2;Q14676-3;Q14676-4;H0Y6Z8	Mediator of DNA damage checkpoint protein 1	21.5978	21.6401	21.8167	22.4421	20.9683	21.1577	21.4664	20.4711	22.2187	21.7861	21.0726	21.6484			0.257447	0.192757	1.10052	-0.665543
AHCTF1	Q8WYP5;Q8WYP5-2;Q8WYP5-3;H7C4S1	Protein ELYS	21.8226	21.7707	22.0981	22.4329	20.5649	21.4211	21.4048	21.3087	21.8239	21.7797	22.241	22.102			0.0855675	0.044416	1.88442	-0.811786
CCT5	P48643;E7ENZ3;B4DYD8;B7ZAR1;E9PCA1;D6RIZ7;H0Y914	T-complex protein 1 subunit epsilon	21.3997	21.9688	22.5409	22.0707	20.7345	21.7754	20.9896	20.9453	22.1643	21.8568	22.0229	21.6384			0.105405	0.0744119	1.71779	-0.809429
ENO1	P06733;P06733-2;K7EM90	Alpha-enolase	21.2985	21.6271	21.2526	22.5947	22.4522	20.7628	21.9276	21.9422	21.4083	20.93	20.9587	21.5094			0.68767	0.491621	0.716066	0.569581
ZKSCAN8	Q15776;B4DYF1;C9J6L6	Zinc finger protein with KRAB and SCAN domains 8	21.2299	21.4934	22.5656	22.9819	21.3389	20.6503	20.7129	21.2087	21.0919	21.1127	21.6154	21.0934			0.98059	0.839382	0.5368	-0.250626
NFX1	Q12986;Q12986-2;Q12986-3	Transcriptional repressor NF-X1	21.3353	21.3668	21.9671	22.2834	21.5524	21.3614	20.7046	21.1977	21.2681	21.7113	21.2597	21.1383			0.727541	0.393744	0.260689	-0.140354
CCDC12	Q8WUD4;J3KR35;C9JUN5	Coiled-coil domain-containing protein 12	20.8752	20.4946	19.6968	22.7341	22.0177	21.2808	21.5697	21.1905	21.8222	21.2246	22.0423	22.0622			0.58626	-0.837677	0.455123	-0.273131
HNRNPM	P52272-2;M0R019;M0QYQ7	Heterogeneous nuclear ribonucleoprotein M	22.4085	21.4759	21.8353	22.429	22.5585	21.3505	22.0543	22.6503	21.9049	22.7902	22.6937	23.6798			0.849903	-0.729993	0.62128	-0.613769
FBXO28	Q9NVF7;E9PEM8;B4E0H5	F-box only protein 28	22.3372	21.2269	21.19	21.7116	22.2146	21.7096	21.5015	21.8884	21.4066	21.8626	21.5892	23.8496			0.392757	-0.560564	0.241635	-0.34847
SF1	Q15637-2;Q15637-5;Q15637-4;Q15637-6;Q15637-7;Q15637-3;Q15637;C9J792;B4DX42;F8WEV5	Splicing factor 1	21.9853	20.5559	20.6374	21.1525	21.7482	22.0716	21.6241	21.2824	22.4053	22.3025	21.7699	22.4352			1.70397	-1.14546	1.28912	-0.546645
RPN2	P04844;Q5JYR4;Q5JYR7;P04844-2	Dolichyl-diphosphooligosaccharide--protein glycosyltransferase subunit 2	22.0434	20.4905	20.2133	19.9594	21.4419	21.5902	21.5674	21.0012	21.9441	22.2806	22.3552	22.2795			1.74308	-1.53821	2.58402	-0.814667
RCC1	P18754;H7C497;C9JRH2;C9JMJ4;C9J3R0;C9JQZ4;C9JW69;P18754-2	Regulator of chromosome condensation	21.2725	21.6833	21.0615	21.1324	21.5963	22.1016	21.2128	21.5994	22.4542	22.5857	22.5694	22.1852			3.35679	-1.1612	2.15604	-0.821082
PARS2	Q7L3T8	Probable proline--tRNA ligase, mitochondrial	21.387	21.4648	21.3125	21.2604	22.1234	21.9927	21.9876	21.6055	20.6342	22.3469	21.5256	22.0864			0.325149	-0.292108	0.295386	0.279028
EEF1G	P26641;B4DTG2;E7EMT2	Elongation factor 1-gamma	21.6722	21.711	22.0801	22.4555	22.0866	21.7702	21.7307	21.7809	21.6315	22.4942	22.0817	21.81			0.0323607	-0.0246534	0.338549	-0.162247
SEC63	Q9UGP8	Translocation protein SEC63 homolog	21.7818	21.4326	21.7066	22.0001	21.9713	22.0468	22.6882	22.6702	22.1102	22.2416	22.1346	22.1958			1.96708	-0.440279	0.386402	0.173571
UBAP2	Q5T6F2;E7EWG4;A2A306;A2A305;A6NCA8;F5H2U4;Q5JV08	Ubiquitin-associated protein 2	21.4915	21.9781	21.5801	22.302	21.7229	21.3426	21.8049	22.0642	21.8021	21.924	22.3631	22.3956			0.546491	-0.283232	0.927945	-0.387517
TARS	P26639;E7ERI3;G3XAN9;P26639-2	Threonine--tRNA ligase, cytoplasmic	22.003	21.8335	21.842	22.097	22.2194	21.4225	21.7758	21.8493	21.974	22.0224	22.033	22.2684			0.686646	-0.130568	0.712561	-0.257695
WHSC1	O96028;O96028-5;O96028-3;D6R9V2;O96028-6;O96028-7;D6RIS1;H0Y9L4;H0Y9U6;O96028-4;O96028-2	Histone-lysine N-methyltransferase NSD2	21.3157	21.1659	21.6781	21.9754	22.1675	22.5356	21.7539	21.8926	21.9971	22.539	22.0588	21.6631			1.07567	-0.530735	0.0315747	0.0228987
PLCD3	Q8N3E9;F5GXC1;K7EQF2;H0YGF8	1-phosphatidylinositol 4,5-bisphosphate phosphodiesterase delta-3	21.8229	21.9358	21.9925	22.2109	22.1999	22.1619	21.0419	21.6631	21.9816	22.3031	22.2436	20.8526			0.160748	0.145323	0.0644029	-0.0784965
WDR75	Q8IWA0	WD repeat-containing protein 75	22.0185	22.1902	21.8359	21.5377	21.3452	22.2533	21.2936	21.3515	22.2024	22.4606	22.6341	21.2547			0.30118	-0.242383	0.734579	-0.577055
MBD2	Q9UBB5;Q9UBB5-3	Methyl-CpG-binding domain protein 2	21.4704	22.7362	21.5156	21.0631	21.1306	21.4233	22.2541	21.7626	21.9661	22.6802	22.3938	21.3827			0.391207	-0.40933	0.587077	-0.463021
YY1AP1;GON4L	Q9H869-5;Q9H869-3;Q9H869-2;H7BY62;Q3T8J9;Q9H869;Q3T8J9-3;B0QZ55;F5H640;Q9H869-6;Q9H869-4;Q5VYZ1;Q3T8J9-2;Q9H869-7	YY1-associated protein 1;GON-4-like protein	21.1627	21.7142	21.2307	21.7238	21.4632	21.8675	21.8247	21.7309	22.2644	21.8278	22.3923	21.9081			1.69826	-0.64032	1.213	-0.376582
CCT7	Q99832;Q99832-3;B8ZZC9;F8WAM2;F5GZK5;Q99832-4;B7Z1C9;Q99832-2	T-complex protein 1 subunit eta	21.3059	21.8295	21.6923	21.4197	22.1012	21.4802	21.4377	21.1172	21.697	21.6112	22.1688	22.7219			0.870242	-0.487879	0.777563	-0.515648
SLC25A3	Q00325;Q00325-2;F8VVM2;F8VZL5;F8VWR4;F8VWQ0;F8VY00;F8VYH5	Phosphate carrier protein, mitochondrial	21.2651	21.138	21.4122	20.7849	21.7807	22.0731	21.1763	21.1713	21.5047	22.8576	22.6409	22.3705			1.97796	-1.19336	1.11098	-0.793033
GATAD2B	Q8WXI9	Transcriptional repressor p66-beta	21.9523	22.1608	22.321	21.902	20.988	21.2812	21.1378	21.4143	22.5535	21.705	21.6985	22.4685			0.0302902	-0.0223427	1.93448	-0.901051
ARID2	Q68CP9;Q68CP9-3;F8WCU9;F8W108;F8VWP4;E7ENG3	AT-rich interactive domain-containing protein 2	21.762	21.5175	21.5776	21.0196	21.5036	21.2955	21.7215	21.1679	21.8377	21.5045	21.9261	21.0588			0.173001	-0.112579	0.287801	-0.159617
RIOK2	Q9BVS4;Q9BVS4-2	Serine/threonine-protein kinase RIO2	22.033	22.5222	21.8188	22.0761	21.3092	21.1704	21.2253	21.1899	21.8054	21.3357	21.2567	21.6446			1.65814	0.601943	1.13187	-0.286901
LTV1	Q96GA3	Protein LTV1 homolog	22.3184	22.3328	21.7384	22.003	20.8599	21.1836	22.0193	21.7785	21.5295	21.6746	21.7363	21.1129			1.57961	0.584827	0.0624961	-0.0530162
DHX36	Q9H2U1;Q9H2U1-3;Q9H2U1-2;F5GZS0;E7EWK3;REV__Q68CZ1-2;REV__H3BS47;REV__H3BV03;REV__Q68CZ1	Probable ATP-dependent RNA helicase DHX36	22.1711	22.0924	22.01	21.7827	21.2463	21.7298	21.3763	21.7907	21.7224	21.8529	22.0271	21.1799			0.783977	0.318514	0.295747	-0.159805
POLR2B	P30876;C9J2Y9;C9J4M6	DNA-directed RNA polymerase II subunit RPB2;DNA-directed RNA polymerase	21.9783	21.1487	21.5908	21.8157	21.1792	21.6634	21.9075	21.9027	21.449	21.273	21.8091	21.3997			0.295036	0.150684	0.382128	0.180506
SMC5	Q8IY18	Structural maintenance of chromosomes protein 5	21.4563	20.3612	21.3986	21.7913	21.4786	21.6452	20.8077	20.6819	21.4241	21.7556	21.5285	21.6564			0.486127	-0.339318	0.882721	-0.437829
ZC3H4	Q9UPT8;M0QY97	Zinc finger CCCH domain-containing protein 4	21.6995	21.432	21.3849	22.1894	21.9136	21.8566	20.8936	21.0675	21.9762	21.8329	22.4922	21.3962			0.368617	-0.2479	0.684651	-0.491541
EIF5	P55010;H0YMJ8;H0YM54;H0YLZ1;H0YN40	Eukaryotic translation initiation factor 5	21.0401	20.2257	20.8758	20.7787	21.5274	21.2539	21.8423	21.5603	21.7544	21.537	21.9952	21.5984			2.54879	-0.991152	0.509653	-0.175255
ANKZF1	Q9H8Y5;B8ZZS4;C9JS61	Ankyrin repeat and zinc finger domain-containing protein 1	21.2374	21.0518	21.4182	21.1178	21.5429	22.1293	22.3156	21.6398	22.483	22.4705	22.282	21.4658			2.0549	-0.968997	0.384231	-0.268413
MCAT	Q8IVS2	Malonyl-CoA-acyl carrier protein transacylase, mitochondrial	21.4108	21.0476	21.1075	21.0428	21.9036	21.9925	22.235	21.9735	22.0513	22.3515	22.2007	21.9862			3.78761	-0.995245	0.511529	-0.12129
KIAA1522	Q9P206-2;Q9P206;Q9P206-3;Q9P206-4	Uncharacterized protein KIAA1522	21.0335	20.7478	20.9628	21.0533	22.2891	21.8486	22.3835	21.846	21.7621	21.8508	21.9269	21.8444			4.59653	-0.896709	0.841	0.245774
HLTF	Q14527;Q14527-2;H7C5K0	Helicase-like transcription factor	21.6837	21.2615	21.7378	21.8345	22.1353	21.4134	22.1766	22.0447	21.7297	21.6496	21.1637	21.9899			0.00597076	-0.0038166	0.586296	0.309299
CHD4	Q14839;F5GWX5;Q14839-2;F5H6N4	Chromodomain-helicase-DNA-binding protein 4	21.6026	21.3143	20.9332	21.0853	21.6307	21.266	21.9091	21.7461	21.3245	21.7126	21.4477	21.7209			0.916185	-0.317575	0.203538	0.0865393
LRPPRC	C9JCA9;B8ZZ38;P42704	Leucine-rich PPR motif-containing protein, mitochondrial	21.1007	21.1871	20.9206	22.0158	22.3999	21.1805	21.7025	21.3583	21.3281	21.4653	21.5672	21.739			0.3678	-0.21886	0.18767	0.1354
GNB1L	Q9BYB4;Q9BYB4-2;C9JPQ6	Guanine nucleotide-binding protein subunit beta-like protein 1	22.4462	23.0715	23.0007	22.4002	21.5501	21.9677	21.9831	21.4572	22.3789	22.8042	22.5858	22.5126			0.343406	0.159282	2.64176	-0.830828
REEP3	Q6NUK4;Q6NUK4-2	Receptor expression-enhancing protein 3	21.7929	22.0846	21.885	22.3034	22.1533	22.1319	22.2313	22.4076	22.7764	22.6313	22.3354	22.4709			1.9538	-0.537027	1.51643	-0.322463
GMDS	O60547;E9PI88	GDP-mannose 4,6 dehydratase	22.8592	23.2161	23.4671	22.0751	21.9901	22.1157	21.6919	21.9483	22.3471	22.3907	22.3804	22.6088			0.751846	0.472643	2.44231	-0.495222
FYTTD1	Q96QD9;Q96QD9-2;F6VVD0;Q96QD9-3;H9KVD1;Q96QD9-4;H9KVC1;H9KVD5;H9KVC6	UAP56-interacting factor	23.5065	23.8333	23.2218	23.7767	22.4454	21.576	22.2075	22.8152	21.9195	21.5892	21.5776	22.2508			3.75901	1.75028	0.673823	0.426733
GMPS	P49915;F8W720	GMP synthase [glutamine-hydrolyzing]	23.4957	23.8121	23.2373	23.1591	21.7378	22.6031	22.6486	22.7508	22.2175	22.766	23.0313	22.4896			1.88711	0.799913	0.268929	-0.191017
TARDBP	Q13148;Q13148-2;K7EJM5;K7EN94;B1AKP7;G3V162;B4DJ45	TAR DNA-binding protein 43	22.9217	22.9311	22.2494	22.5312	20.974	22.0418	21.3772	21.2797	22.3242	22.1368	22.6727	21.8936			0.868199	0.401556	1.62589	-0.838662
HDHD3	Q9BSH5	Haloacid dehalogenase-like hydrolase domain-containing protein 3	23.3558	22.8761	23.2593	22.8755	21.6775	21.956	22.3763	21.1824	21.5022	22.0873	22.2527	21.4935			2.76943	1.25773	0.0390793	-0.0359101
CAMK2G;CAMK2B	Q13555;Q5SWX3;Q13555-5;Q13555-9;Q13555-2;Q13555-10;Q13555-3;Q13555-4;Q13555-7;Q13555-8;Q13555-6;H0Y6G2;Q8WU40;Q13554;Q13554-4;Q13554-3;Q13554-6;Q13554-7;Q13554-8;Q13554-5;Q13554-2;B7Z1Z6;H7BXS4;Q13557;Q9UQM7;Q9UQM7-2;Q13557-8;B4DVQ3;H7BZC6;H7C394;H0Y9C2;Q13557-12;Q13557-9;Q13557-10;Q13557-5;D6R938;Q13557-3;E9PBG7;Q13557-6;Q13557-4;Q13557-11;E9PF82	Calcium/calmodulin-dependent protein kinase type II subunit gamma;Calcium/calmodulin-dependent protein kinase type II subunit beta	22.1262	22.763	22.8497	22.0413	21.9868	22.1287	22.0596	21.9072	21.8829	21.9289	21.7721	22.0649			1.29524	0.532845	0.679078	0.108366
ALDH18A1	P54886;P54886-2	Delta-1-pyrroline-5-carboxylate synthase;Glutamate 5-kinase;Gamma-glutamyl phosphate reductase	22.7806	23.326	22.5655	22.3011	22.1004	22.1247	22.289	22.1842	21.6286	22.3838	22.2054	22.1323			1.28413	0.655761	0.206718	0.0870571
SPATA5L1	Q9BVQ7;Q9BVQ7-2;Q9BVQ7-3;H0YCA5	Spermatogenesis-associated protein 5-like protein 1	23.158	22.7869	22.3544	22.6209	22.188	21.7374	22.3078	22.1001	21.8894	22.1571	22.0711	21.7788			2.14986	0.755948	0.306687	0.109233
PSMC3	P17980;E9PM69;E9PN50;E9PMD8;E9PS45;E9PKD5;E9PRB8;E9PLQ8;E9PLG2	26S protease regulatory subunit 6A	22.2142	23.3222	22.8074	22.5418	21.7868	21.5306	21.1129	21.227	22.1805	22.4455	22.3868	21.8586			0.956791	0.503544	2.13779	-0.80352
CHD2	O14647;O14647-2;G3V418;J3QR73	Chromodomain-helicase-DNA-binding protein 2	22.116	21.7836	22.4322	22.9006	22.1999	21.6041	22.2289	21.869	22.0963	21.5733	21.8402	22.288			0.595958	0.358655	0.0421279	0.0260091
EIF5A;EIF5A2;EIF5AL1	P63241;Q9GZV4;Q6IS14;F8WCJ1;C9J7B5;C9J4W5;I3L397;P63241-2;I3L504	Eukaryotic translation initiation factor 5A-1;Eukaryotic translation initiation factor 5A-2;Eukaryotic translation initiation factor 5A-1-like	21.9776	22.8501	23.109	22.4457	22.6851	20.7065	22.1015	22.2605	22.0709	21.0085	21.7	22.7283			0.822883	0.718672	0.0380908	0.0614963
COPB2	P35606;B4DZI8;D6RBZ7;D6RCL6;D6RBG7;D6RBT6;H0YAC7;D6R997	Coatomer subunit beta	22.9902	22.9138	22.961	22.99	22.6763	20.953	22.5681	22.2176	22.2226	22.1436	21.7369	23.0765			1.2567	0.668885	0.150209	-0.191097
SRSF4	Q08170;F6T1J1	Serine/arginine-rich splicing factor 4	20.626	21.0497	21.8987	21.2051	21.9191	22.0388	21.1398	22.0807	20.8332	21.2662	19.0593	20.7933			0.601994	0.706922	1.2962	1.30662
CTSD	P07339;H7C469;F8W787;F8WD96;C9JH19;H7C1V0	Cathepsin D;Cathepsin D light chain;Cathepsin D heavy chain	20.1292	22.8388	21.5785	21.3478	22.1465	22.4952	22.5333	22.4474	21.4338	21.9402	19.0599	21.7122			0.198961	0.437037	1.05528	1.36909
GEMIN6	Q8WXD5;B9A037;B8ZZ85	Gem-associated protein 6	19.7735	21.5479	19.6124	22.3656	21.5283	21.8614	22.1962	22.2958	20.9936	20.443	20.6208	19.8928			0.18514	0.337294	2.67594	1.48288
TBC1D10B	Q4KMP7;Q4KMP7-2;H3BSE1	TBC1 domain family member 10B	21.4687	19.2312	21.2564	21.0973	21.6545	21.0351	22.5668	22.4341	21.8269	20.8736	22.1036	21.3284			0.628242	-0.769697	0.37729	0.389539
HIPK1	Q86Z02;Q86Z02-4;Q86Z02-3;Q86Z02-2;Q5SQL3;J3KQS0	Homeodomain-interacting protein kinase 1	21.8969	20.5518	20.6365	21.7013	20.6855	22.0444	23.0979	22.5863	21.1846	21.1756	21.6354	20.8166			0.00550986	-0.00640011	0.823876	0.900457
PRSS56	P0CW18	Serine protease 56	21.2877	19.9145	21.3946	21.0064	21.9194	21.7579	22.0516	22.1785	20.6528	20.5009	20.4453	20.8616			0.349418	0.285652	4.35996	1.3617
DNTTIP1	Q9H147;H7C1M5;F2Z2A4;H7C1J2;H0Y501	Deoxynucleotidyltransferase terminal-interacting protein 1	19.8657	20.3948	21.0351	21.7365	21.3669	20.8126	22.1673	21.8261	21.0069	20.7791	21.1992	21.2339			0.2975	-0.296765	0.774348	0.488434
NXF1	Q9UBU9;E9PIN3;Q9UBU9-2;E9PLA7;E9PMV7;H0YDU0	Nuclear RNA export factor 1	22.6207	21.608	19.9287	21.0024	21.4403	21.7305	22.3444	21.5794	22.147	21.8683	21.6672	21.5844			0.401732	-0.526761	0.0650798	-0.0430613
ERCC3	P19447;G3V1S1	TFIIH basal transcription factor complex helicase XPB subunit	20.64	20.7701	20.0902	20.3547	21.5759	22.0165	22.957	22.413	21.5895	21.9044	22.0178	21.2962			2.8454	-1.23821	0.79641	0.53863
RBM15B	Q8NDT2	Putative RNA-binding protein 15B	20.5434	20.3728	20.2396	20.4962	22.1401	21.8419	22.5001	22.2025	21.8027	21.8188	21.42	20.5945			1.82803	-0.996026	1.27631	0.762147
CPSF7	Q8N684;F5H669;Q8N684-2;Q8N684-3;J3QT54;F5H6M0;F5H047	Cleavage and polyadenylation specificity factor subunit 7	20.8059	21.0113	19.7613	21.0658	22.0474	21.9263	22.1794	22.1137	21.8779	21.5199	21.6064	21.5432			1.66844	-0.975751	2.3228	0.42986
MIOS	Q9NXC5;Q9NXC5-2;C9JAQ1	WD repeat-containing protein mio	20.1773	19.3638	19.5192	19.7463	22.2841	22.0112	21.7808	21.6919	21.8609	21.4547	21.058	21.3476			3.41366	-1.72865	1.27801	0.511683
NAA10;NAA11	P41227;P41227-2;C9JN83;F8W808;A8MWP7;Q9BSU3;C9JW55	N-alpha-acetyltransferase 10;N-alpha-acetyltransferase 11	20.3365	20.5917	20.7222	17.9729	21.5797	21.3424	21.1973	21.4964	21.6306	20.8758	21.2755	21.1633			1.02968	-1.33048	0.418528	0.167634
CTAG2	O75638;O75638-2	Cancer/testis antigen 2	20.7493	20.8677	21.3998	19.3742	21.6531	21.6087	20.9137	21.6689	21.6087	21.2429	21.5103	20.7163			0.682746	-0.67182	0.295688	0.191543
FOXK1	P85037;P85037-2	Forkhead box protein K1	20.4835	21.061	20.0778	19.6015	21.4463	20.8204	21.4623	22.3651	20.9988	19.968	20.8854	22.0744			0.601805	-0.675669	0.45498	0.541894
EZR;MSN;RDX	P15311;P26038;P35241;E7EQR4;A7YIJ8;F5H1A7;E9PQ82;E9PNV3;P35241-3	Ezrin;Moesin;Radixin	21.1436	20.8701	21.0843	20.5847	22.0022	22.5496	21.6175	21.6963	21.9243	18.2154	21.7569	21.7605			0.00234069	0.00638533	0.52475	1.05212
MRPL18	Q9H0U6	39S ribosomal protein L18, mitochondrial	18.1481	21.2094	21.4693	21.3307	21.1934	21.4858	21.3675	21.3684	19.8754	20.1102	22.2667	22.3506			0.237213	-0.61131	0.111772	0.203076
MAGEA1;MAGEA4;MAGEB4;MAGEA10;MAGEA8;MAGEB16;MAGEB3;MAGEB18;MAGEB17;MAGEC1;MAGEC3	P43355;P43358;O15481;P43363;P43361;A2A368;O15480;Q96M61;A8MXT2;A0PK03;Q3SYA6;Q8TD91-2;O60732	Melanoma-associated antigen 1;Melanoma-associated antigen 4;Melanoma-associated antigen B4;Melanoma-associated antigen 10;Melanoma-associated antigen 8;Melanoma-associated antigen B16;Melanoma-associated antigen B3;Melanoma-associated antigen B18;Melanoma-associated antigen B17;Melanoma-associated antigen C1	18.7836	19.0448	19.9267	19.0119	21.2204	22.0872	21.5171	21.0856	21.3281	20.6642	21.2429	21.1063			3.19553	-1.89357	0.716743	0.392244
NOL11	Q9H8H0;J3QKS9;B7Z5V9;J3QLQ6;J3QR28	Nucleolar protein 11	19.7802	18.8817	20.1353	20.1015	21.6026	21.2208	21.1704	21.3253	20.3465	20.3573	20.4971	21.147			1.3176	-0.86232	1.88574	0.74276
BRE	Q9NXR7;Q9NXR7-4;Q9NXR7-3;C9J2G0;F8W733;Q9NXR7-1	BRCA1-A complex subunit BRE	17.3366	18.5993	19.9534	20.1815	21.3604	21.514	21.4454	20.9425	20.863	20.8525	21.1435	20.2888			1.38269	-1.76925	1.27259	0.528625
KLF4	O43474;O43474-4;O43474-1	Krueppel-like factor 4	18.8403	18.9847	20.7471	20.0422	21.4387	21.226	21.9663	21.8326	21.2757	20.8172	20.8602	20.2499			1.21319	-1.14713	1.61971	0.81517
XRN1	Q8IZH2;H7C5E4;Q8IZH2-2	5-3 exoribonuclease 1	17.6353	20.4373	21.2578	21.2638	21.5292	20.7045	21.5326	21.2835	20.8176	20.5501	20.7523	21.2399			0.339091	-0.691449	0.877206	0.422449
CCDC101	Q96ES7;H3BPL5	SAGA-associated factor 29 homolog	18.1645	19.7779	20.6731	20.9346	20.2182	20.762	20.7462	20.2241	20.4182	20.9018	20.444	20.5557			0.498126	-0.692399	0.190848	-0.0922661
SMNDC1	O75940	Survival of motor neuron-related-splicing factor 30	20.3524	19.4638	18.6511	20.2452	22.0126	21.7251	20.9854	22.111	22.2972	22.4488	22.4463	22.5094	+		3.33997	-2.7473	1.49073	-0.716882
ZNF668	Q96K58;C9JHH8;C9JCJ0;C9JG35;C9J092	Zinc finger protein 668	20.1364	20.1598	20.5724	20.5092	21.5329	21.8904	21.9816	21.9272	21.5808	21.186	22.326	21.5859			2.61921	-1.32519	0.258716	0.16338
SPTBN1	Q01082;Q01082-3;Q01082-2;O15020;F8W6C1;O15020-2	Spectrin beta chain, non-erythrocytic 1	20.0905	20.1398	20.5726	20.4278	21.6877	20.5377	21.2756	21.0967	21.6466	21.6188	21.8019	22.1406			3.97221	-1.49429	1.29975	-0.652565
AHCY	P23526;P23526-2	Adenosylhomocysteinase	21.7652	21.6164	18.1559	19.0955	21.6365	22.0577	21.3303	21.6462	21.5681	21.6853	19.705	21.4528			0.408872	-0.944565	0.531312	0.564883
ALPP;ALPPL2	P05187;P10696;P09923	Alkaline phosphatase, placental type;Alkaline phosphatase, placental-like	22.377	21.3805	20.3666	18.6254	21.7457	20.4734	21.6035	21.6685	20.8399	21.1907	20.9018	21.6765			0.227209	-0.464837	0.252657	0.220543
MISP	Q8IVT2	Mitotic interactor and substrate of PLK1	21.3648	20.6007	21.755	20.7011	21.0204	20.5664	19.7391	21.1729	21.2158	22.9022	19.8931	21.6015			0.170233	-0.297761	0.512272	-0.778446
ZNF512B	Q96KM6	Zinc finger protein 512B	21.5351	20.8979	20.5319	21.0995	20.9061	20.3241	21.2004	20.9266	20.926	22.5355	19.0262	21.1488			0.0499216	0.106995	0.0322712	-0.0697956
NFIA	Q12857;B1AKN5;Q12857-2;F5H0R0;B1AKN8;F8W8W3;B1AKN6;B1AKN7	Nuclear factor 1 A-type	21.2845	21.3956	21.6566	21.2029	20.6493	21.1559	20.9877	21.1635	21.5286	21.2334	18.6789	20.9418			0.560235	0.789211	0.241465	0.393445
SEC22B	O75396	Vesicle-trafficking protein SEC22b	21.7231	19.0997	21.0882	21.3171	21.2993	20.7893	21.896	21.825	20.9874	21.0344	20.8846	21.4705			0.188306	-0.287171	0.583613	0.358192
PAGE1	O75459	P antigen family member 1	20.3386	21.9868	20.1829	20.2372	20.5575	20.6422	21.5162	21.3528	19.9746	22.1422	21.0038	20.5036			0.130151	-0.2197	0.0763688	0.111111
PPP1R12A	O14974;O14974-4;O14974-3;F8VZN8;O14974-5;O14974-2;H0YIS4;H0YHI8;F8VW28;H0YIM2;H0YHL8;H0YIS3	Protein phosphatase 1 regulatory subunit 12A	21.0004	20.0418	19.3742	20.6849	21.1673	19.7683	20.9805	20.947	21.6438	19.6389	21.919	20.9025			0.56141	-0.750725	0.204491	-0.310304
XPC	Q01831;Q01831-2	DNA repair protein complementing XP-C cells	21.28	21.1148	18.6764	20.0721	20.4621	20.506	21.0779	20.6326	20.9773	21.84	21.9834	20.6657			0.786709	-1.08075	1.02273	-0.696912
FAM127C;FAM127A	Q17RB0;A6ZKI3	Protein FAM127C;Protein FAM127A	21.1649	19.3918	18.9697	19.9928	20.9532	20.7335	21.6056	20.6844	20.3073	20.982	20.6532	20.7296			0.785749	-0.788263	0.609235	0.326143
HSP90AA1	P07900;P07900-2;Q86U12;Q9NQH7;Q58FG0;Q9NQH7-3;Q9NQH7-5;Q9NQH7-2;Q9NQH7-4	Heat shock protein HSP 90-alpha	20.3053	20.1792	20.0616	20.4029	21.203	20.9817	21.3116	21.3742	19.8051	20.5647	20.8117	19.9842			0.078369	-0.0541487	1.97928	0.926206
NOM1	Q5C9Z4	Nucleolar MIF4G domain-containing protein 1	20.9373	21.0135	21.2848	19.8461	21.5793	20.8853	22.0079	21.4949	19.9569	21.6232	21.9992	20.7772			0.231513	-0.318687	0.336596	0.402723
PHIP	Q8WWQ0	PH-interacting protein	20.712	20.7597	20.4892	19.7288	21.637	20.9022	21.1896	20.1632	19.7251	21.4429	21.1418	21.3292			0.47431	-0.487334	0.0435668	0.0632215
TRIM25	Q14258	E3 ubiquitin/ISG15 ligase TRIM25	20.5837	21.0518	20.5313	20.0994	21.5463	21.5416	20.1036	20.9995	20.8886	21.115	20.885	21.0878			1.08889	-0.427524	0.0546695	0.0536399
UBA1	P22314;Q5JRR6;Q5JRS1;Q5JRS3;Q5JRS2;Q5JRR9;Q5JRS0	Ubiquitin-like modifier-activating enzyme 1	20.9559	21.7567	20.375	20.2939	21.4161	20.6255	20.4079	20.4793	21.14	20.923	20.8256	21.7097			0.3311	-0.304198	0.656417	-0.417374
SIN3A	Q96ST3;H3BP90;H3BNZ3	Paired amphipathic helix protein Sin3a	20.2973	20.7926	21.1719	19.4986	20.5501	20.971	20.4749	20.8259	21.1277	20.988	20.8466	20.714			0.609924	-0.478971	0.708995	-0.213562
NKTR	P30414	NK-tumor recognition protein;Putative peptidyl-prolyl cis-trans isomerase	20.8809	21.0531	20.3466	20.1314	20.5819	20.6467	20.1887	19.7464	21.0299	20.8944	21.1932	20.3901			0.440328	-0.273926	1.13353	-0.586021
PRIM1	P49642;F8VNY2;F8VSB2	DNA primase small subunit;DNA primase	19.8842	20.3127	19.4149	19.9159	20.6108	20.4044	20.2188	20.4605	20.3945	20.6048	20.9299	20.8848			1.99222	-0.821595	0.957659	-0.27992
SMC2	O95347;O95347-2;Q5T821	Structural maintenance of chromosomes protein 2	20.7801	20.8398	20.7523	20.3689	20.3278	20.1567	20.3057	20.28	20.5149	20.7232	21.0834	20.9897			0.368351	-0.142524	2.22486	-0.560278
ATXN2L	H3BUF6;H3BSK9;Q8WWM7-7;H3BUE3;H3BSQ5;REV__Q5JS13-4;REV__Q5JS13-3;REV__Q5JS13-2;REV__Q5JS13-7;REV__Q5JS13		20.1995	20.1162	20.386	20.5712	20.8317	19.9081	20.3243	20.8376	20.9703	20.5891	20.8935	20.8747			2.10227	-0.51367	0.728762	-0.356472
PKP3	Q9Y446;E9PKC4;E9PQ15;E9PJR7;E9PRW6;E9PK71;H0YEY5	Plakophilin-3	20.5175	19.9316	21.0956	20.6116	19.9567	20.0777	20.4912	20.1448	20.0402	20.242	20.4634	20.5922			0.323964	0.204633	0.447082	-0.166854
DDX60	Q8IY21;H0Y8Z7	Probable ATP-dependent RNA helicase DDX60	20.5198	19.9343	20.6895	20.7451	21.0892	20.9111	21.3905	21.077	20.0562	20.2531	20.3903	20.536			0.327716	0.163243	2.88281	0.808017
XRCC1	P18887;F5H8D7	DNA repair protein XRCC1	19.9636	20.2815	20.8409	21.5057	21.0171	20.6268	21.0832	21.2178	20.3237	20.3348	20.2565	20.9212			0.20057	0.188862	1.40923	0.527181
C14orf93	Q9H972;Q9H972-2;G3V396;G5E9D9;G3V4W6;G3V2P0;J3KPV9	Uncharacterized protein C14orf93	21.4821	20.8525	21.0755	20.7056	21.111	21.2795	21.1433	21.1914	21.1558	21.7799	21.6989	21.0095			0.728946	-0.382105	0.543857	-0.229717
FARP1	Q9Y4F1;Q9Y4F1-2;C9JME2;M0QYB0;Q9Y4F1-3;M0R262	FERM, RhoGEF and pleckstrin domain-containing protein 1	22.0709	21.7177	20.8458	21.6016	20.9824	21.5918	21.3559	21.4008	21.2116	20.8101	21.7308	20.9314			0.548013	0.388013	0.27796	0.161761
VRK3	Q8IV63;Q8IV63-3;Q8IV63-2;M0R073;M0QYA8;B4DGW1;M0QXV1;M0QXD7;M0QX88;M0R025;M0R200;M0QYG0	Inactive serine/threonine-protein kinase VRK3	20.552	21.3639	20.9113	21.2977	20.5804	20.0197	20.6171	20.7438	21.0104	21.4592	21.2066	20.8153			0.149994	-0.0916677	1.61403	-0.632671
JAK1	P23458	Tyrosine-protein kinase JAK1	20.8194	21.4725	21.1523	21.0458	20.5507	20.9632	20.8687	20.8183	21.0494	21.2763	21.2255	20.7845			0.0792761	0.0385866	1.03337	-0.28367
CUL4A	Q13619;Q13619-2;Q13620-1;Q13620;Q13620-3;K4DI93	Cullin-4A	20.044	21.432	21.1933	21.5277	21.0045	20.847	20.9982	21.4332	21.3119	21.4867	21.2912	21.1016			0.296111	-0.248621	0.75048	-0.227127
MARK2	Q7KZI7;Q7KZI7-12;Q7KZI7-14;Q7KZI7-3;Q7KZI7-6;Q7KZI7-11;Q7KZI7-8;E9PC69;Q7KZI7-4;Q7KZI7-10;Q7KZI7-13;Q7KZI7-7;E7ETY4;Q7KZI7-2;Q7KZI7-15;Q7KZI7-5;Q7KZI7-16;Q7KZI7-9	Serine/threonine-protein kinase MARK2	20.5224	21.2357	21.3326	21.7399	20.6629	21.4684	21.1487	20.781	21.2662	21.1369	21.3123	21.1004			0.0047614	0.00367832	0.445043	-0.1887
GATAD2A	Q86YP4;Q86YP4-2;B5MC40;B4DKZ7;H7C3H1;F5H7D9	Transcriptional repressor p66-alpha	20.5379	21.1583	20.8573	22.061	20.6744	20.9138	20.1697	20.6281	21.1299	21.2933	20.5172	20.0425			0.413539	0.407939	0.177611	-0.149204
ZNF598	Q86UK7;Q86UK7-2;H3BQQ2;Q86UK7-3;Q86UK7-4;H3BR87	Zinc finger protein 598	20.8057	21.1672	21.3161	21.8446	20.5966	21.3478	20.9221	20.859	21.9918	22.3018	21.4896	21.9406			1.2572	-0.647568	2.32767	-0.99959
NFIB	Q5VW27;O00712;Q5VW26;O00712-4;O00712-5;Q5VW30	Nuclear factor 1;Nuclear factor 1 B-type	20.414	21.1936	20.8467	20.8617	20.6933	20.9004	21.1574	21.2819	20.817	20.7392	20.9109	21.9407			0.364769	-0.272966	0.111608	-0.0937014
SMC3	Q9UQE7	Structural maintenance of chromosomes protein 3	20.6049	21.2934	21.2369	21.1883	20.72	20.4078	20.8649	21.1126	20.2941	21.2269	20.5346	21.5974			0.193082	0.167636	0.156392	-0.136919
FBXO11	Q86XK2;Q86XK2-6;Q86XK2-5;C9IYF0;B3KUR1;Q86XK2-3	F-box only protein 11	20.3663	20.3129	20.5008	20.5895	20.7893	21.6453	20.5687	21.1879	21.2714	21.1813	21.4805	20.8532			2.69796	-0.754231	0.220468	-0.148817
CLASP1	Q7Z460;Q7Z460-3;Q7Z460-2;E7EUA5;F5GWS0;F8WA11;F5GWM7;F5H2E2;H0YHV8;H0Y5T1	CLIP-associating protein 1	20.2228	19.8717	19.5906	20.8466	21.7721	21.8983	21.6952	21.6936	20.9949	21.3526	21.2019	21.1665			2.01094	-1.04608	3.26085	0.585807
PDS5A	Q29RF7;Q29RF7-3;H0Y9L6	Sister chromatid cohesion protein PDS5 homolog A	20.5296	21.0732	20.5326	20.1073	21.1862	22.1112	21.652	20.9544	21.7405	21.7762	21.9989	21.3827			2.58623	-1.16391	0.377755	-0.248598
CENPI	J3KMW4;Q92674;Q92674-2	Centromere protein I	20.2292	20.7189	20.0028	20.4016	21.378	21.9526	21.6386	21.8429	21.7178	21.8541	21.6654	21.1777			3.01483	-1.2656	0.202381	0.0992699
AGO2	Q9UKV8;Q9UKV8-2	Protein argonaute-2	20.2863	20.0135	20.2932	19.9658	21.2786	21.0312	21.613	21.667	20.8581	20.7453	20.6276	20.6518			2.90475	-0.581011	2.28252	0.676738
ZCCHC6	Q5VYS8;Q5VYS8-6;Q5VYS8-4;Q5VYS8-3;Q5VYS8-2;Q5VYS8-5;Q5TAX3;Q5VYT0;Q5VYS9;H0YDJ1;H0YEE8;E9PKY2	Terminal uridylyltransferase 7	19.9344	19.968	20.1612	20.6225	21.2277	20.5845	20.9952	21.2951	20.8202	21.1671	20.7321	20.8101			2.06134	-0.710844	0.324519	0.143279
TFB2M	Q9H5Q4	Dimethyladenosine transferase 2, mitochondrial	20.567	20.3822	20.5861	20.8038	20.9114	20.8831	21.4188	20.9539	21.167	21.4638	20.6446	20.7882			1.0985	-0.431147	0.0400584	0.025918
SOGA1	O94964;O94964-2;O94964-4;I3L0I1;H0YDM2;J3QL92;O94964-3	Protein SOGA1;N-terminal form;C-terminal 80 kDa form	20.2854	20.3974	20.4005	20.5822	21.4448	21.5959	20.6156	20.9223	20.5613	21.0502	20.8343	20.3478			0.85541	-0.282059	0.807743	0.446239
SMARCA2	P51531;P51531-2;F6VDE0	Probable global transcription activator SNF2L2	20.494	20.5565	21.1518	20.5889	21.0177	20.9001	20.561	20.9311	21.2304	21.6773	21.5464	21.1217			1.87429	-0.696138	1.7794	-0.541467
RBM12B	Q8IXT5;B9ZVT1	RNA-binding protein 12B	20.5947	20.1828	20.453	20.5926	21.4527	21.1757	20.7534	20.7965	21.2481	21.2082	21.29	20.9267			2.86283	-0.712494	0.276677	-0.123705
CDK12	Q9NYV4;Q9NYV4-2;J3QSD7;Q9NYV4-3	Cyclin-dependent kinase 12	20.2754	20.3963	20.3608	20.6665	21.3211	20.9463	20.6371	21.2007	21.7697	21.6189	21.5287	21.5679			4.69445	-1.19654	2.00137	-0.594997
CDC40	O60508;Q5SRN1;Q5SRM9;H0Y7P6	Pre-mRNA-processing factor 17	20.7212	21.087	20.3375	20.3384	20.9191	21.4616	20.6695	22.0209	21.0305	21.6149	21.3515	20.7459			1.13311	-0.564686	0.0835991	0.0820799
SMC1A	Q14683;G8JLG1;H0Y7K8	Structural maintenance of chromosomes protein 1A	20.3177	20.4707	20.1949	21.6889	21.5734	20.7334	21.5139	21.5647	20.9687	21.577	21.664	21.177			0.899028	-0.678597	0.000365168	-0.000288486
ADAR	P55265-3;P55265-2;H0YCK3	Double-stranded RNA-specific adenosine deaminase	20.3698	20.4663	20.3565	20.7048	21.1987	20.5797	21.2525	21.2155	20.5901	21.2981	21.3738	21.1828			1.76209	-0.636834	0.0740624	-0.0495834
EIF2B5	Q13144;E9PC74;C9JRD9	Translation initiation factor eIF-2B subunit epsilon	20.6561	20.4286	20.3335	20.0816	21.4835	21.0716	22.0081	21.3612	21.1479	21.5726	21.9411	21.14			2.50364	-1.07546	0.0387859	0.0306983
CTNNA1	P35221;F8W845;P35221-2;Q8N1C0;G3XAM7;E5RGY7;Q9UI47;H0YBB8;A6NKP0	Catenin alpha-1	21.1883	21.3063	20.4155	21.3837	20.8569	20.2477	21.1349	20.621	20.6027	21.9967	21.8403	21.1564			0.358765	-0.325552	0.934225	-0.683848
PATZ1	Q9HBE1;Q9HBE1-4;Q9HBE1-2;Q9HBE1-3	POZ-, AT hook-, and zinc finger-containing protein 1	21.6856	20.4582	20.6763	20.4744	21.8366	21.1775	21.8213	21.4379	21.6941	21.249	21.0986	21.6988			0.946658	-0.611514	0.244021	0.13318
TSR3	Q9UJK0	Ribosome biogenesis protein TSR3 homolog	21.2265	20.5147	21.0009	20.8926	21.4894	21.2132	21.5756	21.1072	21.5943	21.5841	21.6788	21.3211			2.04476	-0.635895	0.713491	-0.198242
NOMO2;NOMO1;NOMO3	Q5JPE7;Q15155;P69849;Q5JPE7-2;J3KN36;Q4G177;F5H826;H3BPS9	Nodal modulator 2;Nodal modulator 1;Nodal modulator 3	21.2918	20.1005	21.0132	20.4094	21.4117	21.19	21.9513	21.6626	21.5281	22.0123	21.9852	21.7991			2.06104	-1.12744	0.674696	-0.277268
DHX30	Q7L2E3;Q7L2E3-3;H7BXY3;F6R0H4	Putative ATP-dependent RNA helicase DHX30	20.9121	20.4495	21.0594	21.2512	21.3969	21.3852	21.1354	21.0091	21.8137	21.3847	21.4438	21.6117			1.77963	-0.645449	1.30016	-0.331832
TPX2;HCA90	Q9ULW0;Q96RR5	Targeting protein for Xklp2	21.5403	21.6758	20.8401	21.5747	21.2989	21.3376	21.0673	21.9406	21.9735	22.114	21.8883	21.4721			0.989124	-0.454293	1.00082	-0.450908
ETF1	P62495;Q96CG1;B7Z7P8;D6RCB3;D6RJE8;I3L492	Eukaryotic peptide chain release factor subunit 1	21.627	21.3409	21.0089	21.1227	21.7174	21.1231	21.3756	21.181	21.6144	21.4346	21.4768	21.4635			0.774971	-0.222455	0.480584	-0.148059
POLR2A	P24928;Q6NX41	DNA-directed RNA polymerase II subunit RPB1	21.893	21.5843	21.3649	21.5738	21.2977	21.1247	20.9651	20.8133	21.1532	21.5408	21.5694	21.344			0.668567	0.202148	1.31635	-0.351675
EZH2	Q15910;Q15910-2;Q15910-3;Q15910-5;Q15910-4;G3XAL2;E9PDH6;B7Z8L6	Histone-lysine N-methyltransferase EZH2	20.7615	20.7602	21.239	21.4796	21.3801	20.8669	21.0466	21.3899	21.244	21.4319	21.2852	20.9593			0.357823	-0.170003	0.137859	-0.0592222
USP7	Q93009;F5H8E5;B7Z815;H3BND8;F5H2X1	Ubiquitin carboxyl-terminal hydrolase 7;Ubiquitin carboxyl-terminal hydrolase	21.3096	21.5553	21.2953	21.5374	21.3177	21.1434	21.4384	21.2012	21.2622	21.6277	21.9474	21.4977			0.448691	-0.159374	1.01252	-0.308605
VRK2	Q86Y07;Q86Y07-5;Q86Y07-2;Q86Y07-4;Q86Y07-3;E9PBU1;E7ERS5	Serine/threonine-protein kinase VRK2	20.9464	20.9946	20.9331	21.1053	21.0797	20.9998	21.1171	21.5835	21.4008	21.9789	21.9928	21.1869			1.67436	-0.645017	0.930983	-0.44482
CENPT	Q96BT3;Q96BT3-2;B4DMP9;H3BUW2;H3BTR4	Centromere protein T	21.0815	20.7245	20.924	20.7872	21.3698	20.8299	21.177	21.46	21.4484	21.6895	21.7055	21.5881			3.49465	-0.728617	1.40888	-0.398737
FIP1L1	Q6UN15;Q6UN15-4;Q6UN15-3;Q6UN15-5	Pre-mRNA 3-end-processing factor FIP1	21.7313	21.5146	20.3639	21.5288	21.6159	21.9012	21.5585	21.2842	21.2724	21.5175	21.9089	21.83			0.454641	-0.347528	0.0784503	-0.0422091
PKN2	Q16513;B1AL79;Q16513-2;Q16513-3;Q16513-4;Q16513-5;H0Y5V5	Serine/threonine-protein kinase N2	21.1382	21.172	20.4053	20.6675	21.3048	21.6234	21.4535	21.1253	21.2673	21.5664	21.7314	21.2203			1.4453	-0.600617	0.166227	-0.0696006
ZNF320;ZNF761;ZNF347;ZNF813;ZNF845;ZNF28;ZNF528;ZNF701;ZNF765;ZNF468;ZNF888;ZNF665;ZNF525;ZNF415	A2RRD8;M0QX96;Q86XN6;Q96SE7;Q6ZN06;Q96IR2;P17035;Q3MIS6;Q9NV72;Q7L2R6;Q5VIY5;P0CJ79;Q9H7R5-2;J3KR51;F5GZM6;Q09FC8-6;Q09FC8-5;Q86XN6-2;G5E9N4;E7ENB8;M0QZA4;M0R099;M0R1T0;M0R1K6;M0R1N1;Q7L2R6-2;M0R183;M0QZ38;M0QX59;M0QXZ4;C9K0H2;M0QZA2;M0QZG9;M0R3A5;L0R8M2;M0QZA6;M0QXZ2;M0R2I1;M0R0D9;M0R2Z6;E7EUL5;M0R2L4;F8WAL3;M0R287;M0R0P3;M0QXU3;M0R2N3;M0QYE7;M0R327;E7EU70;M0R187;M0R0R1;M0R085	Zinc finger protein 320;Zinc finger protein 761;Zinc finger protein 347;Zinc finger protein 813;Zinc finger protein 845;Zinc finger protein 28;Zinc finger protein 528;Zinc finger protein 701;Zinc finger protein 765;Zinc finger protein 468;Zinc finger protein 888;Zinc finger protein 665;Zinc finger protein 415	20.6842	21.3214	21.1367	21.1215	20.9394	20.6002	21.0363	21.7809	21.479	21.0631	21.8677	21.6352			1.06741	-0.445304	0.676908	-0.422033
DNAJB11	Q9UBS4;H7C2Y5	DnaJ homolog subfamily B member 11	21.5008	21.1692	21.0933	21.8196	17.6949	21.1749	21.3994	20.6046	22.5892	22.7372	22.7781	21.9193			2.27756	-1.11022	1.38943	-2.2875
GSTM3	P21266	Glutathione S-transferase Mu 3	22.2732	22.9331	21.9286	20.9906	20.6761	21.9465	21.9372	22.1576	21.6967	21.3812	20.8316	21.1009			0.883213	0.778813	0.50709	0.42678
DNAJA2	O60884;I3L320;H3BMW5	DnaJ homolog subfamily A member 2	21.4864	21.4448	21.5137	21.1915	21.461	20.7382	21.6651	21.3791	21.7697	21.7889	22.0145	21.3799			1.1415	-0.32914	0.903984	-0.427399
MTF2	Q9Y483;Q9Y483-3;B1AKT6;Q9Y483-2	Metal-response element-binding transcription factor 2	22.709	20.9936	21.4487	21.2146	20.7512	20.8409	21.2568	21.295	21.188	22.3684	21.2892	21.0505			0.087252	0.117463	0.626557	-0.438072
LDHB	P07195;C9J7H8;A8MW50;F5H793	L-lactate dehydrogenase B chain;L-lactate dehydrogenase	21.9413	21.772	21.2901	21.3818	21.4282	21.3118	20.9826	21.3607	21.6902	22.0944	22.0143	21.777			0.812758	-0.297692	2.39929	-0.623176
CARS	P49589;P49589-3;P49589-2;A8MVQ3;B4DKY1	Cysteine--tRNA ligase, cytoplasmic	22.3264	22.604	21.8388	21.7255	20.614	21.4762	20.8589	20.8673	21.1319	21.9988	21.2818	21.4743			1.23091	0.651971	1.01199	-0.51758
RBM23	Q86U06;Q86U06-2;Q86U06-4;G3XAP0;Q86U06-3;Q86U06-5;G3V546;G3V5Z6;H0YJJ3	Probable RNA-binding protein 23	21.4176	22.4163	22.584	22.7638	20.3716	21.1249	19.8572	20.2224	21.2238	21.3935	22.2189	20.8575			1.09053	0.872015	1.40502	-1.02937
CBR1;CBR3	P16152;O75828;B4DFK7;E9PQ63;A8MTM1	Carbonyl reductase [NADPH] 1;Carbonyl reductase [NADPH] 3	23.0119	23.2944	22.5244	22.5599	20.4309	20.9576	20.7668	20.5066	21.2554	21.6558	21.5927	20.9165			2.98475	1.49257	1.78327	-0.689611
HDAC6	Q9UBN7;B4DZH6;C9J172;E9PEH1;E7EP63;E7ER52;A6NDI8;E7EPS2;C9JEF4;E7EUZ1;Q9UBN7-2	Histone deacetylase 6	22.2298	22.8516	22.1514	21.6088	21.3579	21.6454	20.6074	20.4136	20.9563	21.5502	21.3267	21.4886			1.65488	0.879943	0.450121	-0.324358
CDC37	Q16543;K7EL68;K7EQA9;K7EIU0;K7EKQ2	Hsp90 co-chaperone Cdc37;Hsp90 co-chaperone Cdc37, N-terminally processed	21.9959	21.6514	21.5055	22.629	19.4223	20.2993	21.1268	21.424	20.8679	21.1745	21.4612	21.3573			1.38597	0.73023	0.664862	-0.647139
PRRC2B	Q5JSZ5;Q5JSZ5-5;Q5JSZ9	Protein PRRC2B	21.7724	20.5971	22.4599	22.3948	20.204	19.736	20.2158	19.5962	20.3929	20.925	21.0699	19.9889			1.29229	1.21187	1.16641	-0.656182
ERAL1	O75616;K7EQJ8;J3QT61;O75616-2;J3QSB2;J3QRV9	GTPase Era, mitochondrial	21.3866	21.8653	21.7728	21.6722	20.7657	20.7924	20.8766	18.9877	20.4393	20.8201	20.8437	21.5021			1.71411	0.772931	0.490467	-0.545689
SPTAN1	Q13813;Q13813-3;Q13813-2;A6NG51	Spectrin alpha chain, non-erythrocytic 1	21.5546	21.6908	20.4524	21.0595	20.5049	19.9933	20.6342	19.6154	21.3548	21.7614	21.4018	21.4127			0.444128	-0.293379	2.65903	-1.29576
NDUFA8	P51970;F5H7V7	NADH dehydrogenase [ubiquinone] 1 alpha subcomplex subunit 8	22.0977	23.1637	21.539	22.2682	20.8414	19.8903	21.0686	20.6289	21.8915	19.1201	18.5517	21.2028			1.26259	2.07561	0.194181	0.415781
NUFIP1	Q9UHK0	Nuclear fragile X mental retardation-interacting protein 1	21.3829	21.5701	22.271	21.3121	20.7113	20.7845	20.6101	21.0714	20.9945	17.9231	20.9255	20.4676			1.06308	1.55635	0.435578	0.716666
FAM168B	A1KXE4;A1KXE4-2	Myelin-associated neurite-outgrowth inhibitor	21.8336	23.1589	22.9079	20.913	21.2786	20.9087	19.5089	22.12	20.2847	20.3655	20.5464	20.4786			1.85382	1.78459	0.436621	0.535273
KRT6C;KRT6A	P48668;P02538	Keratin, type II cytoskeletal 6C;Keratin, type II cytoskeletal 6A	16.3717	15.2033	20.7702	20.1674	21.7019	20.5075	18.6928	17.2364	20.9187	22.5706	21.8742	23.0589	+		1.46943	-3.97746	1.25058	-2.57095
DAXX	Q9UER7;Q9UER7-3;Q9UER7-2	Death domain-associated protein 6	18.3767	17.2443	18.7945	18.1002	22.1359	17.7988	21.8838	19.8959	22.0184	21.6661	22.162	19.1741	+		2.16635	-3.12621	0.27867	-0.826524
DNAJB12	Q9NXW2;Q9NXW2-2;J3KPS0	DnaJ homolog subfamily B member 12	16.931	17.018	20.1331	18.5815	18.4755	20.8255	20.6704	20.6735	20.9953	21.352	21.2956	17.3531			0.850305	-2.08311	0.0268351	-0.0877981
CENPF	P49454	Centromere protein F	15.1308	15.0954	20.6888	20.0465	20.1504	20.2528	20.6152	19.9102	21.0492	20.6491	20.3321	20.6234			0.980595	-2.92309	1.08006	-0.431311
CT45A2;CT45A5;CT45A4;CT45A1;CT45A3	Q5DJT8;Q6NSH3;Q8N7B7;Q5HYN5;Q8NHU0	Cancer/testis antigen family 45 member A2;Cancer/testis antigen family 45 member A5;Cancer/testis antigen family 45 member A4/A6;Cancer/testis antigen family 45 member A1;Cancer/testis antigen family 45 member A3	19.8989	19.9257	20.05	18.1786	19.1486	19.7074	18.279	20.1657	23.6942	24.6035	24.1085	24.1902	+	+	4.13324	-4.6358	4.42794	-4.82397
GDI1	P31150;G5E9U5	Rab GDP dissociation inhibitor alpha	18.3248	17.3243	18.196	19.7049	18.613	18.2414	19.1014	17.9918	24.846	25.3695	25.1774	24.8441	+	+	4.91518	-6.67174	6.46253	-6.57238
CCHCR1	E9PE84;Q8TD31-2;Q8TD31;B4DIA2;D6RDI7;B0V092;D6RAE7;E7EQE8;E7EQC5;A2ABH4;E9PGB6;E9PHV1;E7ETC7;A2ABH0;B0V091;A2ABH3;E7EPK4;A2ABH5;B0V090;B0S7V7;A2ABH1;B0S7V6	Coiled-coil alpha-helical rod protein 1	17.4729	16.0645	16.8915	17.04	17.6481	17.1943	17.5766	15.8641	16.8651	17.8168	24.8158	15.8055			0.422088	-1.95855	0.365333	-1.75502
ALDOA	P04075;H3BR04;H3BPS8;H3BQN4;J3KPS3;H3BMQ8;H3BUH7;H3BU78	Fructose-bisphosphate aldolase A;Fructose-bisphosphate aldolase	20.2218	18.5749	21.0466	21.4302	20.4969	16.6447	17.9783	20.3718	20.0412	18.6128	16.7617	19.5251			0.823504	1.58318	0.0403131	0.137746
GEMIN5	Q8TEQ6	Gem-associated protein 5	20.0623	21.0683	20.0459	20.1704	21.4884	21.2866	20.4332	20.3838	18.6981	17.2628	14.2519	19.3103			1.36813	2.95596	1.63263	3.51722
ZCCHC4	Q9H5U6;Q9H5U6-2;Q9H5U6-3;H0Y8V8	Zinc finger CCHC domain-containing protein 4	21.6824	21.8448	22.0067	22.1187	21.55	21.861	22.6578	22.0371	22.1518	17.9441	18.2369	16.0844			1.38387	3.30887	1.41429	3.42217
DOT1L	Q8TEK3;H7BZ90;Q8TEK3-2	Histone-lysine N-methyltransferase, H3 lysine-79 specific	15.6332	16.3232	22.7507	22.7884	16.054	16.5564	16.3849	17.4488	17.6125	16.0516	15.3076	15.9766			0.763477	3.13677	0.269682	0.373935
EHMT1	Q9H9B1;Q9H9B1-3;Q9H9B1-4;Q9H9B1-2	Histone-lysine N-methyltransferase EHMT1	16.594	20.6522	20.5121	21.2246	16.5531	15.7291	19.6659	14.5341	20.4877	17.3385	18.5588	16.8558			0.489966	1.43553	0.58278	-1.68966
A2M;PZP	P01023;P20742;H0YFH1;H0YGH6;P20742-2	Alpha-2-macroglobulin;Pregnancy zone protein	15.0566	16.87	14.8575	17.558	15.8272	17.5796	17.497	16.4005	16.321	13.6239	16.1687	16.1358			0.226125	0.523195	0.810944	1.26374
ASPM	Q8IZT6;Q8IZT6-2;Q5VYL4	Abnormal spindle-like microcephaly-associated protein	15.0993	16.242	15.0889	15.1298	17.3636	15.1771	14.4024	15.7181	18.0009	18.7249	18.2863	15.0471			1.27725	-2.12483	0.895637	-1.84951
POLQ	O75417;O75417-2	DNA polymerase theta	16.6037	14.5874	14.5434	16.0246	15.14	15.5512	16.009	17.3584	15.4463	14.6629	16.5079	16.7636			0.229683	-0.405385	0.0900372	0.169466
TLN1	Q9Y490;Q5TCU6	Talin-1	17.3339	18.173	13.5173	16.3651	17.2642	15.3594	14.4715	17.1234	15.3396	17.2249	15.7273	17.3611			0.0197156	-0.0659299	0.161423	-0.3586
PKP2	Q99959;Q99959-2	Plakophilin-2	15.7233	16.0212	14.8022	18.254	13.8855	14.4615	15.393	14.9611	15.4371	16.977	17.8787	16.7686			0.260928	-0.565142	1.88418	-2.09006
HSPG2	P98160	Basement membrane-specific heparan sulfate proteoglycan core protein;Endorepellin;LG3 peptide	14.4351	15.3258	14.5798	15.557	14.0471	13.5237	14.4279	14.7826	15.3091	16.1465	14.2472	16.4211			0.444259	-0.556557	1.2688	-1.33565
NCAPD3	P42695;E9PKK4;G3V1A9	Condensin-2 complex subunit D3	15.3426	16.3419	16.0588	17.7336	19.2387	18.5884	18.3911	19.3166	17.0253	13.3897	19.7077	18.4241			0.210205	-0.767478	0.596052	1.74702
ATP2A2	P16615;H7C5W9;P16615-5;P16615-2;P16615-3;P16615-4	Sarcoplasmic/endoplasmic reticulum calcium ATPase 2	20.2248	15.9478	16.3916	18.3574	18.1868	17.2156	17.2525	16.0248	19.8847	18.3505	16.9124	20.5241			0.412439	-1.18752	0.970854	-1.748
PLIN4	Q96Q06-2;Q96Q06	Perilipin-4	18.5673	16.9646	19.2542	18.22	18.302	19.5272	15.8967	17.2214	18.9046	18.9294	15.0759	19.1052			0.0822345	0.247756	0.0770301	-0.26692
GCN1L1	Q92616	Translational activator GCN1	17.2015	17.8602	17.7706	17.0102	14.1812	17.3775	15.4159	17.5056	17.5188	18.1986	17.6872	17.906			0.696339	-0.366999	1.08795	-1.70756
GOLGA4	Q13439;H0Y6I0;Q13439-3;Q13439-4;Q13439-5;C9JHJ5;E7EVX2	Golgin subfamily A member 4	19.4848	20.5231	18.827	16.3644	15.8536	18.6594	14.4186	16.4381	17.8468	18.4485	18.8453	18.7765			0.132297	0.320561	1.24231	-2.13684
VARS	P26640;B0V043;B0V044;A2ABF4;Q5SP20	Valine--tRNA ligase	18.8712	18.2054	18.4587	18.5441	16.0249	19.2203	16.0024	16.8529	18.3286	16.1765	19.7114	18.2169			0.222786	0.411541	0.465383	-1.08324
EPB41L2	O43491;H0Y5B0;O43491-2;E9PII3;O43491-3;E9PK52;E9PPD9;E9PHY5	Band 4.1-like protein 2	16.1038	14.4783	16.1111	18.3209	19.0856	19.8829	19.5526	19.569	19.695	17.2985	15.9569	15.9909			0.359319	-0.981803	1.36886	2.28722
WDR59	Q6PJI9;H3BMH3;Q6PJI9-3;H3BV71;Q6PJI9-4;Q6PJI9-2	WD repeat-containing protein 59	17.5794	14.6696	17.3305	19.0084	18.9972	18.4666	19.1866	19.1944	16.1786	18.1407	18.8151	16.9744			0.132723	-0.380258	1.23716	1.43401
FHOD1	Q9Y613;B4DVN5;J3KTH7	FH1/FH2 domain-containing protein 1	17.2726	16.8634	16.3398	16.9683	18.074	18.5951	20.2592	19.0397	18.5023	19.2978	17.3669	17.9612			1.69201	-1.42102	0.527889	0.709953
BCOR	Q6W2J9;H7C231;H7BZ37;H7C2V9;A6NE70;Q6W2J9-4;Q6W2J9-2	BCL-6 corepressor	15.1367	15.5532	16.8746	17.0951	18.2351	18.4459	18.4014	18.4028	17.8671	18.4004	17.6576	18.1174			1.95799	-1.8457	1.13039	0.360689
ANLN	Q9NQW6;Q9NQW6-2	Actin-binding protein anillin	16.5558	18.4231	16.3893	16.1041	18.7112	19.0248	17.6531	19.065	18.2634	14.9368	17.6439	15.4483			0.112838	0.294945	1.22815	2.04042
FARP2	O94887;F5GZ84;O94887-2;C9JWM9;C9JVQ5	FERM, RhoGEF and pleckstrin domain-containing protein 2	19.5584	18.9834	19.2521	15.4123	17.4276	16.6785	17.0471	17.7386	18.4855	15.6154	17.0554	14.8187			0.693733	1.80779	0.377366	0.729228
NCKAP1	Q9Y2A7;Q9Y2A7-2	Nck-associated protein 1	18.5655	20.4326	19.722	18.7364	18.3034	17.6112	18.8033	18.8131	16.2107	18.1155	15.8627	15.702			2.18554	2.89142	1.64923	1.91006
PARN	O95453;O95453-2	Poly(A)-specific ribonuclease PARN	17.8716	19.5703	18.8772	19.1771	17.9173	17.406	18.1587	16.3288	16.5176	18.6701	15.3939	18.0909			1.06803	1.70597	0.125527	0.284603
MYO10	Q9HD67;E7EPL7;E9PEW5;D6RGD1;E9PCN3	Unconventional myosin-X	18.3703	19.2511	18.9165	18.4133	17.9032	17.099	18.4946	18.8208	17.0793	17.8931	14.3988	19.0161			0.813003	1.64094	0.412421	0.982537
ORC3	Q9UBD5;Q9UBD5-2;B4DZ51	Origin recognition complex subunit 3	17.7696	17.144	19.5587	18.9819	17.246	19.3642	19.3919	16.3634	16.5277	15.9355	15.9544	17.0986			1.73956	1.98453	1.09825	1.71233
TRAP1	Q12931;F5H897	Heat shock protein 75 kDa, mitochondrial	15.814	15.9905	16.815	19.5227	17.0594	17.0025	15.787	19.7559	17.5703	16.8378	19.0207	19.3732			0.511611	-1.16491	0.33051	-0.799265
KANK2	Q63ZY3;Q63ZY3-3;Q63ZY3-2;K7ERU2	KN motif and ankyrin repeat domain-containing protein 2	17.1809	17.5084	20.0891	15.7284	17.5458	18.5026	17.7582	16.9684	16.2263	17.6749	17.7722	17.2959			0.15073	0.384359	0.421579	0.451398
MYH10	P35580;P35580-2;F8W6L6;P35580-3;P35580-4	Myosin-10	17.5581	17.3941	16.5875	14.0627	18.7724	17.5266	18.146	18.4519	17.8283	17.1885	17.5158	17.5717			0.66127	-1.12549	1.24793	0.698142
AQR	O60306;H0YH15	Intron-binding protein aquarius	17.1442	17.1074	17.5228	15.0417	18.1399	19.4698	18.6467	19.0502	15.7789	17.1403	17.9065	18.0361			0.277103	-0.511421	1.46464	1.61121
CEP170	Q5SW79;Q5SW79-3;H0Y2V6;Q5SW79-2;H0Y4T4;Q96L14;E7EWM2;E7EMW0	Centrosomal protein of 170 kDa	17.7489	18.3456	16.56	15.8369	17.6356	18.5859	18.4507	19.3006	15.3367	18.9019	18.313	18.2576			0.239025	-0.579412	0.398901	0.790902
WDR44	Q5JSH3;Q5JSH3-3;H7BY83;F8W913;Q5JSH3-2	WD repeat-containing protein 44	17.8448	16.8017	15.4577	16.3281	18.4295	17.6652	17.9423	18.0091	15.879	15.2001	16.813	18.0682			0.0520893	0.118018	1.2575	1.52146
UIMC1	Q96RL1;Q96RL1-2;Q96RL1-3;F8VQY2;D6RC40;D6RCQ3;Q96RL1-4	BRCA1-A complex subunit RAP80	17.8831	17.0732	17.1575	16.5733	18.628	18.1131	19.3531	18.3085	14.8457	15.6214	17.371	17.3243			0.608581	0.881167	1.81904	2.31009
TRIM10	Q9UDY6;Q9UDY6-2	Tripartite motif-containing protein 10	16.6857	19.3711	18.5254	18.1749	15.3145	17.6395	17.2408	15.1775	16.7535	17.6788	16.7023	17.183			0.934949	1.10985	0.495703	-0.73633
SCAI;C9orf126	Q8N9R8-2;Q8N9R8;Q3SXZ0	Protein SCAI	15.7256	19.7655	16.363	17.6154	16.1694	16.3141	17.6356	16.4491	18.0521	18.8932	15.7143	18.3735			0.129481	-0.390907	0.694708	-1.11622
KIAA1033	Q2M389;F8W1W1	WASH complex subunit 7	16.8597	16.4815	18.5856	15.8183	16.8375	17.0063	17.6776	15.0045	16.9485	17.1224	16.2133	17.8497			0.0501753	-0.0972095	0.246704	-0.402011
PAXBP1	Q9Y5B6;Q9Y5B6-2	PAX3- and PAX7-binding protein 1	16.7839	17.2227	18.3735	17.7285	16.2985	17.1445	18.8124	15.1611	17.9491	19.0154	17.2823	18.0188			0.498596	-0.539263	0.693173	-1.21228
SRGAP2;SRGAP2C	O75044;P0DJJ0;H0Y4C3;H0Y2P8	SLIT-ROBO Rho GTPase-activating protein 2;SLIT-ROBO Rho GTPase-activating protein 2C	18.3075	14.6628	18.2053	18.2439	16.3103	17.0472	16.9723	17.2812	17.4977	17.9824	17.8402	16.8964			0.077099	-0.199296	1.05963	-0.65143
TRIM33	Q9UPN9;Q9UPN9-2;E7EN20;H0Y612	E3 ubiquitin-protein ligase TRIM33	18.7762	14.7086	20.1365	16.8907	16.3014	16.9206	18.2369	17.8352	18.1625	18.1585	18.298	16.1044			0.0138261	-0.0528691	0.207204	-0.357318
PLD1	Q13393;Q13393-2;Q13393-3;Q13393-4;F8WBV7;C9IY79	Phospholipase D1	18.497	16.9842	17.9296	18.2268	18.2217	18.2878	15.0435	17.4127	16.912	16.7075	15.9377	18.4085			0.733165	0.917948	0.0998472	0.249966
SUPT6H	Q7KZ85;Q7KZ85-3;Q7KZ85-2	Transcription elongation factor SPT6	19.1169	17.8725	18.7211	18.6142	17.7917	17.5434	15.2578	17.492	17.7353	17.6739	18.1688	18.3847			0.972284	0.590492	0.77867	-0.969467
NUP93	Q8N1F7;H3BMX0;H3BP95;H3BPA9;Q8N1F7-2;H3BVG0	Nuclear pore complex protein Nup93	18.1125	19.2534	18.1989	18.0452	17.5133	16.4683	15.9474	18.5283	17.487	17.9878	16.1824	17.8666			1.05429	1.02157	0.143355	-0.26663
LIMCH1	Q9UPQ0-3;Q9UPQ0;D6R8Y0;Q9UPQ0-7;D6RJ93;Q6NVB9;Q9UPQ0-9;Q9UPQ0-8;E7EPK0;Q9UPQ0-6;Q9UPQ0-5;E9PDJ9;H0Y8P3;D6RD46;Q9UPQ0-10;Q9UPQ0-2;Q9UPQ0-4;G5EA03	LIM and calponin homology domains-containing protein 1	17.7041	19.4045	18.5825	17.8281	17.485	17.5159	16.927	18.751	17.3043	18.2379	17.3908	17.2722			0.925537	0.828514	0.0965977	0.118446
XPOT	O43592;F5GYW6;F8WDU6	Exportin-T	16.5426	18.8102	16.5829	18.2733	18.1146	15.2186	17.0666	15.487	16.9181	17.7619	18.5233	18.697			0.241727	-0.422808	0.969118	-1.50336
ATP1A1	P05023;P05023-2;P05023-3;F5H3A1	Sodium/potassium-transporting ATPase subunit alpha-1	17.4138	17.0225	17.9415	17.9526	17.9589	17.3438	17.0525	17.106	15.6735	16.849	17.8436	19.8685			0.00877606	0.0239575	0.0761258	-0.193336
RAI14	Q9P0K7;Q9P0K7-4;Q9P0K7-3;E7EMX7;Q9P0K7-2	Ankycorbin	16.9377	17.2546	17.0301	17.5237	17.4455	16.7083	16.6327	17.1501	17.4084	18.3487	17.7079	18.698			1.42279	-0.854206	1.62594	-1.05659
TONSL	Q96HA7;Q96HA7-2	Tonsoku-like protein	16.0485	16.643	15.4782	16.4195	18.0167	17.2105	17.4428	17.595	15.6848	17.8314	17.262	17.8658			0.898922	-1.0137	0.318489	0.405225
CUL1	Q13616	Cullin-1	16.0717	18.277	16.3289	18.4716	19.2155	17.8462	17.0868	17.235	16.2823	18.9351	17.1052	16.667			0.0156681	0.039916	0.335432	0.598472
MYO18A	Q92614;Q92614-4;Q92614-5;Q92614-2;Q92614-3;J3KNX9	Unconventional myosin-XVIIIa	17.3808	16.2164	16.7329	16.8462	15.4654	16.45	15.0909	15.8472	18.4511	17.9688	18.0592	17.4929			2.08471	-1.19894	3.20108	-2.27967
ZBTB41	Q5SVQ8;Q5SVQ8-2	Zinc finger and BTB domain-containing protein 41	17.3244	16.9236	17.8379	15.7093	16.8932	17.5641	16.2427	16.714	18.2861	17.685	17.6864	18.2907			1.1167	-1.03825	1.88924	-1.13353
MARK3	P27448;P27448-3;P27448-8;P27448-4;P27448-2;J3KNR0;P27448-6;P27448-7;Q9P0L2;Q96L34;K7EK17;K7EKG8;F5H6N2;H0YKJ3;F5H4F6;H0YNV4;H0YIY6;Q96L34-2	MAP/microtubule affinity-regulating kinase 3	17.341	17.3201	18.073	18.2044	16.514	17.1594	16.8152	17.4965	16.0507	17.8263	17.0526	18.0382			0.432698	0.492714	0.194374	-0.245632
TNS3	Q68CZ2;Q68CZ2-2;E7ERH3;E9PCX8	Tensin-3	16.7132	17.06	16.8454	17.3799	15.5015	16.169	17.6544	17.4074	17.5154	16.6681	16.4748	18.3974			0.229661	-0.264338	0.374697	-0.580889
PPP1R10	Q96QC0	Serine/threonine-protein phosphatase 1 regulatory subunit 10	16.7268	18.7566	16.511	16.0062	16.647	17.8833	17.186	17.1153	15.6944	16.6398	16.3471	18.1477			0.139161	0.292921	0.376736	0.500638
CWC22	Q9HCG8;B7WP74;B7WP27	Pre-mRNA-splicing factor CWC22 homolog	17.2318	18.2857	16.8294	17.0878	17.0685	16.1762	17.3447	16.0861	17.2182	17.7661	17.3521	15.9306			0.231059	0.291909	0.335001	-0.397841
KIAA1967	Q8N163;Q8N163-2;E5RHJ4;G3V119;H0YB24	DBIRD complex subunit KIAA1967	17.4034	17.2606	18.4137	16.7736	17.7407	16.2824	14.985	17.9029	16.8637	18.3103	17.4193	18.1778			0.186395	-0.229931	0.595299	-0.965023
AP3D1	O14617;O14617-5;O14617-4;O14617-2;K7ELX8;O14617-3;E7EMM2;G5E988	AP-3 complex subunit delta-1	15.8357	17.9474	17.4725	17.3401	17.7568	18.485	17.8475	17.935	17.2646	17.3712	18.1266	17.59			0.387778	-0.43917	0.827952	0.41793
AZI1	Q9UPN4;Q9UPN4-2;I3L2X7;Q9UPN4-3;I3L2J8	5-azacytidine-induced protein 1	16.7871	17.6833	16.9919	16.3625	17.6631	17.1077	17.7405	17.3359	16.9878	18.4434	17.6551	17.7392			0.943576	-0.750184	0.310592	-0.244577
CPSF2	Q9P2I0	Cleavage and polyadenylation specificity factor subunit 2	17.5852	17.5627	16.4709	18.2784	17.4736	16.6241	17.4617	17.4738	17.3649	17.5488	17.6651	17.5928			0.0643517	-0.068603	0.610744	-0.284615
MYO6	Q9UM54;Q9UM54-5;Q9UM54-4;Q9UM54-6;Q9UM54-2;Q9UM54-1;E7EW20	Unconventional myosin-VI	18.1217	17.7188	16.6793	17.9252	18.0158	17.7237	16.6172	17.5509	18.4946	18.1934	19.4091	17.6432			0.843259	-0.823819	1.03874	-0.958162
UPF2	Q9HAU5;Q9HAU5-2	Regulator of nonsense transcripts 2	17.7244	14.8903	17.6232	16.6118	17.9838	18.063	18.558	18.1527	17.5731	18.3793	18.1926	17.6746			0.920797	-1.24249	0.450041	0.234475
HELLS	Q9NRZ9;Q9NRZ9-6;Q9NRZ9-5;Q9NRZ9-4;Q9NRZ9-3;Q9NRZ9-2;B1ALG6;Q9NRZ9-8;Q9NRZ9-7	Lymphoid-specific helicase	16.2873	16.447	17.5613	17.9651	18.4538	17.9632	17.64	17.4725	18.0155	18.3375	17.8665	18.005			1.23427	-0.990907	0.30731	-0.173707
PDS5B	Q9NTI5-2;Q9NTI5;Q9NTI5-3	Sister chromatid cohesion protein PDS5 homolog B	17.1357	16.1579	17.2423	17.554	17.2776	18.001	18.3547	18.1859	18.2333	18.5386	18.5731	17.0008			1.17198	-1.06397	0.110983	-0.131664
AGO3	Q9H9G7;Q9H9G7-2;Q9HCK5	Protein argonaute-3	16.6017	16.857	16.4326	18.2393	16.8679	17.9295	17.2934	17.2241	17.7639	17.7737	16.6363	16.0432			0.0122378	-0.0216093	0.228615	0.274482
EMSY;C11orf30	Q7Z589;Q7Z589-2;B7ZKT8;Q17RM7;B7ZKU2;B7ZKU0;H0YCS3;H0YET8;E9PMC9	Protein EMSY	17.7494	16.6598	17.5658	17.088	17.779	17.953	16.5188	18.0284	18.0248	17.4933	17.0827	16.5109			0.0101153	-0.0121369	0.249137	0.291883
OGT	O15294;O15294-2;O15294-3;O15294-4	UDP-N-acetylglucosamine--peptide N-acetylglucosaminyltransferase 110 kDa subunit	18.422	16.0087	16.9902	17.6989	18.4393	18.3242	17.2323	15.4181	17.1929	17.0953	19.2166	17.5795			0.286864	-0.491104	0.19173	-0.417587
DIAPH3;BPTF	Q9NSV4;Q9NSV4-2;Q9NSV4-1;Q9NSV4-7;Q9NSV4-6;Q9NSV4-5;Q9NSV4-4;C9JDG0;Q12830;Q12830-4;Q12830-2;J3QQQ8;J3KSK9;E9PE19;E7ETD6	Protein diaphanous homolog 3;Nucleosome-remodeling factor subunit BPTF	16.8826	15.5403	16.4259	17.359	17.6528	17.5737	18.0768	17.8039	17.6333	15.5224	17.7013	17.8552			0.408997	-0.626122	0.481623	0.598742
TICRR	Q7Z2Z1;Q7Z2Z1-2	Treslin	17.3366	15.7605	17.2591	17.153	18.1665	17.8271	17.6194	17.776	17.8217	17.6584	17.7997	17.7645			1.24428	-0.883748	0.299062	0.0861821
RNF219	Q5W0B1	RING finger protein 219	17.3827	17.3259	18.4931	17.8782	19.6589	16.4067	15.6311	18.0592	18.56	17.3889	17.3965	15.8489			0.323391	0.471422	0.0465042	0.140442
IWS1	Q96ST2;Q96ST2-2;Q96ST2-3	Protein IWS1 homolog	16.6498	15.6494	18.621	20.103	16.571	16.3723	17.7275	17.9424	18.4848	16.504	15.9613	16.461			0.337985	0.903029	0.169814	0.300483
WDR24	Q96S15;Q96S15-2	WD repeat-containing protein 24	16.1509	17.037	17.5762	20.3863	18.5378	17.3971	16.8888	16.1913	16.5668	17.6585	15.2656	17.8753			0.376748	0.946011	0.211549	0.412174
KIAA0430	Q9Y4F3;C9JKX0;G8JLP4;Q9Y4F3-3;Q9Y4F3-4;Q9Y4F3-5;F8VVB8	Meiosis arrest female protein 1	15.9521	15.0126	14.212	14.9645	18.1215	17.4675	14.9843	18.1598	17.9686	17.7801	16.1229	18.0551			2.25672	-2.44634	0.127507	-0.29837
MCM4	P33991;J3KPV4;E7ER43;Q9UJA3;E5RK04;E5RHP5;E5RG31;Q9UJA3-2;Q9UJA3-3;Q9UJA3-4	DNA replication licensing factor MCM4	16.9737	17.4549	16.4895	16.8759	19.2325	19.235	16.9871	19.2517	14.8912	19.0247	17.2302	19.2392			0.258428	-0.647839	0.413878	1.08023
NFRKB	Q6P4R8;Q6P4R8-3;Q6P4R8-2;E9PQ59	Nuclear factor related to kappa-B-binding protein	17.6699	18.9714	15.4135	18.2003	19.3588	16.6342	16.8979	15.469	16.8704	18.6809	17.1977	18.2327			0.0744367	-0.181682	0.297786	-0.655481
EHMT2	A2ABF8;Q96KQ7-2;Q96KQ7-3;B0UZY3;Q96KQ7;B0UZY0;B0UZY1;A2ABF9	Histone-lysine N-methyltransferase EHMT2	16.8893	17.7832	16.8442	16.2842	19.1183	19.092	15.9601	16.5616	18.1633	18.6863	16.9837	18.7987			1.23252	-1.20777	0.202637	-0.474993
NCAPD2	Q15021;E7EN77;F5GZJ1	Condensin complex subunit 1	17.7678	17.9827	16.3803	16.08	16.2567	15.6865	16.9827	18.7141	16.9945	16.2667	15.6901	18.8594			0.0413599	0.100017	0.0151454	-0.0426612
NCAPG2	Q86XI2;E7EUH9;H0Y6U5;Q86XI2-2;F8WE06;F5H7R2	Condensin-2 complex subunit G2	16.3784	15.112	15.6751	16.9923	16.9988	16.4667	16.7509	17.8202	16.2378	15.3109	17.3092	17.504			0.364903	-0.551021	0.299021	0.418682
BRCA1	P38398;P38398-6;E7ENB7;E7EQW4;Q3B891;B7ZA85;E9PH68;E7EUM2;E7EWN5;G3XAC3;B4DES0;P38398-5;E7ETR2;P38398-3;F8W8H7;E7EMP0;E9PFZ0;P38398-4;P38398-2;E9PFC7	Breast cancer type 1 susceptibility protein	17.5113	16.2643	15.4523	16.2324	16.1545	17.5984	17.4424	18.5507	17.5743	17.8991	15.9239	16.1396			0.338581	-0.51915	0.336594	0.552255
ZNF106	Q9H2Y7;H3BNX5;E9PE29	Zinc finger protein 106	16.6059	15.6197	15.8246	14.5728	16.6764	15.8575	16.0189	15.8972	14.4443	16.1093	17.571	16.8008			0.307922	-0.575586	0.0607276	-0.118841
KIF14	Q15058	Kinesin-like protein KIF14	15.6328	15.9625	15.8389	16.7061	17.554	17.4383	16.2083	14.6731	17.872	16.2369	16.607	18.2303			1.18	-1.20148	0.41055	-0.768126
MYO5C	Q9NQX4;H0YM93;H0YMK3;E9PE01;Q6P1W8	Unconventional myosin-Vc	15.8286	16.1442	15.1955	16.0087	15.255	17.5598	17.7351	17.8914	17.5408	16.8841	17.2435	14.9185			0.651255	-0.852469	0.215654	0.463593
EP400	Q96L91;Q96L91-3;Q96L91-5;Q96L91-2;Q96L91-4	E1A-binding protein p400	14.866	17.3543	15.2346	14.8009	14.9553	16.7741	16.3966	16.394	16.1532	16.3768	16.0025	16.2528			0.469172	-0.63239	0.0572166	-0.0663481
HERC2	O95714	E3 ubiquitin-protein ligase HERC2	14.3972	16.0154	16.1406	15.9921	17.2921	16.1968	17.0432	16.075	16.6073	15.7818	16.6056	14.9548			0.250008	-0.351073	0.63694	0.66438
MGA	Q8IWI9;F5H7K2;E7ENI0;H3BP52;H3BTF4	MAX gene-associated protein	15.3749	15.3872	16.3018	16.0053	16.2724	16.8646	14.1741	14.3543	16.4481	16.3594	16.3271	16.1748			1.24568	-0.560071	0.641073	-0.911008
HRNR	Q86YZ3	Hornerin	17.8055	16.3127	17.5374	16.6159	15.5934	16.5219	14.8793	16.1275	16.2769	16.7315	17.1173	17.8735			0.0483648	0.0680609	1.32342	-1.21928
NCOR2	Q9Y618;H7C0P3;Q9Y618-2;C9J7T7;C9JE98;C9J239;Q9Y618-5;C9J0Q5;Q9Y618-4;C9JFD3;Q9Y618-3	Nuclear receptor corepressor 2	16.8927	16.7176	16.1528	16.767	14.4361	15.7819	15.8043	15.6763	15.8384	17.1064	16.8104	16.7171			0.0153345	0.0144355	1.49709	-1.19344
BRWD3	Q6RI45;Q6RI45-5	Bromodomain and WD repeat-containing protein 3	17.5956	18.8171	16.4012	16.487	17.4083	15.6814	16.0284	17.2303	15.6336	17.9336	17.7163	15.898			0.26431	0.529875	0.104008	-0.208244
KDM3A	Q9Y4C1;F5H070	Lysine-specific demethylase 3A	15.1153	18.0771	17.5435	17.3047	16.9272	17.4197	15.0369	15.8397	15.9302	16.8891	16.8743	15.8848			0.377462	0.615555	0.051412	-0.0887291
SART3	Q15020;B7ZKM0;Q15020-2;F8VV04	Squamous cell carcinoma antigen recognized by T-cells 3	16.4324	18.0924	17.3367	17.6578	16.3878	16.6103	15.3104	17.9683	17.1234	16.6359	17.6498	16.5817			0.387777	0.38212	0.299258	-0.428482
NAV1	Q8NEY1;Q8NEY1-2;Q8NEY1-5;Q8NEY1-7;Q8NEY1-4;Q8NEY1-3	Neuron navigator 1	17.3127	17.4249	15.5283	17.8129	16.9887	16.2164	14.623	16.4349	15.1863	17.2125	15.5751	15.8231			0.788116	1.07042	0.0613999	0.116495
DYNC1H1	Q14204	Cytoplasmic dynein 1 heavy chain 1	16.4753	16.0607	17.455	16.4611	17.6739	16.16	17.3102	16.9388	12.7035	17.0967	17.8125	17.2199			0.124722	0.404866	0.275003	0.812576
FOCAD	Q5VW36	Focadhesin	13.4469	16.8025	16.8756	16.4696	15.8277	16.015	17.2637	15.9683	15.3557	16.7527	18.1178	16.5424			0.340205	-0.793488	0.265028	-0.42346
CPSF1	Q10570	Cleavage and polyadenylation specificity factor subunit 1	16.7849	17.2051	15.9323	17.0703	16.7927	15.559	17.3214	16.8874	16.0254	15.414	15.7087	14.3887			1.61713	1.36396	1.28652	1.25592
ARHGAP21;ARHGAP23	Q5T5U3;Q9P227;H0YHQ9;H0Y468;E7ESW5;Q9P227-2;Q5T5U3-3;F8W9U9;C9JVU9	Rho GTPase-activating protein 21;Rho GTPase-activating protein 23	15.0009	17.4344	17.2204	16.9367	18.3266	14.7819	18.4831	17.6101	15.9544	16.9099	16.5804	14.1199			0.397506	0.756921	0.632751	1.40925
KMT2B	Q9UMN6;Q9UMN6-2	Histone-lysine N-methyltransferase 2B	15.4747	16.607	15.0546	15.3581	17.2646	15.1707	17.731	17.7061	14.8106	14.0518	15.8992	16.2125			0.258392	0.380076	1.15001	1.72456
CHAMP1	Q96JM3	Chromosome alignment-maintaining phosphoprotein 1	16.5155	15.9725	17.0119	17.2908	16.0467	14.8109	16.2955	16.4872	17.5247	18.4541	15.4882	14.6538			0.0642233	0.167485	0.266589	-0.620099
AKAP13	Q12802;Q12802-2;A8MYJ1;Q12802-4	A-kinase anchor protein 13	15.2785	15.0608	16.0516	17.9851	17.7579	17.7613	17.0376	14.9045	15.5805	18.1516	14.2924	15.0418			0.113584	0.32745	0.460153	1.09875
USP24	Q9UPU5;B7WPF4	Ubiquitin carboxyl-terminal hydrolase 24;Ubiquitin carboxyl-terminal hydrolase	18.2168	19.5182	17.8698	17.819	13.8734	15.5366	15.3072	17.6351	15.3648	15.6209	15.5035	16.4253			2.88843	2.62732	0.0614197	-0.140533
TEP1	Q99973;G3V5X7;Q99973-2;G3V591;B4E0B6;G3V470;G3V2A4	Telomerase protein component 1	18.8393	18.9597	18.785	18.6336	16.8619	15.8306	15.3941	14.4696	16.0598	15.7341	14.385	18.4919			1.66042	2.63671	0.213096	-0.528644
KIF5B;KIF5A	P33176;Q12840;J3KNA1;O60282;O60282-2;E9PET8	Kinesin-1 heavy chain;Kinesin heavy chain isoform 5A	16.1386	19.4351	19.0401	18.0257	16.9871	15.5166	15.8216	15.8323	16.9066	16.4067	16.96	18.2631			0.575328	1.02577	1.11677	-1.0947
MYPN	Q86TC9;Q86TC9-2;F5GWA6	Myopalladin	15.5418	18.2051	18.1522	17.4599	18.1284	15.3405	17.9028	16.7606	17.8792	17.51	16.5526	14.6927			0.302131	0.681144	0.149336	0.37449
TARS2	Q9BW92;B4DQF3;Q5T5F2;Q9H9V2	Threonine--tRNA ligase, mitochondrial	18.8256	19.175	18.4493	18.2752	17.2049	16.1164	18.5866	16.6416	17.6291	16.4371	16.9263	16.3151			2.67822	1.85434	0.201509	0.310467
UBA6	A0AVT1;H0Y8S8;A0AVT1-2	Ubiquitin-like modifier-activating enzyme 6	18.0672	18.5237	17.7642	17.7417	17.2036	17.0247	17.218	16.0023	17.3215	17.4048	15.849	16.7619			1.59789	1.18991	0.0205675	0.0278633
SPECC1	Q5M775;Q5M775-5;Q5M775-3;Q5M775-2;Q5M775-4;J3KSG2	Cytospin-B	20.2102	17.7631	14.789	20.4406	19.4477	15.0614	19.2543	19.1366	20.2414	20.3985	20.3532	15.498			0.179186	-0.822062	0.224576	-0.897763
PPRC1	Q5VV67;Q5VV67-2;E7EVG6	Peroxisome proliferator-activated receptor gamma coactivator-related protein 1	16.6549	16.3401	17.9955	16.7656	21.8995	22.2656	21.1374	20.9488	18.1442	17.5754	16.0005	17.4526		+	0.247107	-0.354191	3.60748	4.26961
IDE	P14735;P14735-2	Insulin-degrading enzyme	18.1908	19.3655	15.9765	17.9351	21.1746	22.457	21.0099	21.2653	17.7022	17.5406	17.5887	18.9209		+	0.0315294	-0.0711274	3.56149	3.53862
CENPE	Q02224;Q02224-3;Q02224-2;D6RBW0	Centromere-associated protein E	20.1815	21.0674	20.979	18.9597	19.7081	19.4526	18.6496	18.9707	18.3908	13.6983	14.8629	15.2424	+		2.27279	4.74825	1.9123	3.64663
ZC3H14	Q6PJT7;Q6PJT7-5;Q6PJT7-9;Q6PJT7-2;Q6PJT7-3;G3V256;H0YJA2;Q6PJT7-4;G3V411;G3V4R5;G3V5I6;Q6PJT7-6;G3V2X4;G3V473;H0YJ87;G3V240;G3V572;H0YJ51;G3V3R9;G3V3Y4;Q6PJT7-8	Zinc finger CCCH domain-containing protein 14	22.2023	22.8621	23.3747	22.4261	18.8058	17.0924	17.3078	17.8486	16.271	18.2553	15.2502	17.5781	+		3.74396	5.87769	0.559118	0.925016
PDE12	Q6L8Q7;Q6L8Q7-2;F6T1Q0	2,5-phosphodiesterase 12	21.2386	22.4096	21.1456	21.0789	20.6813	19.9436	18.1864	16.8445	16.7569	17.254	18.0209	16.547	+		4.11232	4.32347	0.980763	1.76923
NHLRC2	Q8NBF2;Q8NBF2-2	NHL repeat-containing protein 2	20.1614	20.3716	19.4847	19.0066	20.1744	20.4828	17.0337	17.1768	17.5702	16.9271	18.039	17.28			2.968	2.30205	0.624611	1.26286
IMPDH2	P12268;H0Y4R1	Inosine-5-monophosphate dehydrogenase 2	20.6142	21.0333	20.7485	20.4563	21.1704	17.7218	18.1325	16.4955	17.1825	16.853	16.9839	21.4607			1.22017	2.59303	0.0617218	0.260015
PC	P11498;E9PS68;E9PRE7;B4DN00	Pyruvate carboxylase, mitochondrial	20.5837	19.4898	20.5489	20.5531	20.1086	17.3154	19.4353	16.1698	17.4264	16.6756	16.4064	19.8128			1.79014	2.71356	0.226981	0.676947
PIP4K2A	P48426;B4DGX2;H7BXS3;P78356;Q5JUT3	Phosphatidylinositol 5-phosphate 4-kinase type-2 alpha	15.945	19.076	18.0681	17.5134	21.5028	17.5408	21.587	22.1033	17.6549	19.3273	18.5289	17.0215			0.236368	-0.482493	1.14216	2.55034
ZNF436	Q9C0F3;Q5TEG9	Zinc finger protein 436	18.3575	17.5683	18.7112	17.4508	18.762	14.8074	20.2072	20.0915	16.148	17.7344	17.7151	19.0084			0.225428	0.370481	0.237036	0.815526
IRS2	Q9Y4H2	Insulin receptor substrate 2	16.5815	19.0273	16.8007	17.4415	16.4167	15.5313	19.7662	19.6589	20.0261	19.5338	14.1106	15.9231			0.0142054	0.0643697	0.0899588	0.444861
SBF1	O95248;O95248-4;G5E933	Myotubularin-related protein 5	17.2127	16.4821	15.8053	14.2785	19.7014	15.7966	19.4286	18.5445	18.1482	18.7126	18.8388	15.2398			0.855471	-1.79023	0.204185	0.632898
PHB	P35232;C9JW96;C9JZ20;E7ESE2;E9PCW0;B4DY47;D6RBK0	Prohibitin	24.6637	19.4971	17.9703	17.9731	20.1272	18.2631	18.7295	19.4141	18.1829	18.9478	18.3776	21.8143			0.147404	0.695395	0.0756026	-0.197181
MAGT1	Q9H0U3;Q6P577	Magnesium transporter protein 1	20.4408	19.4406	17.2174	19.6402	21.1589	18.5089	21.2167	20.7578	16.9829	21.0556	21.9336	21.544			0.390954	-1.19428	0.00805562	0.0315456
NUBP2	Q9Y5Y2;H3BRK5;B7Z6P0;H3BMW1;H3BQR2;H3BNF0	Cytosolic Fe-S cluster assembly factor NUBP2	20.5461	18.025	17.0277	18.3086	19.0685	21.4113	21.9139	21.1694	19.2572	19.262	21.3041	20.8526			0.944731	-1.69212	0.382852	0.721787
C1orf131	Q8NDD1;Q5TBH9;Q8NDD1-2	Uncharacterized protein C1orf131	21.7875	18.2513	18.3741	21.3051	19.4971	19.3846	21.1662	18.9462	21.4206	21.4445	21.8082	21.5253			0.864383	-1.62016	1.96317	-1.80113
MX1	P20591;F8W8T1;H9KVC3;H9KVD3;H9KVD0;H9KVC4;H9KVC7;H9KVC9;P20591-2	Interferon-induced GTP-binding protein Mx1;Interferon-induced GTP-binding protein Mx1, N-terminally processed	19.0683	16.9879	18.9749	18.4842	21.0378	20.409	20.6635	17.2086	20.1094	18.1992	19.4447	20.9597			0.865922	-1.29942	0.0502022	0.151474
MPP6	Q9NZW5;B8ZZG1;C9J4Q3	MAGUK p55 subfamily member 6	20.2942	20.7062	20.7764	20.8493	20.0015	20.1561	15.0908	20.1028	19.887	20.4101	20.1332	20.1283			1.70481	0.516878	0.469528	-1.30184
NIPBL	Q6KC79;Q6KC79-2;Q6KC79-3	Nipped-B-like protein	20.5255	20.1709	21.5355	20.7518	15.0016	18.5205	18.1055	18.2815	19.7817	19.6781	19.2357	19.6454			2.00038	1.16072	1.34093	-2.10793
RSF1	Q96T23;Q96T23-2;H7C306;H0YER1;H0YDG9;H0YCN2;Q96T23-3	Remodeling and spacing factor 1	19.61	20.0675	19.6612	19.4716	16.0842	19.5749	16.6218	17.3133	20.5087	19.8013	20.1696	19.8366			0.913304	-0.376509	1.84555	-2.6805
GFPT1	Q06210;Q06210-2	Glutamine--fructose-6-phosphate aminotransferase [isomerizing] 1	20.2186	20.7608	19.6485	19.7127	19.2074	19.1447	17.7703	18.8872	20.0911	20.6304	20.4942	19.7786			0.199758	-0.163474	2.08172	-1.49619
SEC24C	P53992;E7EP00;G5EA31	Protein transport protein Sec24C	19.2111	20.7883	18.5762	18.6331	17.8127	19.8283	16.0022	18.8368	19.6443	20.0827	19.0696	19.1278			0.117189	-0.178926	0.793375	-1.36108
THOP1	P52888;K7EMU4;K7EP46;K7EIK4;K7EKB6;K7EL32;B3KSE2;K7EL02	Thimet oligopeptidase	19.63	21.1829	19.5696	19.3345	16.6474	20.2063	16.6122	18.0641	19.4426	19.7473	20.2315	17.4915			0.423634	0.701026	0.61595	-1.34574
CTNND1	O60716-3;O60716-32;O60716-31;O60716-29;O60716-27;O60716-24;O60716-23;O60716-21;O60716-19;O60716-16;O60716-15;O60716-13;O60716-11;O60716-8;O60716-7;O60716-5;O60716;O60716-4;O60716-30;O60716-28;O60716-26;O60716-25;O60716-22;O60716-20;O60716-18;O60716-17;O60716-14;O60716-12;O60716-10;O60716-9;C9JZR2;O60716-6;O60716-2	Catenin delta-1	20.533	20.913	19.6793	19.2796	18.7114	19.1681	15.4847	15.5657	18.9025	19.7425	19.5957	19.1549			0.899844	0.752321	1.09272	-2.11644
G6PD	P11413;E9PD92;E7EM57;E7EUI8;P11413-3;P11413-2	Glucose-6-phosphate 1-dehydrogenase	19.3812	19.6989	18.4978	18.27	17.087	19.0947	16.4981	16.6511	18.7755	19.851	19.195	17.7755			0.0392518	0.0627122	1.10196	-1.56654
DCTN2	Q13561;H0YI98;F8VW18;F8W1I6;F8WAG8;F5H223;Q13561-3;Q13561-2;F5H2S7	Dynactin subunit 2	20.0283	19.7597	19.7952	18.5402	16.1517	20.0063	16.9894	20.0302	20.8687	17.8889	20.7715	20.0111			0.179465	-0.354183	0.6169	-1.59066
NCOA5	Q9HCD5;Q5JY17	Nuclear receptor coactivator 5	17.5946	19.8474	20.1114	20.1062	17.6164	20.5107	17.1632	19.1588	20.7914	20.2214	20.9601	21.0069			1.08901	-1.33005	1.45953	-2.13268
SEH1L	K7ELV2;Q96EE3;Q96EE3-1	Nucleoporin SEH1	21.7938	21.1132	20.9562	21.4014	17.8665	16.9755	19.3005	16.8604	21.7671	21.1541	21.8417	19.9257		+	0.111191	0.144056	2.51092	-3.4214
PPP1R9B	Q96SB3	Neurabin-2	20.6019	19.9302	19.9132	19.8686	17.6279	17.3042	18.2325	18.8388	20.5461	20.8195	21.0253	21.1524			1.98568	-0.807341	3.66851	-2.88494
SPG20	Q8N0X7	Spartin	20.5436	21.1359	20.2743	20.4365	16.8967	17.7414	16.4758	18.1385	20.135	20.2955	20.974	19.962		+	0.385128	0.255965	3.33107	-3.02851
PHF16	Q92613;F2Z2B6;F2Z3N8	Protein Jade-3	21.5751	21.2757	21.0999	21.5564	17.4918	17.4641	17.3235	16.1802	20.552	21.0802	18.216	20.478			1.03642	1.29526	2.23676	-2.96662
ACBD3	Q9H3P7	Golgi resident protein GCP60	20.7293	22.1637	19.9243	18.6068	17.4537	19.4644	18.5883	16.6634	19.5024	20.2067	19.722	18.8176			0.445433	0.793826	1.17293	-1.51975
CRNKL1	Q9BZJ0;Q9BZJ0-2;Q9BZJ0-3;Q5JY65	Crooked neck-like protein 1	21.2239	20.3534	19.6832	19.6104	18.1193	19.1302	19.7155	17.0252	19.2723	20.5824	20.0612	19.6359			0.293815	0.329774	1.10784	-1.39038
ERO1L	Q96HE7	ERO1-like protein alpha	20.2525	18.7613	20.5024	20.5596	19.0023	18.2154	18.4715	16.835	18.8346	20.7061	20.6804	20.2841			0.0621886	-0.107353	1.68808	-1.99526
PAICS	P22234;E9PBS1;P22234-2	Multifunctional protein ADE2;Phosphoribosylaminoimidazole-succinocarboxamide synthase;Phosphoribosylaminoimidazole carboxylase	20.9019	20.9239	20.5808	20.4803	18.5646	17.5145	17.6946	16.2413	18.5104	19.1868	20.0583	20.2111			1.60792	1.23008	1.72687	-1.98789
RAI1	Q7Z5J4;Q7Z5J4-3;E7EVZ3;Q7Z5J4-2;J3QR08;A8MXE8;Q7Z5J4-4	Retinoic acid-induced protein 1	21.5344	20.3757	19.5267	19.7246	19.1209	19.5628	18.8305	14.9092	20.6103	20.3254	20.1096	19.7462			0.0675626	0.0924683	0.984102	-2.09204
ATRX	P46100;P46100-2;P46100-5;P46100-3;P46100-4;P46100-6	Transcriptional regulator ATRX	21.7414	20.2474	20.2285	20.9615	18.6191	18.6347	15.292	18.7605	20.2624	20.6574	19.9817	20.5002			0.529327	0.444265	1.58643	-2.52387
PHF14	O94880;O94880-2	PHD finger protein 14	21.1594	20.2993	21.3537	20.842	18.1397	20.3432	17.1195	17.774	20.5814	20.6056	20.6063	19.9445			0.851728	0.479136	1.57017	-2.0904
NUDT16L1	Q9BRJ7;K7EIN2	Protein syndesmos	21.2191	21.8137	21.2606	21.4057	17.9785	19.3342	18.4728	17.5257	20.3225	20.9716	21.0977	20.2405			1.60298	0.766659	2.71044	-2.33029
LBR	Q14739;C9JXK0	Lamin-B receptor	21.2144	20.4785	20.6987	20.5091	18.4552	19.9996	17.3344	19.3835	21.1099	20.1257	20.7301	21.4977			0.159966	-0.14069	1.72413	-2.0727
PFKP	Q01813;Q01813-2;B1APP8;H0Y757;Q5VSR6;H0Y3Y3;Q5VSR5;B1APP6	6-phosphofructokinase type C	21.6212	21.6798	21.4011	21.1716	20.5309	21.0887	16.9826	18.3077	20.3128	20.9021	21.3887	18.5172			0.951239	1.18821	0.404598	-1.05273
RABGGTB	P53611;Q5T4U8	Geranylgeranyl transferase type-2 subunit beta	21.0115	21.3408	20.6986	20.4531	20.7942	19.2138	16.9982	18.6736	20.6015	20.7919	20.8646	19.4468			0.545564	0.449848	0.897052	-1.50624
C4BPA	P04003	C4b-binding protein alpha chain	20.0171	20.6848	20.8291	17.285	16.7418	17.6886	18.2818	16.6302	20.6849	20.2838	20.4962	20.0299		+	0.342571	-0.669662	3.45557	-3.03808
PLS3	P13797;B7Z6M1;F8W8D8;B4DGB4;P13796;H7C4N2;B4DI60;Q5TBN3;Q14651;C9JAM8	Plastin-3	20.9686	21.5437	21.2858	21.4676	17.8497	18.5862	17.8853	20.7189	18.2808	18.8012	21.0532	20.8635			1.14283	1.56675	0.455624	-0.989653
NDUFS1	P28331;B4DJ81;P28331-3;P28331-4;P28331-5;P28331-2	NADH-ubiquinone oxidoreductase 75 kDa subunit, mitochondrial	19.7719	20.1447	18.8721	16.6598	19.2558	16.2669	17.8997	17.9545	17.9102	19.6553	19.3094	19.9351			0.14348	-0.340389	0.907096	-1.35831
ANO4	Q32M45;Q32M45-2;F8VW62;F5H834	Anoctamin-4	20.8675	21.28	21.1857	21.0175	17.623	15.7916	18.8074	16.9671	17.8823	17.3175	20.1164	16.7525	+		2.21422	3.07051	0.3136	-0.719927
C19orf47	Q8N9M1;Q8N9M1-2;J3QKZ5;Q8N9M1-3;J3QKY6;J9JIE4;J3QS16;J3QS80	Uncharacterized protein C19orf47	21.6753	21.1136	20.8016	20.8374	18.3195	15.8632	17.4914	18.2953	19.1489	20.808	18.626	17.0203			1.46986	2.20617	0.706062	-1.40845
SYNPO	Q8N3V7;Q8N3V7-2;Q8N3V7-3	Synaptopodin	19.7141	19.4601	19.1551	19.6267	18.0886	15.4367	17.5758	17.0619	19.8514	19.5047	20.0013	19.6437			0.783842	-0.261288	2.4482	-2.70951
ZGPAT	Q8N5A5;Q8N5A5-3;Q8N5A5-2	Zinc finger CCCH-type with G patch domain-containing protein	17.2074	17.9399	17.1016	16.204	20.5286	17.1288	17.6423	17.0837	20.3568	20.1462	18.0736	20.381			2.13246	-2.62616	0.827515	-1.64353
MCPH1	Q8NEM0;Q8NEM0-2;E9PGU5	Microcephalin	16.1279	17.8514	16.9226	16.689	16.1544	17.1255	18.8246	18.6728	20.2847	19.5883	19.5949	19.047	+		3.09594	-2.73103	1.50998	-1.93439
SUN2	Q9UH99;J3KQE0;Q9UH99-2	SUN domain-containing protein 2	17.2814	18.1777	19.4844	17.0239	16.3762	16.7936	18.1655	18.6286	21.0031	21.5144	21.5244	20.4835	+	+	2.67906	-3.1395	3.06915	-3.64038
ZNF687	Q8N1G0;H0Y5I5;F8WCX2;Q8N1G0-2	Zinc finger protein 687	19.4812	19.5126	19.1719	18.8661	16.092	17.8043	17.3808	16.4931	17.4552	17.9622	19.481	15.816			1.06417	1.57934	0.375967	-0.73605
GTF2I	P78347;P78347-2;P78347-4;P78347-3;Q86U51	General transcription factor II-I	19.851	19.4224	18.4247	19.2625	17.3577	20.0218	16.5408	16.2642	16.8094	16.7088	17.2558	17.2651			3.27168	2.23038	0.251767	0.536339
PDCD7	Q8N8D1	Programmed cell death protein 7	17.0614	18.8901	18.0325	19.3956	17.003	17.0526	15.7031	17.8877	19.7623	16.2915	18.3713	16.2841			0.278609	0.667586	0.340183	-0.765701
GBE1	Q04446	1,4-alpha-glucan-branching enzyme	20.9614	19.162	18.6254	18.5888	17.0847	18.5447	20.6903	20.0167	17.856	19.1182	20.6899	16.4512			0.321785	0.805577	0.179118	0.555323
ZNF48	Q96MX3	Zinc finger protein 48	18.3396	16.246	18.687	19.2954	15.9876	20.4971	21.7652	17.7402	17.4415	18.7068	20.7459	16.9722			0.112192	-0.324594	0.128008	0.530918
CKAP5	Q14008;Q14008-2;Q14008-3;E9PQH5	Cytoskeleton-associated protein 5	16.9218	16.9764	16.7045	16.6113	16.6933	18.7482	19.2221	18.1024	17.6823	18.9706	18.787	15.1769			0.431963	-0.850709	0.206752	0.537329
ILF3	Q12906;Q12906-5;Q12906-2;Q12906-3;K7EKJ9;K7ER69;K7EQR9;K7EKY0;K7ERM6;K7ENK6;K7EPG3;K7ELV3;K7EQ75	Interleukin enhancer-binding factor 3	17.9234	17.2072	17.3871	17.0555	15.8684	17.8347	20.2904	19.3026	16.7303	18.9658	18.1148	17.2296			0.289413	-0.366819	0.207258	0.563911
ZNF652	Q9Y2D9	Zinc finger protein 652	19.376	18.4697	19.4075	18.5601	16.574	16.6191	19.1527	19.2563	19.8417	19.8642	16.4732	16.2986			0.346392	0.833878	0.0619542	-0.218934
TRIM41	Q8WV44;D6REK2;Q8WV44-3;H0Y9T3;Q8WV44-4;Q8WV44-2	E3 ubiquitin-protein ligase TRIM41	18.2759	18.1644	17.2977	19.1664	15.8525	18.3127	19.9283	20.3755	18.6835	18.6131	16.3428	17.5681			0.26008	0.424198	0.293552	0.815378
MRPL30	Q8TCC3;B8ZZV5;Q8TCC3-3;Q8TCC3-2	39S ribosomal protein L30, mitochondrial	18.7159	18.0784	19.7284	20.5891	20.4665	21.5095	19.1887	16.3558	20.2422	22.7446	20.6482	19.3678			0.810023	-1.47277	0.467638	-1.37057
COBL	O75128;O75128-2;H7C1N2;J3KR05;O75128-3;O75128-7;O75128-6;O75128-5;O75128-4;H7C2C4	Protein cordon-bleu	20.14	19.772	20.1667	20.8837	19.1165	19.6164	16.1669	17.828	19.9853	20.6153	21.0977	20.0356			0.219745	-0.192888	1.48696	-2.25152
[truncated: 268 more rows]
