# Supplementary material for: mRNA export through an additional cap-binding complex consisting of NCBP1 and NCBP3
Source: Nat Commun. 2015 Sep 18;6:8192. doi: 10.1038/ncomms9192 (PMC4595607; doi:10.1038/ncomms9192)
Supplement: Supplementary Data 5 — Data tables for the quantification of transcript binding to NCBP3 and NCBP2 measured by RIP-Seq. [file ncomms9192-s6.xlsx]

## Sheet: NCBP3 over control
Supplementary Table 5. Data tables for the quantification of transcript binding to NCBP3 and NCBP2 measured by RIP-Seq. The tables contain FPKM values, fold changes and p-values of enrichment for NCBP3, NCBP2 and GFP-control calculated from the RIP-Seq read-libraries using Cuffdiff.
Data table for quantification of RIP-Seq read-coverage using Cuffdiff; NCBP3 over control
Ensembl ID	Gene symbol	Gene type	FPKM Control	FPKM NCBP3	fold change	pvalue
ENSG00000253895	IGHVII-44-2	IG_V_pseudogene	0	62.6971	9.22e+17	5e-05
ENSG00000256427	RP11-118B22.4	lincRNA	0	28.2402	9.22e+17	5e-05
ENSG00000089127	OAS1	protein coding	0	27.5376	9.22e+17	5e-05
ENSG00000255738	GAGE4		0	21.9653	9.22e+17	5e-05
ENSG00000213145	CRIP1	protein coding	0.657484	240.186	365.3	0.00045
ENSG00000173267	SNCG	protein coding	0.828702	95.574	115.3	0.0004
ENSG00000123838	C4BPA	protein coding	5.0628	568.026	112.2	5e-05
ENSG00000163993	S100P	protein coding	2.87138	259.403	90.3	5e-05
ENSG00000068985	PAGE1	protein coding	5.32376	446.225	83.8	5e-05
ENSG00000079257	LXN	protein coding	1.05309	73.8843	70.2	0.00055
ENSG00000168242	HIST1H2BI	protein coding	14.4219	937.699	65	5e-05
ENSG00000118640	VAMP8	protein coding	2.58014	145.603	56.4	5e-05
ENSG00000104140	RHOV	protein coding	0.885438	48.4404	54.7	5e-05
ENSG00000184588	PDE4B	protein coding	1.73891	94.061	54.1	5e-05
ENSG00000110195	FOLR1	protein coding	10.2288	513.395	50.2	5e-05
ENSG00000158104	HPD	protein coding	3.48077	173.16	49.7	5e-05
ENSG00000134215	VAV3	protein coding	0.664751	32.7151	49.2	5e-05
ENSG00000134802	SLC43A3	protein coding	9.97896	463.507	46.4	5e-05
ENSG00000260833	AC124789.1	processed_transcript	0.804456	28.3351	35.2	0.0005
ENSG00000186907	RTN4RL2	protein coding	1.49558	52.2264	34.9	0.00245
ENSG00000127324	TSPAN8	protein coding	0.735655	25.5866	34.8	5e-05
ENSG00000196154	S100A4	protein coding	70.8485	2151.73	30.4	5e-05
ENSG00000127954	STEAP4	protein coding	1.30876	37.7674	28.9	0.00025
ENSG00000090263	MRPS33	protein coding	5.99898	160.798	26.8	5e-05
ENSG00000118777	ABCG2	protein coding	1.9667	51.4393	26.2	5e-05
ENSG00000183558	HIST2H2AA3	protein coding	0.855579	21.0219	24.6	5e-05
ENSG00000137752	CASP1	protein coding	1.54875	33.8141	21.8	5e-05
ENSG00000023839	ABCC2	protein coding	1.04495	21.7773	20.8	5e-05
ENSG00000127540	UQCR11	protein coding	6.10894	115.23	18.9	0.0001
ENSG00000234327	AC012146.7	processed_transcript	2.22474	40.4317	18.2	0.0008
ENSG00000214026	MRPL23	protein coding	4.7753	86.2008	18.1	5e-05
ENSG00000158373	HIST1H2BD	protein coding	224.336	4070.06	18.1	5e-05
ENSG00000101680	LAMA1	protein coding	5.24982	93.2573	17.8	5e-05
ENSG00000064205	WISP2	protein coding	2.07469	36.2445	17.5	5e-05
ENSG00000173221	GLRX	protein coding	3.44475	59.6086	17.3	0.00025
ENSG00000178826	TMEM139	protein coding	1.33245	22.9324	17.2	0.0002
ENSG00000184270	HIST2H2AB	protein coding	71.2128	1225.82	17.2	5e-05
ENSG00000124529	HIST1H4B	protein coding	164.405	2773.12	16.9	5e-05
ENSG00000256018	HIST1H3G	protein coding	14.5218	241.486	16.6	5e-05
ENSG00000122862	SRGN	protein coding	5.1617	84.0412	16.3	5e-05
ENSG00000111678	C12orf57	protein coding	12.8604	207.938	16.2	5e-05
ENSG00000145569	FAM105A	protein coding	4.22262	66.8462	15.8	5e-05
ENSG00000160932	LY6E	protein coding	6.82588	107.018	15.7	5e-05
ENSG00000136810	TXN	protein coding	96.536	1450.87	15	5e-05
ENSG00000188010	MORN2	protein coding	2.33986	34.6187	14.8	5e-05
ENSG00000124635	HIST1H2BJ	protein coding	156.776	2306.99	14.7	5e-05
ENSG00000196331	HIST1H2BO	protein coding	113.904	1649.05	14.5	5e-05
ENSG00000164318	EGFLAM	protein coding	3.86696	55.8242	14.4	5e-05
ENSG00000182004	SNRPE	protein coding	53.3473	770.75	14.4	5e-05
ENSG00000153363	LINC00467	processed_transcript	1.58008	22.3014	14.1	0.0001
ENSG00000185885	IFITM1	protein coding	9.30002	131.335	14.1	5e-05
ENSG00000177337	DLGAP1-AS1	antisense	32.33	453.707	14	5e-05
ENSG00000196866	HIST1H2AD	protein coding	124.096	1739.28	14	5e-05
ENSG00000187990	HIST1H2BG	protein coding	176.042	2472.3	14	5e-05
ENSG00000197903	HIST1H2BK	protein coding	272.244	3807.73	14	5e-05
ENSG00000090266	NDUFB2	protein coding	33.7072	468.744	13.9	5e-05
ENSG00000243678	NME1-NME2	protein coding	11.7839	162.904	13.8	5e-05
ENSG00000100209	HSCB	protein coding	2.68542	36.7051	13.7	5e-05
ENSG00000143106	PSMA5	protein coding	169.49	2289.88	13.5	5e-05
ENSG00000132646	PCNA	protein coding	65.9936	883.963	13.4	5e-05
ENSG00000137699	TRIM29	protein coding	3.19234	42.5943	13.3	5e-05
ENSG00000233224	HIST1H2AM	protein coding	194.515	2592.64	13.3	5e-05
ENSG00000083457	ITGAE	protein coding	9.22392	120.926	13.1	5e-05
ENSG00000187837	HIST1H1C	protein coding	422.451	5476.38	13	5e-05
ENSG00000174886	NDUFA11	protein coding	7.00866	90.2065	12.9	5e-05
ENSG00000081870	HSPB11	protein coding	18.2717	235.99	12.9	5e-05
ENSG00000134809	TIMM10	protein coding	16.0455	205.852	12.8	5e-05
ENSG00000119938	PPP1R3C	protein coding	2.68618	33.9685	12.6	5e-05
ENSG00000205670	FAM165B	protein coding	7.39072	92.0461	12.5	5e-05
ENSG00000147123	NDUFB11	protein coding	11.2012	139.604	12.5	5e-05
ENSG00000166002	C11orf75	protein coding	4.62805	56.8735	12.3	5e-05
ENSG00000162604	TM2D1	protein coding	15.778	194.171	12.3	5e-05
ENSG00000182326	C1S	protein coding	2.5157	30.6627	12.2	5e-05
ENSG00000174109	C16orf91	protein coding	2.45872	29.8171	12.1	5e-05
ENSG00000224985	RP11-297K8.2	antisense	6.09792	72.2979	11.9	5e-05
ENSG00000169689	STRA13	protein coding	6.59881	78.4976	11.9	5e-05
ENSG00000153048	CARHSP1	protein coding	7.43498	88.3639	11.9	5e-05
ENSG00000148834	GSTO1	protein coding	23.6281	281.113	11.9	5e-05
ENSG00000164405	UQCRQ	protein coding	89.1929	1063.85	11.9	5e-05
ENSG00000174564	IL20RB	protein coding	5.65024	66.7828	11.8	5e-05
ENSG00000166741	NNMT	protein coding	21.8708	257.136	11.8	5e-05
ENSG00000124693	HIST1H3B	protein coding	182.218	2150.23	11.8	5e-05
ENSG00000111665	CDCA3	protein coding	7.83235	91.3955	11.7	5e-05
ENSG00000126749	EMG1	protein coding	24.8441	289.461	11.7	5e-05
ENSG00000106268	NUDT1	protein coding	3.09501	35.519	11.5	5e-05
ENSG00000140365	COMMD4	protein coding	18.7487	215.578	11.5	5e-05
ENSG00000127884	ECHS1	protein coding	9.5659	106.745	11.2	5e-05
ENSG00000217930	PAM16	protein coding	3.51319	38.9599	11.1	5e-05
ENSG00000136897	MRPL50	protein coding	4.72227	52.4707	11.1	5e-05
ENSG00000078319	PMS2P1	pseudogene	5.64876	62.7417	11.1	5e-05
ENSG00000164919	COX6C	protein coding	83.5536	923.65	11.1	5e-05
ENSG00000065518	NDUFB4	protein coding	31.5322	347.952	11	5e-05
ENSG00000155368	DBI	protein coding	99.3407	1088.87	11	5e-05
ENSG00000181817	LSM10	protein coding	2.51138	27.4862	10.9	5e-05
ENSG00000233822	HIST1H2BN	protein coding	55.0173	601.166	10.9	5e-05
ENSG00000124172	ATP5E	protein coding	132.488	1439.1	10.9	5e-05
ENSG00000101928	MOSPD1	protein coding	6.40442	68.8363	10.7	5e-05
ENSG00000198339	HIST1H4I	protein coding	14.0366	150.077	10.7	5e-05
ENSG00000198937	CCDC167	protein coding	2.79748	29.7624	10.6	5e-05
ENSG00000124107	SLPI	protein coding	17.4563	185.043	10.6	5e-05
ENSG00000173391	OLR1	protein coding	16.3933	168.697	10.3	5e-05
ENSG00000152082	MZT2B	protein coding	10.2636	104.949	10.2	5e-05
ENSG00000130731	C16orf13	protein coding	11.9614	122.295	10.2	5e-05
ENSG00000008394	MGST1	protein coding	50.5776	516.685	10.2	5e-05
ENSG00000042493	CAPG	protein coding	14.6264	147.508	10.1	5e-05
ENSG00000108176	DNAJC12	protein coding	26.1634	264.833	10.1	5e-05
ENSG00000111237	VPS29	protein coding	37.0131	372.995	10.1	5e-05
ENSG00000224877	C17orf89	protein coding	55.5643	561.741	10.1	5e-05
ENSG00000006757	PNPLA4	protein coding	4.96855	49.8386	10	5e-05
ENSG00000162910	MRPL55	protein coding	10.8174	108.711	10	5e-05
ENSG00000162076	FLYWCH2	protein coding	15.2921	152.167	10	5e-05
ENSG00000217555	CKLF	protein coding	14.3837	142.519	9.9	5e-05
ENSG00000143553	SNAPIN	protein coding	3.11001	30.5528	9.8	5e-05
ENSG00000154723	ATP5J	protein coding	58.5187	571.75	9.8	5e-05
ENSG00000170421	KRT8	protein coding	153.219	1497.2	9.8	5e-05
ENSG00000138134	STAMBPL1	protein coding	2.09768	20.4005	9.7	5e-05
ENSG00000213523	SRA1	protein coding	2.70338	26.2545	9.7	5e-05
ENSG00000184990	SIVA1	protein coding	4.16286	40.339	9.7	5e-05
ENSG00000247498	RP11-392P7.6	antisense	2.11202	20.2181	9.6	5e-05
ENSG00000147872	PLIN2	protein coding	2.66658	25.5653	9.6	5e-05
ENSG00000143198	MGST3	protein coding	16.6744	160.421	9.6	5e-05
ENSG00000221869	CEBPD	protein coding	2.18078	20.5409	9.4	5e-05
ENSG00000108590	MED31	protein coding	8.20861	77.3572	9.4	5e-05
ENSG00000162961	DPY30	protein coding	24.4483	230.408	9.4	5e-05
ENSG00000180596	HIST1H2BC	protein coding	163.946	1547.09	9.4	5e-05
ENSG00000166710	B2M	protein coding	610.652	5759.91	9.4	5e-05
ENSG00000226742	HSBP1L1	protein coding	8.17173	76.3176	9.3	5e-05
ENSG00000150459	SAP18	protein coding	58.1261	540.587	9.3	5e-05
ENSG00000118515	SGK1	protein coding	84.7743	788.403	9.3	5e-05
ENSG00000197459	HIST1H2BH	protein coding	181.368	1679.54	9.3	5e-05
ENSG00000213625	LEPROT	protein coding	5.36665	49.393	9.2	5e-05
ENSG00000106305	AIMP2	protein coding	10.9339	100.256	9.2	5e-05
ENSG00000122873	CISD1	protein coding	15.0748	137.926	9.1	5e-05
ENSG00000143543	JTB	protein coding	49.4611	446.156	9	5e-05
ENSG00000165685	TMEM52B	protein coding	3.28857	29.1099	8.9	0.00225
ENSG00000087884	AAMDC	protein coding	4.51446	39.8777	8.8	0.0034
ENSG00000106399	RPA3	protein coding	8.61545	75.7366	8.8	5e-05
ENSG00000168303	MPLKIP	protein coding	12.7335	112.553	8.8	5e-05
ENSG00000167969	ECI1	protein coding	13.4475	118.66	8.8	5e-05
ENSG00000213123	TCTEX1D2	protein coding	2.80302	24.4474	8.7	0.0003
ENSG00000137274	BPHL	protein coding	3.18689	27.8354	8.7	5e-05
ENSG00000103175	WFDC1	protein coding	4.65533	40.4835	8.7	5e-05
ENSG00000125968	ID1	protein coding	9.54241	83.4458	8.7	5e-05
ENSG00000167985	SDHAF2	protein coding	2.59032	22.1679	8.6	0.00025
ENSG00000100162	CENPM	protein coding	7.39188	63.5396	8.6	5e-05
ENSG00000189171	S100A13	protein coding	21.6951	186.157	8.6	5e-05
ENSG00000168274	HIST1H2AE	protein coding	216.345	1858.84	8.6	5e-05
ENSG00000185201	IFITM2	protein coding	16.604	140.381	8.5	5e-05
ENSG00000184678	HIST2H2BE	protein coding	23.6231	201.259	8.5	5e-05
ENSG00000135211	TMEM60	protein coding	3.2216	27.1065	8.4	5e-05
ENSG00000161980	POLR3K	protein coding	13.6091	114.718	8.4	5e-05
ENSG00000197846	HIST1H2BF	protein coding	47.8043	399.645	8.4	5e-05
ENSG00000263563	UBBP4	protein coding	6.61315	55.0786	8.3	5e-05
ENSG00000178449	COX14	protein coding	13.9545	116.215	8.3	5e-05
ENSG00000240972	MIF	protein coding	24.4926	202.933	8.3	5e-05
ENSG00000214827	MTCP1	protein coding	4.00447	32.8233	8.2	0.0001
ENSG00000122687	FTSJ2	protein coding	4.90999	40.3389	8.2	5e-05
ENSG00000181610	MRPS23	protein coding	35.5813	292.649	8.2	5e-05
ENSG00000147400	CETN2	protein coding	5.41693	43.9069	8.1	5e-05
ENSG00000105248	CCDC94	protein coding	6.77107	54.9202	8.1	5e-05
ENSG00000196083	IL1RAP	protein coding	3.56678	28.6128	8	5e-05
ENSG00000086504	MRPL28	protein coding	21.426	170.879	8	5e-05
ENSG00000196747	HIST1H2AI	protein coding	42.1213	338.316	8	5e-05
ENSG00000104147	OIP5	protein coding	4.9193	38.9089	7.9	5e-05
ENSG00000180992	MRPL14	protein coding	7.43557	58.4705	7.9	5e-05
ENSG00000010278	CD9	protein coding	23.62	187.626	7.9	5e-05
ENSG00000265401	RP11-138I1.4	antisense	205.689	1623.43	7.9	5e-05
ENSG00000163584	RPL22L1	protein coding	13.3112	103.243	7.8	5e-05
ENSG00000181029	TRAPPC5	protein coding	18.2377	142.539	7.8	5e-05
ENSG00000197747	S100A10	protein coding	36.1371	283.565	7.8	5e-05
ENSG00000137259	HIST1H2AB	protein coding	44.4227	348.659	7.8	5e-05
ENSG00000183010	PYCR1	protein coding	56.3373	440.271	7.8	5e-05
ENSG00000167863	ATP5H	protein coding	80.136	626.591	7.8	5e-05
ENSG00000120697	ALG5	protein coding	6.47781	49.9557	7.7	5e-05
ENSG00000135480	KRT7	protein coding	69.8691	536.606	7.7	5e-05
ENSG00000214736	TOMM6	protein coding	79.8956	614.825	7.7	5e-05
ENSG00000178381	ZFAND2A	protein coding	5.14584	39.0654	7.6	5e-05
ENSG00000187653	TMSB4XP8	pseudogene	8.20742	62.6947	7.6	5e-05
ENSG00000185608	MRPL40	protein coding	12.1371	91.9062	7.6	5e-05
ENSG00000183291	2014-09-15	protein coding	35.9299	274.316	7.6	5e-05
ENSG00000074071	MRPS34	protein coding	60.2068	455.338	7.6	5e-05
ENSG00000140990	NDUFB10	protein coding	75.6549	577.5	7.6	5e-05
ENSG00000145287	PLAC8	protein coding	84.7494	641.332	7.6	5e-05
ENSG00000143450	OAZ3	protein coding	3.63584	27.1712	7.5	5e-05
ENSG00000088986	DYNLL1	protein coding	85.8275	640.946	7.5	5e-05
ENSG00000184260	HIST2H2AC	protein coding	183.767	1375.44	7.5	5e-05
ENSG00000196262	PPIA	protein coding	569	4242.78	7.5	5e-05
ENSG00000261040	CTD-2319I12.1	processed_transcript	7.09193	51.4613	7.3	5e-05
ENSG00000103275	UBE2I	protein coding	40.6669	294.884	7.3	5e-05
ENSG00000128951	DUT	protein coding	83.8807	616.139	7.3	5e-05
ENSG00000170315	UBB	protein coding	353.287	2581.44	7.3	5e-05
ENSG00000130165	ELOF1	protein coding	6.22316	44.6401	7.2	5e-05
ENSG00000214941	ZSWIM7	protein coding	8.03978	57.7637	7.2	0.0026
ENSG00000163923	RPL39L	protein coding	9.44011	67.914	7.2	5e-05
ENSG00000168894	RNF181	protein coding	11.7405	85.0799	7.2	5e-05
ENSG00000095380	NANS	protein coding	30.4946	219.713	7.2	5e-05
ENSG00000125356	NDUFA1	protein coding	34.3118	247.684	7.2	5e-05
ENSG00000129559	NEDD8	protein coding	34.9091	252.261	7.2	5e-05
ENSG00000111653	ING4	protein coding	4.45381	31.7017	7.1	5e-05
ENSG00000124787	RPP40	protein coding	9.62468	68.5838	7.1	5e-05
ENSG00000179085	DPM3	protein coding	17.626	126.009	7.1	5e-05
ENSG00000183684	ALYREF	protein coding	46.2763	326.989	7.1	5e-05
ENSG00000156973	PDE6D	protein coding	4.31625	30.0596	7	5e-05
ENSG00000166295	ANAPC16	protein coding	12.5179	87.4724	7	5e-05
ENSG00000105048	TNNT1	protein coding	12.5881	87.7734	7	5e-05
ENSG00000168701	TMEM208	protein coding	16.4668	114.633	7	5e-05
ENSG00000065154	OAT	protein coding	17.5206	122.312	7	5e-05
ENSG00000135441	BLOC1S1	protein coding	20.048	140.257	7	5e-05
ENSG00000118680	MYL12B	protein coding	40.4617	281.715	7	5e-05
ENSG00000125743	SNRPD2	protein coding	47.3321	331.837	7	5e-05
ENSG00000143314	MRPL24	protein coding	56.5561	394.569	7	5e-05
ENSG00000184357	HIST1H1B	protein coding	193.669	1348.11	7	5e-05
ENSG00000128228	SDF2L1	protein coding	4.68755	32.2695	6.9	5e-05
ENSG00000166595	FAM96B	protein coding	6.00333	41.4102	6.9	5e-05
ENSG00000203950	FAM127B	protein coding	19.9675	138.287	6.9	5e-05
ENSG00000065809	FAM107B	protein coding	25.8881	178.164	6.9	5e-05
ENSG00000077152	UBE2T	protein coding	26.5678	182.988	6.9	5e-05
ENSG00000205542	TMSB4X	protein coding	253.691	1746.55	6.9	5e-05
ENSG00000127184	COX7C	protein coding	556.285	3845.45	6.9	5e-05
ENSG00000127952	STYXL1	protein coding	3.47225	23.5847	6.8	5e-05
ENSG00000257698	RP11-620J15.3	lincRNA	7.70661	52.1376	6.8	5e-05
ENSG00000125901	MRPS26	protein coding	7.86814	53.7031	6.8	5e-05
ENSG00000183617	MRPL54	protein coding	8.46816	57.2169	6.8	5e-05
ENSG00000127920	GNG11	protein coding	13.5267	91.4181	6.8	5e-05
ENSG00000239789	MRPS17	protein coding	16.2176	110.802	6.8	5e-05
ENSG00000114023	FAM162A	protein coding	16.8583	114.586	6.8	5e-05
ENSG00000243147	MRPL33	protein coding	23.6051	161.063	6.8	5e-05
ENSG00000103202	NME4	protein coding	24.4391	166.472	6.8	5e-05
ENSG00000100138	NHP2L1	protein coding	37.4878	256.258	6.8	5e-05
ENSG00000102804	TSC22D1	protein coding	46.7735	318.745	6.8	5e-05
ENSG00000143436	MRPL9	protein coding	53.9676	365.385	6.8	5e-05
ENSG00000140264	HYPK,SERF2	protein coding	155.452	1061.7	6.8	5e-05
ENSG00000108961	RANGRF	protein coding	3.98498	26.5375	6.7	5e-05
ENSG00000105928	DFNA5	protein coding	4.06613	27.4181	6.7	5e-05
ENSG00000205707	LYRM5	protein coding	5.12033	34.49	6.7	5e-05
ENSG00000161920	MED11	protein coding	5.78303	38.7614	6.7	5e-05
ENSG00000167515	TRAPPC2L	protein coding	10.0617	67.1504	6.7	5e-05
ENSG00000148843	PDCD11	protein coding	17.5723	118.167	6.7	5e-05
ENSG00000108294	PSMB3	protein coding	27.1353	183.063	6.7	5e-05
ENSG00000197238	HIST1H4J	protein coding	27.3289	183.324	6.7	5e-05
ENSG00000099977	DDT	protein coding	27.3966	183.295	6.7	5e-05
ENSG00000198258	UBL5	protein coding	40.4712	270.083	6.7	5e-05
ENSG00000181218	HIST3H2A	protein coding	63.8153	425.551	6.7	5e-05
ENSG00000183978	COA3	protein coding	6.1163	40.1457	6.6	5e-05
ENSG00000123545	NDUFAF4	protein coding	8.36917	55.4659	6.6	5e-05
ENSG00000213853	EMP2	protein coding	9.33713	61.8856	6.6	5e-05
ENSG00000175793	SFN	protein coding	16.8525	110.467	6.6	5e-05
ENSG00000103266	STUB1	protein coding	35.9202	237.574	6.6	5e-05
ENSG00000241837	ATP5O	protein coding	43.376	287.159	6.6	5e-05
ENSG00000124562	SNRPC	protein coding	55.6085	367.172	6.6	5e-05
ENSG00000148926	ADM	protein coding	3.17059	20.6661	6.5	5e-05
ENSG00000100387	RBX1	protein coding	4.66187	30.157	6.5	5e-05
ENSG00000173801	JUP	protein coding	5.10217	33.2091	6.5	5e-05
ENSG00000143416	SELENBP1	protein coding	5.17588	33.6612	6.5	5e-05
ENSG00000115738	ID2	protein coding	5.75764	37.6244	6.5	5e-05
ENSG00000128581	RABL5	protein coding	6.08626	39.5554	6.5	5e-05
ENSG00000185808	PIGP	protein coding	6.95501	44.9459	6.5	5e-05
ENSG00000131495	NDUFA2	protein coding	7.61992	49.4698	6.5	0.0004
ENSG00000165264	NDUFB6	protein coding	9.41612	60.9246	6.5	5e-05
ENSG00000134825	C11orf10	protein coding	24.0101	155.758	6.5	0.00065
ENSG00000164258	NDUFS4	protein coding	40.299	263.434	6.5	5e-05
ENSG00000140307	GTF2A2	protein coding	54.4782	352.672	6.5	5e-05
ENSG00000141741	MIEN1	protein coding	7.41273	47.6918	6.4	5e-05
ENSG00000233276	GPX1	protein coding	7.49693	48.1362	6.4	5e-05
ENSG00000155324	GRAMD3	protein coding	8.1843	52.2609	6.4	5e-05
ENSG00000177971	IMP3	protein coding	8.59173	54.6497	6.4	5e-05
ENSG00000165060	FXN	protein coding	9.85127	62.8266	6.4	5e-05
ENSG00000232119	MCTS1	protein coding	19.0952	122.81	6.4	5e-05
ENSG00000111196	MAGOHB	protein coding	31.5891	201.259	6.4	5e-05
ENSG00000147684	NDUFB9	protein coding	35.2445	226.345	6.4	5e-05
ENSG00000198518	HIST1H4E	protein coding	94.3055	605.282	6.4	5e-05
ENSG00000196890	HIST3H2BB	protein coding	7.38863	46.2176	6.3	5e-05
ENSG00000165389	SPTSSA	protein coding	10.6766	67.28	6.3	5e-05
ENSG00000134248	LAMTOR5	protein coding	18.0504	114.619	6.3	5e-05
ENSG00000107262	BAG1	protein coding	52.09	327.063	6.3	5e-05
ENSG00000141543	EIF4A3	protein coding	52.7256	331.199	6.3	5e-05
ENSG00000111639	MRPL51	protein coding	85.746	541.401	6.3	5e-05
ENSG00000165629	ATP5C1	protein coding	115.983	731.589	6.3	5e-05
ENSG00000164967	RPP25L	protein coding	3.52674	21.8012	6.2	5e-05
ENSG00000090013	BLVRB	protein coding	6.97978	43.0558	6.2	5e-05
ENSG00000172339	ALG14	protein coding	8.26496	50.8751	6.2	5e-05
ENSG00000134202	GSTM3	protein coding	15.137	93.6172	6.2	5e-05
ENSG00000142546	NOSIP	protein coding	17.8859	111.301	6.2	5e-05
ENSG00000137547	MRPL15	protein coding	18.1849	112.901	6.2	5e-05
ENSG00000123131	PRDX4	protein coding	89.2029	550.145	6.2	5e-05
ENSG00000130770	ATPIF1	protein coding	145.88	908.027	6.2	5e-05
ENSG00000177576	C18orf32	protein coding	6.0073	36.7103	6.1	0.00115
ENSG00000181649	PHLDA2	protein coding	6.2495	38.4083	6.1	5e-05
ENSG00000163565	IFI16	protein coding	6.56312	40.2942	6.1	5e-05
ENSG00000110921	MVK	protein coding	8.21366	49.7733	6.1	5e-05
ENSG00000106605	BLVRA	protein coding	15.8072	96.6171	6.1	5e-05
ENSG00000180879	SSR4	protein coding	20.1859	122.409	6.1	5e-05
ENSG00000106803	SEC61B	protein coding	24.319	148.754	6.1	5e-05
ENSG00000134375	TIMM17A	protein coding	27.2846	166.606	6.1	5e-05
ENSG00000204568	MRPS18B	protein coding	31.4184	190.854	6.1	5e-05
ENSG00000124570	SERPINB6	protein coding	43.1633	264.707	6.1	5e-05
ENSG00000139343	SNRPF	protein coding	43.4891	266.242	6.1	5e-05
ENSG00000103121	CMC2	protein coding	53.7261	325.258	6.1	5e-05
ENSG00000111057	KRT18	protein coding	67.1104	411.336	6.1	5e-05
ENSG00000051523	CYBA	protein coding	129.148	793.768	6.1	5e-05
ENSG00000175592	FOSL1	protein coding	6.81907	41.209	6	5e-05
ENSG00000137806	NDUFAF1	protein coding	7.71483	46.5647	6	5e-05
ENSG00000185262	FAM100B	protein coding	8.52065	51.0111	6	5e-05
ENSG00000173163	COMMD1	protein coding	9.32579	55.825	6	0.0003
ENSG00000259494	MRPL46	protein coding	10.2672	61.6378	6	5e-05
ENSG00000204856	FAM216A	protein coding	10.9713	65.2863	6	5e-05
ENSG00000197448	GSTK1	protein coding	18.0441	108.832	6	5e-05
ENSG00000196975	ANXA4	protein coding	19.5989	117.485	6	5e-05
ENSG00000141759	TXNL4A	protein coding	19.9221	119.96	6	5e-05
ENSG00000004779	NDUFAB1	protein coding	30.5409	182.816	6	5e-05
ENSG00000085662	AKR1B1	protein coding	43.7725	264.678	6	5e-05
ENSG00000163463	KRTCAP2	protein coding	51.0726	307.651	6	5e-05
ENSG00000165609	NUDT5	protein coding	56.9281	339.657	6	5e-05
ENSG00000088727	KIF9	protein coding	4.70105	27.747	5.9	0.00085
ENSG00000090339	ICAM1	protein coding	5.03956	29.6989	5.9	0.0001
ENSG00000143158	MPC2	protein coding	10.4312	61.8375	5.9	5e-05
ENSG00000182611	HIST1H2AJ	protein coding	21.0624	123.348	5.9	5e-05
ENSG00000134590	FAM127A	protein coding	21.5591	128.2	5.9	5e-05
ENSG00000213782	DDX47	protein coding	31.8055	187.99	5.9	5e-05
ENSG00000256316	HIST1H3F	protein coding	35.8155	212.05	5.9	5e-05
ENSG00000198721	ECI2	protein coding	39.2841	231.795	5.9	5e-05
ENSG00000241468	ATP5J2	protein coding	185.428	1092.05	5.9	5e-05
ENSG00000172171	TEFM	protein coding	4.8578	28.1217	5.8	5e-05
ENSG00000185043	CIB1	protein coding	5.72372	33.2346	5.8	5e-05
ENSG00000164978	NUDT2	protein coding	6.26234	36.6256	5.8	5e-05
ENSG00000232388	LINC00493	lincRNA	8.82389	51.6059	5.8	5e-05
ENSG00000143013	LMO4	protein coding	9.41695	54.966	5.8	5e-05
ENSG00000170860	LSM3	protein coding	9.66616	55.6922	5.8	5e-05
ENSG00000104419	NDRG1	protein coding	9.91699	57.1801	5.8	5e-05
ENSG00000147592	LACTB2	protein coding	12.0579	70.0895	5.8	5e-05
ENSG00000141552	ANAPC11	protein coding	12.401	72.4213	5.8	5e-05
ENSG00000150779	TIMM8B	protein coding	12.5062	72.9871	5.8	5e-05
ENSG00000132963	POMP	protein coding	20.1643	116.803	5.8	5e-05
ENSG00000184348	HIST1H2AK	protein coding	23.1006	133.843	5.8	5e-05
ENSG00000092010	PSME1	protein coding	23.6835	138.275	5.8	5e-05
ENSG00000171960	PPIH	protein coding	29.0832	169.315	5.8	5e-05
ENSG00000143753	DEGS1	protein coding	37.5591	218.962	5.8	5e-05
ENSG00000111843	TMEM14C	protein coding	61.3343	354.746	5.8	5e-05
ENSG00000123975	CKS2	protein coding	128.306	748.401	5.8	5e-05
ENSG00000156795	WDYHV1	protein coding	3.65451	20.9539	5.7	5e-05
ENSG00000169814	BTD	protein coding	7.05007	40.1027	5.7	5e-05
ENSG00000188643	S100A16	protein coding	10.5149	59.7803	5.7	5e-05
ENSG00000198930	CSAG1	protein coding	12.1864	69.8154	5.7	5e-05
ENSG00000007520	TSR3	protein coding	16.2196	92.5791	5.7	5e-05
ENSG00000167397	VKORC1	protein coding	16.8334	96.0156	5.7	5e-05
ENSG00000133997	MED6	protein coding	24.7519	142.076	5.7	5e-05
ENSG00000106615	RHEB	protein coding	31.16	176.095	5.7	5e-05
ENSG00000138495	COX17	protein coding	46.5864	265.327	5.7	5e-05
ENSG00000183527	PSMG1	protein coding	49.8271	282.801	5.7	5e-05
ENSG00000088356	PDRG1	protein coding	3.6245	20.346	5.6	5e-05
ENSG00000114383	TUSC2	protein coding	5.60799	31.6364	5.6	5e-05
ENSG00000136371	MTHFS	protein coding	5.89784	32.8258	5.6	5e-05
ENSG00000108984	MAP2K6	protein coding	6.03413	33.6263	5.6	5e-05
ENSG00000197582	GPX1P1	pseudogene	6.512	36.5917	5.6	5e-05
ENSG00000111907	TPD52L1	protein coding	7.8988	43.8594	5.6	5e-05
ENSG00000159479	MED8	protein coding	11.0612	61.4507	5.6	5e-05
ENSG00000177426	TGIF1	protein coding	13.5884	76.3024	5.6	5e-05
ENSG00000132471	WBP2	protein coding	14.3114	79.8677	5.6	5e-05
ENSG00000260964	LA16c-313D11.11		40.6824	227.53	5.6	0.0006
ENSG00000179271	GADD45GIP1	protein coding	60.7577	337.895	5.6	5e-05
ENSG00000113845	TIMMDC1	protein coding	98.2768	546.96	5.6	5e-05
ENSG00000196352	CD55	protein coding	201.802	1125.62	5.6	5e-05
ENSG00000049130	KITLG	protein coding	4.63954	25.4557	5.5	5e-05
ENSG00000204397	CARD16	protein coding	5.37495	29.2989	5.5	0.0002
ENSG00000120509	PDZD11	protein coding	8.75771	47.7902	5.5	5e-05
ENSG00000148459	PDSS1	protein coding	9.07546	50.0508	5.5	5e-05
ENSG00000136932	C9orf156	protein coding	9.59682	52.7116	5.5	5e-05
ENSG00000164713	BRI3	protein coding	13.6111	74.8018	5.5	5e-05
ENSG00000101160	CTSZ	protein coding	34.2393	187.666	5.5	5e-05
ENSG00000148444	COMMD3	protein coding	43.2016	239.197	5.5	0.00015
ENSG00000129235	TXNDC17	protein coding	45.9729	252.376	5.5	5e-05
ENSG00000128463	EMC4	protein coding	91.0738	501.249	5.5	5e-05
ENSG00000163041	H3F3A	protein coding	104.223	573.187	5.5	5e-05
ENSG00000130255	RPL36	protein coding	259.933	1422.91	5.5	5e-05
ENSG00000230055	CISD3	protein coding	6.987	37.6691	5.4	5e-05
ENSG00000198356	ASNA1	protein coding	7.60281	41.0252	5.4	5e-05
ENSG00000023697	DERA	protein coding	9.39763	50.8385	5.4	5e-05
ENSG00000180822	PSMG4	protein coding	9.52301	51.0485	5.4	5e-05
ENSG00000246705	H2AFJ	protein coding	10.2453	55.034	5.4	5e-05
ENSG00000111231	GPN3	protein coding	22.5612	121.756	5.4	5e-05
ENSG00000165775	FUNDC2	protein coding	24.5874	133.038	5.4	5e-05
ENSG00000171421	MRPL36	protein coding	29.6794	159.758	5.4	5e-05
ENSG00000118418	HMGN3	protein coding	46.0002	246.36	5.4	5e-05
ENSG00000150687	PRSS23	protein coding	60.3473	322.983	5.4	5e-05
ENSG00000166797	FAM96A	protein coding	61.7166	335.652	5.4	5e-05
ENSG00000076043	REXO2	protein coding	65.9135	359.011	5.4	5e-05
ENSG00000163191	S100A11	protein coding	91.1368	492.175	5.4	5e-05
ENSG00000145494	NDUFS6	protein coding	133.631	726.493	5.4	5e-05
ENSG00000111269	CREBL2	protein coding	5.51975	29.0865	5.3	5e-05
ENSG00000196459	TRAPPC2	protein coding	6.13523	32.6172	5.3	5e-05
ENSG00000188486	H2AFX	protein coding	9.5898	50.5925	5.3	5e-05
ENSG00000175606	TMEM70	protein coding	13.1134	69.4095	5.3	5e-05
ENSG00000129354	AP1M2	protein coding	13.3578	70.4929	5.3	5e-05
ENSG00000154719	MRPL39	protein coding	14.2844	76.0832	5.3	5e-05
ENSG00000214413	BBIP1	protein coding	14.874	79.5448	5.3	5e-05
ENSG00000149196	C11orf73	protein coding	15.4457	81.2355	5.3	5e-05
ENSG00000154518	ATP5G3	protein coding	20.2017	107.573	5.3	5e-05
ENSG00000143222	UFC1	protein coding	20.5538	109.187	5.3	5e-05
ENSG00000101843	PSMD10	protein coding	35.1674	186.006	5.3	5e-05
ENSG00000106153	CHCHD2	protein coding	41.4475	221.502	5.3	5e-05
ENSG00000142856	ITGB3BP	protein coding	42.6654	227.757	5.3	5e-05
ENSG00000167283	ATP5L	protein coding	73.8142	387.876	5.3	5e-05
ENSG00000185130	HIST1H2BL	protein coding	78.9161	422.102	5.3	5e-05
ENSG00000185088	RPS27L	protein coding	84.8989	452.706	5.3	5e-05
ENSG00000005486	RHBDD2	protein coding	4.39609	22.9319	5.2	5e-05
ENSG00000051128	HOMER3	protein coding	4.61192	24.051	5.2	0.0001
ENSG00000179604	CDC42EP4	protein coding	5.051	26.1823	5.2	5e-05
ENSG00000148824	MTG1	protein coding	7.59952	39.1456	5.2	5e-05
ENSG00000068079	IFI35	protein coding	8.40473	43.4277	5.2	5e-05
ENSG00000204237	OXLD1	protein coding	11.5653	60.6824	5.2	5e-05
ENSG00000165272	AQP3	protein coding	18.375	96.2194	5.2	5e-05
ENSG00000042753	AP2S1	protein coding	21.1294	109.022	5.2	5e-05
ENSG00000119655	NPC2	protein coding	22.7581	118.581	5.2	5e-05
ENSG00000159199	ATP5G1	protein coding	25.4444	131.302	5.2	5e-05
ENSG00000126088	UROD	protein coding	27.6441	143.468	5.2	5e-05
ENSG00000160783	PMF1,RP11-54H19.8	protein coding	39.7195	207.911	5.2	5e-05
ENSG00000105854	PON2	protein coding	40.0637	207.238	5.2	5e-05
ENSG00000115128	SF3B14	protein coding	40.9337	211.65	5.2	5e-05
ENSG00000100142	POLR2F	protein coding	49.9509	259.602	5.2	5e-05
ENSG00000106211	HSPB1	protein coding	60.4667	316.408	5.2	5e-05
ENSG00000142168	SOD1	protein coding	80.7592	422.389	5.2	5e-05
ENSG00000203814	HIST2H2BF	protein coding	84.9239	443.254	5.2	5e-05
ENSG00000257727	CNPY2	protein coding	86.6007	447.925	5.2	5e-05
ENSG00000249915	PDCD6	protein coding	92.668	481.813	5.2	5e-05
ENSG00000171863	RPS7	protein coding	163.442	849.196	5.2	5e-05
ENSG00000116288	PARK7	protein coding	165.908	863.645	5.2	5e-05
ENSG00000198910	L1CAM	protein coding	4.26616	21.8383	5.1	5e-05
ENSG00000125457	MIF4GD	protein coding	4.49908	23.0448	5.1	0.00015
ENSG00000171103	TRMT61B	protein coding	4.74615	24.3517	5.1	0.00165
ENSG00000065057	NTHL1	protein coding	6.09318	31.2821	5.1	0.0001
ENSG00000164051	CCDC51	protein coding	7.27734	36.8326	5.1	5e-05
ENSG00000135070	ISCA1	protein coding	10.2386	51.8258	5.1	5e-05
ENSG00000235655	H3F3AP4	pseudogene	14.7155	74.4268	5.1	5e-05
ENSG00000187145	MRPS21	protein coding	18.1433	93.3206	5.1	5e-05
ENSG00000067829	IDH3G	protein coding	19.2796	98.2459	5.1	0.0005
ENSG00000163156	SCNM1	protein coding	20.6956	105.735	5.1	5e-05
ENSG00000135940	COX5B	protein coding	31.7798	161.083	5.1	5e-05
ENSG00000230989	HSBP1	protein coding	37.5952	190.703	5.1	5e-05
ENSG00000129084	PSMA1	protein coding	53.2166	271.48	5.1	5e-05
ENSG00000143575	HAX1	protein coding	56.0411	285.289	5.1	5e-05
ENSG00000132432	SEC61G	protein coding	109.855	561.822	5.1	5e-05
ENSG00000177600	RPLP2	protein coding	481.75	2439.99	5.1	5e-05
ENSG00000232956	SNHG15	lincRNA	4.7636	24.0274	5	5e-05
ENSG00000267673	FDX1L	protein coding	6.24775	31.3172	5	5e-05
ENSG00000247516	RP11-480D4.3	lincRNA	7.85034	39.3619	5	5e-05
ENSG00000162642	C1orf52	protein coding	7.85682	39.6715	5	5e-05
ENSG00000103274	NUBP1	protein coding	9.80152	49.4974	5	5e-05
ENSG00000137133	HINT2	protein coding	11.0765	54.8986	5	5e-05
ENSG00000005075	POLR2J	protein coding	11.6624	57.7583	5	5e-05
ENSG00000171202	TMEM126A	protein coding	11.8765	59.8182	5	5e-05
ENSG00000204822	MRPL53	protein coding	18.459	92.6983	5	5e-05
ENSG00000137106	GRHPR	protein coding	25.9536	129.446	5	5e-05
ENSG00000142507	PSMB6	protein coding	41.9765	209.177	5	5e-05
ENSG00000130724	CHMP2A	protein coding	49.3895	246.405	5	5e-05
ENSG00000084623	EIF3I	protein coding	50.2823	251.321	5	5e-05
ENSG00000167644	C19orf33	protein coding	57.6325	289.775	5	5e-05
ENSG00000079332	SAR1A	protein coding	90.6581	449.569	5	5e-05
ENSG00000143819	EPHX1	protein coding	5.71967	28.1147	4.9	5e-05
ENSG00000169738	DCXR	protein coding	6.75937	33.0844	4.9	5e-05
ENSG00000055950	MRPL43	protein coding	11.1655	54.2513	4.9	5e-05
ENSG00000119986	AVPI1	protein coding	11.5943	57.1021	4.9	5e-05
ENSG00000115514	TXNDC9	protein coding	14.5746	72.0664	4.9	5e-05
ENSG00000158615	PPP1R15B	protein coding	19.8976	96.659	4.9	5e-05
ENSG00000188186	LAMTOR4	protein coding	20.0029	97.7177	4.9	5e-05
ENSG00000105669	COPE	protein coding	23.8717	117.829	4.9	5e-05
ENSG00000229833	PET100	protein coding	26.3399	130.158	4.9	5e-05
ENSG00000105379	ETFB	protein coding	33.6799	163.85	4.9	5e-05
ENSG00000112312	GMNN	protein coding	48.8386	239.964	4.9	5e-05
ENSG00000100911	PSME2	protein coding	54.6916	267.517	4.9	5e-05
ENSG00000175334	BANF1	protein coding	55.9436	271.54	4.9	5e-05
ENSG00000242028	HYPK	protein coding	60.1924	293.167	4.9	0.00155
ENSG00000115875	SRSF7	protein coding	70.0115	341.455	4.9	5e-05
ENSG00000101608	MYL12A	protein coding	71.6934	349.358	4.9	5e-05
ENSG00000134419	RPS15A	protein coding	426.208	2082.51	4.9	5e-05
ENSG00000131469	RPL27	protein coding	1367.65	6662.14	4.9	5e-05
ENSG00000228106	RP11-452F19.3	lincRNA	5.62967	26.9944	4.8	5e-05
ENSG00000182841	RRP7B	pseudogene	5.97507	28.6561	4.8	5e-05
ENSG00000205155	PSENEN	protein coding	6.21125	29.5082	4.8	5e-05
ENSG00000117691	NENF	protein coding	7.01714	33.6953	4.8	5e-05
ENSG00000125877	ITPA	protein coding	7.4599	35.9008	4.8	5e-05
ENSG00000159685	CHCHD6	protein coding	7.67157	36.947	4.8	5e-05
ENSG00000152147	GEMIN6	protein coding	8.02459	38.2373	4.8	5e-05
ENSG00000173085	COQ2	protein coding	9.95496	47.3445	4.8	5e-05
ENSG00000143353	LYPLAL1	protein coding	10.5072	50.0246	4.8	5e-05
ENSG00000087077	TRIP6	protein coding	11.3252	53.9961	4.8	5e-05
ENSG00000187118	CMC1	protein coding	12.0721	58.057	4.8	5e-05
ENSG00000070761	C16orf80	protein coding	17.2955	82.2249	4.8	5e-05
ENSG00000108010	GLRX3	protein coding	17.9615	86.3923	4.8	5e-05
ENSG00000104872	PIH1D1	protein coding	21.5103	104.276	4.8	0.0011
ENSG00000161981	SNRNP25	protein coding	24.3156	115.97	4.8	0.00035
ENSG00000181038	METTL23	protein coding	24.9714	118.894	4.8	5e-05
ENSG00000108679	LGALS3BP	protein coding	26.294	125.557	4.8	5e-05
ENSG00000177156	TALDO1	protein coding	29.0201	138.51	4.8	5e-05
ENSG00000132600	PRMT7	protein coding	33.0961	159.326	4.8	5e-05
ENSG00000125656	CLPP	protein coding	40.0242	191.317	4.8	5e-05
ENSG00000075142	SRI	protein coding	65.0846	313.008	4.8	5e-05
ENSG00000143977	SNRPG	protein coding	134.364	650.273	4.8	5e-05
ENSG00000105185	PDCD5	protein coding	300.847	1433.97	4.8	0.0039
ENSG00000168298	HIST1H1E	protein coding	326.764	1560.62	4.8	5e-05
ENSG00000063241	ISOC2	protein coding	5.39243	25.1658	4.7	5e-05
ENSG00000079482	OPHN1	protein coding	5.53479	25.8345	4.7	5e-05
ENSG00000160221	C21orf33	protein coding	5.83797	27.293	4.7	5e-05
ENSG00000182197	EXT1	protein coding	5.90452	27.6637	4.7	5e-05
ENSG00000179933	C14orf119	protein coding	6.69204	31.7517	4.7	0.0004
ENSG00000114021	NIT2	protein coding	7.29218	34.4377	4.7	5e-05
ENSG00000164442	CITED2	protein coding	7.68764	36.0992	4.7	5e-05
ENSG00000184792	OSBP2	protein coding	8.55714	39.9481	4.7	5e-05
ENSG00000162851	TFB2M	protein coding	9.3577	44.4142	4.7	5e-05
ENSG00000120306	CYSTM1	protein coding	9.81469	46.3627	4.7	5e-05
ENSG00000173272	MZT2A	protein coding	10.1914	47.8876	4.7	5e-05
ENSG00000105518	TMEM205	protein coding	10.2683	47.8964	4.7	5e-05
ENSG00000077942	FBLN1	protein coding	11.8267	55.8905	4.7	5e-05
ENSG00000141562	NARF	protein coding	16.1937	75.4289	4.7	5e-05
ENSG00000132254	ARFIP2	protein coding	18.1106	85.1335	4.7	5e-05
ENSG00000204019	CXorf61	protein coding	30.2291	142.393	4.7	5e-05
ENSG00000104889	RNASEH2A	protein coding	38.5703	180.415	4.7	5e-05
ENSG00000215021	PHB2	protein coding	50.1766	238.202	4.7	5e-05
ENSG00000107223	EDF1	protein coding	108.387	513.157	4.7	5e-05
ENSG00000034510	TMSB10	protein coding	1340.65	6265.48	4.7	5e-05
ENSG00000155090	KLF10	protein coding	4.62891	21.4226	4.6	5e-05
ENSG00000176476	CCDC101	protein coding	5.1129	23.5427	4.6	5e-05
ENSG00000204673	AKT1S1	protein coding	8.98952	41.045	4.6	5e-05
ENSG00000157778	PSMG3	protein coding	9.38944	43.1643	4.6	5e-05
ENSG00000137996	RTCA	protein coding	15.2558	70.3449	4.6	5e-05
ENSG00000107874	CUEDC2	protein coding	15.5105	70.9307	4.6	5e-05
ENSG00000245694	CRNDE	lincRNA	15.8088	71.9557	4.6	5e-05
ENSG00000187051	RPS19BP1	protein coding	16.0592	73.4806	4.6	5e-05
ENSG00000174021	GNG5	protein coding	20.3362	94.5375	4.6	5e-05
ENSG00000150787	PTS	protein coding	20.6449	94.9279	4.6	5e-05
ENSG00000130312	MRPL34	protein coding	21.9148	100.216	4.6	5e-05
ENSG00000119185	ITGB1BP1	protein coding	25.8346	117.72	4.6	5e-05
ENSG00000184983	NDUFA6	protein coding	40.8663	188.146	4.6	5e-05
ENSG00000159377	PSMB4	protein coding	43.6218	202.752	4.6	5e-05
ENSG00000171204	TMEM126B	protein coding	45.1763	207.192	4.6	5e-05
ENSG00000125835	SNRPB	protein coding	45.7742	210.068	4.6	5e-05
ENSG00000131100	ATP6V1E1	protein coding	47.1023	214.558	4.6	5e-05
ENSG00000142089	IFITM3	protein coding	66.3972	303.364	4.6	5e-05
ENSG00000041357	PSMA4	protein coding	170.892	790.756	4.6	5e-05
ENSG00000171163	ZNF692	protein coding	6.55482	29.4024	4.5	5e-05
ENSG00000159720	ATP6V0D1	protein coding	9.00775	40.5197	4.5	5e-05
ENSG00000196072	BLOC1S2	protein coding	14.2412	64.7036	4.5	5e-05
ENSG00000023572	GLRX2	protein coding	17.3202	77.085	4.5	5e-05
ENSG00000175854	SWI5	protein coding	19.2166	86.2523	4.5	5e-05
ENSG00000011260	UTP18	protein coding	24.1344	108.973	4.5	5e-05
ENSG00000196787	HIST1H2AG	protein coding	27.0284	121.288	4.5	5e-05
ENSG00000123739	PLA2G12A	protein coding	32.3849	144.883	4.5	0.00035
ENSG00000140284	SLC27A2	protein coding	33.7124	151.14	4.5	5e-05
ENSG00000072506	HSD17B10	protein coding	37.1875	168.459	4.5	5e-05
ENSG00000136521	NDUFB5	protein coding	39.7106	179.519	4.5	5e-05
ENSG00000169189	NSMCE1	protein coding	45.3661	202.299	4.5	5e-05
ENSG00000239672	NME1	protein coding	55.8042	249.418	4.5	5e-05
ENSG00000104904	OAZ1	protein coding	77.3484	347.639	4.5	5e-05
ENSG00000085231	TAF9	protein coding	97.2988	433.079	4.5	5e-05
ENSG00000135404	CD63	protein coding	145.247	648.843	4.5	5e-05
ENSG00000173915	USMG5	protein coding	149.577	674.521	4.5	5e-05
ENSG00000114391	RPL24	protein coding	361.667	1613.2	4.5	5e-05
ENSG00000243749	ZMYM6NB	protein coding	4.86658	21.5426	4.4	5e-05
ENSG00000126768	TIMM17B	protein coding	5.15034	22.5061	4.4	5e-05
ENSG00000170892	TSEN34	protein coding	5.27641	23.0712	4.4	5e-05
ENSG00000130005	GAMT	protein coding	6.20969	27.1237	4.4	5e-05
ENSG00000179750	APOBEC3B	protein coding	6.74345	29.9118	4.4	5e-05
ENSG00000088992	TESC	protein coding	7.41026	32.4454	4.4	5e-05
ENSG00000244045	TMEM199	protein coding	8.1801	35.9889	4.4	5e-05
ENSG00000197982	C1orf122	protein coding	13.2187	58.0165	4.4	0.0037
ENSG00000241127	YAE1D1	protein coding	13.3107	58.7966	4.4	5e-05
ENSG00000197702	PARVA	protein coding	14.9782	65.4032	4.4	5e-05
ENSG00000109390	NDUFC1	protein coding	17.6374	78.0008	4.4	0.00035
ENSG00000182180	MRPS16	protein coding	24.1618	105.296	4.4	5e-05
ENSG00000141232	TOB1	protein coding	28.3631	125.8	4.4	5e-05
ENSG00000182919	C11orf54	protein coding	29.3038	128.476	4.4	0.00195
ENSG00000189043	NDUFA4	protein coding	29.9451	130.909	4.4	5e-05
ENSG00000139180	NDUFA9	protein coding	32.1698	142.904	4.4	5e-05
ENSG00000112304	ACOT13	protein coding	35.3788	156.686	4.4	5e-05
ENSG00000162972	C2orf47	protein coding	35.5635	157.743	4.4	0.0002
ENSG00000205581	HMGN1	protein coding	61.3238	268.384	4.4	5e-05
ENSG00000165502	RPL36AL	protein coding	87.1267	380.254	4.4	5e-05
ENSG00000111669	TPI1	protein coding	250.834	1109.36	4.4	5e-05
ENSG00000115268	RPS15	protein coding	453.018	1978.24	4.4	5e-05
ENSG00000008324	SS18L2	protein coding	5.88927	25.1949	4.3	0.0037
ENSG00000182093	WRB	protein coding	5.95129	25.6198	4.3	5e-05
ENSG00000013588	GPRC5A	protein coding	6.98306	29.7034	4.3	5e-05
ENSG00000113269	RNF130	protein coding	7.41491	31.9223	4.3	5e-05
ENSG00000117410	ATP6V0B	protein coding	7.93763	33.9844	4.3	5e-05
ENSG00000117697	NSL1	protein coding	10.3235	43.9417	4.3	5e-05
ENSG00000137168	PPIL1	protein coding	12.2738	52.8214	4.3	0.0002
ENSG00000133027	PEMT	protein coding	13.0932	56.1507	4.3	5e-05
ENSG00000168876	ANKRD49	protein coding	13.1269	56.8243	4.3	5e-05
ENSG00000137038	C9orf123	protein coding	14.8482	64.3777	4.3	5e-05
ENSG00000143878	RHOB	protein coding	15.5282	66.9782	4.3	5e-05
ENSG00000089693	MLF2	protein coding	15.8019	67.1836	4.3	5e-05
ENSG00000113594	LIFR	protein coding	17.231	74.9397	4.3	5e-05
ENSG00000197837	HIST4H4	protein coding	17.768	75.5662	4.3	5e-05
ENSG00000205981	DNAJC19	protein coding	26.8742	115.343	4.3	5e-05
ENSG00000154473	BUB3	protein coding	29.6992	128.134	4.3	5e-05
ENSG00000262814	MRPL12	protein coding	33.3472	141.944	4.3	5e-05
ENSG00000104979	C19orf53	protein coding	35.3352	151.753	4.3	5e-05
ENSG00000174446	SNAPC5	protein coding	41.8922	178.046	4.3	5e-05
ENSG00000137210	TMEM14B	protein coding	47.7052	205.342	4.3	5e-05
ENSG00000161010	C5orf45	protein coding	54.6797	237.129	4.3	5e-05
ENSG00000143183	TMCO1	protein coding	74.0289	315.883	4.3	5e-05
ENSG00000092621	PHGDH	protein coding	97.1935	421.581	4.3	5e-05
ENSG00000163319	MRPS18C	protein coding	99.0391	430.255	4.3	5e-05
ENSG00000250479	CHCHD10	protein coding	104.69	449.719	4.3	5e-05
ENSG00000169567	HINT1	protein coding	112.743	486.683	4.3	5e-05
ENSG00000143933	CALM2	protein coding	311.983	1326.33	4.3	5e-05
ENSG00000188372	ZP3	protein coding	4.81785	20.2615	4.2	5e-05
ENSG00000159055	MIS18A	protein coding	5.12092	21.3533	4.2	5e-05
ENSG00000124659	TBCC	protein coding	5.5995	23.535	4.2	5e-05
ENSG00000068394	GPKOW	protein coding	6.90274	28.9716	4.2	5e-05
ENSG00000167186	COQ7	protein coding	6.91919	28.784	4.2	5e-05
ENSG00000197223	C1D	protein coding	7.21268	30.1683	4.2	5e-05
ENSG00000198832	RP3-412A9.11	protein coding	7.6014	31.856	4.2	5e-05
ENSG00000151287	TEX30	protein coding	7.87451	33.3352	4.2	5e-05
ENSG00000015475	BID	protein coding	8.09433	34.0096	4.2	5e-05
ENSG00000106049	HIBADH	protein coding	8.1297	34.2639	4.2	5e-05
ENSG00000158019	BRE	protein coding	8.56912	36.3744	4.2	5e-05
ENSG00000104731	KLHDC4	protein coding	9.09227	38.4846	4.2	5e-05
ENSG00000157954	WIPI2	protein coding	9.79352	41.2017	4.2	5e-05
ENSG00000143771	CNIH4	protein coding	10.6452	44.9167	4.2	5e-05
ENSG00000165283	STOML2	protein coding	15.2698	64.4882	4.2	5e-05
ENSG00000103415	HMOX2	protein coding	18.486	77.5832	4.2	5e-05
ENSG00000105974	CAV1	protein coding	20.9898	88.5846	4.2	5e-05
ENSG00000154582	TCEB1	protein coding	21.6179	91.1194	4.2	5e-05
ENSG00000137100	DCTN3	protein coding	21.9954	92.4425	4.2	5e-05
ENSG00000124588	NQO2	protein coding	24.8067	104.825	4.2	5e-05
ENSG00000079215	SLC1A3	protein coding	25.9411	110.127	4.2	5e-05
ENSG00000136003	ISCU	protein coding	28.1215	117.256	4.2	5e-05
ENSG00000116752	BCAS2	protein coding	36.9969	156.007	4.2	5e-05
ENSG00000100410	PHF5A	protein coding	72.0601	300.47	4.2	5e-05
ENSG00000172115	CYCS	protein coding	81.4423	344.737	4.2	5e-05
ENSG00000167468	GPX4	protein coding	121.693	508.501	4.2	5e-05
ENSG00000175768	TOMM5	protein coding	135.15	565.926	4.2	5e-05
ENSG00000150991	UBC	protein coding	140.58	595.138	4.2	5e-05
ENSG00000120675	DNAJC15	protein coding	5.49508	22.5028	4.1	5e-05
ENSG00000107968	MAP3K8	protein coding	6.90988	28.6118	4.1	5e-05
ENSG00000120087	HOXB7		8.53346	34.6041	4.1	0.0001
ENSG00000159079	C21ORF59,C21orf59	protein coding	9.45768	38.8089	4.1	5e-05
ENSG00000154639	CXADR	protein coding	10.0938	41.3457	4.1	0.00125
ENSG00000176171	BNIP3	protein coding	10.2065	41.4854	4.1	5e-05
ENSG00000070495	JMJD6	protein coding	10.299	42.0335	4.1	5e-05
ENSG00000079462	PAFAH1B3	protein coding	12.5156	51.7041	4.1	5e-05
ENSG00000137203	TFAP2A	protein coding	13.4264	55.4492	4.1	5e-05
ENSG00000178896	EXOSC4	protein coding	13.7701	55.993	4.1	5e-05
ENSG00000167315	ACAA2	protein coding	15.4315	63.1115	4.1	5e-05
ENSG00000166452	AKIP1	protein coding	16.3978	67.1098	4.1	5e-05
ENSG00000110801	PSMD9	protein coding	18.5893	75.3289	4.1	5e-05
ENSG00000103145	HCFC1R1	protein coding	20.0424	82.4006	4.1	5e-05
ENSG00000059804	SLC2A3	protein coding	23.6286	97.8664	4.1	5e-05
ENSG00000163170	BOLA3	protein coding	25.6802	104.303	4.1	5e-05
ENSG00000158604	TMED4	protein coding	33.409	138.352	4.1	5e-05
ENSG00000147586	MRPS28	protein coding	39.5046	162.177	4.1	0.0001
ENSG00000166136	NDUFB8	protein coding	45.037	185.042	4.1	5e-05
ENSG00000122034	GTF3A	protein coding	45.1922	186.054	4.1	5e-05
ENSG00000128944	C15orf23	protein coding	47.3672	194.679	4.1	5e-05
ENSG00000100804	PSMB5	protein coding	63.9447	258.98	4.1	5e-05
ENSG00000106028	SSBP1	protein coding	84.9104	348.882	4.1	5e-05
ENSG00000164611	PTTG1	protein coding	93.4504	382.802	4.1	5e-05
ENSG00000169908	TM4SF1	protein coding	109.602	445.48	4.1	5e-05
ENSG00000169714	CNBP	protein coding	131.627	540.794	4.1	5e-05
ENSG00000116459	ATP5F1	protein coding	158.559	653.124	4.1	5e-05
ENSG00000173660	UQCRH	protein coding	196.124	805.278	4.1	5e-05
ENSG00000249042	CTD-2015H6.3	antisense	5.11232	20.4798	4	5e-05
ENSG00000157326	DHRS4	protein coding	5.11643	20.563	4	5e-05
ENSG00000125863	MKKS	protein coding	6.68297	26.9215	4	5e-05
ENSG00000171135	JAGN1	protein coding	7.52513	30.1571	4	5e-05
ENSG00000214087	ARL16	protein coding	8.57888	34.7151	4	5e-05
ENSG00000115652	UXS1	protein coding	9.00083	35.7195	4	5e-05
ENSG00000160213	CSTB	protein coding	9.51039	38.0494	4	5e-05
ENSG00000147383	NSDHL	protein coding	11.3315	45.8184	4	5e-05
ENSG00000172954	LCLAT1	protein coding	11.5709	46.3913	4	5e-05
ENSG00000167272	POP5	protein coding	12.299	48.5972	4	5e-05
ENSG00000037897	METTL1	protein coding	12.9885	51.6719	4	5e-05
ENSG00000069509	FUNDC1	protein coding	14.3929	57.1894	4	5e-05
ENSG00000182551	ADI1	protein coding	15.3493	62.108	4	5e-05
ENSG00000130332	LSM7	protein coding	15.3938	60.8419	4	5e-05
ENSG00000109083	IFT20	protein coding	16.2468	65.0882	4	5e-05
ENSG00000116586	LAMTOR2	protein coding	16.5653	66.0439	4	5e-05
ENSG00000105829	BET1	protein coding	18.1671	73.3122	4	5e-05
ENSG00000125037	EMC3	protein coding	19.971	80.1158	4	5e-05
ENSG00000170855	TRIAP1	protein coding	20.8162	82.8064	4	5e-05
ENSG00000133983	COX16	protein coding	21.1168	84.8677	4	5e-05
ENSG00000256591	RP11-286N22.8	protein coding	22.2901	89.8136	4	5e-05
ENSG00000125445	MRPS7	protein coding	26.5462	106.277	4	5e-05
ENSG00000173207	CKS1B	protein coding	32.0202	128.719	4	5e-05
ENSG00000127774	EMC6	protein coding	32.4283	128.674	4	5e-05
ENSG00000181924	COA4	protein coding	33.6506	135.876	4	5e-05
ENSG00000197989	SNHG12	antisense	35.4611	142.085	4	5e-05
ENSG00000186010	NDUFA13	protein coding	38.5386	155.008	4	5e-05
ENSG00000185883	ATP6V0C	protein coding	42.5501	171.146	4	5e-05
ENSG00000102030	NAA10	protein coding	44.0008	176.704	4	5e-05
ENSG00000136261	BZW2	protein coding	50.2117	200.201	4	5e-05
ENSG00000106245	BUD31	protein coding	54.4717	215.367	4	5e-05
ENSG00000037241	RPL26L1	protein coding	55.8224	221.546	4	5e-05
ENSG00000103035	PSMD7	protein coding	71.4702	286.5	4	5e-05
ENSG00000135930	EIF4E2	protein coding	118.649	479.379	4	5e-05
ENSG00000159110	IFNAR2	protein coding	7.1364	28.0619	3.9	0.0002
ENSG00000135900	MRPL44	protein coding	9.59258	36.9599	3.9	5e-05
ENSG00000109270	LAMTOR3	protein coding	10.4451	40.3299	3.9	5e-05
ENSG00000111266	DUSP16	protein coding	14.2306	54.9359	3.9	5e-05
ENSG00000196655	TRAPPC4	protein coding	14.9759	57.8853	3.9	0.0001
ENSG00000116815	CD58	protein coding	15.3535	60.5625	3.9	5e-05
ENSG00000166582	CENPV	protein coding	15.8642	61.9462	3.9	0.00435
ENSG00000006007	GDE1	protein coding	16.4177	63.3265	3.9	5e-05
ENSG00000167965	MLST8	protein coding	18.2091	70.4772	3.9	5e-05
ENSG00000178307	TMEM11	protein coding	23.157	90.874	3.9	5e-05
ENSG00000223380	SEC22B	processed_transcript	26.9459	104.493	3.9	5e-05
ENSG00000074842	C19orf10	protein coding	28.4098	111.277	3.9	5e-05
ENSG00000188243	COMMD6	protein coding	30.1766	118.852	3.9	5e-05
ENSG00000189067	LITAF	protein coding	34.8496	135.228	3.9	5e-05
ENSG00000164294	GPX8	protein coding	34.9718	136.041	3.9	5e-05
ENSG00000155380	SLC16A1	protein coding	44.1803	173.063	3.9	5e-05
ENSG00000171453	POLR1C	protein coding	49.6127	193.981	3.9	5e-05
ENSG00000087191	PSMC5	protein coding	60.2581	235.098	3.9	5e-05
ENSG00000166681	NGFRAP1	protein coding	63.3158	248.316	3.9	5e-05
ENSG00000184825	HIST1H2AH	protein coding	164.467	638.797	3.9	5e-05
ENSG00000117632	STMN1	protein coding	258.081	997.22	3.9	5e-05
ENSG00000197958	RPL12	protein coding	549.081	2133.84	3.9	5e-05
ENSG00000154889	MPPE1	protein coding	6.54347	25.0784	3.8	0.00045
ENSG00000120370	GORAB	protein coding	7.58883	28.9341	3.8	5e-05
ENSG00000147679	UTP23	protein coding	8.12322	30.637	3.8	0.0016
ENSG00000161179	YDJC	protein coding	8.64841	33.1917	3.8	5e-05
ENSG00000204438	GPANK1	protein coding	8.9072	33.9945	3.8	0.0013
ENSG00000143537	ADAM15	protein coding	9.41793	35.8682	3.8	5e-05
ENSG00000180098	TRNAU1AP	protein coding	10.09	38.746	3.8	5e-05
ENSG00000160256	FAM207A	protein coding	10.2365	38.7122	3.8	5e-05
ENSG00000156469	MTERFD1	protein coding	10.8096	41.11	3.8	5e-05
ENSG00000156170	NDUFAF6	protein coding	12.5799	47.9219	3.8	5e-05
ENSG00000108639	SYNGR2	protein coding	13.3039	50.4466	3.8	5e-05
ENSG00000149089	APIP	protein coding	16.2799	62.5718	3.8	5e-05
ENSG00000086848	ALG9	protein coding	16.6139	63.0833	3.8	5e-05
ENSG00000100554	ATP6V1D	protein coding	16.6491	62.6456	3.8	0.0002
ENSG00000096080	MRPS18A	protein coding	17.39	65.632	3.8	5e-05
ENSG00000179958	DCTPP1	protein coding	17.9019	67.4691	3.8	5e-05
ENSG00000204525	HLA-C	protein coding	18.2411	68.6652	3.8	5e-05
ENSG00000034713	GABARAPL2	protein coding	18.55	70.5833	3.8	5e-05
ENSG00000124380	SNRNP27	protein coding	19.2183	73.7004	3.8	5e-05
ENSG00000123297	TSFM	protein coding	20.25	76.9717	3.8	5e-05
ENSG00000086666	ZFAND6	protein coding	21.0435	80.4369	3.8	5e-05
ENSG00000104325	DECR1	protein coding	22.1909	85.1842	3.8	0.0003
ENSG00000166562	SEC11C	protein coding	22.5089	85.3312	3.8	5e-05
ENSG00000106992	AK1	protein coding	26.4767	100.841	3.8	5e-05
ENSG00000213593	TMX2	protein coding	28.0655	107.101	3.8	5e-05
ENSG00000105171	POP4	protein coding	29.7292	111.704	3.8	5e-05
ENSG00000147669	POLR2K	protein coding	30.4074	116.294	3.8	5e-05
ENSG00000176261	ZBTB8OS	protein coding	30.672	118.035	3.8	5e-05
ENSG00000168275	COA6	protein coding	34.3244	130.151	3.8	5e-05
ENSG00000100216	TOMM22	protein coding	34.5071	131.558	3.8	5e-05
ENSG00000196683	TOMM7	protein coding	36.8231	140.786	3.8	5e-05
ENSG00000115685	PPP1R7	protein coding	39.2895	149.552	3.8	5e-05
ENSG00000147224	PRPS1	protein coding	43.9232	166.231	3.8	5e-05
ENSG00000075188	NUP37	protein coding	47.206	180.172	3.8	5e-05
ENSG00000175110	MRPS22	protein coding	48.5335	185.328	3.8	0.0002
ENSG00000204435	CSNK2B	protein coding	49.3285	185.341	3.8	5e-05
ENSG00000114902	SPCS1	protein coding	53.7199	206.703	3.8	5e-05
ENSG00000143256	PFDN2	protein coding	65.8868	247.24	3.8	5e-05
ENSG00000160752	FDPS	protein coding	143.491	548.976	3.8	5e-05
ENSG00000265681	RPL17	protein coding	262.805	1006.72	3.8	5e-05
ENSG00000158406	HIST1H4H	protein coding	318.668	1201.29	3.8	5e-05
ENSG00000136942	RPL35	protein coding	472.947	1795.19	3.8	5e-05
ENSG00000007264	MATK	protein coding	5.51254	20.466	3.7	5e-05
ENSG00000148090	AUH	protein coding	5.64674	20.9344	3.7	5e-05
ENSG00000110063	DCPS	protein coding	6.90415	25.3328	3.7	5e-05
ENSG00000163528	CHCHD4	protein coding	7.03282	25.9665	3.7	5e-05
ENSG00000159128	IFNGR2	protein coding	7.65723	28.0011	3.7	5e-05
ENSG00000127838	PNKD	protein coding	9.62739	36.011	3.7	5e-05
ENSG00000117620	SLC35A3	protein coding	10.1488	37.8357	3.7	5e-05
ENSG00000184785	CXorf69	protein coding	12.9774	48.4333	3.7	5e-05
ENSG00000115204	MPV17	protein coding	14.3182	52.5991	3.7	5e-05
ENSG00000139428	MMAB	protein coding	15.6298	58.3549	3.7	5e-05
ENSG00000109079	TNFAIP1	protein coding	16.7784	61.7589	3.7	5e-05
ENSG00000174173	TRMT10C	protein coding	17.4117	65.249	3.7	5e-05
ENSG00000156171	DRAM2	protein coding	19.4958	71.201	3.7	5e-05
ENSG00000143774	GUK1	protein coding	19.5165	72.2933	3.7	5e-05
ENSG00000131475	VPS25	protein coding	20.8362	77.1135	3.7	5e-05
ENSG00000174547	MRPL11	protein coding	23.522	86.4301	3.7	5e-05
ENSG00000049541	RFC2	protein coding	25.5607	94.7472	3.7	5e-05
ENSG00000119414	PPP6C	protein coding	27.5494	102.807	3.7	5e-05
ENSG00000181991	MRPS11	protein coding	34.0017	126.847	3.7	5e-05
ENSG00000172301	C17orf79	protein coding	39.9548	146.208	3.7	5e-05
ENSG00000137575	SDCBP	protein coding	44.5737	166.346	3.7	5e-05
ENSG00000219200	RNASEK	protein coding	44.899	164.983	3.7	5e-05
ENSG00000182149	IST1	protein coding	52.6122	194.2	3.7	5e-05
ENSG00000122705	CLTA	protein coding	56.3176	207.983	3.7	5e-05
ENSG00000198856	OSTC	protein coding	58.8117	215.083	3.7	5e-05
ENSG00000117118	SDHB	protein coding	66.2436	243.123	3.7	5e-05
ENSG00000203813	HIST1H3H	protein coding	79.1706	296.47	3.7	5e-05
ENSG00000135451	TROAP	protein coding	96.1068	350.921	3.7	5e-05
ENSG00000108518	PFN1	protein coding	128.21	469.091	3.7	5e-05
ENSG00000197956	S100A6	protein coding	269.227	985.715	3.7	5e-05
ENSG00000136874	STX17	protein coding	6.16308	22.0878	3.6	5e-05
ENSG00000171551	ECEL1	protein coding	6.52844	23.6309	3.6	5e-05
ENSG00000096092	TMEM14A	protein coding	6.92703	24.6401	3.6	5e-05
ENSG00000165644	COMTD1	protein coding	7.19653	25.7132	3.6	5e-05
ENSG00000182247	UBE2E2	protein coding	7.21187	26.1098	3.6	5e-05
ENSG00000162517	PEF1	protein coding	7.32766	26.3169	3.6	5e-05
ENSG00000163607	GTPBP8	protein coding	8.35994	30.1865	3.6	5e-05
ENSG00000242294	CTB-161A2.3	pseudogene	8.62541	30.781	3.6	0.00015
ENSG00000125454	SLC25A19	protein coding	8.8789	31.7372	3.6	5e-05
ENSG00000075234	TTC38	protein coding	9.73944	35.519	3.6	5e-05
ENSG00000154640	BTG3	protein coding	10.8264	38.7112	3.6	0.0001
ENSG00000079739	PGM1	protein coding	11.255	40.8768	3.6	5e-05
ENSG00000151500	THYN1	protein coding	11.8996	42.9716	3.6	5e-05
ENSG00000117318	ID3	protein coding	12.0372	42.97	3.6	5e-05
ENSG00000184900	SUMO3	protein coding	14.1799	50.9536	3.6	5e-05
ENSG00000213465	ARL2	protein coding	14.6498	52.0458	3.6	5e-05
ENSG00000165996	PTPLA	protein coding	15.3989	55.2467	3.6	5e-05
ENSG00000170473	WIBG	protein coding	17.017	60.4174	3.6	5e-05
ENSG00000115944	COX7A2L	protein coding	18.2269	64.7255	3.6	5e-05
ENSG00000108179	PPIF	protein coding	20.2289	73.5432	3.6	5e-05
ENSG00000171311	EXOSC1	protein coding	21.1572	76.6661	3.6	5e-05
ENSG00000102393	GLA	protein coding	23.504	85.6433	3.6	0.0027
ENSG00000214114	MYCBP	protein coding	23.8729	85.0453	3.6	0.0001
ENSG00000101084	C20orf24	protein coding	24.4548	88.9154	3.6	5e-05
ENSG00000114125	RNF7	protein coding	24.9219	90.3149	3.6	5e-05
ENSG00000125148	MT2A	protein coding	24.9565	89.8794	3.6	5e-05
ENSG00000140650	PMM2	protein coding	26.651	96.3606	3.6	5e-05
ENSG00000138297	TIMM23	protein coding	28.5338	101.298	3.6	5e-05
ENSG00000143727	ACP1	protein coding	32.4318	117.549	3.6	5e-05
ENSG00000118939	UCHL3	protein coding	34.3423	123.586	3.6	5e-05
ENSG00000113732	ATP6V0E1	protein coding	47.9243	171.975	3.6	5e-05
ENSG00000143153	ATP1B1	protein coding	49.2329	175.777	3.6	5e-05
ENSG00000197409	HIST1H3D	protein coding	54.97	196.005	3.6	0.0002
ENSG00000008018	PSMB1	protein coding	76.0657	271.967	3.6	5e-05
ENSG00000116898	MRPS15	protein coding	80.3016	292.34	3.6	5e-05
ENSG00000085063	CD59	protein coding	103.503	377.498	3.6	5e-05
ENSG00000140374	ETFA	protein coding	109.857	399.28	3.6	5e-05
ENSG00000111229	ARPC3	protein coding	281.801	1011.05	3.6	5e-05
ENSG00000168653	NDUFS5	protein coding	379.283	1369.21	3.6	5e-05
ENSG00000174775	HRAS	protein coding	6.47659	22.7046	3.5	5e-05
ENSG00000128626	MRPS12	protein coding	6.88587	24.0186	3.5	5e-05
ENSG00000172409	CLP1	protein coding	7.39699	26.1525	3.5	5e-05
ENSG00000131148	EMC8	protein coding	8.5544	29.5622	3.5	0.00125
ENSG00000167977	KCTD5	protein coding	8.92014	30.9352	3.5	5e-05
ENSG00000164081	TEX264	protein coding	10.6954	37.614	3.5	5e-05
ENSG00000160948	VPS28	protein coding	10.8815	38.6217	3.5	5e-05
ENSG00000135778	NTPCR	protein coding	11.1255	39.4465	3.5	5e-05
ENSG00000140995	DEF8	protein coding	11.2052	38.8527	3.5	5e-05
ENSG00000089289	IGBP1	protein coding	11.5673	40.2272	3.5	5e-05
ENSG00000070501	POLB	protein coding	14.4964	50.4229	3.5	5e-05
ENSG00000117650	NEK2	protein coding	14.7592	52.3907	3.5	5e-05
ENSG00000136933	RABEPK	protein coding	15.5029	54.9105	3.5	5e-05
ENSG00000117751	PPP1R8	protein coding	17.3322	59.9531	3.5	5e-05
ENSG00000169241	SLC50A1	protein coding	17.3506	60.4724	3.5	5e-05
ENSG00000051108	HERPUD1	protein coding	19.5982	68.9489	3.5	5e-05
ENSG00000113552	GNPDA1	protein coding	20.8204	72.8718	3.5	5e-05
ENSG00000183255	PTTG1IP	protein coding	21.1553	73.2964	3.5	5e-05
ENSG00000159228	CBR1	protein coding	21.8128	75.3643	3.5	5e-05
ENSG00000076248	UNG	protein coding	22.2395	77.571	3.5	5e-05
ENSG00000136888	ATP6V1G1	protein coding	23.3098	81.7313	3.5	5e-05
ENSG00000242372	EIF6	protein coding	23.4205	83.0724	3.5	5e-05
ENSG00000072849	DERL2	protein coding	23.4323	82.1367	3.5	5e-05
ENSG00000115233	PSMD14	protein coding	24.1323	83.2573	3.5	5e-05
ENSG00000160209	PDXK	protein coding	26.313	90.8882	3.5	5e-05
ENSG00000101019	UQCC	protein coding	28.3442	100.301	3.5	5e-05
ENSG00000130429	ARPC1B	protein coding	30.2054	105.985	3.5	0.0002
ENSG00000259972	AC009120.6	antisense	42.2697	148.205	3.5	5e-05
ENSG00000138777	PPA2	protein coding	71.3822	246.769	3.5	5e-05
ENSG00000100097	LGALS1	protein coding	77.284	269.323	3.5	5e-05
ENSG00000104823	ECH1	protein coding	87.5965	303.539	3.5	5e-05
ENSG00000172809	RPL38	protein coding	1288.97	4489.47	3.5	5e-05
ENSG00000095906	NUBP2	protein coding	6.005	20.4672	3.4	5e-05
ENSG00000100104	SRRD	protein coding	6.57788	22.4859	3.4	5e-05
ENSG00000180771	SRSF8	pseudogene	6.82649	23.1402	3.4	5e-05
ENSG00000107679	PLEKHA1	protein coding	7.22657	24.4537	3.4	0.002
ENSG00000025770	NCAPH2	protein coding	9.917	33.4755	3.4	5e-05
ENSG00000184674	GSTT1	protein coding	10.1031	34.5764	3.4	5e-05
ENSG00000214113	LYRM4	protein coding	10.7242	36.2358	3.4	5e-05
ENSG00000133639	BTG1	protein coding	10.8221	36.3054	3.4	5e-05
ENSG00000167671	UBXN6	protein coding	10.8601	37.0251	3.4	5e-05
ENSG00000176124	DLEU1	protein coding	11.3917	39.1389	3.4	5e-05
ENSG00000176101	SSNA1	protein coding	12.7272	43.3507	3.4	5e-05
ENSG00000101439	CST3	protein coding	13.482	46.4651	3.4	5e-05
ENSG00000204308	RNF5	protein coding	13.5953	46.037	3.4	5e-05
ENSG00000198366	HIST1H3A	protein coding	16.5267	56.6918	3.4	5e-05
ENSG00000188690	UROS	protein coding	16.8227	56.6429	3.4	5e-05
ENSG00000163382	APOA1BP	protein coding	17.7966	60.0382	3.4	5e-05
ENSG00000176485	PLA2G16	protein coding	17.8336	60.4233	3.4	5e-05
ENSG00000062582	MRPS24	protein coding	18.1644	62.5203	3.4	5e-05
ENSG00000169021	UQCRFS1	protein coding	18.8624	64.4985	3.4	5e-05
ENSG00000264577	AC010761.8	antisense	24.3102	83.6882	3.4	5e-05
ENSG00000198931	APRT	protein coding	29.4289	98.8456	3.4	5e-05
ENSG00000094804	CDC6	protein coding	30.2305	101.584	3.4	5e-05
ENSG00000021355	SERPINB1	protein coding	40.2224	135.081	3.4	5e-05
ENSG00000112110	MRPL18	protein coding	46.1137	157.707	3.4	5e-05
ENSG00000182196	ARL6IP4	protein coding	47.5044	160.26	3.4	5e-05
ENSG00000165672	PRDX3	protein coding	59.8264	203.23	3.4	5e-05
ENSG00000131795	RBM8A	protein coding	59.8799	201.098	3.4	5e-05
ENSG00000137563	GGH	protein coding	70.1464	237.98	3.4	5e-05
ENSG00000168090	COPS6	protein coding	73.3	246.363	3.4	5e-05
ENSG00000112695	COX7A2	protein coding	85.0743	288.097	3.4	5e-05
ENSG00000100632	ERH	protein coding	90.2629	310.842	3.4	5e-05
ENSG00000135046	ANXA1	protein coding	92.8501	313.14	3.4	5e-05
ENSG00000060138	CSDA	protein coding	123.475	419.916	3.4	5e-05
ENSG00000111716	LDHB	protein coding	675.707	2280.04	3.4	5e-05
ENSG00000130348	QRSL1	protein coding	6.31435	20.6961	3.3	5e-05
ENSG00000106610	STAG3L4	pseudogene	6.93692	22.8502	3.3	0.00015
ENSG00000137135	ARHGEF39	protein coding	6.96527	22.8987	3.3	0.0002
ENSG00000138175	ARL3	protein coding	7.89991	25.7116	3.3	5e-05
ENSG00000170854	MINA	protein coding	8.61324	28.6106	3.3	5e-05
ENSG00000100300	TSPO	protein coding	9.5623	31.1727	3.3	5e-05
ENSG00000177105	RHOG	protein coding	9.56638	31.7156	3.3	5e-05
ENSG00000143756	FBXO28	protein coding	10.5227	35.1547	3.3	5e-05
ENSG00000136104	RNASEH2B	protein coding	13.0723	42.7025	3.3	5e-05
ENSG00000106400	ZNHIT1	protein coding	13.8047	45.54	3.3	5e-05
ENSG00000100412	ACO2	protein coding	14.9178	49.1823	3.3	5e-05
ENSG00000119333	WDR34	protein coding	14.9357	49.9053	3.3	0.00085
ENSG00000053501	USE1	protein coding	15.6444	51.4211	3.3	5e-05
ENSG00000205544	C17orf61	protein coding	16.5529	54.8682	3.3	0.0009
ENSG00000134108	ARL8B	protein coding	19.2091	63.9117	3.3	5e-05
ENSG00000116521	SCAMP3	protein coding	19.4944	64.4933	3.3	5e-05
ENSG00000139684	ESD	protein coding	19.6993	65.6605	3.3	5e-05
ENSG00000132522	GPS2	protein coding	21.2261	69.9228	3.3	0.0001
ENSG00000105583	WDR83OS	protein coding	26.4243	87.1149	3.3	5e-05
ENSG00000107672	NSMCE4A	protein coding	26.7546	89.1492	3.3	5e-05
ENSG00000110717	NDUFS8	protein coding	31.3669	102.339	3.3	5e-05
ENSG00000117543	DPH5	protein coding	33.6708	111.279	3.3	5e-05
ENSG00000205352	PRR13	protein coding	41.7303	137.657	3.3	5e-05
ENSG00000183648	NDUFB1	protein coding	46.5785	151.664	3.3	5e-05
ENSG00000013275	PSMC4	protein coding	46.9035	154.482	3.3	5e-05
ENSG00000166532	RIMKLB	protein coding	50.176	167.303	3.3	5e-05
ENSG00000117862	TXNDC12	protein coding	52.4536	170.775	3.3	5e-05
ENSG00000187840	EIF4EBP1	protein coding	53.7032	178.478	3.3	5e-05
ENSG00000134308	YWHAQ	protein coding	76.2918	252.768	3.3	5e-05
ENSG00000143621	ILF2	protein coding	107.846	359.117	3.3	5e-05
ENSG00000145912	NHP2	protein coding	111.447	368.846	3.3	5e-05
ENSG00000144713	RPL32	protein coding	385.467	1287.43	3.3	5e-05
ENSG00000172992	DCAKD	protein coding	6.50274	20.5133	3.2	0.0007
ENSG00000147408	CSGALNACT1	protein coding	6.61097	21.382	3.2	5e-05
ENSG00000154832	CXXC1	protein coding	6.83069	21.5694	3.2	5e-05
ENSG00000135632	SMYD5	protein coding	7.72829	24.7678	3.2	5e-05
ENSG00000054148	PHPT1	protein coding	8.40657	26.4812	3.2	5e-05
ENSG00000174099	MSRB3	protein coding	9.0313	28.656	3.2	0.0011
ENSG00000125821	DTD1	protein coding	9.5972	30.3509	3.2	5e-05
ENSG00000162600	OMA1	protein coding	10.3059	32.7439	3.2	0.0003
ENSG00000107438	PDLIM1	protein coding	11.5508	37.4801	3.2	5e-05
ENSG00000100227	POLDIP3	protein coding	12.0185	38.892	3.2	5e-05
ENSG00000078246	TULP3	protein coding	12.3975	39.5521	3.2	5e-05
ENSG00000204389	HSPA1A	protein coding	13.62	43.8214	3.2	5e-05
ENSG00000163002	NUP35	protein coding	13.646	44.0993	3.2	5e-05
ENSG00000113811	SELK	protein coding	14.15	44.769	3.2	5e-05
ENSG00000174851	YIF1A	protein coding	16.3136	51.576	3.2	5e-05
ENSG00000171792	RHNO1	protein coding	16.3683	51.9417	3.2	0.002
ENSG00000171055	FEZ2	protein coding	16.7267	53.9251	3.2	5e-05
ENSG00000116670	MAD2L2	protein coding	16.7497	54.0467	3.2	5e-05
ENSG00000004142	POLDIP2	protein coding	17.4516	56.5214	3.2	5e-05
ENSG00000204316	MRPL38	protein coding	19.8134	63.8026	3.2	0.00185
ENSG00000168118	RAB4A	protein coding	20.8011	67.2474	3.2	5e-05
ENSG00000160124	CCDC58	protein coding	22.6449	71.8359	3.2	5e-05
ENSG00000129055	ANAPC13	protein coding	27.3752	88.1968	3.2	5e-05
ENSG00000155366	RHOC	protein coding	27.4267	88.2415	3.2	5e-05
ENSG00000168002	POLR2G	protein coding	27.9622	90.543	3.2	5e-05
ENSG00000167699	GLOD4	protein coding	28.5716	91.6664	3.2	5e-05
ENSG00000185222	WBP5	protein coding	30.1265	95.1447	3.2	5e-05
ENSG00000158092	NCK1	protein coding	36.24	117.227	3.2	5e-05
ENSG00000007038	PRSS21	protein coding	37.6478	121.303	3.2	5e-05
ENSG00000196374	HIST1H2BM	protein coding	40.8201	132.294	3.2	5e-05
ENSG00000042429	MED17	protein coding	41.9692	136.165	3.2	0.0023
ENSG00000111328	CDK2AP1	protein coding	42.6928	136.928	3.2	5e-05
ENSG00000183726	TMEM50A	protein coding	50.2111	162.8	3.2	5e-05
ENSG00000115919	KYNU	protein coding	51.7037	166.154	3.2	5e-05
ENSG00000167815	PRDX2	protein coding	58.0894	187.217	3.2	5e-05
ENSG00000205323	SARNP	protein coding	71.8926	233.124	3.2	5e-05
ENSG00000169020	ATP5I	protein coding	74.7726	237.348	3.2	5e-05
ENSG00000126457	PRMT1	protein coding	77.4902	247.483	3.2	5e-05
ENSG00000136527	TRA2B	protein coding	107.695	349.383	3.2	5e-05
ENSG00000166794	PPIB	protein coding	196.694	638.827	3.2	5e-05
ENSG00000145741	BTF3	protein coding	224.23	720.91	3.2	5e-05
ENSG00000196531	NACA	protein coding	742.697	2353.31	3.2	5e-05
ENSG00000179862	CITED4	protein coding	6.45138	20.1699	3.1	5e-05
ENSG00000108423	TUBD1	protein coding	7.15897	22.0557	3.1	5e-05
ENSG00000169696	ASPSCR1	protein coding	7.28566	22.5312	3.1	5e-05
ENSG00000139546	TARBP2	protein coding	7.51483	23.0193	3.1	5e-05
ENSG00000139725	RHOF	protein coding	7.64597	23.8146	3.1	5e-05
ENSG00000102178	UBL4A	protein coding	8.02859	25.2079	3.1	5e-05
ENSG00000121716	PILRB	protein coding	8.1827	25.5916	3.1	5e-05
ENSG00000164751	PEX2	protein coding	8.29776	25.4546	3.1	5e-05
ENSG00000109065	NAT9	protein coding	8.31114	25.5133	3.1	5e-05
ENSG00000183172	C22orf32	protein coding	8.71602	27.07	3.1	0.0018
ENSG00000146054	TRIM7	protein coding	9.27354	28.3408	3.1	5e-05
ENSG00000085871	MGST2	protein coding	9.51011	29.7595	3.1	5e-05
ENSG00000115946	PNO1	protein coding	9.73769	30.2515	3.1	0.0003
ENSG00000005882	PDK2	protein coding	9.79401	30.4226	3.1	0.00195
ENSG00000165806	CASP7	protein coding	10.228	31.602	3.1	5e-05
ENSG00000163161	ERCC3	protein coding	10.6732	33.4141	3.1	5e-05
ENSG00000117791	MARC2	protein coding	10.8163	33.9846	3.1	5e-05
ENSG00000142634	EFHD2	protein coding	10.9196	34.1056	3.1	5e-05
ENSG00000256269	HMBS	protein coding	11.1	34.6482	3.1	5e-05
ENSG00000144118	RALB	protein coding	11.7253	36.8017	3.1	5e-05
ENSG00000134049	IER3IP1	protein coding	15.5098	47.3434	3.1	5e-05
ENSG00000214706	IFRD2	protein coding	15.9074	48.6346	3.1	5e-05
ENSG00000173409	ARV1	protein coding	16.0279	49.5084	3.1	5e-05
ENSG00000081721	DUSP12	protein coding	17.7285	54.0925	3.1	5e-05
ENSG00000158825	CDA	protein coding	17.9896	56.3825	3.1	5e-05
ENSG00000105971	CAV2	protein coding	19.2582	59.0259	3.1	5e-05
ENSG00000063854	HAGH	protein coding	19.5087	59.9767	3.1	5e-05
ENSG00000107833	NPM3	protein coding	25.7759	80.6801	3.1	5e-05
ENSG00000121022	COPS5	protein coding	28.5314	88.7249	3.1	5e-05
ENSG00000105700	KXD1	protein coding	28.9195	90.0011	3.1	5e-05
ENSG00000183765	CHEK2	protein coding	28.9266	90.5187	3.1	5e-05
ENSG00000115307	AUP1	protein coding	29.2901	90.1614	3.1	5e-05
ENSG00000068438	FTSJ1	protein coding	31.6858	98.1229	3.1	5e-05
ENSG00000213619	NDUFS3	protein coding	31.6869	98.3299	3.1	0.0006
ENSG00000100906	NFKBIA	protein coding	38.4747	120.101	3.1	5e-05
ENSG00000164934	DCAF13	protein coding	38.67	118.823	3.1	5e-05
ENSG00000170906	NDUFA3	protein coding	39.4179	121.42	3.1	5e-05
ENSG00000260260	RP11-304L19.5	lincRNA	39.7394	123.633	3.1	5e-05
ENSG00000137312	FLOT1	protein coding	57.1083	176.887	3.1	5e-05
ENSG00000102265	TIMP1	protein coding	59.1867	184.896	3.1	5e-05
ENSG00000156411	C14orf2	protein coding	81.8309	254.618	3.1	5e-05
ENSG00000048162	NOP16	protein coding	89.4339	277.685	3.1	5e-05
ENSG00000170312	CDK1	protein coding	95.8774	298.48	3.1	5e-05
ENSG00000091483	FH	protein coding	99.7073	305.66	3.1	5e-05
ENSG00000143947	RPS27A	protein coding	516.252	1609.83	3.1	5e-05
ENSG00000092841	MYL6	protein coding	626.235	1919.73	3.1	5e-05
ENSG00000161960	EIF4A1	protein coding	923.158	2824.16	3.1	5e-05
ENSG00000071082	RPL31	protein coding	962.706	2956.38	3.1	5e-05
ENSG00000128335	APOL2	protein coding	6.66616	20.1665	3	0.0001
ENSG00000189376	C8orf76	protein coding	8.06352	24.1011	3	5e-05
ENSG00000145982	FARS2	protein coding	8.32173	25.2625	3	5e-05
ENSG00000152256	PDK1	protein coding	8.45378	25.2546	3	5e-05
ENSG00000054277	OPN3	protein coding	8.48971	25.7656	3	5e-05
ENSG00000139112	GABARAPL1	protein coding	8.8228	26.3501	3	5e-05
ENSG00000115289	PCGF1	protein coding	9.01031	27.2843	3	5e-05
ENSG00000165169	DYNLT3	protein coding	9.39141	28.6356	3	5e-05
ENSG00000148908	RGS10	protein coding	9.51735	28.8384	3	5e-05
ENSG00000125779	PANK2	protein coding	9.70996	29.0779	3	5e-05
ENSG00000180185	FAHD1	protein coding	10.1934	30.8057	3	5e-05
ENSG00000099804	CDC34	protein coding	10.224	31.1445	3	5e-05
ENSG00000131373	HACL1	protein coding	10.2718	30.9548	3	5e-05
ENSG00000189046	ALKBH2	protein coding	10.7169	32.4815	3	5e-05
ENSG00000136247	ZDHHC4	protein coding	11.052	32.8577	3	5e-05
ENSG00000170876	TMEM43	protein coding	11.4761	34.0932	3	5e-05
ENSG00000082781	ITGB5	protein coding	12.2382	36.4267	3	5e-05
ENSG00000155876	RRAGA	protein coding	12.4317	37.4798	3	5e-05
ENSG00000122140	MRPS2	protein coding	12.5512	37.3306	3	5e-05
ENSG00000106635	BCL7B	protein coding	13.1677	40.1478	3	5e-05
ENSG00000169976	SF3B5	protein coding	14.821	44.8992	3	5e-05
ENSG00000136950	ARPC5L	protein coding	15.7873	47.4651	3	5e-05
ENSG00000186184	POLR1D	protein coding	16.0432	47.7141	3	5e-05
ENSG00000124702	KLHDC3	protein coding	16.6447	49.3899	3	5e-05
ENSG00000129460	NGDN	protein coding	17.5213	52.7501	3	5e-05
ENSG00000250317	C4orf52	protein coding	18.602	55.3596	3	5e-05
ENSG00000035141	FAM136A	protein coding	21.6007	64.9082	3	5e-05
ENSG00000120963	ZNF706	protein coding	22.1611	67.3154	3	5e-05
ENSG00000084072	PPIE	protein coding	23.2126	68.5981	3	5e-05
ENSG00000132313	MRPL35	protein coding	23.7418	71.3126	3	5e-05
ENSG00000143155	TIPRL	protein coding	24.467	72.8274	3	5e-05
ENSG00000119537	KDSR	protein coding	25.2557	75.3839	3	5e-05
ENSG00000144867	SRPRB	protein coding	26.4548	79.8702	3	5e-05
ENSG00000163541	SUCLG1	protein coding	31.8914	96.8866	3	5e-05
ENSG00000153406	NMRAL1	protein coding	31.9309	97.152	3	5e-05
ENSG00000144034	TPRKB	protein coding	32.082	96.3025	3	5e-05
ENSG00000150316	CWC15	protein coding	32.8668	97.5022	3	5e-05
ENSG00000066855	MTFR1	protein coding	34.5815	102.997	3	5e-05
ENSG00000164182	NDUFAF2	protein coding	39.8304	117.906	3	5e-05
ENSG00000104047	DTWD1	protein coding	41.7567	123.519	3	5e-05
ENSG00000161057	PSMC2	protein coding	44.7536	134.793	3	5e-05
ENSG00000117335	CD46	protein coding	47.032	139.606	3	5e-05
ENSG00000100575	TIMM9	protein coding	47.2027	143.718	3	5e-05
ENSG00000198898	CAPZA2	protein coding	53.0413	156.75	3	5e-05
ENSG00000126432	PRDX5	protein coding	72.1664	219.88	3	5e-05
ENSG00000143612	C1orf43	protein coding	77.7808	236.791	3	5e-05
ENSG00000141522	ARHGDIA	protein coding	87.2621	261.247	3	5e-05
ENSG00000166451	CENPN	protein coding	92.1205	276.565	3	5e-05
ENSG00000136930	PSMB7	protein coding	93.7154	280.49	3	5e-05
ENSG00000101361	NOP56	protein coding	115.745	348.468	3	5e-05
ENSG00000100902	PSMA6	protein coding	184.989	559.736	3	5e-05
ENSG00000100028	SNRPD3	protein coding	186.151	566.011	3	5e-05
ENSG00000087460	GNAS	protein coding	186.527	560.95	3	5e-05
ENSG00000161016	RPL8	protein coding	495.865	1469.71	3	5e-05
ENSG00000086289	EPDR1	protein coding	7.11485	20.4547	2.9	0.0018
ENSG00000136147	PHF11	protein coding	7.38714	21.177	2.9	5e-05
ENSG00000121542	SEC22A	protein coding	7.50823	21.9046	2.9	0.0041
ENSG00000240857	RDH14	protein coding	7.62828	21.9756	2.9	5e-05
ENSG00000171612	SLC25A33	protein coding	7.8574	22.8921	2.9	5e-05
ENSG00000137936	BCAR3	protein coding	7.9223	23.1968	2.9	5e-05
ENSG00000166250	CLMP	protein coding	8.26595	24.0788	2.9	5e-05
ENSG00000156253	RWDD2B	protein coding	9.42616	27.4249	2.9	5e-05
ENSG00000064490	RFXANK	protein coding	9.95089	28.8471	2.9	5e-05
ENSG00000160688	FLAD1	protein coding	11.0369	31.7014	2.9	5e-05
ENSG00000023330	ALAS1	protein coding	11.146	32.6193	2.9	5e-05
ENSG00000126453	BCL2L12	protein coding	11.1952	32.0731	2.9	5e-05
ENSG00000130313	PGLS	protein coding	11.407	33.178	2.9	0.00165
ENSG00000187778	MCRS1	protein coding	13.1529	38.7656	2.9	5e-05
ENSG00000102978	POLR2C	protein coding	13.6848	39.7742	2.9	5e-05
ENSG00000003509	NDUFAF7	protein coding	14.0896	40.8314	2.9	0.00025
ENSG00000100058	CRYBB2P1	pseudogene	14.1557	40.5219	2.9	5e-05
ENSG00000108465	CDK5RAP3	protein coding	14.5636	41.8889	2.9	0.00015
ENSG00000130066	SAT1	protein coding	15.076	43.5009	2.9	5e-05
ENSG00000148688	RPP30	protein coding	15.5784	44.8209	2.9	5e-05
ENSG00000106367	AP1S1	protein coding	15.6942	45.3682	2.9	5e-05
ENSG00000007392	LUC7L	protein coding	16.274	47.0492	2.9	5e-05
ENSG00000137074	APTX	protein coding	16.8587	49.5141	2.9	5e-05
ENSG00000106638	TBL2	protein coding	17.5153	51.4821	2.9	5e-05
ENSG00000148335	NTMT1	protein coding	17.6373	51.0897	2.9	5e-05
ENSG00000133119	RFC3	protein coding	19.1773	55.4367	2.9	5e-05
ENSG00000120742	SERP1	protein coding	19.9815	58.0535	2.9	5e-05
ENSG00000255526	NEDD8-MDP1	protein coding	20.4938	58.6799	2.9	0.0031
ENSG00000126456	IRF3	protein coding	20.6224	60.6842	2.9	5e-05
ENSG00000115163	CENPA	protein coding	20.7207	59.6218	2.9	5e-05
ENSG00000101901	ALG13	protein coding	24.1848	69.0249	2.9	5e-05
ENSG00000162929	KIAA1841	protein coding	24.5045	70.7301	2.9	0.00105
ENSG00000149257	SERPINH1	protein coding	25.9845	75.5981	2.9	5e-05
ENSG00000067533	RRP15	protein coding	26.4929	76.2755	2.9	5e-05
ENSG00000185651	UBE2L3	protein coding	28.3078	82.4336	2.9	5e-05
ENSG00000136270	TBRG4	protein coding	31.596	92.8102	2.9	5e-05
ENSG00000184831	APOO	protein coding	39.348	112.853	2.9	0.0004
ENSG00000123472	ATPAF1	protein coding	39.636	116.356	2.9	5e-05
ENSG00000123144	C19orf43	protein coding	41.6872	119.147	2.9	5e-05
ENSG00000123595	RAB9A	protein coding	43.273	127.547	2.9	5e-05
ENSG00000170296	GABARAP	protein coding	47.6158	139.37	2.9	5e-05
ENSG00000131876	SNRPA1	protein coding	48.2928	138.469	2.9	5e-05
ENSG00000130520	LSM4	protein coding	59.6373	174.656	2.9	5e-05
ENSG00000178127	NDUFV2	protein coding	63.7886	185.285	2.9	5e-05
ENSG00000232112	TMA7	protein coding	69.1381	197.572	2.9	5e-05
ENSG00000100567	PSMA3	protein coding	90.0768	265.051	2.9	5e-05
ENSG00000114686	MRPL3	protein coding	197.957	574.724	2.9	5e-05
ENSG00000140319	SRP14	protein coding	216.531	636.663	2.9	5e-05
ENSG00000198242	RPL23A	protein coding	251.196	728.384	2.9	5e-05
ENSG00000145425	RPS3A	protein coding	391.486	1117	2.9	5e-05
ENSG00000006194	ZNF263	protein coding	7.18655	20.2732	2.8	5e-05
ENSG00000102543	CDADC1	protein coding	8.60735	23.8969	2.8	0.00105
ENSG00000236081	AC074389.9	lincRNA	8.60909	24.0125	2.8	5e-05
ENSG00000166171	DPCD	protein coding	8.60951	24.0271	2.8	5e-05
ENSG00000013583	HEBP1	protein coding	8.71312	24.3009	2.8	5e-05
ENSG00000182585	EPGN	protein coding	8.83526	24.7271	2.8	0.001
ENSG00000004059	ARF5	protein coding	8.9794	25.3702	2.8	5e-05
ENSG00000198223	CSF2RA	protein coding	9.9207	27.8381	2.8	5e-05
ENSG00000163710	PCOLCE2	protein coding	10.9582	31.0819	2.8	5e-05
ENSG00000097021	ACOT7	protein coding	11.4738	32.354	2.8	5e-05
ENSG00000154743	TSEN2	protein coding	12.2027	34.1459	2.8	0.00075
ENSG00000171307	ZDHHC16	protein coding	12.4544	34.5575	2.8	5e-05
ENSG00000105976	MET	protein coding	13.7445	38.1244	2.8	5e-05
ENSG00000117289	TXNIP	protein coding	14.5106	40.755	2.8	5e-05
ENSG00000152904	GGPS1	protein coding	15.0282	41.6355	2.8	0.00045
ENSG00000164548	TRA2A	protein coding	15.7618	43.7932	2.8	5e-05
ENSG00000124226	RNF114	protein coding	17.2672	49.2001	2.8	5e-05
ENSG00000095059	DHPS	protein coding	17.29	47.5648	2.8	0.00035
ENSG00000225648	SBDSP1	pseudogene	17.338	48.6031	2.8	5e-05
ENSG00000117133	RPF1	protein coding	18.0568	50.2174	2.8	5e-05
ENSG00000228474	OST4	protein coding	18.2135	50.3983	2.8	5e-05
ENSG00000182552	RWDD4	protein coding	18.4116	51.6423	2.8	5e-05
ENSG00000104671	DCTN6	protein coding	18.5443	52.8157	2.8	5e-05
ENSG00000126067	PSMB2	protein coding	20.6963	57.8269	2.8	5e-05
ENSG00000122390	NAA60	protein coding	21.2484	59.4347	2.8	0.0001
ENSG00000175634	RPS6KB2	protein coding	21.2777	60.3717	2.8	5e-05
ENSG00000074935	TUBE1	protein coding	22.4302	63.5527	2.8	5e-05
ENSG00000133302	ANKRD32	protein coding	22.4304	62.4769	2.8	5e-05
ENSG00000127948	POR	protein coding	29.1477	82.4471	2.8	5e-05
ENSG00000175581	MRPL48	protein coding	31.3229	86.4703	2.8	5e-05
ENSG00000111775	COX6A1	protein coding	41.2159	115.117	2.8	5e-05
ENSG00000128708	HAT1	protein coding	41.3029	116.071	2.8	5e-05
ENSG00000161547	SRSF2	protein coding	43.565	121.375	2.8	5e-05
ENSG00000178741	COX5A	protein coding	47.2311	134.044	2.8	5e-05
ENSG00000099341	PSMD8	protein coding	50.5279	139.076	2.8	5e-05
ENSG00000128245	YWHAH	protein coding	56.8292	158.779	2.8	5e-05
ENSG00000075239	ACAT1	protein coding	56.8325	161.214	2.8	5e-05
ENSG00000010256	UQCRC1	protein coding	71.4433	196.471	2.8	5e-05
ENSG00000134283	PPHLN1	protein coding	73.8237	206.498	2.8	5e-05
ENSG00000160714	UBE2Q1	protein coding	74.0683	209.865	2.8	0.0001
ENSG00000071539	TRIP13	protein coding	78.3689	218.834	2.8	5e-05
ENSG00000136238	RAC1	protein coding	82.645	233.528	2.8	5e-05
ENSG00000161011	SQSTM1	protein coding	84.0103	234.042	2.8	5e-05
ENSG00000113575	PPP2CA	protein coding	133.842	369.843	2.8	5e-05
ENSG00000167553	TUBA1C	protein coding	137.173	389.8	2.8	5e-05
ENSG00000132507	EIF5A	protein coding	201.663	561.924	2.8	5e-05
ENSG00000113387	SUB1	protein coding	248.639	703.88	2.8	5e-05
ENSG00000180573	HIST1H2AC	protein coding	274.539	765.89	2.8	5e-05
ENSG00000198830	HMGN2	protein coding	305.965	853.986	2.8	5e-05
ENSG00000149925	ALDOA	protein coding	354.287	984.997	2.8	5e-05
ENSG00000172530	BANP	protein coding	8.01489	21.7677	2.7	5e-05
ENSG00000159445	THEM4	protein coding	8.10227	21.8518	2.7	5e-05
ENSG00000170852	KBTBD2	protein coding	8.45776	22.4172	2.7	0.0019
ENSG00000156603	MED19	protein coding	8.48285	22.9983	2.7	5e-05
ENSG00000184897	H1FX	protein coding	8.87908	23.6423	2.7	5e-05
ENSG00000152219	ARL14EP	protein coding	9.32859	25.1125	2.7	5e-05
ENSG00000105355	PLIN3	protein coding	9.58355	25.974	2.7	5e-05
ENSG00000185928	PAGR1	protein coding	9.70176	26.5221	2.7	5e-05
ENSG00000135002	RFK	protein coding	9.7737	26.2251	2.7	5e-05
ENSG00000119523	ALG2	protein coding	9.95154	26.9621	2.7	5e-05
ENSG00000182224	CYB5D1	protein coding	10.2777	27.6705	2.7	0.0001
ENSG00000189077	TMEM120A	polymorphic_pseudogene	10.5094	28.4334	2.7	0.0017
ENSG00000106591	MRPL32	protein coding	10.8074	29.2091	2.7	5e-05
ENSG00000175470	PPP2R2D	protein coding	11.361	30.3696	2.7	5e-05
ENSG00000124145	SDC4	protein coding	11.9302	31.807	2.7	5e-05
ENSG00000109445	ZNF330	protein coding	12.2955	33.2677	2.7	5e-05
ENSG00000103005	USB1	protein coding	12.6687	34.8363	2.7	5e-05
ENSG00000143162	CREG1	protein coding	12.9717	35.1491	2.7	5e-05
ENSG00000086189	DIMT1	protein coding	12.9892	34.7191	2.7	5e-05
ENSG00000122417	ODF2L	protein coding	13.2983	35.6856	2.7	5e-05
ENSG00000144827	ABHD10	protein coding	13.3877	35.4847	2.7	5e-05
ENSG00000114054	PCCB	protein coding	13.4267	36.8633	2.7	0.00335
ENSG00000164105	SAP30	protein coding	13.631	37.078	2.7	5e-05
ENSG00000179041	RRS1	protein coding	14.1616	38.7232	2.7	5e-05
ENSG00000100413	POLR3H	protein coding	14.7108	39.2024	2.7	5e-05
ENSG00000169084	DHRSX	protein coding	14.8362	40.2896	2.7	0.00075
ENSG00000163832	ELP6	protein coding	14.9542	39.9569	2.7	5e-05
ENSG00000152455	SUV39H2	protein coding	16.4963	44.4541	2.7	5e-05
ENSG00000164576	SAP30L	protein coding	18.7097	49.8395	2.7	5e-05
ENSG00000119950	MXI1	protein coding	20.3631	54.3772	2.7	5e-05
ENSG00000111364	DDX55	protein coding	20.5959	55.6623	2.7	5e-05
ENSG00000116266	STXBP3	protein coding	20.8295	56.3969	2.7	0.0007
ENSG00000166199	ALKBH3	protein coding	22.5813	60.9018	2.7	5e-05
ENSG00000143368	SF3B4	protein coding	23.2842	63.1715	2.7	5e-05
ENSG00000196176	HIST1H4A	protein coding	23.5149	63.1479	2.7	5e-05
ENSG00000143033	MTF2	protein coding	25.2941	69.5499	2.7	5e-05
ENSG00000176046	NUPR1	protein coding	25.5636	68.187	2.7	5e-05
ENSG00000164543	STK17A	protein coding	25.6712	70.5472	2.7	0.00015
ENSG00000108384	RAD51C	protein coding	25.954	69.6612	2.7	5e-05
ENSG00000123136	DDX39A	protein coding	27.8883	75.1743	2.7	5e-05
ENSG00000072210	ALDH3A2	protein coding	29.2839	80.2461	2.7	5e-05
ENSG00000004961	HCCS	protein coding	29.4767	80.6519	2.7	5e-05
ENSG00000136240	KDELR2	protein coding	29.6494	80.7721	2.7	5e-05
ENSG00000000419	DPM1	protein coding	31.4241	83.3068	2.7	5e-05
ENSG00000163634	THOC7	protein coding	37.4198	99.1954	2.7	5e-05
ENSG00000175756	AURKAIP1	protein coding	37.4439	100.002	2.7	5e-05
ENSG00000103423	DNAJA3	protein coding	38.0812	103.138	2.7	5e-05
ENSG00000135269	TES	protein coding	39.2096	104.225	2.7	5e-05
ENSG00000136156	ITM2B	protein coding	39.6421	107.451	2.7	5e-05
ENSG00000198805	PNP	protein coding	40.7619	111.003	2.7	5e-05
ENSG00000206503	HLA-A	protein coding	49.9004	132.639	2.7	5e-05
ENSG00000103769	RAB11A	protein coding	50.6904	139.152	2.7	5e-05
ENSG00000186205	MARC1	protein coding	53.915	145.251	2.7	5e-05
ENSG00000163918	RFC4	protein coding	56.8139	153.818	2.7	5e-05
ENSG00000172590	MRPL52	protein coding	57.9312	156.415	2.7	0.00165
ENSG00000122952	ZWINT	protein coding	68.5312	182.449	2.7	5e-05
ENSG00000126756	UXT	protein coding	78.8205	211.886	2.7	5e-05
ENSG00000117592	PRDX6	protein coding	79.4424	217.808	2.7	5e-05
ENSG00000182117	NOP10	protein coding	81.1266	222.404	2.7	5e-05
ENSG00000129625	REEP5	protein coding	99.5379	266.87	2.7	5e-05
ENSG00000164587	RPS14	protein coding	106.146	288.12	2.7	5e-05
ENSG00000112514	CUTA	protein coding	122.085	330.552	2.7	0.0015
ENSG00000113558	SKP1	protein coding	162.301	440.278	2.7	5e-05
ENSG00000197061	HIST1H4C	protein coding	690.812	1891.3	2.7	5e-05
ENSG00000150753	CCT5	protein coding	784.084	2086.06	2.7	5e-05
ENSG00000108298	RPL19	protein coding	1369.39	3738.89	2.7	5e-05
ENSG00000125772	GPCPD1	protein coding	7.9428	20.4126	2.6	5e-05
ENSG00000176946	THAP4	protein coding	8.13017	20.8686	2.6	5e-05
ENSG00000100075	SLC25A1	protein coding	9.3227	24.3536	2.6	5e-05
ENSG00000156990	RPUSD3	protein coding	9.74637	25.028	2.6	0.0005
ENSG00000106415	GLCCI1	protein coding	10.6326	27.5363	2.6	0.0002
ENSG00000165516	KLHDC2	protein coding	11.2326	28.7342	2.6	5e-05
ENSG00000151929	BAG3	protein coding	11.4144	29.9862	2.6	5e-05
ENSG00000150756	FAM173B	protein coding	11.4957	30.4007	2.6	5e-05
ENSG00000133678	TMEM254	protein coding	11.6928	30.1969	2.6	5e-05
ENSG00000089063	TMEM230	protein coding	12.2541	31.6943	2.6	5e-05
ENSG00000122481	RWDD3	protein coding	12.5095	32.6085	2.6	5e-05
ENSG00000178028	DMAP1	protein coding	12.835	33.9679	2.6	5e-05
ENSG00000051180	RAD51	protein coding	12.8644	33.8562	2.6	5e-05
ENSG00000123179	EBPL	protein coding	14.6575	38.1551	2.6	5e-05
ENSG00000117360	PRPF3	protein coding	15.1154	38.5615	2.6	5e-05
ENSG00000148291	SURF2	protein coding	16.0407	41.7863	2.6	5e-05
ENSG00000162377	SELRC1	protein coding	16.7201	44.2975	2.6	5e-05
ENSG00000105677	TMEM147	protein coding	17.1626	44.5595	2.6	5e-05
ENSG00000268334	AC012676.1		18.3157	48.0084	2.6	0.0003
ENSG00000153904	DDAH1	protein coding	18.3544	47.0645	2.6	5e-05
ENSG00000114744	COMMD2	protein coding	18.9648	49.0108	2.6	5e-05
ENSG00000163875	MEAF6	protein coding	19.4662	50.2558	2.6	5e-05
ENSG00000175416	CLTB	protein coding	19.5856	51.7077	2.6	5e-05
ENSG00000118579	MED28	protein coding	20.3758	52.101	2.6	0.00365
ENSG00000105849	TWISTNB	protein coding	20.455	53.2795	2.6	0.0006
ENSG00000106609	TMEM248	protein coding	20.7845	53.5074	2.6	5e-05
ENSG00000159346	ADIPOR1	protein coding	21.02	54.936	2.6	5e-05
ENSG00000088682	COQ9	protein coding	21.313	56.2085	2.6	5e-05
ENSG00000033050	ABCF2	protein coding	23.2677	61.3165	2.6	5e-05
ENSG00000242396	RP11-67L3.5	antisense	23.2683	61.1866	2.6	0.0013
ENSG00000101247	NDUFAF5	protein coding	23.5328	60.0143	2.6	5e-05
ENSG00000268059	AL441883.1	protein coding	23.5881	61.0309	2.6	0.00245
ENSG00000160691	SHC1	protein coding	23.8974	61.942	2.6	5e-05
ENSG00000152944	MED21	protein coding	24.587	63.3682	2.6	5e-05
ENSG00000161888	SPC24	protein coding	25.5262	67.1617	2.6	5e-05
ENSG00000130311	DDA1	protein coding	25.7261	66.1816	2.6	0.0006
ENSG00000131871	VIMP	protein coding	25.9164	68.1654	2.6	5e-05
ENSG00000196998	WDR45	protein coding	26.2249	67.7799	2.6	5e-05
ENSG00000145632	PLK2	protein coding	26.3658	68.5452	2.6	5e-05
ENSG00000198131	ZNF544	protein coding	27.0258	71.1257	2.6	0.0004
ENSG00000163159	VPS72	protein coding	28.1701	72.7304	2.6	5e-05
ENSG00000102898	NUTF2	protein coding	28.5043	74.5505	2.6	0.00015
ENSG00000166902	MRPL16	protein coding	31.3968	80.6381	2.6	5e-05
ENSG00000124193	SRSF6	protein coding	31.9303	82.4422	2.6	5e-05
ENSG00000117448	AKR1A1	protein coding	34.5902	89.8173	2.6	5e-05
ENSG00000160818	GPATCH4	protein coding	34.6823	91.1625	2.6	5e-05
ENSG00000114354	TFG	protein coding	36.7888	94.0212	2.6	5e-05
ENSG00000197345	MRPL21	protein coding	37.2049	96.3662	2.6	5e-05
ENSG00000112146	FBXO9	protein coding	40.1319	103.748	2.6	5e-05
ENSG00000061794	MRPS35	protein coding	42.4208	110.011	2.6	5e-05
ENSG00000138663	COPS4	protein coding	44.7168	115.888	2.6	5e-05
ENSG00000104897	SF3A2	protein coding	45.0849	116.417	2.6	0.0023
ENSG00000159352	PSMD4	protein coding	46.6959	123.614	2.6	5e-05
ENSG00000241553	ARPC4	protein coding	47.1008	122.808	2.6	5e-05
ENSG00000116729	WLS	protein coding	50.8805	133.563	2.6	5e-05
ENSG00000137947	GTF2B	protein coding	52.8802	135.718	2.6	5e-05
ENSG00000163597	SNHG16	processed_transcript	67.1434	174.01	2.6	5e-05
ENSG00000116209	TMEM59	protein coding	73.1124	193.113	2.6	5e-05
ENSG00000049860	HEXB	protein coding	77.4756	204.033	2.6	5e-05
ENSG00000213246	SUPT4H1	protein coding	84.6971	223.685	2.6	5e-05
ENSG00000086232	EIF2AK1	protein coding	93.7118	243.701	2.6	5e-05
ENSG00000125868	DSTN	protein coding	101.114	264.059	2.6	5e-05
ENSG00000147955	SIGMAR1	protein coding	105.48	277.599	2.6	5e-05
ENSG00000146701	MDH2	protein coding	109.785	286.423	2.6	5e-05
ENSG00000242485	MRPL20	protein coding	132.849	340.46	2.6	5e-05
ENSG00000130811	EIF3G	protein coding	156.315	406.811	2.6	5e-05
ENSG00000167526	RPL13	protein coding	196.296	500.937	2.6	5e-05
ENSG00000132475	H3F3B	protein coding	200.916	528.877	2.6	5e-05
ENSG00000151465	CDC123	protein coding	235.282	610.453	2.6	5e-05
ENSG00000130303	BST2	protein coding	297.152	762.566	2.6	5e-05
ENSG00000108561	C1QBP	protein coding	325.72	849.085	2.6	5e-05
ENSG00000138326	RPS24	protein coding	1149.23	2937.09	2.6	5e-05
ENSG00000119760	SUPT7L	protein coding	8.29328	20.7977	2.5	5e-05
ENSG00000215252	GOLGA8B	protein coding	8.59489	21.407	2.5	0.0005
ENSG00000066379	ZNRD1	protein coding	9.47228	23.6488	2.5	0.0002
ENSG00000142396	ERVK3-1	processed_transcript	10.4698	26.1547	2.5	0.0025
ENSG00000172922	RNASEH2C	protein coding	10.6319	26.1362	2.5	0.00015
ENSG00000108439	PNPO	protein coding	10.8344	26.9463	2.5	5e-05
ENSG00000107798	LIPA	protein coding	11.0489	27.5594	2.5	5e-05
ENSG00000137944	CCBL2	protein coding	11.7419	28.8055	2.5	5e-05
ENSG00000144021	CIAO1	protein coding	13.2871	32.8863	2.5	5e-05
ENSG00000185236	RAB11B	protein coding	13.6852	34.308	2.5	0.0001
ENSG00000164366	CCDC127	protein coding	13.7388	34.3534	2.5	5e-05
ENSG00000108788	MLX	protein coding	14.3702	36.0505	2.5	5e-05
ENSG00000183513	COA5	protein coding	14.6123	36.0407	2.5	0.0001
ENSG00000162813	BPNT1	protein coding	15.2077	38.2566	2.5	5e-05
ENSG00000152253	SPC25	protein coding	16.102	40.556	2.5	5e-05
ENSG00000162639	HENMT1	protein coding	16.2195	41.1881	2.5	5e-05
ENSG00000184787	UBE2G2	protein coding	16.2494	40.7229	2.5	5e-05
ENSG00000144746	ARL6IP5	protein coding	16.3505	41.3071	2.5	5e-05
ENSG00000164808	KIAA0146	protein coding	16.9456	42.7253	2.5	5e-05
ENSG00000127445	PIN1	protein coding	17.3939	43.1225	2.5	5e-05
ENSG00000183077	AFMID	protein coding	17.5154	43.1799	2.5	5e-05
ENSG00000174574	AKIRIN1	protein coding	18.3409	46.4018	2.5	0.00015
ENSG00000171492	LRRC8D	protein coding	18.5488	46.5625	2.5	5e-05
ENSG00000127337	YEATS4	protein coding	21.0057	52.9584	2.5	5e-05
ENSG00000139579	NABP2	protein coding	21.374	53.7642	2.5	5e-05
ENSG00000128928	IVD	protein coding	21.5929	53.4564	2.5	5e-05
ENSG00000147654	EBAG9	protein coding	21.9904	55.582	2.5	5e-05
ENSG00000160799	CCDC12	protein coding	26.2107	64.9149	2.5	0.0001
ENSG00000196954	CASP4	protein coding	26.4568	65.6172	2.5	5e-05
ENSG00000162616	DNAJB4	protein coding	27.6271	69.7608	2.5	5e-05
ENSG00000075914	EXOSC7	protein coding	27.8191	68.3011	2.5	5e-05
ENSG00000179632	MAF1	protein coding	28.0406	69.8349	2.5	5e-05
ENSG00000179950	PUF60	protein coding	28.8245	73.3623	2.5	5e-05
ENSG00000264019	RP11-6N17.6	antisense	29.8076	73.7608	2.5	0.00345
ENSG00000126581	BECN1	protein coding	30.0638	74.1395	2.5	5e-05
ENSG00000102103	PQBP1	protein coding	30.2674	74.8843	2.5	5e-05
ENSG00000109099	PMP22	protein coding	30.3287	76.705	2.5	5e-05
ENSG00000099246	RAB18	protein coding	30.4311	77.02	2.5	5e-05
ENSG00000105993	DNAJB6	protein coding	33.9207	83.1753	2.5	5e-05
ENSG00000119421	NDUFA8	protein coding	33.9512	84.726	2.5	5e-05
ENSG00000177889	UBE2N	protein coding	35.2984	87.6394	2.5	5e-05
ENSG00000108064	TFAM	protein coding	37.7084	93.5731	2.5	5e-05
ENSG00000101150	TPD52L2	protein coding	39.6322	97.8205	2.5	5e-05
ENSG00000178999	AURKB	protein coding	40.6933	103.085	2.5	5e-05
ENSG00000147155	EBP	protein coding	42.6135	107.956	2.5	5e-05
ENSG00000171314	PGAM1	protein coding	43.7669	110.579	2.5	5e-05
ENSG00000254549	RP4-541C22.4		45.079	113.483	2.5	0.00015
ENSG00000107949	BCCIP	protein coding	46.1851	117.421	2.5	5e-05
ENSG00000143252	SDHC	protein coding	47.1296	118.347	2.5	5e-05
ENSG00000225921	NOL7	protein coding	51.9125	131.937	2.5	5e-05
ENSG00000179091	CYC1	protein coding	52.4292	132.329	2.5	5e-05
ENSG00000160886	LY6K	protein coding	56.4755	139.599	2.5	5e-05
ENSG00000166803	KIAA0101	protein coding	62.6774	157.609	2.5	5e-05
ENSG00000160201	U2AF1	protein coding	69.3974	174.178	2.5	5e-05
ENSG00000177410	ZNFX1-AS1	antisense	84.2362	206.396	2.5	5e-05
ENSG00000131238	PPT1	protein coding	93.7198	231.33	2.5	5e-05
ENSG00000010810	FYN	protein coding	107.057	266.174	2.5	5e-05
ENSG00000089685	BIRC5	protein coding	119.712	295.727	2.5	5e-05
ENSG00000075785	RAB7A	protein coding	123.414	311.324	2.5	5e-05
ENSG00000163466	ARPC2	protein coding	131.911	333.487	2.5	5e-05
ENSG00000086598	TMED2	protein coding	137.595	337.111	2.5	5e-05
ENSG00000188612	SUMO2	protein coding	157.491	398.523	2.5	5e-05
ENSG00000139644	TMBIM6	protein coding	190.145	483.056	2.5	5e-05
ENSG00000131143	COX4I1	protein coding	191.96	483.651	2.5	5e-05
ENSG00000143321	HDGF	protein coding	196.447	489.833	2.5	5e-05
ENSG00000162244	RPL29	protein coding	232.634	588.053	2.5	5e-05
ENSG00000130707	ASS1	protein coding	379.834	937.232	2.5	5e-05
ENSG00000132323	ILKAP	protein coding	8.28661	20.0148	2.4	0.0005
ENSG00000175643	RMI2	protein coding	8.95285	21.578	2.4	5e-05
ENSG00000178718	RPP25	protein coding	9.47554	22.5546	2.4	5e-05
ENSG00000132849	INADL	protein coding	9.52877	22.7543	2.4	0.0025
ENSG00000152683	SLC30A6	protein coding	9.61159	22.6594	2.4	5e-05
ENSG00000140941	MAP1LC3B	protein coding	9.75443	23.7626	2.4	5e-05
ENSG00000198682	PAPSS2	protein coding	9.80204	23.8303	2.4	0.0004
ENSG00000111652	COPS7A	protein coding	9.94156	24.2235	2.4	5e-05
ENSG00000237649	KIFC1	protein coding	10.3904	24.453	2.4	5e-05
ENSG00000171155	C1GALT1C1	protein coding	10.4817	25.6237	2.4	5e-05
ENSG00000120158	RCL1	protein coding	10.7051	25.2886	2.4	5e-05
ENSG00000026103	FAS	protein coding	10.7655	25.4482	2.4	5e-05
ENSG00000078061	ARAF	protein coding	11.3681	27.7067	2.4	0.00025
ENSG00000088766	CRLS1	protein coding	11.3796	26.8142	2.4	5e-05
ENSG00000129810	SGOL1	protein coding	11.7466	27.991	2.4	5e-05
ENSG00000144231	POLR2D	protein coding	12.1025	28.5983	2.4	5e-05
ENSG00000175130	MARCKSL1	protein coding	12.2533	29.2782	2.4	5e-05
ENSG00000213977	TAX1BP3	protein coding	12.5765	30.316	2.4	5e-05
ENSG00000097046	CDC7	protein coding	12.8986	30.3824	2.4	5e-05
ENSG00000110108	TMEM109	protein coding	13.1227	31.2058	2.4	5e-05
ENSG00000064703	DDX20	protein coding	13.4949	32.3833	2.4	5e-05
ENSG00000150782	IL18	protein coding	13.7913	33.3927	2.4	0.003
ENSG00000203705	TATDN3	protein coding	13.9594	33.3916	2.4	5e-05
ENSG00000065485	PDIA5	protein coding	14.3585	34.59	2.4	0.001
ENSG00000198843	SELT	protein coding	15.03	36.2271	2.4	0.0014
ENSG00000253716	RP13-582O9.5	antisense	15.083	35.7517	2.4	0.00205
ENSG00000115446	UNC50	protein coding	15.1561	36.173	2.4	5e-05
ENSG00000170291	ELP5	protein coding	15.2474	37.2141	2.4	5e-05
ENSG00000075089	ACTR6	protein coding	15.8552	37.3058	2.4	0.00165
ENSG00000106799	TGFBR1	protein coding	16.1401	38.0995	2.4	5e-05
ENSG00000183624	C3orf37	protein coding	16.34	39.999	2.4	5e-05
ENSG00000119929	CUTC	protein coding	16.7749	40.7453	2.4	5e-05
ENSG00000137331	IER3	protein coding	17.1906	41.2534	2.4	5e-05
ENSG00000163866	C1orf212	protein coding	17.2887	42.2704	2.4	5e-05
ENSG00000160679	CHTOP	protein coding	17.4338	42.214	2.4	5e-05
ENSG00000215030	RPL13P12	pseudogene	17.679	41.6218	2.4	5e-05
ENSG00000136271	DDX56	protein coding	18.6172	45.4507	2.4	5e-05
ENSG00000006327	TNFRSF12A	protein coding	19.0169	45.1507	2.4	5e-05
ENSG00000145247	OCIAD2	protein coding	19.4634	47.3514	2.4	0.00035
ENSG00000143149	ALDH9A1	protein coding	21.5623	51.267	2.4	5e-05
ENSG00000080986	NDC80	protein coding	22.3892	54.0185	2.4	5e-05
ENSG00000052723	SIKE1	protein coding	22.7881	54.365	2.4	5e-05
ENSG00000133028	SCO1	protein coding	23.7673	57.4197	2.4	5e-05
ENSG00000047249	ATP6V1H	protein coding	23.8716	58.3828	2.4	5e-05
ENSG00000173418	NAA20	protein coding	24.7704	59.9687	2.4	5e-05
ENSG00000119820	YIPF4	protein coding	25.5353	61.4442	2.4	5e-05
ENSG00000117748	RPA2	protein coding	25.7457	61.2321	2.4	5e-05
ENSG00000154556	SORBS2	protein coding	26.3701	62.89	2.4	5e-05
ENSG00000114491	UMPS	protein coding	26.7474	65.1506	2.4	5e-05
ENSG00000086065	CHMP5	protein coding	26.8145	63.7666	2.4	5e-05
ENSG00000070785	EIF2B3	protein coding	27.229	66.3162	2.4	5e-05
ENSG00000168397	ATG4B	protein coding	27.2349	64.9853	2.4	0.0003
ENSG00000065135	GNAI3	protein coding	30.445	73.1726	2.4	5e-05
ENSG00000112667	C6orf108	protein coding	30.734	74.0745	2.4	5e-05
ENSG00000118985	ELL2	protein coding	31.8313	76.6362	2.4	0.0028
ENSG00000145919	BOD1	protein coding	34.3981	82.3034	2.4	5e-05
ENSG00000213397	HAUS7	protein coding	36.069	86.2007	2.4	5e-05
ENSG00000162194	C11orf48	protein coding	41.262	99.9612	2.4	5e-05
ENSG00000115641	FHL2	protein coding	41.2958	99.6261	2.4	5e-05
ENSG00000132485	ZRANB2	protein coding	42.9873	101.954	2.4	5e-05
ENSG00000067182	TNFRSF1A	protein coding	49.5762	120.646	2.4	5e-05
ENSG00000183520	UTP11L	protein coding	52.774	128.943	2.4	5e-05
ENSG00000134602	MST4	protein coding	53.9488	131.449	2.4	5e-05
ENSG00000183283	DAZAP2	protein coding	61.4012	147.153	2.4	5e-05
ENSG00000165637	VDAC2	protein coding	66.7485	162.041	2.4	5e-05
ENSG00000205302	SNX2	protein coding	68.1077	166.57	2.4	5e-05
ENSG00000157456	CCNB2	protein coding	71.171	172.743	2.4	5e-05
ENSG00000213719	CLIC1	protein coding	72.761	175.21	2.4	5e-05
ENSG00000131174	COX7B	protein coding	91.4215	218.917	2.4	5e-05
ENSG00000176890	TYMS	protein coding	92.1224	217.047	2.4	5e-05
ENSG00000155115	GTF3C6	protein coding	101.701	247.919	2.4	5e-05
ENSG00000140905	GCSH	protein coding	107.887	255.656	2.4	5e-05
ENSG00000049449	RCN1	protein coding	147.802	357.554	2.4	5e-05
ENSG00000132676	DAP3	protein coding	150.616	368.088	2.4	0.0021
ENSG00000011052	NME1-NME2,NME2	protein coding	154.125	376.803	2.4	5e-05
ENSG00000119705	SLIRP	protein coding	159.687	388.41	2.4	5e-05
ENSG00000198563	DDX39B	protein coding	174.143	416.579	2.4	5e-05
ENSG00000123562	MORF4L2	protein coding	199.819	476.648	2.4	5e-05
ENSG00000172757	CFL1	protein coding	445.464	1071.71	2.4	5e-05
ENSG00000117450	PRDX1	protein coding	484.3	1159	2.4	5e-05
ENSG00000142937	RPS8	protein coding	527.613	1240.12	2.4	5e-05
ENSG00000166441	RPL27A	protein coding	700.853	1664.75	2.4	5e-05
ENSG00000147604	RPL7	protein coding	957.443	2322.18	2.4	5e-05
ENSG00000125691	RPL23	protein coding	999	2365.13	2.4	5e-05
ENSG00000059691	PET112	protein coding	8.82681	20.1539	2.3	5e-05
ENSG00000056050	C4orf27	protein coding	9.03467	20.8645	2.3	5e-05
ENSG00000141582	CBX4	protein coding	9.42467	22.1011	2.3	5e-05
ENSG00000116096	SPR	protein coding	10.0269	23.5398	2.3	5e-05
ENSG00000167112	TRUB2	protein coding	10.3027	24.0346	2.3	5e-05
ENSG00000171953	ATPAF2	protein coding	12.1503	28.4285	2.3	0.0018
ENSG00000186470	BTN3A2	protein coding	12.7124	28.9903	2.3	5e-05
ENSG00000258315	C17orf49	protein coding	12.9854	29.7538	2.3	0.0044
ENSG00000172340	SUCLG2	protein coding	13.3011	30.6406	2.3	5e-05
ENSG00000171865	RNASEH1	protein coding	13.4674	30.8375	2.3	5e-05
ENSG00000142166	IFNAR1	protein coding	13.6633	32.1011	2.3	5e-05
ENSG00000058600	POLR3E	protein coding	14.9441	33.8738	2.3	5e-05
ENSG00000185515	BRCC3	protein coding	14.9711	33.9789	2.3	5e-05
ENSG00000111790	FGFR1OP2	protein coding	15.1369	34.3275	2.3	5e-05
ENSG00000075618	FSCN1	protein coding	15.6659	35.371	2.3	5e-05
ENSG00000162734	PEA15	protein coding	15.7074	36.5387	2.3	5e-05
ENSG00000204370	SDHD	protein coding	16.0567	36.9256	2.3	0.00095
ENSG00000170502	NUDT9	protein coding	17.3144	40.2745	2.3	5e-05
ENSG00000138641	HERC3	protein coding	17.4254	39.6747	2.3	5e-05
ENSG00000104691	UBXN8	processed_transcript	17.7072	40.3954	2.3	5e-05
ENSG00000171246	NPTX1	protein coding	18.0968	41.2772	2.3	5e-05
ENSG00000097033	SH3GLB1	protein coding	18.3793	41.3588	2.3	5e-05
ENSG00000104915	STX10	protein coding	18.9399	43.2945	2.3	5e-05
ENSG00000198860	TSEN15	protein coding	18.9784	44.5395	2.3	5e-05
ENSG00000125818	PSMF1	protein coding	19.0384	43.7035	2.3	0.0011
ENSG00000198818	SFT2D1	protein coding	19.5973	45.657	2.3	5e-05
ENSG00000177885	GRB2	protein coding	21.259	49.9417	2.3	5e-05
ENSG00000050393	CCDC90A	protein coding	21.7766	49.158	2.3	5e-05
ENSG00000110871	COQ5	protein coding	23.3127	54.3688	2.3	5e-05
ENSG00000130706	ADRM1	protein coding	23.33	53.8782	2.3	5e-05
ENSG00000120837	NFYB	protein coding	26.9991	62.0908	2.3	5e-05
ENSG00000185627	PSMD13	protein coding	28.1296	63.6562	2.3	5e-05
ENSG00000138614	VWA9	protein coding	28.4583	66.2629	2.3	5e-05
ENSG00000102119	EMD	protein coding	29.2826	67.1583	2.3	5e-05
ENSG00000234745	HLA-B	protein coding	29.5272	67.3586	2.3	5e-05
ENSG00000111247	RAD51AP1	protein coding	29.8539	67.2152	2.3	5e-05
ENSG00000121966	CXCR4	protein coding	32.8686	75.5577	2.3	5e-05
ENSG00000108774	RAB5C	protein coding	33.1439	76.3498	2.3	0.00045
ENSG00000129103	SUMF2	protein coding	33.8101	76.1806	2.3	5e-05
ENSG00000118855	MFSD1	protein coding	34.2677	79.8646	2.3	0.0024
ENSG00000063244	U2AF2	protein coding	36.7765	84.5453	2.3	5e-05
ENSG00000165704	HPRT1	protein coding	37.9561	86.9814	2.3	5e-05
ENSG00000164054	SHISA5	protein coding	41.1561	96.6477	2.3	5e-05
ENSG00000103018	CYB5B	protein coding	45.9035	106.293	2.3	5e-05
ENSG00000111361	EIF2B1	protein coding	46.5569	108.859	2.3	5e-05
ENSG00000156110	ADK	protein coding	51.0518	117.473	2.3	5e-05
ENSG00000161526	SAP30BP	protein coding	59.5853	137.005	2.3	5e-05
ENSG00000204220	PFDN6	protein coding	60.7942	141.862	2.3	5e-05
ENSG00000258232	RP11-161H23.5	antisense	67.4066	154.137	2.3	0.0011
ENSG00000120533	ENY2	protein coding	67.5145	158.546	2.3	5e-05
ENSG00000175063	UBE2C	protein coding	71.029	161.451	2.3	5e-05
ENSG00000159210	SNF8	protein coding	83.8307	190.728	2.3	5e-05
ENSG00000178982	EIF3K	protein coding	84.3187	195.443	2.3	5e-05
ENSG00000011304	PTBP1	protein coding	93.676	217.295	2.3	5e-05
ENSG00000010244	ZNF207	protein coding	99.2922	232.207	2.3	5e-05
ENSG00000120727	PAIP2	protein coding	105.735	244.616	2.3	5e-05
ENSG00000152558	TMEM123	protein coding	109.303	248.71	2.3	5e-05
ENSG00000031698	SARS	protein coding	120.369	273.754	2.3	5e-05
ENSG00000164032	H2AFZ	protein coding	291.589	680.907	2.3	5e-05
ENSG00000221983	UBA52	protein coding	304.689	704.438	2.3	5e-05
ENSG00000142864	SERBP1	protein coding	343.454	801.394	2.3	5e-05
ENSG00000132341	RAN	protein coding	427.256	976.766	2.3	5e-05
ENSG00000141934	PPAP2C	protein coding	10.4155	22.8818	2.2	5e-05
ENSG00000160194	NDUFV3	protein coding	10.4221	22.839	2.2	5e-05
ENSG00000135821	GLUL	protein coding	10.6511	23.5001	2.2	0.0029
ENSG00000257218	GATC	protein coding	10.655	23.8921	2.2	0.00095
ENSG00000132481	TRIM47	protein coding	10.7799	24.0875	2.2	5e-05
ENSG00000171469	ZNF561	protein coding	10.8639	24.0742	2.2	5e-05
ENSG00000101363	MANBAL	protein coding	11.8843	26.6411	2.2	5e-05
ENSG00000256546	AC156455.1	processed_transcript	12.1782	27.1492	2.2	0.00355
ENSG00000179335	CLK3	protein coding	12.7119	27.8226	2.2	0.0006
ENSG00000184277	TM2D3	protein coding	12.7125	28.4446	2.2	5e-05
ENSG00000154814	OXNAD1	protein coding	13.091	28.1735	2.2	5e-05
ENSG00000104064	GABPB1	protein coding	13.703	30.3005	2.2	5e-05
ENSG00000129353	SLC44A2	protein coding	14.1131	30.9085	2.2	0.0001
ENSG00000080822	CLDND1	protein coding	14.6502	32.7307	2.2	5e-05
ENSG00000090447	TFAP4	protein coding	15.339	33.7327	2.2	0.0003
ENSG00000197172	MAGEA6	protein coding	15.6817	34.9166	2.2	5e-05
ENSG00000138036	DYNC2LI1	protein coding	15.7057	34.2089	2.2	0.00035
ENSG00000104129	DNAJC17	protein coding	15.8273	34.4135	2.2	0.00025
ENSG00000100416	TRMU	protein coding	15.9481	35.0716	2.2	5e-05
ENSG00000100348	TXN2	protein coding	16.0423	35.8026	2.2	5e-05
ENSG00000143889	HNRPLL	protein coding	16.1729	36.3287	2.2	5e-05
ENSG00000237765	FAM200B	protein coding	16.5604	35.6398	2.2	0.0001
ENSG00000023041	ZDHHC6	protein coding	16.7409	37.602	2.2	5e-05
ENSG00000055130	CUL1	protein coding	17.3837	37.9395	2.2	5e-05
ENSG00000241258	CRCP	protein coding	18.0574	40.5026	2.2	0.0023
ENSG00000134255	CEPT1	protein coding	18.1918	40.8819	2.2	5e-05
ENSG00000198612	COPS8	protein coding	18.3366	41.0321	2.2	5e-05
ENSG00000132286	FXC1	protein coding	18.3892	41.2382	2.2	5e-05
ENSG00000173465	SSSCA1	protein coding	18.6122	40.7019	2.2	5e-05
ENSG00000166548	TK2	protein coding	18.7359	41.7419	2.2	0.00155
ENSG00000143811	PYCR2	protein coding	19.3388	41.9789	2.2	5e-05
ENSG00000174100	MRPL45	protein coding	21.2487	45.9717	2.2	5e-05
ENSG00000114520	SNX4	protein coding	23.1131	51.7956	2.2	0.0028
ENSG00000091164	TXNL1	protein coding	23.16	51.6401	2.2	5e-05
ENSG00000143164	DCAF6	protein coding	23.2965	51.7224	2.2	5e-05
ENSG00000170584	NUDCD2	protein coding	27.4174	60.3984	2.2	5e-05
ENSG00000196236	XPNPEP3	protein coding	29.3085	64.7196	2.2	5e-05
ENSG00000258908	RP11-203M5.8	lincRNA	29.5971	66.0199	2.2	0.0014
ENSG00000006625	GGCT	protein coding	30.0379	67.4005	2.2	0.00045
ENSG00000204272	RP11-622K12.1	processed_transcript	33.1753	72.6906	2.2	5e-05
ENSG00000038274	MAT2B	protein coding	34.2645	75.5922	2.2	5e-05
ENSG00000185359	HGS	protein coding	34.3824	75.3455	2.2	0.0008
ENSG00000172531	PPP1CA	protein coding	34.484	74.8033	2.2	5e-05
ENSG00000125730	C3	protein coding	35.8483	77.84	2.2	0.00035
ENSG00000116221	MRPL37	protein coding	39.6917	87.2524	2.2	5e-05
ENSG00000183207	RUVBL2	protein coding	40.7796	91.5894	2.2	5e-05
ENSG00000211460	TSN	protein coding	41.1145	90.6902	2.2	5e-05
ENSG00000169604	ANTXR1	protein coding	41.6965	91.3722	2.2	5e-05
ENSG00000113456	RAD1	protein coding	42.6976	94.1245	2.2	5e-05
ENSG00000138279	ANXA7	protein coding	43.4637	95.0801	2.2	5e-05
ENSG00000099810	MTAP	protein coding	44.0059	97.3528	2.2	0.00225
ENSG00000184752	NDUFA12	protein coding	46.277	104.11	2.2	5e-05
ENSG00000254969	RP11-939C17.2		46.3599	100.19	2.2	5e-05
ENSG00000106554	CHCHD3	protein coding	50.9977	109.828	2.2	5e-05
ENSG00000163636	PSMD6	protein coding	57.5359	125.104	2.2	5e-05
ENSG00000163902	RPN1	protein coding	57.8205	125.24	2.2	5e-05
ENSG00000139168	ZCRB1	protein coding	58.9928	128.673	2.2	5e-05
ENSG00000138069	RAB1A	protein coding	61.6635	132.882	2.2	5e-05
ENSG00000124275	MTRR	protein coding	68.7361	149.217	2.2	5e-05
ENSG00000110107	PRPF19	protein coding	71.492	158.762	2.2	5e-05
ENSG00000168906	MAT2A	protein coding	88.5202	195.854	2.2	5e-05
ENSG00000189159	HN1	protein coding	100.267	222.57	2.2	5e-05
ENSG00000173674	EIF1AX	protein coding	111.772	242.009	2.2	5e-05
ENSG00000104964	AES	protein coding	113.153	249.553	2.2	5e-05
ENSG00000171530	TBCA	protein coding	125.334	273.911	2.2	0.00015
ENSG00000181019	NQO1	protein coding	139.92	304.264	2.2	5e-05
ENSG00000171490	RSL1D1	protein coding	200.207	450.437	2.2	5e-05
ENSG00000198755	RPL10A	protein coding	225.767	495.783	2.2	5e-05
ENSG00000102144	PGK1	protein coding	282.095	610.949	2.2	5e-05
ENSG00000092199	HNRNPC	protein coding	485.049	1043.53	2.2	5e-05
ENSG00000148120	C9orf3	protein coding	9.48846	20.3874	2.1	5e-05
ENSG00000184182	UBE2F	protein coding	9.71179	20.0751	2.1	0.00405
ENSG00000131725	WDR44	protein coding	10.0909	20.7187	2.1	5e-05
ENSG00000002822	MAD1L1	protein coding	10.3776	21.7117	2.1	0.0005
ENSG00000230202	RP11-632C17__A.1	pseudogene	10.6757	22.6993	2.1	0.0006
ENSG00000119446	RBM18	protein coding	10.7088	22.4336	2.1	0.0001
ENSG00000182287	AP1S2	protein coding	11.0977	23.7536	2.1	5e-05
ENSG00000085978	ATG16L1	protein coding	11.2821	24.2153	2.1	0.0001
ENSG00000102882	MAPK3	protein coding	11.3739	23.9414	2.1	0.0006
ENSG00000175348	TMEM9B	protein coding	11.4543	24.5965	2.1	5e-05
ENSG00000125703	ATG4C	protein coding	11.4661	23.678	2.1	5e-05
ENSG00000167930	ITFG3	protein coding	11.9685	25.0888	2.1	0.0002
ENSG00000134146	ATPBD4	protein coding	12.6362	26.3549	2.1	0.0005
ENSG00000121691	CAT	protein coding	12.7871	26.4542	2.1	5e-05
ENSG00000136827	TOR1A	protein coding	12.7925	27.3158	2.1	5e-05
ENSG00000116922	C1orf109	protein coding	12.9153	26.5938	2.1	5e-05
ENSG00000232445	RP11-132A1.4	antisense	12.9606	27.3277	2.1	5e-05
ENSG00000164933	SLC25A32	protein coding	13.7843	28.6019	2.1	0.00085
ENSG00000198060	2014-03-05	protein coding	13.9861	29.5356	2.1	5e-05
ENSG00000120686	UFM1	protein coding	14.295	29.6214	2.1	5e-05
ENSG00000118454	ANKRD13C	protein coding	14.8147	30.8708	2.1	0.0024
ENSG00000151881	C5orf28	protein coding	14.8309	31.2927	2.1	5e-05
ENSG00000256872	NOL12		14.8995	31.0845	2.1	5e-05
ENSG00000088833	NSFL1C	protein coding	15.1776	32.0001	2.1	0.00415
ENSG00000172354	GNB2	protein coding	15.4162	33.0546	2.1	5e-05
ENSG00000175029	CTBP2	protein coding	15.8582	33.0918	2.1	5e-05
ENSG00000116741	RGS2	protein coding	16.1355	34.0293	2.1	5e-05
ENSG00000117419	ERI3	protein coding	16.306	34.4142	2.1	5e-05
ENSG00000120896	SORBS3	protein coding	17.2399	36.6049	2.1	5e-05
ENSG00000155304	HSPA13	protein coding	18.3295	38.4669	2.1	5e-05
ENSG00000025772	TOMM34	protein coding	18.5838	38.827	2.1	5e-05
ENSG00000108344	PSMD3	protein coding	19.7041	41.6082	2.1	5e-05
ENSG00000006453	BAIAP2L1	protein coding	20.4151	42.5233	2.1	5e-05
ENSG00000125458	NT5C	protein coding	20.6954	43.0122	2.1	5e-05
ENSG00000087842	PIR	protein coding	21.0874	43.4508	2.1	5e-05
ENSG00000169727	GPS1	protein coding	22.5368	47.4421	2.1	5e-05
ENSG00000143337	TOR1AIP1	protein coding	25.382	52.7824	2.1	5e-05
ENSG00000143570	SLC39A1	protein coding	25.6533	53.0043	2.1	5e-05
ENSG00000172500	FIBP	protein coding	26.1179	55.4854	2.1	0.0001
ENSG00000066322	ELOVL1	protein coding	26.4658	55.9467	2.1	5e-05
ENSG00000266967	AARSD1	protein coding	27.8588	59.7618	2.1	5e-05
ENSG00000112208	BAG2	protein coding	27.9809	57.7131	2.1	0.0031
ENSG00000176386	CDC26	protein coding	28.1286	58.849	2.1	0.00395
ENSG00000101138	CSTF1	protein coding	28.5462	61.2127	2.1	5e-05
ENSG00000165669	FAM204A	protein coding	29.2777	61.8957	2.1	5e-05
ENSG00000133818	RRAS2	protein coding	29.8593	61.612	2.1	5e-05
ENSG00000131462	TUBG1	protein coding	31.1962	66.3439	2.1	5e-05
ENSG00000111445	RFC5	protein coding	32.4419	69.4334	2.1	5e-05
ENSG00000079616	KIF22	protein coding	36.0472	75.0259	2.1	5e-05
ENSG00000108256	NUFIP2	protein coding	36.9058	78.9613	2.1	0.00105
ENSG00000129083	COPB1	protein coding	37.9325	80.8808	2.1	5e-05
ENSG00000134717	BTF3L4	protein coding	38.7948	82.7525	2.1	5e-05
ENSG00000106853	PTGR1	protein coding	39.2171	83.2144	2.1	5e-05
ENSG00000136243	NUPL2	protein coding	41.1789	85.5048	2.1	5e-05
ENSG00000125870	SNRPB2	protein coding	42.4797	88.3545	2.1	5e-05
ENSG00000089327	FXYD5	protein coding	43.2174	91.7765	2.1	5e-05
ENSG00000147996	CBWD5	protein coding	44.7294	93.8607	2.1	0.00195
ENSG00000197498	RPF2	protein coding	44.8979	94.558	2.1	5e-05
ENSG00000168159	RNF187	protein coding	48.2693	101.496	2.1	5e-05
ENSG00000113384	GOLPH3	protein coding	48.8308	101.961	2.1	5e-05
ENSG00000031823	RANBP3	protein coding	49.1805	103.194	2.1	5e-05
ENSG00000102007	PLP2	protein coding	49.187	103.526	2.1	5e-05
ENSG00000100526	CDKN3	protein coding	49.9554	105.066	2.1	5e-05
ENSG00000139146	FAM60A	protein coding	54.046	112.215	2.1	5e-05
ENSG00000132300	PTCD3	protein coding	55.008	116.585	2.1	5e-05
ENSG00000175792	RUVBL1	protein coding	61.2702	130.242	2.1	5e-05
ENSG00000070010	UFD1L	protein coding	62.6672	134.277	2.1	0.0005
ENSG00000123737	EXOSC9	protein coding	64.6536	138.777	2.1	5e-05
ENSG00000072778	ACADVL	protein coding	64.9606	134.204	2.1	5e-05
ENSG00000160075	SSU72	protein coding	65.4258	138.475	2.1	5e-05
ENSG00000198015	MRPL42	protein coding	78.1589	165.235	2.1	5e-05
ENSG00000168078	PBK	protein coding	80.8571	167.979	2.1	5e-05
ENSG00000076685	NT5C2	protein coding	81.191	169.02	2.1	0.00015
ENSG00000130725	UBE2M	protein coding	81.6848	171.06	2.1	5e-05
ENSG00000126267	COX6B1	protein coding	83.1243	175.69	2.1	5e-05
ENSG00000113460	BRIX1	protein coding	84.2955	175.657	2.1	5e-05
ENSG00000255302	EID1	protein coding	88.4227	185.668	2.1	5e-05
ENSG00000116754	SRSF11	protein coding	96.6238	203.971	2.1	5e-05
ENSG00000128510	CPA4	protein coding	116.979	251.144	2.1	5e-05
ENSG00000105968	H2AFV	protein coding	166.793	355.986	2.1	5e-05
ENSG00000126247	CAPNS1	protein coding	175.616	363.31	2.1	5e-05
ENSG00000179010	MRFAP1	protein coding	200.176	425.761	2.1	5e-05
ENSG00000175203	DCTN2	protein coding	214.358	449.256	2.1	0.00145
ENSG00000182899	RPL35A	protein coding	279.132	597.711	2.1	5e-05
ENSG00000074800	ENO1	protein coding	1464.18	3022.04	2.1	5e-05
ENSG00000175279	APITD1	protein coding	10.054	20.5556	2	0.00125
ENSG00000091732	ZC3HC1	protein coding	10.263	20.8225	2	0.00055
ENSG00000144199	FAHD2B	protein coding	10.2962	20.1292	2	0.0001
ENSG00000023191	RNH1	protein coding	10.8074	21.6826	2	5e-05
ENSG00000011275	RNF216	protein coding	11.2055	22.5076	2	5e-05
ENSG00000138073	PREB	protein coding	11.5833	23.6734	2	5e-05
ENSG00000213614	HEXA	protein coding	11.8327	24.0542	2	5e-05
ENSG00000188677	PARVB	protein coding	12.1186	24.1061	2	5e-05
ENSG00000103061	SLC7A6OS	protein coding	12.1453	24.8567	2	0.0011
ENSG00000144744	UBA3	protein coding	12.2402	25.0698	2	0.00045
ENSG00000198189	HSD17B11	protein coding	12.7521	25.6543	2	5e-05
ENSG00000146540	C7orf50	protein coding	12.9676	25.7356	2	5e-05
ENSG00000136717	BIN1	protein coding	13.2325	27.0949	2	5e-05
ENSG00000164038	SLC9B2	protein coding	13.2794	27.1152	2	0.0002
ENSG00000132823	C20orf111	protein coding	13.8583	27.6863	2	5e-05
ENSG00000197961	ZNF121	protein coding	14.072	28.0337	2	5e-05
ENSG00000143457	GOLPH3L	protein coding	14.3982	28.2861	2	0.0003
ENSG00000131778	CHD1L	protein coding	14.5389	29.442	2	0.00015
ENSG00000122257	RBBP6	protein coding	14.6532	29.4347	2	0.0001
ENSG00000075336	TIMM21	protein coding	16.0599	32.6308	2	5e-05
ENSG00000156504	FAM122B	protein coding	16.6096	32.6063	2	5e-05
ENSG00000165724	ZMYND19	protein coding	16.7377	33.3545	2	5e-05
ENSG00000109016	DHRS7B	protein coding	16.7539	33.0037	2	0.0007
ENSG00000121211	MND1	protein coding	18.1145	35.4907	2	0.00175
ENSG00000135249	RINT1	protein coding	18.3131	37.3423	2	5e-05
ENSG00000133884	DPF2	protein coding	18.5981	37.5489	2	5e-05
ENSG00000105705	SUGP1	protein coding	18.7295	37.107	2	0.0006
ENSG00000147687	TATDN1	protein coding	19.5422	38.2421	2	0.0022
ENSG00000141428	C18orf21	protein coding	19.5864	39.1988	2	0.0038
ENSG00000132680	KIAA0907	protein coding	19.7045	39.6948	2	5e-05
ENSG00000106785	TRIM14	protein coding	19.833	39.6346	2	0.00115
ENSG00000184117	NIPSNAP1	protein coding	20.3501	40.5472	2	5e-05
ENSG00000177700	POLR2L	protein coding	20.5642	40.4412	2	0.00145
ENSG00000100372	SLC25A17	protein coding	21.1236	41.9898	2	5e-05
ENSG00000136718	IMP4	protein coding	21.2385	42.8928	2	5e-05
ENSG00000139233	LLPH	protein coding	21.4486	41.9362	2	5e-05
ENSG00000120798	NR2C1	protein coding	21.6562	42.4481	2	0.00015
ENSG00000134186	PRPF38B	protein coding	23.4836	46.003	2	5e-05
ENSG00000173545	ZNF622	protein coding	24.9502	49.8843	2	5e-05
ENSG00000151414	NEK7	protein coding	24.9663	48.9498	2	5e-05
ENSG00000187522	HSPA14	protein coding	25.2873	50.7992	2	5e-05
ENSG00000170310	STX8	protein coding	25.4216	51.2961	2	0.0003
ENSG00000124733	MEA1	protein coding	26.3044	51.411	2	5e-05
ENSG00000119403	PHF19	protein coding	28.4693	57.2762	2	5e-05
ENSG00000013306	SLC25A39	protein coding	28.5717	58.3567	2	5e-05
ENSG00000020426	MNAT1	protein coding	28.9144	58.0173	2	0.00235
ENSG00000105879	CBLL1	protein coding	29.2549	59.0101	2	0.00015
ENSG00000228716	DHFR	protein coding	31.1642	61.9042	2	5e-05
ENSG00000165304	MELK	protein coding	31.4988	63.8591	2	5e-05
ENSG00000170791	CHCHD7	protein coding	32.2154	65.7531	2	5e-05
ENSG00000066136	NFYC	protein coding	33.084	65.9671	2	5e-05
ENSG00000184203	PPP1R2	protein coding	33.7768	66.1126	2	5e-05
ENSG00000132305	IMMT	protein coding	34.8352	69.2455	2	5e-05
ENSG00000162623	TYW3	protein coding	37.7231	74.3256	2	5e-05
ENSG00000137500	CCDC90B	protein coding	39.0456	77.0419	2	5e-05
ENSG00000163950	SLBP	protein coding	39.244	79.5664	2	5e-05
ENSG00000130414	NDUFA10	protein coding	40.0971	79.4578	2	5e-05
ENSG00000109519	GRPEL1	protein coding	40.3461	79.1217	2	5e-05
ENSG00000169905	TOR1AIP2	protein coding	41.867	83.428	2	5e-05
ENSG00000147162	OGT	protein coding	43.1696	87.8828	2	0.0004
ENSG00000162385	MAGOH	protein coding	44.684	90.4096	2	5e-05
ENSG00000174371	EXO1	protein coding	45.4132	91.3566	2	5e-05
ENSG00000161654	LSM12	protein coding	45.6886	89.3621	2	5e-05
ENSG00000128524	ATP6V1F	protein coding	46.3128	90.842	2	5e-05
ENSG00000183258	DDX41	protein coding	51.4158	104.824	2	5e-05
ENSG00000239900	ADSL	protein coding	51.4234	103.415	2	5e-05
ENSG00000135047	CTSL1	protein coding	52.3114	105.366	2	5e-05
ENSG00000004478	FKBP4	protein coding	55.1056	108.166	2	0.00165
ENSG00000084463	WBP11	protein coding	61.7312	126.457	2	5e-05
ENSG00000003056	M6PR	protein coding	72.152	146.716	2	0.0004
ENSG00000198374	HIST1H2AL	protein coding	77.704	153.92	2	5e-05
ENSG00000106263	EIF3B	protein coding	78.9931	156.139	2	5e-05
ENSG00000109919	MTCH2	protein coding	89.2448	178.319	2	5e-05
ENSG00000197894	ADH5	protein coding	93.0686	181.995	2	5e-05
ENSG00000170348	TMED10	protein coding	96.6816	189.34	2	5e-05
ENSG00000136518	ACTL6A	protein coding	113.931	222.475	2	5e-05
ENSG00000116489	CAPZA1	protein coding	118.828	233.033	2	5e-05
ENSG00000245910	SNHG6	processed_transcript	119.541	242.166	2	5e-05
ENSG00000136997	MYC	protein coding	119.987	236.484	2	5e-05
ENSG00000129562	DAD1	protein coding	128.556	254.895	2	5e-05
ENSG00000004455	AK2	protein coding	146.702	287.265	2	5e-05
ENSG00000167085	PHB	protein coding	152.942	304.759	2	5e-05
ENSG00000077809	GTF2I	protein coding	159.057	318.308	2	0.0029
ENSG00000110958	PTGES3	protein coding	180.185	367.708	2	5e-05
ENSG00000105640	RPL18A	protein coding	181.328	367.774	2	5e-05
ENSG00000178952	TUFM	protein coding	187.821	373.659	2	0.00015
ENSG00000116161	CACYBP	protein coding	236.943	469.936	2	0.00085
ENSG00000127922	SHFM1	protein coding	287.867	581.336	2	5e-05
ENSG00000156976	EIF4A2	protein coding	306.162	621.756	2	5e-05
ENSG00000156482	RPL30	protein coding	448.801	877.12	2	5e-05
ENSG00000204371	EHMT2	protein coding	20.3309	10.4	-2	0.0003
ENSG00000136940	PDCL	protein coding	20.7896	10.3506	-2	5e-05
ENSG00000124151	NCOA3	protein coding	21.815	11.0118	-2	0.0005
ENSG00000170471	RALGAPB	protein coding	21.8161	11.0973	-2	5e-05
ENSG00000106299	WASL	protein coding	23.3002	11.8739	-2	5e-05
ENSG00000197217	ENTPD4	protein coding	25.4442	12.6065	-2	0.0037
ENSG00000179889	PDXDC1	protein coding	26.4926	13.4458	-2	5e-05
ENSG00000132842	AP3B1	protein coding	27.6677	13.5111	-2	5e-05
ENSG00000215114	UBXN2B	protein coding	27.8888	14.0751	-2	0.0003
ENSG00000197021	CXorf40B	protein coding	28.3035	14.1254	-2	5e-05
ENSG00000139734	DIAPH3	protein coding	30.0939	15.0791	-2	5e-05
ENSG00000133961	NUMB	protein coding	33.745	16.5505	-2	5e-05
ENSG00000075223	SEMA3C	protein coding	34.1978	16.9719	-2	5e-05
ENSG00000148773	MKI67	protein coding	36.9423	18.136	-2	0.0002
ENSG00000048828	FAM120A	protein coding	37.7962	18.669	-2	5e-05
ENSG00000001497	LAS1L	protein coding	38.2014	19.4339	-2	5e-05
ENSG00000165671	NSD1	protein coding	38.7724	19.8168	-2	0.00355
ENSG00000004487	KDM1A	protein coding	39.6528	19.6624	-2	5e-05
ENSG00000177733	HNRNPA0	protein coding	39.8408	20.3722	-2	5e-05
ENSG00000204764	RANBP17	protein coding	40.5057	20.1543	-2	0.001
ENSG00000133065	SLC41A1	protein coding	41.1884	20.8513	-2	5e-05
ENSG00000086758	HUWE1	protein coding	43.1463	22.0366	-2	0.00355
ENSG00000148690	FRA10AC1	protein coding	43.1891	21.3664	-2	5e-05
ENSG00000100479	POLE2	protein coding	43.5656	21.7005	-2	5e-05
ENSG00000197713	RPE	protein coding	46.2218	23.3585	-2	5e-05
ENSG00000105486	LIG1	protein coding	46.6323	23.831	-2	5e-05
ENSG00000048649	RSF1	protein coding	48.065	24.1263	-2	0.0002
ENSG00000101444	AHCY	protein coding	48.6398	24.7278	-2	5e-05
ENSG00000110768	GTF2H1	protein coding	49.1789	24.611	-2	5e-05
ENSG00000106344	RBM28	protein coding	50.9498	25.2835	-2	5e-05
ENSG00000006715	VPS41	protein coding	53.909	26.74	-2	5e-05
ENSG00000164190	NIPBL	protein coding	54.8404	28.0295	-2	5e-05
ENSG00000151092	NGLY1	protein coding	55.6743	27.3591	-2	0.00065
ENSG00000165934	CPSF2	protein coding	56.2761	27.4707	-2	5e-05
ENSG00000135968	GCC2	protein coding	58.4468	28.8982	-2	0.00015
ENSG00000205765	C5orf51	protein coding	61.4694	30.8087	-2	5e-05
ENSG00000112701	SENP6	protein coding	65.0918	32.1158	-2	5e-05
ENSG00000151923	TIAL1	protein coding	79.4967	40.497	-2	5e-05
ENSG00000091527	CDV3	protein coding	98.1582	48.3188	-2	5e-05
ENSG00000113328	CCNG1	protein coding	122.848	60.2604	-2	5e-05
ENSG00000168724	DNAJC21	protein coding	131.574	66.4551	-2	5e-05
ENSG00000133706	LARS	protein coding	188.964	94.1978	-2	5e-05
ENSG00000128595	CALU	protein coding	200.83	101.65	-2	5e-05
ENSG00000166165	CKB	protein coding	266.156	130.115	-2	5e-05
ENSG00000254772	EEF1G	protein coding	611.654	304.745	-2	5e-05
ENSG00000110321	EIF4G2	protein coding	696.817	350.937	-2	5e-05
ENSG00000144381	HSPD1	protein coding	829.074	417.71	-2	5e-05
ENSG00000167996	FTH1	protein coding	9973.46	5112.99	-2	0.0005
ENSG00000077235	GTF3C1	protein coding	20.2303	9.82827	-2.1	0.00055
ENSG00000179046	TRIML2	protein coding	21.1494	10.2606	-2.1	5e-05
ENSG00000076067	RBMS2	protein coding	21.7073	10.2274	-2.1	5e-05
ENSG00000101782	RIOK3	protein coding	22.9266	10.901	-2.1	0.0002
ENSG00000167601	AXL	protein coding	25.1127	11.8067	-2.1	5e-05
ENSG00000099821	POLRMT	protein coding	26.6204	12.7971	-2.1	5e-05
ENSG00000102531	FNDC3A	protein coding	27.6485	13.3556	-2.1	5e-05
ENSG00000143801	PSEN2	protein coding	27.8938	13.428	-2.1	5e-05
ENSG00000088930	XRN2	protein coding	28.1346	13.2861	-2.1	5e-05
ENSG00000160877	NACC1	protein coding	30.2801	14.1886	-2.1	0.00015
ENSG00000186063	AIDA	protein coding	30.3583	14.5035	-2.1	0.00395
ENSG00000006607	FARP2	protein coding	31.0234	14.8123	-2.1	0.0032
ENSG00000134318	ROCK2	protein coding	31.9439	15.1153	-2.1	5e-05
ENSG00000107643	MAPK8	protein coding	33.0308	15.6848	-2.1	0.00015
ENSG00000120733	KDM3B	protein coding	33.5288	15.8161	-2.1	0.002
ENSG00000065613	SLK	protein coding	34.3386	16.1403	-2.1	0.0025
ENSG00000138032	PPM1B	protein coding	34.7048	16.6277	-2.1	5e-05
ENSG00000002586	CD99	protein coding	36.2786	17.1456	-2.1	5e-05
ENSG00000134987	WDR36	protein coding	37.1159	17.4089	-2.1	5e-05
ENSG00000132466	ANKRD17	protein coding	38.0829	17.7218	-2.1	5e-05
ENSG00000198707	CEP290	protein coding	40.7307	19.664	-2.1	5e-05
ENSG00000170035	UBE2E3	protein coding	43.9586	20.7246	-2.1	5e-05
ENSG00000255112	CHMP1B	protein coding	48.1556	23.3433	-2.1	5e-05
ENSG00000108349	CASC3	protein coding	52.0212	25.216	-2.1	0.0001
ENSG00000132330	SCLY	protein coding	62.3789	29.1982	-2.1	5e-05
ENSG00000166734	CASC4	protein coding	71.4638	34.2356	-2.1	5e-05
ENSG00000141867	BRD4	protein coding	75.228	35.0052	-2.1	0.0018
ENSG00000153560	UBP1	protein coding	91.7204	44.4897	-2.1	5e-05
ENSG00000070814	TCOF1	protein coding	95.6362	45.9812	-2.1	5e-05
ENSG00000132581	SDF2	protein coding	96.8274	46.0717	-2.1	0.00025
ENSG00000085733	CTTN	protein coding	104.414	49.43	-2.1	5e-05
ENSG00000081154	PCNP	protein coding	135.282	63.6407	-2.1	5e-05
ENSG00000163399	ATP1A1	protein coding	208.227	98.0527	-2.1	5e-05
ENSG00000100603	SNW1	protein coding	212.783	100.694	-2.1	5e-05
ENSG00000139842	CUL4A	protein coding	233.846	109.214	-2.1	5e-05
ENSG00000169564	PCBP1	protein coding	308.791	143.63	-2.1	5e-05
ENSG00000113368	LMNB1	protein coding	321.399	151.187	-2.1	5e-05
ENSG00000198467	TPM2	protein coding	331.53	158.934	-2.1	5e-05
ENSG00000015479	MATR3	protein coding	360.547	171.515	-2.1	5e-05
ENSG00000099783	HNRNPM	protein coding	361.648	171.602	-2.1	5e-05
ENSG00000106070	GRB10	protein coding	20.0447	9.24944	-2.2	5e-05
ENSG00000178773	CPNE7	protein coding	20.3401	9.42826	-2.2	0.0009
ENSG00000062650	WAPAL	protein coding	21.6206	9.7548	-2.2	5e-05
ENSG00000145332	KLHL8	protein coding	22.767	10.1188	-2.2	0.0002
ENSG00000129422	MTUS1	protein coding	23.6064	10.8018	-2.2	0.00025
ENSG00000143437	ARNT	protein coding	25.3361	11.3963	-2.2	5e-05
ENSG00000009830	POMT2	protein coding	25.4024	11.7448	-2.2	0.0004
ENSG00000118200	CAMSAP2	protein coding	26.0174	11.5752	-2.2	5e-05
ENSG00000166170	BAG5	protein coding	28.129	12.9703	-2.2	5e-05
ENSG00000172965	AC068491.1	lincRNA	28.1739	12.6552	-2.2	0.0001
ENSG00000066654	THUMPD1	protein coding	28.9627	13.0423	-2.2	5e-05
ENSG00000149231	CCDC82	protein coding	31.4368	14.3517	-2.2	0.00195
ENSG00000101161	PRPF6	protein coding	33.416	14.9487	-2.2	5e-05
ENSG00000100614	PPM1A	protein coding	35.6991	15.999	-2.2	5e-05
ENSG00000069248	NUP133	protein coding	36.6043	16.9143	-2.2	5e-05
ENSG00000196923	PDLIM7	protein coding	37.2511	16.7624	-2.2	5e-05
ENSG00000138182	KIF20B	protein coding	38.2508	17.51	-2.2	5e-05
ENSG00000132912	DCTN4	protein coding	40.0093	18.355	-2.2	5e-05
ENSG00000102226	USP11	protein coding	42.1731	19.5168	-2.2	0.0007
ENSG00000122882	ECD	protein coding	45.208	20.6039	-2.2	5e-05
ENSG00000144674	GOLGA4	protein coding	47.4069	21.7322	-2.2	0.00035
ENSG00000065000	AP3D1	protein coding	48.7272	22.1103	-2.2	0.00145
ENSG00000176095	IP6K1	protein coding	50.4651	23.1071	-2.2	0.0006
ENSG00000109790	KLHL5	protein coding	51.6661	23.3767	-2.2	5e-05
ENSG00000115825	PRKD3	protein coding	51.7915	23.4709	-2.2	0.0024
ENSG00000267512	CTC-250I14.3	antisense	60.8431	28.1198	-2.2	0.0025
ENSG00000078237	C12orf5	protein coding	61.7928	28.0372	-2.2	5e-05
ENSG00000134222	PSRC1	protein coding	63.1348	29.2948	-2.2	5e-05
ENSG00000176102	CSTF3	protein coding	68.5603	30.9647	-2.2	5e-05
ENSG00000057252	SOAT1	protein coding	68.5829	30.5013	-2.2	5e-05
ENSG00000141027	NCOR1	protein coding	68.8557	30.7673	-2.2	0.0039
ENSG00000173482	PTPRM	protein coding	69.5315	31.1152	-2.2	5e-05
ENSG00000113569	NUP155	protein coding	77.1011	35.2532	-2.2	5e-05
ENSG00000087274	ADD1	protein coding	82.6791	36.8498	-2.2	5e-05
ENSG00000121892	PDS5A	protein coding	90.9612	40.7903	-2.2	5e-05
ENSG00000128487	SPECC1	protein coding	92.7733	42.2673	-2.2	5e-05
ENSG00000165732	DDX21	protein coding	93.0257	41.6594	-2.2	5e-05
ENSG00000058272	PPP1R12A	protein coding	130.109	60.0063	-2.2	0.0001
ENSG00000071564	TCF3	protein coding	139.396	63.8867	-2.2	0.0005
ENSG00000039123	SKIV2L2	protein coding	146.493	67.6338	-2.2	5e-05
ENSG00000072501	SMC1A	protein coding	147.381	68.151	-2.2	5e-05
ENSG00000141551	CSNK1D	protein coding	168.242	77.3844	-2.2	5e-05
ENSG00000135390	ATP5G2	protein coding	236.785	109.972	-2.2	5e-05
ENSG00000130713	EXOSC2	protein coding	314.727	141.91	-2.2	5e-05
ENSG00000138095	LRPPRC	protein coding	348.748	158.293	-2.2	5e-05
ENSG00000187109	NAP1L1	protein coding	647.634	291.898	-2.2	5e-05
ENSG00000114650	SCAP	protein coding	21.8481	9.70365	-2.3	5e-05
ENSG00000116604	MEF2D	protein coding	22.9686	9.9428	-2.3	5e-05
ENSG00000204344	STK19,XXbac-BPG116M5.15	protein coding	25.0876	10.9537	-2.3	5e-05
ENSG00000145555	MYO10	protein coding	25.1204	10.8075	-2.3	0.00065
ENSG00000186660	ZFP91	protein coding	26.3464	11.2574	-2.3	5e-05
ENSG00000015171	ZMYND11	protein coding	26.3882	11.342	-2.3	5e-05
ENSG00000119729	RHOQ	protein coding	29.4573	12.6941	-2.3	0.00195
ENSG00000115761	NOL10	protein coding	31.6996	13.6806	-2.3	5e-05
ENSG00000136603	SKIL	protein coding	32.7456	14.0024	-2.3	5e-05
ENSG00000112249	ASCC3	protein coding	32.7675	14.0275	-2.3	5e-05
ENSG00000111725	PRKAB1	protein coding	32.8726	14.3435	-2.3	5e-05
ENSG00000087269	NOP14	protein coding	34.4621	14.8877	-2.3	5e-05
ENSG00000198911	SREBF2	protein coding	34.5162	15.0743	-2.3	0.00025
ENSG00000204843	DCTN1	protein coding	36.7565	15.8892	-2.3	0.0006
ENSG00000119541	VPS4B	protein coding	38.1082	16.6557	-2.3	5e-05
ENSG00000198382	UVRAG	protein coding	38.1857	16.7214	-2.3	5e-05
ENSG00000129534	MIS18BP1	protein coding	38.3768	16.4439	-2.3	5e-05
ENSG00000164211	STARD4	protein coding	38.8125	17.2309	-2.3	5e-05
ENSG00000138801	PAPSS1	protein coding	39.0905	16.7019	-2.3	5e-05
ENSG00000166479	TMX3	protein coding	40.3991	17.5468	-2.3	0.0032
ENSG00000083444	PLOD1	protein coding	43.7235	19.3374	-2.3	5e-05
ENSG00000197905	TEAD4	protein coding	46.2559	19.7441	-2.3	5e-05
ENSG00000198042	MAK16	protein coding	50.9503	22.6443	-2.3	5e-05
ENSG00000221823	PPP3R1	protein coding	53.3044	22.9249	-2.3	5e-05
ENSG00000101126	ADNP	protein coding	54.2765	23.8056	-2.3	5e-05
ENSG00000100796	SMEK1	protein coding	56.5717	24.8679	-2.3	5e-05
ENSG00000112851	ERBB2IP	protein coding	58.9083	25.1614	-2.3	0.0008
ENSG00000154305	MIA3	protein coding	65.1173	27.837	-2.3	0.0008
ENSG00000174437	ATP2A2	protein coding	72.0701	32.0092	-2.3	5e-05
ENSG00000163956	LRPAP1	protein coding	85.588	37.0386	-2.3	5e-05
ENSG00000078304	PPP2R5C	protein coding	95.1899	41.805	-2.3	5e-05
ENSG00000100519	PSMC6	protein coding	151.547	66.5732	-2.3	5e-05
ENSG00000100836	PABPN1	protein coding	152.096	65.4921	-2.3	5e-05
ENSG00000120860	CCDC53	protein coding	163.459	70.0106	-2.3	5e-05
ENSG00000174243	DDX23	protein coding	201.701	87.5373	-2.3	5e-05
ENSG00000135446	CDK4	protein coding	355.392	156.102	-2.3	5e-05
ENSG00000113810	SMC4	protein coding	477.697	209.434	-2.3	5e-05
ENSG00000055208	TAB2	protein coding	20.4423	8.68678	-2.4	5e-05
ENSG00000196284	SUPT3H	protein coding	21.9691	9.17798	-2.4	0.00215
ENSG00000150712	MTMR12	protein coding	22.2996	9.45158	-2.4	5e-05
ENSG00000185722	ANKFY1	protein coding	29.6533	12.3416	-2.4	0.0001
ENSG00000140987	ZNF434	protein coding	32.2689	13.2881	-2.4	5e-05
ENSG00000173120	KDM2A	protein coding	33.6046	14.1222	-2.4	5e-05
ENSG00000108091	CCDC6	protein coding	33.7981	14.1994	-2.4	5e-05
ENSG00000125686	MED1	protein coding	35.9899	14.6978	-2.4	5e-05
ENSG00000131375	CAPN7	protein coding	36.0606	14.8583	-2.4	5e-05
ENSG00000188976	NOC2L	protein coding	36.4185	15.3271	-2.4	5e-05
ENSG00000167110	GOLGA2	protein coding	36.8116	15.5734	-2.4	0.0006
ENSG00000151292	CSNK1G3	protein coding	38.551	15.9192	-2.4	5e-05
ENSG00000116005	PCYOX1	protein coding	39.4444	16.5439	-2.4	5e-05
ENSG00000196776	CD47	protein coding	40.9234	16.871	-2.4	5e-05
ENSG00000102786	INTS6	protein coding	43.4804	17.9612	-2.4	5e-05
ENSG00000068796	KIF2A	protein coding	45.2606	19.0299	-2.4	5e-05
ENSG00000092148	HECTD1	protein coding	47.0392	19.2492	-2.4	0.0005
ENSG00000211455	STK38L	protein coding	52.6195	21.5873	-2.4	5e-05
ENSG00000127603	MACF1	protein coding	55.7335	23.3504	-2.4	0.0001
ENSG00000166164	BRD7	protein coding	55.9542	23.7622	-2.4	5e-05
ENSG00000012660	ELOVL5	protein coding	58.2225	24.3819	-2.4	5e-05
ENSG00000141905	NFIC	protein coding	72.8496	30.3692	-2.4	5e-05
ENSG00000185238	PRMT3	protein coding	74.6482	31.1267	-2.4	5e-05
ENSG00000105373	GLTSCR2	protein coding	83.6947	34.6956	-2.4	5e-05
ENSG00000163870	TPRA1	protein coding	86.0997	36.431	-2.4	5e-05
ENSG00000117724	CENPF	protein coding	98.4807	40.6383	-2.4	5e-05
ENSG00000131504	DIAPH1	protein coding	115.564	48.7968	-2.4	5e-05
ENSG00000170144	HNRNPA3	protein coding	126.108	53.4368	-2.4	5e-05
ENSG00000125166	GOT2	protein coding	133.682	55.9411	-2.4	5e-05
ENSG00000006744	ELAC2	protein coding	141.341	58.9399	-2.4	5e-05
ENSG00000143401	ANP32E	protein coding	172.223	72.5497	-2.4	5e-05
ENSG00000164292	RHOBTB3	protein coding	173.966	72.8797	-2.4	0.0002
ENSG00000196591	HDAC2	protein coding	197.712	81.2244	-2.4	5e-05
ENSG00000131368	MRPS25	protein coding	198.529	81.9503	-2.4	0.0022
ENSG00000156928	MALSU1	protein coding	567.903	232.025	-2.4	5e-05
ENSG00000167460	TPM4	protein coding	683.462	288.307	-2.4	5e-05
ENSG00000127022	CANX	protein coding	738.021	308.584	-2.4	5e-05
ENSG00000004399	PLXND1	protein coding	20.7674	8.36541	-2.5	5e-05
ENSG00000073614	KDM5A	protein coding	21.1702	8.57252	-2.5	0.0025
ENSG00000163104	SMARCAD1	protein coding	21.3871	8.69385	-2.5	5e-05
ENSG00000109674	NEIL3	protein coding	22.8042	8.94348	-2.5	5e-05
ENSG00000149823	VPS51	protein coding	24.5161	9.85807	-2.5	0.0001
ENSG00000074054	CLASP1	protein coding	25.1762	10.0129	-2.5	5e-05
ENSG00000165417	GTF2A1	protein coding	25.6704	10.3849	-2.5	5e-05
ENSG00000068024	HDAC4	protein coding	26.0343	10.4208	-2.5	0.0012
ENSG00000128829	EIF2AK4	protein coding	26.6129	10.8574	-2.5	5e-05
ENSG00000089234	BRAP	protein coding	26.7523	10.7248	-2.5	5e-05
ENSG00000136770	DNAJC1	protein coding	27.0395	10.8919	-2.5	5e-05
ENSG00000174343	CHRNA9	protein coding	27.2102	11.0643	-2.5	5e-05
ENSG00000138698	RAP1GDS1	protein coding	27.3956	10.804	-2.5	0.00125
ENSG00000005810	MYCBP2	protein coding	27.9822	11.3883	-2.5	0.0007
ENSG00000066279	ASPM	protein coding	32.4878	12.7989	-2.5	5e-05
ENSG00000136877	FPGS	protein coding	33.1141	13.4713	-2.5	5e-05
ENSG00000164176	EDIL3	protein coding	33.5863	13.1988	-2.5	5e-05
ENSG00000196792	STRN3	protein coding	34.1462	13.8405	-2.5	0.0001
ENSG00000153147	SMARCA5	protein coding	34.9776	13.745	-2.5	0.0016
ENSG00000173757	STAT5B	protein coding	35.843	14.505	-2.5	0.0001
ENSG00000213983	AP1G2	protein coding	39.0192	15.4439	-2.5	0.00015
ENSG00000113300	CNOT6	protein coding	41.863	16.4247	-2.5	5e-05
ENSG00000105438	KDELR1	protein coding	42.5656	17.124	-2.5	5e-05
[truncated: 966 more rows]

## Sheet: NCBP2 over control
Supplementary Table 5. Data tables for the quantification of transcript binding to NCBP3 and NCBP2 measured by RIP-Seq. The tables contain FPKM values, fold changes and p-values of enrichment for NCBP3, NCBP2 and GFP-control calculated from the RIP-Seq read-libraries using Cuffdiff.
Data table for quantification of RIP-Seq read-coverage using Cuffdiff; NCBP2 over control
Ensembl ID	Gene symbol	Gene type	FPKM Control	FPKM NCBP2	fold change	pvalue
ENSG00000200169	RNU5D-1	snRNA	0	3586.74	9.22e+17	5e-05
ENSG00000222724	U2	snRNA	0	763.068	9.22e+17	5e-05
ENSG00000207205	U1	snRNA	0	229.346	9.22e+17	5e-05
ENSG00000253895	IGHVII-44-2	IG_V_pseudogene	0	133.964	9.22e+17	5e-05
ENSG00000261431	RP4-616B8.4	antisense	0	122.446	9.22e+17	5e-05
ENSG00000261227	AC140912.1	lincRNA	0	68.0117	9.22e+17	5e-05
ENSG00000196532	HIST1H3C	protein coding	0	47.9908	9.22e+17	5e-05
ENSG00000224259	RP11-48O20.4	lincRNA	0	44.1577	9.22e+17	5e-05
ENSG00000187475	HIST1H1T	protein coding	0	39.21	9.22e+17	5e-05
ENSG00000255738	GAGE4		0	38.5824	9.22e+17	5e-05
ENSG00000216331	HIST1H1PS1	pseudogene	0	36.3444	9.22e+17	5e-05
ENSG00000187156	LINC00221	lincRNA	0	32.3717	9.22e+17	5e-05
ENSG00000256427	RP11-118B22.4	lincRNA	0	28.8673	9.22e+17	5e-05
ENSG00000232640	RP1-266L20.2	antisense	0	25.3809	9.22e+17	5e-05
ENSG00000089127	OAS1	protein coding	0	24.9461	9.22e+17	5e-05
ENSG00000196226	HIST1H2BB	protein coding	0	20.4188	9.22e+17	5e-05
ENSG00000213145	CRIP1	protein coding	0.657484	511.89	778.6	0.00045
ENSG00000163993	S100P	protein coding	2.87138	1103.94	384.5	5e-05
ENSG00000173267	SNCG	protein coding	0.828702	161.141	194.4	0.0004
ENSG00000168242	HIST1H2BI	protein coding	14.4219	2321	160.9	5e-05
ENSG00000111341	MGP	protein coding	0.326244	50.7572	155.6	0.0048
ENSG00000134215	VAV3	protein coding	0.664751	81.6916	122.9	5e-05
ENSG00000184588	PDE4B	protein coding	1.73891	206.428	118.7	5e-05
ENSG00000123838	C4BPA	protein coding	5.0628	557.349	110.1	5e-05
ENSG00000118640	VAMP8	protein coding	2.58014	244.414	94.7	5e-05
ENSG00000260833	AC124789.1	processed_transcript	0.804456	73.9702	92	0.0005
ENSG00000068985	PAGE1	protein coding	5.32376	469.839	88.3	5e-05
ENSG00000256018	HIST1H3G	protein coding	14.5218	1159.49	79.8	5e-05
ENSG00000198339	HIST1H4I	protein coding	14.0366	1095.21	78	5e-05
ENSG00000079257	LXN	protein coding	1.05309	75.3184	71.5	0.00055
ENSG00000184260	HIST2H2AC	protein coding	183.767	13134.7	71.5	5e-05
ENSG00000224165	DNAJC27-AS1	antisense	0.634469	40.3345	63.6	5e-05
ENSG00000158373	HIST1H2BD	protein coding	224.336	14089.2	62.8	5e-05
ENSG00000233224	HIST1H2AM	protein coding	194.515	11955.2	61.5	5e-05
ENSG00000137259	HIST1H2AB	protein coding	44.4227	2598.48	58.5	5e-05
ENSG00000127954	STEAP4	protein coding	1.30876	76.1459	58.2	0.0001
ENSG00000158104	HPD	protein coding	3.48077	202.062	58.1	5e-05
ENSG00000196331	HIST1H2BO	protein coding	113.904	6462.54	56.7	5e-05
ENSG00000187990	HIST1H2BG	protein coding	176.042	9965.93	56.6	5e-05
ENSG00000104140	RHOV	protein coding	0.885438	49.6426	56.1	5e-05
ENSG00000197459	HIST1H2BH	protein coding	181.368	9679.79	53.4	5e-05
ENSG00000234327	AC012146.7	processed_transcript	2.22474	117.374	52.8	0.00025
ENSG00000168274	HIST1H2AE	protein coding	216.345	11213.9	51.8	5e-05
ENSG00000124693	HIST1H3B	protein coding	182.218	9219.02	50.6	5e-05
ENSG00000196154	S100A4	protein coding	70.8485	3573.62	50.4	5e-05
ENSG00000134802	SLC43A3	protein coding	9.97896	501.332	50.2	5e-05
ENSG00000186907	RTN4RL2	protein coding	1.49558	73.7525	49.3	0.0021
ENSG00000197846	HIST1H2BF	protein coding	47.8043	2327.85	48.7	5e-05
ENSG00000081870	HSPB11	protein coding	18.2717	879.498	48.1	5e-05
ENSG00000173221	GLRX	protein coding	3.44475	164.694	47.8	5e-05
ENSG00000127540	UQCR11	protein coding	6.10894	284.659	46.6	5e-05
ENSG00000184825	HIST1H2AH	protein coding	164.467	7559.72	46	5e-05
ENSG00000182611	HIST1H2AJ	protein coding	21.0624	966.109	45.9	5e-05
ENSG00000266402	RP11-329L6.1	lincRNA	345.323	15843.3	45.9	5e-05
ENSG00000158406	HIST1H4H	protein coding	318.668	14353.4	45	5e-05
ENSG00000196866	HIST1H2AD	protein coding	124.096	5566.33	44.9	5e-05
ENSG00000090263	MRPS33	protein coding	5.99898	265.285	44.2	5e-05
ENSG00000187653	TMSB4XP8	pseudogene	8.20742	361.458	44	5e-05
ENSG00000198518	HIST1H4E	protein coding	94.3055	4144.32	43.9	5e-05
ENSG00000197238	HIST1H4J	protein coding	27.3289	1184.7	43.3	5e-05
ENSG00000184270	HIST2H2AB	protein coding	71.2128	3051.42	42.8	5e-05
ENSG00000180596	HIST1H2BC	protein coding	163.946	7012.5	42.8	5e-05
ENSG00000179085	DPM3	protein coding	17.626	725.449	41.2	5e-05
ENSG00000106399	RPA3	protein coding	8.61545	353.548	41	5e-05
ENSG00000124529	HIST1H4B	protein coding	164.405	6719.07	40.9	5e-05
ENSG00000125657	TNFSF9	protein coding	0.622245	25.3465	40.7	5e-05
ENSG00000209804	RNU11		145.205	5912.02	40.7	0.00125
ENSG00000205542	TMSB4X	protein coding	253.691	10268.2	40.5	5e-05
ENSG00000178826	TMEM139	protein coding	1.33245	52.8719	39.7	5e-05
ENSG00000124635	HIST1H2BJ	protein coding	156.776	6066.03	38.7	5e-05
ENSG00000111678	C12orf57	protein coding	12.8604	485.447	37.7	5e-05
ENSG00000177337	DLGAP1-AS1	antisense	32.33	1195.55	37	5e-05
ENSG00000201699	U1	snRNA	53.8493	1994.98	37	0.00095
ENSG00000250509	CTC-573N18.1	lincRNA	0.563546	20.6587	36.7	0.00325
ENSG00000184348	HIST1H2AK	protein coding	23.1006	813.142	35.2	5e-05
ENSG00000185885	IFITM1	protein coding	9.30002	326.087	35.1	5e-05
ENSG00000182004	SNRPE	protein coding	53.3473	1860.08	34.9	5e-05
ENSG00000074527	NTN4	protein coding	0.618986	21.4991	34.7	5e-05
ENSG00000185130	HIST1H2BL	protein coding	78.9161	2726.63	34.6	5e-05
ENSG00000110195	FOLR1	protein coding	10.2288	351.435	34.4	5e-05
ENSG00000118777	ABCG2	protein coding	1.9667	66.9257	34	5e-05
ENSG00000196747	HIST1H2AI	protein coding	42.1213	1413.98	33.6	5e-05
ENSG00000183558	HIST2H2AA3	protein coding	0.855579	27.5371	32.2	5e-05
ENSG00000222414	U2	snRNA	1105.55	34405.8	31.1	5e-05
ENSG00000184678	HIST2H2BE	protein coding	23.6231	729.875	30.9	5e-05
ENSG00000164919	COX6C	protein coding	83.5536	2579.63	30.9	5e-05
ENSG00000234222	RP11-315I20.1	antisense	6.37345	196.309	30.8	5e-05
ENSG00000127324	TSPAN8	protein coding	0.735655	22.6119	30.7	5e-05
ENSG00000256316	HIST1H3F	protein coding	35.8155	1067.01	29.8	5e-05
ENSG00000185201	IFITM2	protein coding	16.604	482.957	29.1	5e-05
ENSG00000137752	CASP1	protein coding	1.54875	43.6194	28.2	5e-05
ENSG00000188010	MORN2	protein coding	2.33986	65.6473	28.1	5e-05
ENSG00000143198	MGST3	protein coding	16.6744	464.632	27.9	5e-05
ENSG00000122862	SRGN	protein coding	5.1617	142.745	27.7	5e-05
ENSG00000165752	STK32C	protein coding	1.17098	32.0357	27.4	5e-05
ENSG00000260260	RP11-304L19.5	lincRNA	39.7394	1081.81	27.2	5e-05
ENSG00000124172	ATP5E	protein coding	132.488	3605.1	27.2	5e-05
ENSG00000147676	MAL2	protein coding	1.03437	28.0033	27.1	5e-05
ENSG00000233822	HIST1H2BN	protein coding	55.0173	1470.32	26.7	5e-05
ENSG00000133466	C1QTNF6	protein coding	0.790317	21.0206	26.6	5e-05
ENSG00000207501	U1	snRNA	147.616	3926.7	26.6	5e-05
ENSG00000125356	NDUFA1	protein coding	34.3118	893.42	26	5e-05
ENSG00000196176	HIST1H4A	protein coding	23.5149	599.007	25.5	5e-05
ENSG00000124107	SLPI	protein coding	17.4563	443.218	25.4	5e-05
ENSG00000197903	HIST1H2BK	protein coding	272.244	6755.91	24.8	5e-05
ENSG00000136810	TXN	protein coding	96.536	2353.73	24.4	5e-05
ENSG00000165685	TMEM52B	protein coding	3.28857	78.8524	24	0.00015
ENSG00000147400	CETN2	protein coding	5.41693	129.747	24	5e-05
ENSG00000198366	HIST1H3A	protein coding	16.5267	388.77	23.5	5e-05
ENSG00000173915	USMG5	protein coding	149.577	3499.87	23.4	5e-05
ENSG00000081041	CXCL2	protein coding	1.86143	43.2412	23.2	5e-05
ENSG00000106268	NUDT1	protein coding	3.09501	71.3109	23	5e-05
ENSG00000203813	HIST1H3H	protein coding	79.1706	1824.8	23	5e-05
ENSG00000164405	UQCRQ	protein coding	89.1929	2053.81	23	5e-05
ENSG00000119938	PPP1R3C	protein coding	2.68618	61.1328	22.8	5e-05
ENSG00000090266	NDUFB2	protein coding	33.7072	769.815	22.8	5e-05
ENSG00000213625	LEPROT	protein coding	5.36665	121.657	22.7	5e-05
ENSG00000196890	HIST3H2BB	protein coding	7.38863	167.624	22.7	5e-05
ENSG00000226742	HSBP1L1	protein coding	8.17173	185.32	22.7	5e-05
ENSG00000174109	C16orf91	protein coding	2.45872	55.4996	22.6	5e-05
ENSG00000234753	RP11-328M4.2	antisense	7.40391	165.952	22.4	0.00385
ENSG00000197837	HIST4H4	protein coding	17.768	398.845	22.4	5e-05
ENSG00000204397	CARD16	protein coding	5.37495	119.402	22.2	5e-05
ENSG00000197409	HIST1H3D	protein coding	54.97	1218.02	22.2	5e-05
ENSG00000203814	HIST2H2BF	protein coding	84.9239	1875.27	22.1	5e-05
ENSG00000240972	MIF	protein coding	24.4926	539.446	22	5e-05
ENSG00000202538	RNU4-2	snRNA	534.346	11766.9	22	5e-05
ENSG00000173391	OLR1	protein coding	16.3933	356.842	21.8	5e-05
ENSG00000198258	UBL5	protein coding	40.4712	884.216	21.8	5e-05
ENSG00000187837	HIST1H1C	protein coding	422.451	9177.34	21.7	5e-05
ENSG00000135211	TMEM60	protein coding	3.2216	69.54	21.6	5e-05
ENSG00000100387	RBX1	protein coding	4.66187	100.707	21.6	5e-05
ENSG00000137699	TRIM29	protein coding	3.19234	68.2818	21.4	5e-05
ENSG00000008394	MGST1	protein coding	50.5776	1082.81	21.4	5e-05
ENSG00000064205	WISP2	protein coding	2.07469	44.0902	21.3	5e-05
ENSG00000160932	LY6E	protein coding	6.82588	144.553	21.2	5e-05
ENSG00000166710	B2M	protein coding	610.652	12962.2	21.2	5e-05
ENSG00000154723	ATP5J	protein coding	58.5187	1225.71	20.9	5e-05
ENSG00000153048	CARHSP1	protein coding	7.43498	154.181	20.7	5e-05
ENSG00000243678	NME1-NME2	protein coding	11.7839	243.687	20.7	5e-05
ENSG00000261040	CTD-2319I12.1	processed_transcript	7.09193	143.647	20.3	5e-05
ENSG00000188243	COMMD6	protein coding	30.1766	609.951	20.2	5e-05
ENSG00000241468	ATP5J2	protein coding	185.428	3716.42	20	5e-05
ENSG00000087884	AAMDC	protein coding	4.51446	88.7374	19.7	0.00015
ENSG00000229950	RP1-290I10.6	antisense	5.39305	105.52	19.6	5e-05
ENSG00000180573	HIST1H2AC	protein coding	274.539	5377.35	19.6	5e-05
ENSG00000174886	NDUFA11	protein coding	7.00866	136.961	19.5	5e-05
ENSG00000181218	HIST3H2A	protein coding	63.8153	1242.96	19.5	5e-05
ENSG00000267757	AC006132.1	protein coding	2.56314	49.1999	19.2	5e-05
ENSG00000166002	C11orf75	protein coding	4.62805	88.8404	19.2	5e-05
ENSG00000262001	DLGAP1-AS2	antisense	2.79888	53.5609	19.1	5e-05
ENSG00000166741	NNMT	protein coding	21.8708	416.793	19.1	5e-05
ENSG00000196787	HIST1H2AG	protein coding	27.0284	515.877	19.1	5e-05
ENSG00000065518	NDUFB4	protein coding	31.5322	601.871	19.1	5e-05
ENSG00000180879	SSR4	protein coding	20.1859	384.371	19	5e-05
ENSG00000132432	SEC61G	protein coding	109.855	2066.11	18.8	5e-05
ENSG00000223336	RNU2-6P	snRNA	164.265	3075.88	18.7	5e-05
ENSG00000155368	DBI	protein coding	99.3407	1848.64	18.6	5e-05
ENSG00000217930	PAM16	protein coding	3.51319	64.9627	18.5	5e-05
ENSG00000088986	DYNLL1	protein coding	85.8275	1584.83	18.5	5e-05
ENSG00000174564	IL20RB	protein coding	5.65024	103.184	18.3	5e-05
ENSG00000147123	NDUFB11	protein coding	11.2012	204.512	18.3	5e-05
ENSG00000134809	TIMM10	protein coding	16.0455	293.187	18.3	5e-05
ENSG00000214026	MRPL23	protein coding	4.7753	86.9327	18.2	5e-05
ENSG00000136897	MRPL50	protein coding	4.72227	85.6323	18.1	5e-05
ENSG00000159231	CBR3	protein coding	1.28699	23.1254	18	5e-05
ENSG00000153363	LINC00467	processed_transcript	1.58008	28.3967	18	5e-05
ENSG00000247498	RP11-392P7.6	antisense	2.11202	38.0349	18	5e-05
ENSG00000163584	RPL22L1	protein coding	13.3112	239.704	18	5e-05
ENSG00000183291	2014-09-15	protein coding	35.9299	647.363	18	5e-05
ENSG00000142089	IFITM3	protein coding	66.3972	1188.84	17.9	5e-05
ENSG00000178096	BOLA1	protein coding	1.60402	28.4832	17.8	0.0032
ENSG00000106537	TSPAN13	protein coding	1.96092	34.8197	17.8	5e-05
ENSG00000100209	HSCB	protein coding	2.68542	47.4189	17.7	5e-05
ENSG00000217555	CKLF	protein coding	14.3837	254.528	17.7	5e-05
ENSG00000183598	HIST2H3D	protein coding	2.29866	40.4836	17.6	0.00055
ENSG00000257698	RP11-620J15.3	lincRNA	7.70661	133.996	17.4	5e-05
ENSG00000143771	CNIH4	protein coding	10.6452	185.495	17.4	5e-05
ENSG00000123975	CKS2	protein coding	128.306	2236.85	17.4	5e-05
ENSG00000247516	RP11-480D4.3	lincRNA	7.85034	136.084	17.3	5e-05
ENSG00000125743	SNRPD2	protein coding	47.3321	809.073	17.1	5e-05
ENSG00000167642	SPINT2	protein coding	1.69243	28.7624	17	5e-05
ENSG00000150459	SAP18	protein coding	58.1261	974.728	16.8	5e-05
ENSG00000127184	COX7C	protein coding	556.285	9330.31	16.8	5e-05
ENSG00000184924	PTRHD1	protein coding	1.76735	29.4383	16.7	0.00145
ENSG00000163463	KRTCAP2	protein coding	51.0726	851.679	16.7	5e-05
ENSG00000144182	LIPT1	protein coding	1.63332	27.0728	16.6	5e-05
ENSG00000229833	PET100	protein coding	26.3399	436.543	16.6	5e-05
ENSG00000154582	TCEB1	protein coding	21.6179	355.922	16.5	5e-05
ENSG00000198937	CCDC167	protein coding	2.79748	45.9444	16.4	5e-05
ENSG00000127920	GNG11	protein coding	13.5267	221.767	16.4	5e-05
ENSG00000178449	COX14	protein coding	13.9545	228.753	16.4	5e-05
ENSG00000189043	NDUFA4	protein coding	29.9451	490.855	16.4	5e-05
ENSG00000205670	FAM165B	protein coding	7.39072	120.618	16.3	5e-05
ENSG00000112695	COX7A2	protein coding	85.0743	1383.32	16.3	5e-05
ENSG00000183648	NDUFB1	protein coding	46.5785	752.441	16.2	5e-05
ENSG00000184357	HIST1H1B	protein coding	193.669	3129.53	16.2	5e-05
ENSG00000178381	ZFAND2A	protein coding	5.14584	82.5546	16	5e-05
ENSG00000138495	COX17	protein coding	46.5864	745.327	16	5e-05
ENSG00000174021	GNG5	protein coding	20.3362	322.418	15.9	5e-05
ENSG00000131495	NDUFA2	protein coding	7.61992	120.539	15.8	5e-05
ENSG00000134825	C11orf10	protein coding	24.0101	378.343	15.8	5e-05
ENSG00000185088	RPS27L	protein coding	84.8989	1342.44	15.8	5e-05
ENSG00000181817	LSM10	protein coding	2.51138	39.4896	15.7	5e-05
ENSG00000122873	CISD1	protein coding	15.0748	236.695	15.7	5e-05
ENSG00000259943	RP1-39G22.7	antisense	2.42944	37.9888	15.6	5e-05
ENSG00000185808	PIGP	protein coding	6.95501	108.447	15.6	5e-05
ENSG00000213123	TCTEX1D2	protein coding	2.80302	43.5528	15.5	5e-05
ENSG00000172428	MYEOV2	protein coding	4.39194	68.2835	15.5	5e-05
ENSG00000242125	SNHG3	sense_intronic	150.338	2325.45	15.5	0.0003
ENSG00000108278	ZNHIT3	protein coding	9.8304	151.449	15.4	0.0019
ENSG00000183011	LSMD1	protein coding	11.1598	171.785	15.4	0.003
ENSG00000243147	MRPL33	protein coding	23.6051	360.421	15.3	5e-05
ENSG00000197747	S100A10	protein coding	36.1371	553.86	15.3	5e-05
ENSG00000111237	VPS29	protein coding	37.0131	565.752	15.3	5e-05
ENSG00000176731	C8orf59	protein coding	80.0628	1223.77	15.3	5e-05
ENSG00000232442	CTD-3184A7.4	antisense	2.05139	31.1887	15.2	5e-05
ENSG00000170860	LSM3	protein coding	9.66616	146.897	15.2	5e-05
ENSG00000230989	HSBP1	protein coding	37.5952	572.916	15.2	5e-05
ENSG00000172115	CYCS	protein coding	81.4423	1237.23	15.2	5e-05
ENSG00000076662	ICAM3	protein coding	1.80821	27.3588	15.1	5e-05
ENSG00000203950	FAM127B	protein coding	19.9675	301.7	15.1	5e-05
ENSG00000105427	CNFN	protein coding	4.16977	62.376	15	5e-05
ENSG00000168734	PKIG	protein coding	1.45215	21.6621	14.9	5e-05
ENSG00000108590	MED31	protein coding	8.20861	122.097	14.9	5e-05
ENSG00000235453	TOPORS-AS1	antisense	2.12305	31.5082	14.8	0.0001
ENSG00000152082	MZT2B	protein coding	10.2636	152.032	14.8	5e-05
ENSG00000143753	DEGS1	protein coding	37.5591	557.614	14.8	5e-05
ENSG00000143977	SNRPG	protein coding	134.364	1992.73	14.8	5e-05
ENSG00000164318	EGFLAM	protein coding	3.86696	56.966	14.7	5e-05
ENSG00000263563	UBBP4	protein coding	6.61315	97.1202	14.7	5e-05
ENSG00000134248	LAMTOR5	protein coding	18.0504	265.837	14.7	5e-05
ENSG00000167863	ATP5H	protein coding	80.136	1169.22	14.6	5e-05
ENSG00000010278	CD9	protein coding	23.62	341.808	14.5	5e-05
ENSG00000125148	MT2A	protein coding	24.9565	361.462	14.5	5e-05
ENSG00000140264	HYPK,SERF2	protein coding	155.452	2253.97	14.5	5e-05
ENSG00000006757	PNPLA4	protein coding	4.96855	71.5665	14.4	5e-05
ENSG00000150779	TIMM8B	protein coding	12.5062	180.347	14.4	5e-05
ENSG00000147669	POLR2K	protein coding	30.4074	438.809	14.4	5e-05
ENSG00000224877	C17orf89	protein coding	55.5643	796.261	14.3	5e-05
ENSG00000162604	TM2D1	protein coding	15.778	221.956	14.1	5e-05
ENSG00000232119	MCTS1	protein coding	19.0952	268.452	14.1	5e-05
ENSG00000186792	HYAL3	protein coding	1.75744	24.613	14	5e-05
ENSG00000148950	IMMP1L	protein coding	10.4383	145.906	14	5e-05
ENSG00000171204	TMEM126B	protein coding	45.1763	634.648	14	5e-05
ENSG00000138175	ARL3	protein coding	7.89991	109.591	13.9	5e-05
ENSG00000132963	POMP	protein coding	20.1643	279.282	13.9	5e-05
ENSG00000145287	PLAC8	protein coding	84.7494	1181.14	13.9	5e-05
ENSG00000143353	LYPLAL1	protein coding	10.5072	145.254	13.8	5e-05
ENSG00000129559	NEDD8	protein coding	34.9091	483.289	13.8	5e-05
ENSG00000132646	PCNA	protein coding	65.9936	909.282	13.8	5e-05
ENSG00000221869	CEBPD	protein coding	2.18078	29.9589	13.7	5e-05
ENSG00000120697	ALG5	protein coding	6.47781	88.8673	13.7	5e-05
ENSG00000204019	CXorf61	protein coding	30.2291	415.646	13.7	5e-05
ENSG00000100138	NHP2L1	protein coding	37.4878	512.402	13.7	5e-05
ENSG00000225973	RP11-139H15.1	antisense	4.50438	60.9966	13.5	0.00055
ENSG00000172339	ALG14	protein coding	8.26496	111.937	13.5	5e-05
ENSG00000214756	METTL12	protein coding	15.8361	213.088	13.5	5e-05
ENSG00000159377	PSMB4	protein coding	43.6218	588.429	13.5	5e-05
ENSG00000173660	UQCRH	protein coding	196.124	2651.83	13.5	5e-05
ENSG00000198374	HIST1H2AL	protein coding	77.704	1044.69	13.4	5e-05
ENSG00000214736	TOMM6	protein coding	79.8956	1072.53	13.4	5e-05
ENSG00000222328	RNU2-2	snRNA	4076.29	54242	13.3	5e-05
ENSG00000148834	GSTO1	protein coding	23.6281	310.833	13.2	5e-05
ENSG00000139343	SNRPF	protein coding	43.4891	574.507	13.2	5e-05
ENSG00000232388	LINC00493	lincRNA	8.82389	115.399	13.1	5e-05
ENSG00000005075	POLR2J	protein coding	11.6624	152.908	13.1	5e-05
ENSG00000161980	POLR3K	protein coding	13.6091	178.505	13.1	5e-05
ENSG00000100142	POLR2F	protein coding	49.9509	653.527	13.1	5e-05
ENSG00000064652	SNX24	protein coding	2.82628	36.6669	13	5e-05
ENSG00000260708	CTA-29F11.1	antisense	5.04683	65.7536	13	5e-05
ENSG00000166595	FAM96B	protein coding	6.00333	77.8497	13	5e-05
ENSG00000129235	TXNDC17	protein coding	45.9729	595.548	13	5e-05
ENSG00000232112	TMA7	protein coding	69.1381	898.036	13	5e-05
ENSG00000198551	ZNF627	protein coding	2.27792	29.3751	12.9	5e-05
ENSG00000167740	CYB5D2	protein coding	2.31782	29.8711	12.9	5e-05
ENSG00000214827	MTCP1	protein coding	4.00447	51.5984	12.9	5e-05
ENSG00000088727	KIF9	protein coding	4.70105	60.8746	12.9	5e-05
ENSG00000259494	MRPL46	protein coding	10.2672	132.314	12.9	5e-05
ENSG00000140365	COMMD4	protein coding	18.7487	241.959	12.9	5e-05
ENSG00000183978	COA3	protein coding	6.1163	78.2423	12.8	5e-05
ENSG00000126749	EMG1	protein coding	24.8441	318.202	12.8	5e-05
ENSG00000111196	MAGOHB	protein coding	31.5891	404.825	12.8	5e-05
ENSG00000137720	C11orf1	protein coding	4.4334	56.3975	12.7	5e-05
ENSG00000205707	LYRM5	protein coding	5.12033	65.069	12.7	5e-05
ENSG00000162961	DPY30	protein coding	24.4483	311.627	12.7	5e-05
ENSG00000051523	CYBA	protein coding	129.148	1636.08	12.7	5e-05
ENSG00000090339	ICAM1	protein coding	5.03956	63.654	12.6	5e-05
ENSG00000167644	C19orf33	protein coding	57.6325	727.52	12.6	5e-05
ENSG00000265401	RP11-138I1.4	antisense	205.689	2583.68	12.6	5e-05
ENSG00000078319	PMS2P1	pseudogene	5.64876	70.3607	12.5	5e-05
ENSG00000165389	SPTSSA	protein coding	10.6766	133.79	12.5	5e-05
ENSG00000103121	CMC2	protein coding	53.7261	670.012	12.5	5e-05
ENSG00000213853	EMP2	protein coding	9.33713	115.646	12.4	5e-05
ENSG00000245694	CRNDE	lincRNA	15.8088	195.626	12.4	5e-05
ENSG00000150787	PTS	protein coding	20.6449	255.579	12.4	5e-05
ENSG00000137168	PPIL1	protein coding	12.2738	151.515	12.3	5e-05
ENSG00000168303	MPLKIP	protein coding	12.7335	156.585	12.3	5e-05
ENSG00000239789	MRPS17	protein coding	16.2176	199.124	12.3	5e-05
ENSG00000213689	TREX1	protein coding	2.27365	27.7855	12.2	5e-05
ENSG00000189171	S100A13	protein coding	21.6951	265.552	12.2	5e-05
ENSG00000167283	ATP5L	protein coding	73.8142	897.685	12.2	5e-05
ENSG00000130770	ATPIF1	protein coding	145.88	1778.45	12.2	5e-05
ENSG00000197956	S100A6	protein coding	269.227	3272.71	12.2	5e-05
ENSG00000260329	RP11-412D9.4	antisense	2.08489	25.1823	12.1	5e-05
ENSG00000130165	ELOF1	protein coding	6.22316	75.2225	12.1	5e-05
ENSG00000173163	COMMD1	protein coding	9.32579	112.666	12.1	5e-05
ENSG00000102309	PIN4	protein coding	12.5772	152.233	12.1	0.0025
ENSG00000106803	SEC61B	protein coding	24.319	295.055	12.1	5e-05
ENSG00000184752	NDUFA12	protein coding	46.277	560.599	12.1	5e-05
ENSG00000170421	KRT8	protein coding	153.219	1853.23	12.1	5e-05
ENSG00000143106	PSMA5	protein coding	169.49	2047.84	12.1	5e-05
ENSG00000166295	ANAPC16	protein coding	12.5179	149.735	12	5e-05
ENSG00000147684	NDUFB9	protein coding	35.2445	423.721	12	5e-05
ENSG00000140307	GTF2A2	protein coding	54.4782	654.064	12	5e-05
ENSG00000143553	SNAPIN	protein coding	3.11001	36.9615	11.9	5e-05
ENSG00000186395	KRT10	protein coding	4.53913	53.8018	11.9	5e-05
ENSG00000224985	RP11-297K8.2	antisense	6.09792	71.7978	11.8	5e-05
ENSG00000187145	MRPS21	protein coding	18.1433	214.163	11.8	5e-05
ENSG00000102897	LYRM1	protein coding	4.33213	50.6331	11.7	0.0008
ENSG00000168894	RNF181	protein coding	11.7405	137.181	11.7	5e-05
ENSG00000135441	BLOC1S1	protein coding	20.048	235.486	11.7	5e-05
ENSG00000177971	IMP3	protein coding	8.59173	98.4666	11.5	5e-05
ENSG00000198930	CSAG1	protein coding	12.1864	139.781	11.5	5e-05
ENSG00000167397	VKORC1	protein coding	16.8334	194.092	11.5	5e-05
ENSG00000128951	DUT	protein coding	83.8807	965.24	11.5	5e-05
ENSG00000167985	SDHAF2	protein coding	2.59032	29.6234	11.4	5e-05
ENSG00000214413	BBIP1	protein coding	14.874	169.634	11.4	5e-05
ENSG00000099977	DDT	protein coding	27.3966	311.978	11.4	5e-05
ENSG00000164611	PTTG1	protein coding	93.4504	1068.39	11.4	5e-05
ENSG00000170315	UBB	protein coding	353.287	4032.33	11.4	5e-05
ENSG00000125968	ID1	protein coding	9.54241	108.177	11.3	5e-05
ENSG00000106591	MRPL32	protein coding	10.8074	122.355	11.3	5e-05
ENSG00000182326	C1S	protein coding	2.5157	28.2891	11.2	5e-05
ENSG00000176046	NUPR1	protein coding	25.5636	285.256	11.2	5e-05
ENSG00000145494	NDUFS6	protein coding	133.631	1493.01	11.2	5e-05
ENSG00000138134	STAMBPL1	protein coding	2.09768	23.2421	11.1	5e-05
ENSG00000218537	AP000350.4	protein coding	2.41173	26.839	11.1	5e-05
ENSG00000108932	SLC16A6	protein coding	2.58733	28.7005	11.1	0.0004
ENSG00000101928	MOSPD1	protein coding	6.40442	71.2544	11.1	5e-05
ENSG00000171202	TMEM126A	protein coding	11.8765	132.169	11.1	5e-05
ENSG00000135951	TSGA10	protein coding	2.39659	26.4751	11	0.0002
ENSG00000169020	ATP5I	protein coding	74.7726	820.322	11	5e-05
ENSG00000106028	SSBP1	protein coding	84.9104	932.791	11	5e-05
ENSG00000240230	COX19	protein coding	2.05519	22.3798	10.9	5e-05
ENSG00000108961	RANGRF	protein coding	3.98498	43.4598	10.9	5e-05
ENSG00000169814	BTD	protein coding	7.05007	77.1221	10.9	5e-05
ENSG00000233461	RP11-295G20.2	antisense	9.00579	98.1825	10.9	0.0024
ENSG00000118680	MYL12B	protein coding	40.4617	441.908	10.9	5e-05
ENSG00000111775	COX6A1	protein coding	41.2159	449.251	10.9	5e-05
ENSG00000204435	CSNK2B	protein coding	49.3285	538.504	10.9	5e-05
ENSG00000131174	COX7B	protein coding	91.4215	998.616	10.9	5e-05
ENSG00000125744	RTN2	protein coding	1.99602	21.4808	10.8	5e-05
ENSG00000123815	ADCK4	protein coding	2.55975	27.638	10.8	5e-05
ENSG00000170906	NDUFA3	protein coding	39.4179	424.353	10.8	5e-05
ENSG00000119705	SLIRP	protein coding	159.687	1730.75	10.8	5e-05
ENSG00000105185	PDCD5	protein coding	300.847	3240.76	10.8	5e-05
ENSG00000213904	CTB-50E14.6	antisense	11.5185	123.567	10.7	0.0004
ENSG00000164713	BRI3	protein coding	13.6111	145.06	10.7	5e-05
ENSG00000253716	RP13-582O9.5	antisense	15.083	161.046	10.7	5e-05
ENSG00000086848	ALG9	protein coding	16.6139	177.439	10.7	5e-05
ENSG00000103363	TCEB2	protein coding	30.3971	325.108	10.7	0.00415
ENSG00000184584	TMEM173	protein coding	1.93511	20.2599	10.5	5e-05
ENSG00000165264	NDUFB6	protein coding	9.41612	98.8399	10.5	5e-05
ENSG00000140990	NDUFB10	protein coding	75.6549	792.781	10.5	5e-05
ENSG00000103175	WFDC1	protein coding	4.65533	48.2496	10.4	5e-05
ENSG00000228106	RP11-452F19.3	lincRNA	5.62967	58.6887	10.4	5e-05
ENSG00000179933	C14orf119	protein coding	6.69204	69.3879	10.4	5e-05
ENSG00000163923	RPL39L	protein coding	9.44011	97.7114	10.4	5e-05
ENSG00000117133	RPF1	protein coding	18.0568	188.405	10.4	5e-05
ENSG00000108294	PSMB3	protein coding	27.1353	281.928	10.4	5e-05
ENSG00000134419	RPS15A	protein coding	426.208	4432.79	10.4	5e-05
ENSG00000131469	RPL27	protein coding	1367.65	14209.2	10.4	5e-05
ENSG00000169689	STRA13	protein coding	6.59881	68.1952	10.3	5e-05
ENSG00000090013	BLVRB	protein coding	6.97978	71.6282	10.3	5e-05
ENSG00000141741	MIEN1	protein coding	7.41273	76.473	10.3	5e-05
ENSG00000143013	LMO4	protein coding	9.41695	96.8214	10.3	5e-05
ENSG00000106305	AIMP2	protein coding	10.9339	113.085	10.3	5e-05
ENSG00000134056	MRPS36	protein coding	14.604	149.729	10.3	5e-05
ENSG00000171421	MRPL36	protein coding	29.6794	306.239	10.3	5e-05
ENSG00000166797	FAM96A	protein coding	61.7166	634.841	10.3	5e-05
ENSG00000197728	RPS26	protein coding	73.5094	759.573	10.3	5e-05
ENSG00000127952	STYXL1	protein coding	3.47225	35.5188	10.2	5e-05
ENSG00000167969	ECI1	protein coding	13.4475	136.632	10.2	5e-05
ENSG00000214114	MYCBP	protein coding	23.8729	242.466	10.2	5e-05
ENSG00000196683	TOMM7	protein coding	36.8231	374.962	10.2	5e-05
ENSG00000198918	RPL39	protein coding	367.151	3746.24	10.2	5e-05
ENSG00000123609	NMI	protein coding	3.4866	35.0595	10.1	5e-05
ENSG00000104147	OIP5	protein coding	4.9193	49.8376	10.1	5e-05
ENSG00000214941	ZSWIM7	protein coding	8.03978	81.0211	10.1	0.0008
ENSG00000109390	NDUFC1	protein coding	17.6374	177.6	10.1	5e-05
ENSG00000185222	WBP5	protein coding	30.1265	302.851	10.1	5e-05
ENSG00000135940	COX5B	protein coding	31.7798	320.537	10.1	5e-05
ENSG00000219200	RNASEK	protein coding	44.899	454.359	10.1	5e-05
ENSG00000182899	RPL35A	protein coding	279.132	2810.4	10.1	5e-05
ENSG00000160124	CCDC58	protein coding	22.6449	227.038	10	5e-05
ENSG00000124562	SNRPC	protein coding	55.6085	553.375	10	5e-05
ENSG00000106211	HSPB1	protein coding	60.4667	607.437	10	5e-05
ENSG00000163319	MRPS18C	protein coding	99.0391	991.525	10	5e-05
ENSG00000172809	RPL38	protein coding	1288.97	12916	10	5e-05
ENSG00000126903	SLC10A3	protein coding	2.15972	21.3173	9.9	5e-05
ENSG00000205155	PSENEN	protein coding	6.21125	61.2577	9.9	5e-05
ENSG00000183617	MRPL54	protein coding	8.46816	83.422	9.9	5e-05
ENSG00000188186	LAMTOR4	protein coding	20.0029	197.356	9.9	5e-05
ENSG00000177700	POLR2L	protein coding	20.5642	203.299	9.9	5e-05
ENSG00000106153	CHCHD2	protein coding	41.4475	410.702	9.9	5e-05
ENSG00000199382	RNU12		109.675	1084.24	9.9	0.0002
ENSG00000127399	LRRC61	protein coding	2.94723	28.9193	9.8	5e-05
ENSG00000181649	PHLDA2	protein coding	6.2495	61.3744	9.8	5e-05
ENSG00000100162	CENPM	protein coding	7.39188	72.4691	9.8	5e-05
ENSG00000233276	GPX1	protein coding	7.49693	73.2216	9.8	5e-05
ENSG00000188486	H2AFX	protein coding	9.5898	94.2559	9.8	5e-05
ENSG00000137038	C9orf123	protein coding	14.8482	145.133	9.8	5e-05
ENSG00000241837	ATP5O	protein coding	43.376	425.013	9.8	5e-05
ENSG00000100632	ERH	protein coding	90.2629	880.38	9.8	5e-05
ENSG00000256060	TRAPPC2P1	protein coding	3.07684	29.8148	9.7	0.0004
ENSG00000124659	TBCC	protein coding	5.5995	54.0534	9.7	5e-05
ENSG00000105518	TMEM205	protein coding	10.2683	99.3037	9.7	5e-05
ENSG00000176340	COX8A	protein coding	14.8063	143.62	9.7	0.0008
ENSG00000137331	IER3	protein coding	17.1906	166.093	9.7	5e-05
ENSG00000105974	CAV1	protein coding	20.9898	202.803	9.7	5e-05
ENSG00000142856	ITGB3BP	protein coding	42.6654	415.96	9.7	5e-05
ENSG00000156795	WDYHV1	protein coding	3.65451	34.9815	9.6	5e-05
ENSG00000152147	GEMIN6	protein coding	8.02459	77.2576	9.6	5e-05
ENSG00000086504	MRPL28	protein coding	21.426	205.287	9.6	5e-05
ENSG00000119655	NPC2	protein coding	22.7581	219.392	9.6	5e-05
ENSG00000089327	FXYD5	protein coding	43.2174	416.044	9.6	5e-05
ENSG00000197582	GPX1P1	pseudogene	6.512	61.9155	9.5	5e-05
ENSG00000198356	ASNA1	protein coding	7.60281	71.9549	9.5	5e-05
ENSG00000196374	HIST1H2BM	protein coding	40.8201	388.851	9.5	5e-05
ENSG00000163191	S100A11	protein coding	91.1368	861.774	9.5	5e-05
ENSG00000130255	RPL36	protein coding	259.933	2478.07	9.5	5e-05
ENSG00000147872	PLIN2	protein coding	2.66658	24.9634	9.4	5e-05
ENSG00000004779	NDUFAB1	protein coding	30.5409	288.504	9.4	5e-05
ENSG00000186010	NDUFA13	protein coding	38.5386	362.693	9.4	5e-05
ENSG00000113732	ATP6V0E1	protein coding	47.9243	451.083	9.4	5e-05
ENSG00000111639	MRPL51	protein coding	85.746	806.461	9.4	5e-05
ENSG00000160213	CSTB	protein coding	9.51039	88.5583	9.3	5e-05
ENSG00000143158	MPC2	protein coding	10.4312	97.261	9.3	5e-05
ENSG00000184785	CXorf69	protein coding	12.9774	120.054	9.3	5e-05
ENSG00000198818	SFT2D1	protein coding	19.5973	183.208	9.3	5e-05
ENSG00000213185	FAM24B	protein coding	2.62723	24.1003	9.2	5e-05
ENSG00000108984	MAP2K6	protein coding	6.03413	55.4197	9.2	5e-05
ENSG00000180992	MRPL14	protein coding	7.43557	68.2807	9.2	5e-05
ENSG00000120509	PDZD11	protein coding	8.75771	80.5966	9.2	5e-05
ENSG00000149196	C11orf73	protein coding	15.4457	142.041	9.2	5e-05
ENSG00000165272	AQP3	protein coding	18.375	169.22	9.2	5e-05
ENSG00000104979	C19orf53	protein coding	35.3352	325.694	9.2	5e-05
ENSG00000115128	SF3B14	protein coding	40.9337	376.774	9.2	5e-05
ENSG00000213523	SRA1	protein coding	2.70338	24.701	9.1	5e-05
ENSG00000181029	TRAPPC5	protein coding	18.2377	166.409	9.1	5e-05
ENSG00000103202	NME4	protein coding	24.4391	222.572	9.1	5e-05
ENSG00000164258	NDUFS4	protein coding	40.299	366.63	9.1	5e-05
ENSG00000143543	JTB	protein coding	49.4611	451.014	9.1	5e-05
ENSG00000165502	RPL36AL	protein coding	87.1267	792.163	9.1	5e-05
ENSG00000196262	PPIA	protein coding	569	5170.47	9.1	5e-05
ENSG00000181610	MRPS23	protein coding	35.5813	319.38	9	5e-05
ENSG00000164182	NDUFAF2	protein coding	39.8304	356.724	9	5e-05
ENSG00000200795	RNU4-1	snRNA	266.491	2411.07	9	5e-05
ENSG00000184436	THAP7	protein coding	2.54033	22.6009	8.9	5e-05
ENSG00000196083	IL1RAP	protein coding	3.56678	31.701	8.9	5e-05
ENSG00000168701	TMEM208	protein coding	16.4668	147.075	8.9	5e-05
ENSG00000228474	OST4	protein coding	18.2135	162.696	8.9	5e-05
ENSG00000166562	SEC11C	protein coding	22.5089	199.276	8.9	5e-05
ENSG00000258644	RP11-718G2.3	processed_transcript	23.1002	205.856	8.9	0.00085
ENSG00000072849	DERL2	protein coding	23.4323	209.109	8.9	5e-05
ENSG00000250479	CHCHD10	protein coding	104.69	932.341	8.9	5e-05
ENSG00000111665	CDCA3	protein coding	7.83235	68.7076	8.8	5e-05
ENSG00000180822	PSMG4	protein coding	9.52301	83.3549	8.8	5e-05
ENSG00000162910	MRPL55	protein coding	10.8174	95.474	8.8	5e-05
ENSG00000042493	CAPG	protein coding	14.6264	129.075	8.8	5e-05
ENSG00000141759	TXNL4A	protein coding	19.9221	174.72	8.8	5e-05
ENSG00000162076	FLYWCH2	protein coding	15.2921	132.599	8.7	5e-05
ENSG00000125534	PPDPF	protein coding	16.1881	140.542	8.7	5e-05
ENSG00000185651	UBE2L3	protein coding	28.3078	245.828	8.7	5e-05
ENSG00000164294	GPX8	protein coding	34.9718	305.844	8.7	5e-05
ENSG00000166136	NDUFB8	protein coding	45.037	393.289	8.7	5e-05
ENSG00000100410	PHF5A	protein coding	72.0601	626.159	8.7	5e-05
ENSG00000105755	ETHE1	protein coding	2.8294	24.2229	8.6	5e-05
ENSG00000110921	MVK	protein coding	8.21366	70.8405	8.6	5e-05
ENSG00000123545	NDUFAF4	protein coding	8.36917	72.1157	8.6	5e-05
ENSG00000151131	C12orf45	protein coding	9.38497	80.4298	8.6	5e-05
ENSG00000167671	UBXN6	protein coding	10.8601	93.4671	8.6	5e-05
ENSG00000129354	AP1M2	protein coding	13.3578	114.394	8.6	5e-05
ENSG00000196072	BLOC1S2	protein coding	14.2412	122.489	8.6	5e-05
ENSG00000114023	FAM162A	protein coding	16.8583	144.424	8.6	5e-05
ENSG00000127774	EMC6	protein coding	32.4283	280.329	8.6	5e-05
ENSG00000135930	EIF4E2	protein coding	118.649	1021.9	8.6	5e-05
ENSG00000184857	TMEM186	protein coding	4.89284	41.5633	8.5	5e-05
ENSG00000008324	SS18L2	protein coding	5.88927	49.9969	8.5	5e-05
ENSG00000113811	SELK	protein coding	14.15	120.667	8.5	5e-05
ENSG00000130332	LSM7	protein coding	15.3938	130.161	8.5	5e-05
ENSG00000116586	LAMTOR2	protein coding	16.5653	141.369	8.5	5e-05
ENSG00000101680	LAMA1	protein coding	5.24982	43.855	8.4	5e-05
ENSG00000177576	C18orf32	protein coding	6.0073	50.3172	8.4	5e-05
ENSG00000183172	C22orf32	protein coding	8.71602	72.7972	8.4	5e-05
ENSG00000042753	AP2S1	protein coding	21.1294	176.454	8.4	5e-05
ENSG00000159199	ATP5G1	protein coding	25.4444	213.229	8.4	5e-05
ENSG00000174446	SNAPC5	protein coding	41.8922	349.814	8.4	5e-05
ENSG00000182117	NOP10	protein coding	81.1266	682.918	8.4	5e-05
ENSG00000264577	AC010761.8	antisense	24.3102	202.778	8.3	5e-05
ENSG00000183527	PSMG1	protein coding	49.8271	413.113	8.3	5e-05
ENSG00000156411	C14orf2	protein coding	81.8309	682.862	8.3	5e-05
ENSG00000107968	MAP3K8	protein coding	6.90988	56.7919	8.2	5e-05
ENSG00000185262	FAM100B	protein coding	8.52065	69.6152	8.2	5e-05
ENSG00000127884	ECHS1	protein coding	9.5659	78.8135	8.2	5e-05
ENSG00000185608	MRPL40	protein coding	12.1371	99.0779	8.2	5e-05
ENSG00000241127	YAE1D1	protein coding	13.3107	109.068	8.2	5e-05
ENSG00000142546	NOSIP	protein coding	17.8859	147.41	8.2	5e-05
ENSG00000185883	ATP6V0C	protein coding	42.5501	348.389	8.2	5e-05
ENSG00000175334	BANF1	protein coding	55.9436	460.294	8.2	5e-05
ENSG00000101608	MYL12A	protein coding	71.6934	586.851	8.2	5e-05
ENSG00000100097	LGALS1	protein coding	77.284	629.887	8.2	5e-05
ENSG00000142168	SOD1	protein coding	80.7592	661.217	8.2	5e-05
ENSG00000167515	TRAPPC2L	protein coding	10.0617	81.4258	8.1	5e-05
ENSG00000133983	COX16	protein coding	21.1168	170.34	8.1	5e-05
ENSG00000095380	NANS	protein coding	30.4946	247.785	8.1	5e-05
ENSG00000137210	TMEM14B	protein coding	47.7052	384.798	8.1	5e-05
ENSG00000131795	RBM8A	protein coding	59.8799	485.641	8.1	5e-05
ENSG00000111843	TMEM14C	protein coding	61.3343	498.558	8.1	5e-05
ENSG00000245910	SNHG6	processed_transcript	119.541	962.86	8.1	5e-05
ENSG00000171530	TBCA	protein coding	125.334	1014.09	8.1	5e-05
ENSG00000206823	SNORA24		350.65	2853.47	8.1	5e-05
ENSG00000156973	PDE6D	protein coding	4.31625	34.5949	8	5e-05
ENSG00000128581	RABL5	protein coding	6.08626	48.8795	8	5e-05
ENSG00000212694	AC084018.1	lincRNA	7.76769	61.8887	8	5e-05
ENSG00000165060	FXN	protein coding	9.85127	78.9502	8	5e-05
ENSG00000137203	TFAP2A	protein coding	13.4264	106.994	8	5e-05
ENSG00000134590	FAM127A	protein coding	21.5591	171.458	8	5e-05
ENSG00000147586	MRPS28	protein coding	39.5046	317.685	8	5e-05
ENSG00000142507	PSMB6	protein coding	41.9765	335.146	8	5e-05
ENSG00000123349	PFDN5	protein coding	130.987	1052.33	8	0.005
ENSG00000197061	HIST1H4C	protein coding	690.812	5492.45	8	5e-05
ENSG00000173141	MRP63	protein coding	3.14307	24.831	7.9	5e-05
ENSG00000185068	GTF2H5		3.9478	31.0233	7.9	5e-05
ENSG00000145569	FAM105A	protein coding	4.22262	33.3361	7.9	5e-05
ENSG00000147592	LACTB2	protein coding	12.0579	95.3379	7.9	5e-05
ENSG00000154719	MRPL39	protein coding	14.2844	112.445	7.9	5e-05
ENSG00000144034	TPRKB	protein coding	32.082	253.493	7.9	5e-05
ENSG00000118418	HMGN3	protein coding	46.0002	362.472	7.9	5e-05
ENSG00000198856	OSTC	protein coding	58.8117	466.362	7.9	5e-05
ENSG00000111057	KRT18	protein coding	67.1104	530.588	7.9	5e-05
ENSG00000165629	ATP5C1	protein coding	115.983	917.496	7.9	5e-05
ENSG00000135404	CD63	protein coding	145.247	1147.84	7.9	5e-05
ENSG00000143933	CALM2	protein coding	311.983	2461.33	7.9	5e-05
ENSG00000164978	NUDT2	protein coding	6.26234	48.8004	7.8	5e-05
ENSG00000197223	C1D	protein coding	7.21268	56.4537	7.8	5e-05
ENSG00000124787	RPP40	protein coding	9.62468	74.9001	7.8	5e-05
ENSG00000175606	TMEM70	protein coding	13.1134	102.299	7.8	5e-05
ENSG00000171960	PPIH	protein coding	29.0832	227.712	7.8	5e-05
ENSG00000143256	PFDN2	protein coding	65.8868	511.91	7.8	5e-05
ENSG00000114391	RPL24	protein coding	361.667	2832.52	7.8	5e-05
ENSG00000267673	FDX1L	protein coding	6.24775	48.0817	7.7	5e-05
ENSG00000196465	MYL6B	protein coding	11.7213	90.0726	7.7	5e-05
ENSG00000130731	C16orf13	protein coding	11.9614	91.935	7.7	5e-05
ENSG00000112304	ACOT13	protein coding	35.3788	271.646	7.7	5e-05
ENSG00000205352	PRR13	protein coding	41.7303	320.496	7.7	5e-05
ENSG00000177600	RPLP2	protein coding	481.75	3722.63	7.7	5e-05
ENSG00000143450	OAZ3	protein coding	3.63584	27.6306	7.6	5e-05
ENSG00000128228	SDF2L1	protein coding	4.68755	35.807	7.6	5e-05
ENSG00000171103	TRMT61B	protein coding	4.74615	35.8912	7.6	0.00025
ENSG00000167920	TMEM99	protein coding	5.75956	43.8872	7.6	5e-05
ENSG00000119801	YPEL5	protein coding	6.35493	48.1786	7.6	5e-05
ENSG00000186132	C2orf76	protein coding	8.0944	61.4809	7.6	5e-05
ENSG00000105048	TNNT1	protein coding	12.5881	95.8107	7.6	5e-05
ENSG00000177426	TGIF1	protein coding	13.5884	103.2	7.6	5e-05
ENSG00000169976	SF3B5	protein coding	14.821	112.945	7.6	5e-05
ENSG00000205544	C17orf61	protein coding	16.5529	125.534	7.6	5e-05
ENSG00000175793	SFN	protein coding	16.8525	127.676	7.6	5e-05
ENSG00000161981	SNRNP25	protein coding	24.3156	185.408	7.6	5e-05
ENSG00000108176	DNAJC12	protein coding	26.1634	198.451	7.6	5e-05
ENSG00000205981	DNAJC19	protein coding	26.8742	203.942	7.6	5e-05
ENSG00000136003	ISCU	protein coding	28.1215	214.97	7.6	5e-05
ENSG00000176261	ZBTB8OS	protein coding	30.672	234.006	7.6	5e-05
ENSG00000071082	RPL31	protein coding	962.706	7293.93	7.6	5e-05
ENSG00000137274	BPHL	protein coding	3.18689	23.8471	7.5	5e-05
ENSG00000111269	CREBL2	protein coding	5.51975	41.1647	7.5	5e-05
ENSG00000171135	JAGN1	protein coding	7.52513	56.5025	7.5	5e-05
ENSG00000137806	NDUFAF1	protein coding	7.71483	58.114	7.5	5e-05
ENSG00000023697	DERA	protein coding	9.39763	70.9333	7.5	5e-05
ENSG00000120306	CYSTM1	protein coding	9.81469	73.6604	7.5	5e-05
ENSG00000137547	MRPL15	protein coding	18.1849	136.453	7.5	5e-05
ENSG00000130312	MRPL34	protein coding	21.9148	163.625	7.5	5e-05
ENSG00000037241	RPL26L1	protein coding	55.8224	417.299	7.5	5e-05
ENSG00000196352	CD55	protein coding	201.802	1507.46	7.5	5e-05
ENSG00000221983	UBA52	protein coding	304.689	2279.34	7.5	5e-05
ENSG00000015532	XYLT2	protein coding	3.69941	27.2565	7.4	0.00025
ENSG00000243749	ZMYM6NB	protein coding	4.86658	35.823	7.4	5e-05
ENSG00000167186	COQ7	protein coding	6.91919	51.337	7.4	5e-05
ENSG00000117410	ATP6V0B	protein coding	7.93763	58.3741	7.4	5e-05
ENSG00000120087	HOXB7		8.53346	63.1369	7.4	5e-05
ENSG00000135070	ISCA1	protein coding	10.2386	75.6149	7.4	5e-05
ENSG00000133027	PEMT	protein coding	13.0932	96.2689	7.4	5e-05
ENSG00000204568	MRPS18B	protein coding	31.4184	232.104	7.4	5e-05
ENSG00000205220	PSMB10	protein coding	3.20742	23.4712	7.3	0.00185
ENSG00000153391	INO80C	protein coding	5.34578	38.9171	7.3	5e-05
ENSG00000235954	TTC28-AS1	processed_transcript	5.44636	39.7107	7.3	5e-05
ENSG00000105248	CCDC94	protein coding	6.77107	49.6996	7.3	5e-05
ENSG00000204856	FAM216A	protein coding	10.9713	79.6154	7.3	5e-05
ENSG00000101439	CST3	protein coding	13.482	98.4957	7.3	5e-05
ENSG00000163170	BOLA3	protein coding	25.6802	186.813	7.3	5e-05
ENSG00000126088	UROD	protein coding	27.6441	202.833	7.3	5e-05
ENSG00000162972	C2orf47	protein coding	35.5635	260.475	7.3	5e-05
ENSG00000102804	TSC22D1	protein coding	46.7735	341.327	7.3	5e-05
ENSG00000204220	PFDN6	protein coding	60.7942	445.786	7.3	5e-05
ENSG00000106355	LSM5	protein coding	64.9184	477.042	7.3	5e-05
ENSG00000118515	SGK1	protein coding	84.7743	617.24	7.3	5e-05
ENSG00000175768	TOMM5	protein coding	135.15	991.592	7.3	5e-05
ENSG00000168653	NDUFS5	protein coding	379.283	2778.74	7.3	5e-05
ENSG00000115268	RPS15	protein coding	453.018	3321.89	7.3	5e-05
ENSG00000164162	ANAPC10	protein coding	3.23562	23.2404	7.2	0.0001
ENSG00000120675	DNAJC15	protein coding	5.49508	39.478	7.2	5e-05
ENSG00000161920	MED11	protein coding	5.78303	41.8142	7.2	5e-05
ENSG00000134049	IER3IP1	protein coding	15.5098	111.852	7.2	5e-05
ENSG00000237765	FAM200B	protein coding	16.5604	119.247	7.2	5e-05
ENSG00000136240	KDELR2	protein coding	29.6494	212.332	7.2	5e-05
ENSG00000140284	SLC27A2	protein coding	33.7124	243.697	7.2	5e-05
ENSG00000128463	EMC4	protein coding	91.0738	651.525	7.2	5e-05
ENSG00000107295	SH3GL2	protein coding	3.03289	21.6797	7.1	5e-05
ENSG00000124444	ZNF576	protein coding	3.64199	25.7262	7.1	5e-05
ENSG00000005486	RHBDD2	protein coding	4.39609	31.1452	7.1	5e-05
ENSG00000122687	FTSJ2	protein coding	4.90999	34.8695	7.1	5e-05
ENSG00000250988	RP11-752G15.6	antisense	7.66907	54.2767	7.1	5e-05
ENSG00000111907	TPD52L1	protein coding	7.8988	55.7226	7.1	5e-05
ENSG00000157778	PSMG3	protein coding	9.38944	66.2986	7.1	5e-05
ENSG00000204308	RNF5	protein coding	13.5953	96.1682	7.1	5e-05
ENSG00000113068	PFDN1	protein coding	36.4458	258.552	7.1	5e-05
ENSG00000103275	UBE2I	protein coding	40.6669	286.702	7.1	5e-05
ENSG00000184983	NDUFA6	protein coding	40.8663	291.897	7.1	5e-05
ENSG00000166681	NGFRAP1	protein coding	63.3158	450.147	7.1	5e-05
ENSG00000169567	HINT1	protein coding	112.743	798.232	7.1	5e-05
ENSG00000234171	AC108488.3	antisense	2.89008	20.1162	7	0.0022
ENSG00000249572	CTD-2203K17.1	antisense	3.85972	27.2095	7	5e-05
ENSG00000184990	SIVA1	protein coding	4.16286	29.2236	7	5e-05
ENSG00000166171	DPCD	protein coding	8.60951	59.9524	7	5e-05
ENSG00000069509	FUNDC1	protein coding	14.3929	101.226	7	5e-05
ENSG00000103145	HCFC1R1	protein coding	20.0424	140.454	7	5e-05
ENSG00000092010	PSME1	protein coding	23.6835	164.718	7	5e-05
ENSG00000182180	MRPS16	protein coding	24.1618	168.131	7	5e-05
ENSG00000165775	FUNDC2	protein coding	24.5874	171.931	7	5e-05
ENSG00000106615	RHEB	protein coding	31.16	217.937	7	5e-05
ENSG00000101160	CTSZ	protein coding	34.2393	240.963	7	5e-05
ENSG00000189067	LITAF	protein coding	34.8496	245.431	7	5e-05
ENSG00000115685	PPP1R7	protein coding	39.2895	274.316	7	5e-05
ENSG00000100911	PSME2	protein coding	54.6916	382.935	7	5e-05
ENSG00000183010	PYCR1	protein coding	56.3373	393.276	7	5e-05
ENSG00000128534	NAA38	protein coding	76.6678	534.453	7	5e-05
ENSG00000211450	C11orf31	protein coding	5.28667	36.254	6.9	0.00425
ENSG00000182585	EPGN	protein coding	8.83526	60.5222	6.9	5e-05
ENSG00000148908	RGS10	protein coding	9.51735	65.3376	6.9	5e-05
ENSG00000152240	HAUS1	protein coding	12.2721	84.5301	6.9	0.00115
ENSG00000170473	WIBG	protein coding	17.017	116.97	6.9	5e-05
ENSG00000113594	LIFR	protein coding	17.231	119.43	6.9	5e-05
ENSG00000119185	ITGB1BP1	protein coding	25.8346	177.042	6.9	5e-05
ENSG00000116752	BCAS2	protein coding	36.9969	255.796	6.9	5e-05
ENSG00000144713	RPL32	protein coding	385.467	2644.31	6.9	5e-05
ENSG00000164967	RPP25L	protein coding	3.52674	23.9092	6.8	5e-05
ENSG00000185043	CIB1	protein coding	5.72372	38.9621	6.8	5e-05
ENSG00000136371	MTHFS	protein coding	5.89784	40.3328	6.8	5e-05
ENSG00000173272	MZT2A	protein coding	10.1914	69.3867	6.8	5e-05
ENSG00000204822	MRPL53	protein coding	18.459	124.842	6.8	5e-05
ENSG00000204272	RP11-622K12.1	processed_transcript	33.1753	224.281	6.8	5e-05
ENSG00000163634	THOC7	protein coding	37.4198	252.838	6.8	5e-05
ENSG00000242028	HYPK	protein coding	60.1924	407.047	6.8	0.0002
ENSG00000120533	ENY2	protein coding	67.5145	457.967	6.8	5e-05
ENSG00000107223	EDF1	protein coding	108.387	733.091	6.8	5e-05
ENSG00000142534	RPS11	protein coding	574.113	3887.42	6.8	5e-05
ENSG00000125691	RPL23	protein coding	999	6768.15	6.8	5e-05
ENSG00000169372	CRADD	protein coding	3.64147	24.2869	6.7	5e-05
ENSG00000111653	ING4	protein coding	4.45381	29.9063	6.7	5e-05
ENSG00000187118	CMC1	protein coding	12.0721	80.2999	6.7	5e-05
ENSG00000141552	ANAPC11	protein coding	12.401	83.1991	6.7	5e-05
ENSG00000196236	XPNPEP3	protein coding	29.3085	197.05	6.7	5e-05
ENSG00000165609	NUDT5	protein coding	56.9281	383.683	6.7	5e-05
ENSG00000162244	RPL29	protein coding	232.634	1554.58	6.7	5e-05
ENSG00000156467	UQCRB	protein coding	241.956	1618.55	6.7	5e-05
ENSG00000183401	CCDC159	protein coding	3.25602	21.6349	6.6	5e-05
ENSG00000051620	HEBP2	protein coding	3.27387	21.5074	6.6	5e-05
ENSG00000244045	TMEM199	protein coding	8.1801	54.2407	6.6	5e-05
ENSG00000103274	NUBP1	protein coding	9.80152	64.9157	6.6	5e-05
ENSG00000188643	S100A16	protein coding	10.5149	69.8041	6.6	5e-05
ENSG00000115514	TXNDC9	protein coding	14.5746	95.8935	6.6	5e-05
ENSG00000106605	BLVRA	protein coding	15.8072	104.056	6.6	5e-05
ENSG00000100216	TOMM22	protein coding	34.5071	229.313	6.6	5e-05
ENSG00000124570	SERPINB6	protein coding	43.1633	284.679	6.6	5e-05
ENSG00000143183	TMCO1	protein coding	74.0289	485.141	6.6	5e-05
ENSG00000249915	PDCD6	protein coding	92.668	611.591	6.6	5e-05
ENSG00000125611	CHCHD5	protein coding	3.6721	23.9653	6.5	0.00135
ENSG00000179958	DCTPP1	protein coding	17.9019	115.728	6.5	5e-05
ENSG00000105971	CAV2	protein coding	19.2582	124.699	6.5	5e-05
ENSG00000148444	COMMD3	protein coding	43.2016	282.21	6.5	5e-05
ENSG00000129084	PSMA1	protein coding	53.2166	344.598	6.5	5e-05
ENSG00000202364	SNORD3A		225.914	1463.69	6.5	5e-05
ENSG00000127922	SHFM1	protein coding	287.867	1885.24	6.5	5e-05
ENSG00000142252	GEMIN7	protein coding	3.68657	23.4249	6.4	0.0004
ENSG00000172171	TEFM	protein coding	4.8578	31.2788	6.4	5e-05
ENSG00000130349	C6orf203	protein coding	4.9183	31.3311	6.4	5e-05
ENSG00000249042	CTD-2015H6.3	antisense	5.11232	32.5165	6.4	5e-05
ENSG00000247092	SNHG10	antisense	5.602	35.5939	6.4	5e-05
ENSG00000125877	ITPA	protein coding	7.4599	47.5099	6.4	5e-05
ENSG00000102543	CDADC1	protein coding	8.60735	55.0131	6.4	5e-05
ENSG00000104419	NDRG1	protein coding	9.91699	63.7221	6.4	5e-05
ENSG00000115446	UNC50	protein coding	15.1561	96.7449	6.4	5e-05
ENSG00000170855	TRIAP1	protein coding	20.8162	134.24	6.4	5e-05
ENSG00000162929	KIAA1841	protein coding	24.5045	156.806	6.4	5e-05
ENSG00000213593	TMX2	protein coding	28.0655	180.14	6.4	5e-05
ENSG00000117543	DPH5	protein coding	33.6708	214.062	6.4	5e-05
ENSG00000007038	PRSS21	protein coding	37.6478	240.627	6.4	5e-05
ENSG00000169189	NSMCE1	protein coding	45.3661	290.95	6.4	5e-05
ENSG00000130724	CHMP2A	protein coding	49.3895	314.091	6.4	5e-05
ENSG00000135480	KRT7	protein coding	69.8691	443.797	6.4	5e-05
ENSG00000085231	TAF9	protein coding	97.2988	618.555	6.4	5e-05
ENSG00000140319	SRP14	protein coding	216.531	1396.16	6.4	5e-05
ENSG00000034510	TMSB10	protein coding	1340.65	8599.82	6.4	5e-05
ENSG00000184792	OSBP2	protein coding	8.55714	53.5445	6.3	5e-05
ENSG00000237651	C2orf74	protein coding	8.56108	53.7394	6.3	5e-05
ENSG00000165169	DYNLT3	protein coding	9.39141	59.029	6.3	5e-05
ENSG00000055950	MRPL43	protein coding	11.1655	70.3057	6.3	5e-05
ENSG00000134202	GSTM3	protein coding	15.137	95.6353	6.3	5e-05
ENSG00000134375	TIMM17A	protein coding	27.2846	172.96	6.3	5e-05
ENSG00000107262	BAG1	protein coding	52.09	328.388	6.3	5e-05
ENSG00000076043	REXO2	protein coding	65.9135	415.513	6.3	5e-05
ENSG00000163041	H3F3A	protein coding	104.223	654.816	6.3	5e-05
ENSG00000197766	CFD	protein coding	3.74516	23.2018	6.2	5e-05
ENSG00000184162	NR2C2AP	protein coding	3.8806	23.9294	6.2	5e-05
ENSG00000196636	ACN9	protein coding	5.49696	34.049	6.2	5e-05
ENSG00000083457	ITGAE	protein coding	9.22392	57.3775	6.2	5e-05
ENSG00000137133	HINT2	protein coding	11.0765	68.8734	6.2	5e-05
ENSG00000106638	TBL2	protein coding	17.5153	108.422	6.2	5e-05
ENSG00000105829	BET1	protein coding	18.1671	113.068	6.2	5e-05
ENSG00000084623	EIF3I	protein coding	50.2823	310.295	6.2	5e-05
ENSG00000143314	MRPL24	protein coding	56.5561	348.06	6.2	5e-05
ENSG00000075142	SRI	protein coding	65.0846	404.891	6.2	5e-05
ENSG00000182093	WRB	protein coding	5.95129	36.2731	6.1	5e-05
ENSG00000164051	CCDC51	protein coding	7.27734	44.5708	6.1	5e-05
ENSG00000151287	TEX30	protein coding	7.87451	48.3182	6.1	5e-05
ENSG00000255135	RP11-111M22.3	lincRNA	8.54081	52.3652	6.1	5e-05
ENSG00000159479	MED8	protein coding	11.0612	67.9135	6.1	5e-05
ENSG00000154518	ATP5G3	protein coding	20.2017	123.729	6.1	5e-05
ENSG00000136888	ATP6V1G1	protein coding	23.3098	142.756	6.1	5e-05
ENSG00000059804	SLC2A3	protein coding	23.6286	143.72	6.1	5e-05
ENSG00000127948	POR	protein coding	29.1477	176.37	6.1	5e-05
ENSG00000131100	ATP6V1E1	protein coding	47.1023	288.537	6.1	5e-05
ENSG00000137563	GGH	protein coding	70.1464	425.706	6.1	5e-05
ENSG00000123131	PRDX4	protein coding	89.2029	544.772	6.1	5e-05
ENSG00000167468	GPX4	protein coding	121.693	743.452	6.1	5e-05
ENSG00000143947	RPS27A	protein coding	516.252	3155.46	6.1	5e-05
ENSG00000100211	CBY1	protein coding	7.05161	42.2375	6	5e-05
ENSG00000198168	SVIP	protein coding	8.49255	50.5336	6	5e-05
ENSG00000246705	H2AFJ	protein coding	10.2453	61.942	6	5e-05
ENSG00000165996	PTPLA	protein coding	15.3989	91.9111	6	5e-05
ENSG00000109083	IFT20	protein coding	16.2468	98.261	6	5e-05
ENSG00000121211	MND1	protein coding	18.1145	109.501	6	5e-05
ENSG00000171311	EXOSC1	protein coding	21.1572	126.12	6	5e-05
ENSG00000160783	PMF1,RP11-54H19.8	protein coding	39.7195	238.859	6	5e-05
ENSG00000100575	TIMM9	protein coding	47.2027	282.033	6	5e-05
ENSG00000198242	RPL23A	protein coding	251.196	1519.27	6	5e-05
ENSG00000171858	RPS21	protein coding	745.009	4455.5	6	5e-05
ENSG00000269781	FLJ20306	protein coding	3.43162	20.4121	5.9	5e-05
ENSG00000198910	L1CAM	protein coding	4.26616	25.1835	5.9	5e-05
ENSG00000051128	HOMER3	protein coding	4.61192	27.2843	5.9	5e-05
ENSG00000159055	MIS18A	protein coding	5.12092	30.1232	5.9	5e-05
ENSG00000180806	HOXC9	protein coding	5.29417	31.0028	5.9	0.0029
ENSG00000164751	PEX2	protein coding	8.29776	49.0345	5.9	5e-05
ENSG00000054148	PHPT1	protein coding	8.40657	49.4657	5.9	5e-05
ENSG00000023572	GLRX2	protein coding	17.3202	102.486	5.9	5e-05
ENSG00000175854	SWI5	protein coding	19.2166	114.109	5.9	5e-05
ENSG00000163882	POLR2H	protein coding	20.5817	121.31	5.9	0.0035
ENSG00000139233	LLPH	protein coding	21.4486	125.602	5.9	5e-05
ENSG00000181038	METTL23	protein coding	24.9714	146.368	5.9	5e-05
ENSG00000168275	COA6	protein coding	34.3244	203.168	5.9	5e-05
ENSG00000147155	EBP	protein coding	42.6135	250.957	5.9	5e-05
ENSG00000239672	NME1	protein coding	55.8042	329.836	5.9	5e-05
ENSG00000172590	MRPL52	protein coding	57.9312	342.274	5.9	5e-05
ENSG00000150687	PRSS23	protein coding	60.3473	357.383	5.9	5e-05
ENSG00000104904	OAZ1	protein coding	77.3484	458.443	5.9	5e-05
ENSG00000111481	COPZ1	protein coding	80.6427	477.521	5.9	0.0009
ENSG00000085063	CD59	protein coding	103.503	612.844	5.9	5e-05
ENSG00000164587	RPS14	protein coding	106.146	627.63	5.9	5e-05
ENSG00000111229	ARPC3	protein coding	281.801	1657.22	5.9	5e-05
ENSG00000058799	YIPF1	protein coding	4.70155	27.0787	5.8	5e-05
ENSG00000232956	SNHG15	lincRNA	4.7636	27.5958	5.8	5e-05
ENSG00000179604	CDC42EP4	protein coding	5.051	29.3979	5.8	5e-05
ENSG00000172465	TCEAL1	protein coding	7.65813	44.7156	5.8	5e-05
ENSG00000236081	AC074389.9	lincRNA	8.60909	49.6156	5.8	5e-05
ENSG00000115652	UXS1	protein coding	9.00083	51.8881	5.8	5e-05
ENSG00000173085	COQ2	protein coding	9.95496	57.9247	5.8	5e-05
ENSG00000180185	FAHD1	protein coding	10.1934	58.9707	5.8	5e-05
ENSG00000214113	LYRM4	protein coding	10.7242	62.3945	5.8	5e-05
ENSG00000196655	TRAPPC4	protein coding	14.9759	87.1195	5.8	5e-05
ENSG00000123353	ORMDL2	protein coding	18.8057	109.158	5.8	0.0004
ENSG00000143222	UFC1	protein coding	20.5538	118.923	5.8	5e-05
ENSG00000176386	CDC26	protein coding	28.1286	163.199	5.8	5e-05
ENSG00000074842	C19orf10	protein coding	28.4098	163.775	5.8	5e-05
ENSG00000072506	HSD17B10	protein coding	37.1875	215.305	5.8	5e-05
ENSG00000158411	MITD1	protein coding	49.0852	284.275	5.8	0.00295
ENSG00000126756	UXT	protein coding	78.8205	458.814	5.8	5e-05
ENSG00000167553	TUBA1C	protein coding	137.173	797.839	5.8	5e-05
ENSG00000126768	TIMM17B	protein coding	5.15034	29.4299	5.7	5e-05
ENSG00000175592	FOSL1	protein coding	6.81907	39.1979	5.7	5e-05
ENSG00000114021	NIT2	protein coding	7.29218	41.4497	5.7	5e-05
ENSG00000244405	ETV5	protein coding	8.24892	46.683	5.7	5e-05
ENSG00000197982	C1orf122	protein coding	13.2187	74.8281	5.7	0.00095
ENSG00000063180	CA11	protein coding	13.284	76.2266	5.7	0.00035
ENSG00000119640	ACYP1	protein coding	14.3039	81.4889	5.7	5e-05
ENSG00000077152	UBE2T	protein coding	26.5678	150.551	5.7	5e-05
ENSG00000223380	SEC22B	processed_transcript	26.9459	152.266	5.7	5e-05
ENSG00000173207	CKS1B	protein coding	32.0202	183.547	5.7	5e-05
ENSG00000112514	CUTA	protein coding	122.085	689.967	5.7	0.0005
ENSG00000041357	PSMA4	protein coding	170.892	982.24	5.7	5e-05
ENSG00000145741	BTF3	protein coding	224.23	1276.94	5.7	5e-05
ENSG00000168298	HIST1H1E	protein coding	326.764	1872.59	5.7	5e-05
ENSG00000136942	RPL35	protein coding	472.947	2684.62	5.7	5e-05
ENSG00000161970	RPL26	protein coding	683.986	3930.59	5.7	5e-05
ENSG00000088356	PDRG1	protein coding	3.6245	20.432	5.6	5e-05
ENSG00000131669	NINJ1	protein coding	4.53907	25.6098	5.6	5e-05
ENSG00000114383	TUSC2	protein coding	5.60799	31.2803	5.6	5e-05
ENSG00000198270	TMEM116	protein coding	6.24631	34.9563	5.6	5e-05
ENSG00000117691	NENF	protein coding	7.01714	38.9694	5.6	5e-05
ENSG00000163528	CHCHD4	protein coding	7.03282	39.7293	5.6	5e-05
ENSG00000156253	RWDD2B	protein coding	9.42616	53.0731	5.6	5e-05
ENSG00000085871	MGST2	protein coding	9.51011	53.5168	5.6	5e-05
ENSG00000213465	ARL2	protein coding	14.6498	82.7365	5.6	5e-05
ENSG00000107874	CUEDC2	protein coding	15.5105	87.6063	5.6	5e-05
ENSG00000105677	TMEM147	protein coding	17.1626	95.7626	5.6	5e-05
ENSG00000197448	GSTK1	protein coding	18.0441	101.711	5.6	5e-05
ENSG00000115944	COX7A2L	protein coding	18.2269	102.281	5.6	5e-05
ENSG00000124380	SNRNP27	protein coding	19.2183	107.747	5.6	5e-05
ENSG00000147654	EBAG9	protein coding	21.9904	122.864	5.6	5e-05
ENSG00000181991	MRPS11	protein coding	34.0017	191.308	5.6	5e-05
ENSG00000085662	AKR1B1	protein coding	43.7725	244.469	5.6	5e-05
ENSG00000128609	NDUFA5	protein coding	43.9075	245.443	5.6	5e-05
ENSG00000170296	GABARAP	protein coding	47.6158	266.665	5.6	5e-05
ENSG00000125995	ROMO1	protein coding	98.4685	554.505	5.6	5e-05
ENSG00000139644	TMBIM6	protein coding	190.145	1057.31	5.6	5e-05
ENSG00000204977	TRIM13	protein coding	3.80821	20.8007	5.5	5e-05
ENSG00000125457	MIF4GD	protein coding	4.49908	24.9491	5.5	0.0001
ENSG00000143416	SELENBP1	protein coding	5.17588	28.7004	5.5	5e-05
ENSG00000128626	MRPS12	protein coding	6.88587	37.6157	5.5	5e-05
ENSG00000162642	C1orf52	protein coding	7.85682	43.0631	5.5	5e-05
ENSG00000162851	TFB2M	protein coding	9.3577	51.2177	5.5	5e-05
ENSG00000136932	C9orf156	protein coding	9.59682	53.1714	5.5	5e-05
ENSG00000127838	PNKD	protein coding	9.62739	52.9487	5.5	5e-05
ENSG00000140941	MAP1LC3B	protein coding	9.75443	53.5394	5.5	5e-05
ENSG00000230202	RP11-632C17__A.1	pseudogene	10.6757	59.151	5.5	5e-05
ENSG00000133639	BTG1	protein coding	10.8221	59.7949	5.5	5e-05
ENSG00000147383	NSDHL	protein coding	11.3315	62.3946	5.5	5e-05
ENSG00000124145	SDC4	protein coding	11.9302	66.1603	5.5	5e-05
ENSG00000139428	MMAB	protein coding	15.6298	85.2338	5.5	5e-05
ENSG00000100554	ATP6V1D	protein coding	16.6491	91.3125	5.5	5e-05
ENSG00000104872	PIH1D1	protein coding	21.5103	117.623	5.5	0.0005
ENSG00000137106	GRHPR	protein coding	25.9536	142.583	5.5	5e-05
ENSG00000105854	PON2	protein coding	40.0637	219.549	5.5	5e-05
ENSG00000143436	MRPL9	protein coding	53.9676	297.409	5.5	5e-05
ENSG00000169908	TM4SF1	protein coding	109.602	604.399	5.5	5e-05
ENSG00000179010	MRFAP1	protein coding	200.176	1106.32	5.5	5e-05
ENSG00000117632	STMN1	protein coding	258.081	1421.52	5.5	5e-05
ENSG00000265681	RPL17	protein coding	262.805	1452.76	5.5	5e-05
ENSG00000092841	MYL6	protein coding	626.235	3451.19	5.5	5e-05
ENSG00000186603	HPDL	protein coding	3.96653	21.5488	5.4	5e-05
ENSG00000173801	JUP	protein coding	5.10217	27.806	5.4	5e-05
ENSG00000128590	DNAJB9	protein coding	5.3569	28.9229	5.4	0.0005
ENSG00000063241	ISOC2	protein coding	5.39243	29.194	5.4	5e-05
ENSG00000143819	EPHX1	protein coding	5.71967	31.0657	5.4	5e-05
ENSG00000125863	MKKS	protein coding	6.68297	35.9225	5.4	5e-05
ENSG00000159200	RCAN1	protein coding	7.85571	42.7959	5.4	5e-05
ENSG00000068079	IFI35	protein coding	8.40473	45.2537	5.4	5e-05
ENSG00000109270	LAMTOR3	protein coding	10.4451	56.8481	5.4	5e-05
ENSG00000087077	TRIP6	protein coding	11.3252	60.9191	5.4	5e-05
ENSG00000089063	TMEM230	protein coding	12.2541	66.6843	5.4	5e-05
ENSG00000132541	HRSP12	protein coding	15.59	84.7456	5.4	5e-05
ENSG00000146066	HIGD2A	protein coding	18.714	101.711	5.4	5e-05
ENSG00000067829	IDH3G	protein coding	19.2796	104.391	5.4	0.00035
ENSG00000163156	SCNM1	protein coding	20.6956	111.424	5.4	5e-05
ENSG00000242372	EIF6	protein coding	23.4205	125.982	5.4	5e-05
ENSG00000105583	WDR83OS	protein coding	26.4243	141.433	5.4	5e-05
ENSG00000129055	ANAPC13	protein coding	27.3752	148.981	5.4	5e-05
ENSG00000119414	PPP6C	protein coding	27.5494	147.564	5.4	5e-05
ENSG00000181924	COA4	protein coding	33.6506	183.078	5.4	5e-05
ENSG00000126432	PRDX5	protein coding	72.1664	387.211	5.4	5e-05
ENSG00000142227	EMP3	protein coding	76.3829	409.024	5.4	5e-05
ENSG00000113845	TIMMDC1	protein coding	98.2768	533.15	5.4	5e-05
ENSG00000173436	MINOS1	protein coding	110.417	600.571	5.4	5e-05
ENSG00000116288	PARK7	protein coding	165.908	896.66	5.4	5e-05
ENSG00000138326	RPS24	protein coding	1149.23	6213.78	5.4	5e-05
ENSG00000064199	SPA17	protein coding	4.63319	24.4617	5.3	0.0003
ENSG00000173451	THAP2	protein coding	5.44098	28.6653	5.3	0.00025
ENSG00000165030	NFIL3	protein coding	5.69656	30.1638	5.3	5e-05
ENSG00000182197	EXT1	protein coding	5.90452	31.1896	5.3	5e-05
ENSG00000013588	GPRC5A	protein coding	6.98306	36.9625	5.3	5e-05
ENSG00000198832	RP3-412A9.11	protein coding	7.6014	40.2149	5.3	5e-05
ENSG00000204438	GPANK1	protein coding	8.9072	47.5877	5.3	5e-05
ENSG00000176171	BNIP3	protein coding	10.2065	54.0412	5.3	5e-05
ENSG00000172954	LCLAT1	protein coding	11.5709	61.3554	5.3	5e-05
ENSG00000178896	EXOSC4	protein coding	13.7701	73.5228	5.3	5e-05
ENSG00000106400	ZNHIT1	protein coding	13.8047	72.6024	5.3	5e-05
ENSG00000235655	H3F3AP4	pseudogene	14.7155	78.0778	5.3	5e-05
ENSG00000187051	RPS19BP1	protein coding	16.0592	84.6097	5.3	5e-05
ENSG00000034713	GABARAPL2	protein coding	18.55	99.0752	5.3	5e-05
ENSG00000111231	GPN3	protein coding	22.5612	119.662	5.3	5e-05
ENSG00000133997	MED6	protein coding	24.7519	130.647	5.3	5e-05
ENSG00000105171	POP4	protein coding	29.7292	157.533	5.3	5e-05
ENSG00000213782	DDX47	protein coding	31.8055	169.753	5.3	5e-05
ENSG00000103266	STUB1	protein coding	35.9202	189.437	5.3	5e-05
ENSG00000137575	SDCBP	protein coding	44.5737	236.126	5.3	5e-05
ENSG00000125835	SNRPB	protein coding	45.7742	242.823	5.3	5e-05
ENSG00000103769	RAB11A	protein coding	50.6904	268.67	5.3	5e-05
ENSG00000143575	HAX1	protein coding	56.0411	299.137	5.3	5e-05
ENSG00000092621	PHGDH	protein coding	97.1935	519.633	5.3	5e-05
ENSG00000166441	RPL27A	protein coding	700.853	3712.56	5.3	5e-05
ENSG00000169752	NRG4	protein coding	4.46047	23.0334	5.2	5e-05
ENSG00000049130	KITLG	protein coding	4.63954	24.2709	5.2	5e-05
ENSG00000212978	AC016747.3	processed_transcript	5.40535	27.9692	5.2	5e-05
ENSG00000159110	IFNAR2	protein coding	7.1364	37.444	5.2	5e-05
ENSG00000164442	CITED2	protein coding	7.68764	39.6842	5.2	5e-05
ENSG00000158019	BRE	protein coding	8.56912	44.516	5.2	5e-05
ENSG00000269609	RP11-18I14.10	processed_transcript	8.76109	45.4834	5.2	5e-05
ENSG00000184674	GSTT1	protein coding	10.1031	52.9749	5.2	5e-05
ENSG00000117697	NSL1	protein coding	10.3235	53.6859	5.2	5e-05
ENSG00000218739	AC007390.5	protein coding	12.914	67.3936	5.2	5e-05
ENSG00000107951	MTPAP	protein coding	14.3339	73.92	5.2	5e-05
ENSG00000169241	SLC50A1	protein coding	17.3506	90.8119	5.2	5e-05
ENSG00000104691	UBXN8	processed_transcript	17.7072	91.3539	5.2	5e-05
ENSG00000086666	ZFAND6	protein coding	21.0435	110.218	5.2	5e-05
ENSG00000120963	ZNF706	protein coding	22.1611	114.268	5.2	5e-05
ENSG00000174695	TMEM167A	protein coding	22.3423	116.967	5.2	5e-05
ENSG00000124588	NQO2	protein coding	24.8067	128.71	5.2	5e-05
ENSG00000198931	APRT	protein coding	29.4289	153.067	5.2	5e-05
ENSG00000136521	NDUFB5	protein coding	39.7106	207.57	5.2	5e-05
ENSG00000260964	LA16c-313D11.11		40.6824	211.432	5.2	0.0009
ENSG00000162385	MAGOH	protein coding	44.684	230.769	5.2	5e-05
ENSG00000074071	MRPS34	protein coding	60.2068	314.451	5.2	5e-05
ENSG00000100804	PSMB5	protein coding	63.9447	335.685	5.2	5e-05
ENSG00000100567	PSMA3	protein coding	90.0768	470.859	5.2	5e-05
ENSG00000135451	TROAP	protein coding	96.1068	496.036	5.2	5e-05
ENSG00000140988	RPS2	protein coding	432.383	2238.86	5.2	5e-05
ENSG00000215067	MIR497HG	protein coding	4.83977	24.4719	5.1	0.00155
ENSG00000170892	TSEN34	protein coding	5.27641	27.1393	5.1	5e-05
ENSG00000198353	HOXC4	protein coding	5.65357	29.0471	5.1	0.001
ENSG00000121542	SEC22A	protein coding	7.50823	37.9283	5.1	5e-05
ENSG00000159079	C21ORF59,C21orf59	protein coding	9.45768	48.2218	5.1	5e-05
ENSG00000204237	OXLD1	protein coding	11.5653	59.3238	5.1	5e-05
ENSG00000136104	RNASEH2B	protein coding	13.0723	66.3374	5.1	5e-05
ENSG00000141232	TOB1	protein coding	28.3631	145.886	5.1	5e-05
ENSG00000102898	NUTF2	protein coding	28.5043	146.134	5.1	5e-05
ENSG00000110717	NDUFS8	protein coding	31.3669	158.631	5.1	5e-05
ENSG00000123144	C19orf43	protein coding	41.6872	213.886	5.1	5e-05
ENSG00000175110	MRPS22	protein coding	48.5335	247.709	5.1	5e-05
ENSG00000114902	SPCS1	protein coding	53.7199	272.089	5.1	5e-05
ENSG00000257727	CNPY2	protein coding	86.6007	444.644	5.1	5e-05
ENSG00000171863	RPS7	protein coding	163.442	829.125	5.1	5e-05
ENSG00000118181	RPS25	protein coding	492.283	2509.83	5.1	5e-05
ENSG00000196531	NACA	protein coding	742.697	3802.35	5.1	5e-05
ENSG00000156384	SFR1	protein coding	4.72125	23.3851	5	5e-05
ENSG00000204576	PRR3	protein coding	7.54267	37.7711	5	5e-05
ENSG00000137404	NRM	protein coding	7.90953	39.8285	5	5e-05
ENSG00000100300	TSPO	protein coding	9.5623	47.5458	5	5e-05
ENSG00000144118	RALB	protein coding	11.7253	58.6448	5	5e-05
ENSG00000122033	MTIF3	protein coding	14.8571	74.7346	5	5e-05
ENSG00000116815	CD58	protein coding	15.3535	77.479	5	5e-05
ENSG00000006007	GDE1	protein coding	16.4177	82.2453	5	5e-05
ENSG00000250317	C4orf52	protein coding	18.602	92.3505	5	5e-05
ENSG00000131475	VPS25	protein coding	20.8362	103.703	5	5e-05
ENSG00000006625	GGCT	protein coding	30.0379	150.326	5	5e-05
ENSG00000099246	RAB18	protein coding	30.4311	151.057	5	5e-05
ENSG00000198721	ECI2	protein coding	39.2841	196.575	5	5e-05
ENSG00000172301	C17orf79	protein coding	39.9548	200.486	5	5e-05
ENSG00000125656	CLPP	protein coding	40.0242	200.809	5	5e-05
ENSG00000179271	GADD45GIP1	protein coding	60.7577	303.401	5	5e-05
ENSG00000138777	PPA2	protein coding	71.3822	358.356	5	5e-05
ENSG00000267855	NDUFA7	protein coding	79.4408	395.728	5	5e-05
ENSG00000173812	EIF1	protein coding	157.82	782.012	5	5e-05
ENSG00000137818	RPLP1	protein coding	409.407	2063.47	5	5e-05
ENSG00000148290	SURF1	protein coding	4.1526	20.3782	4.9	5e-05
ENSG00000142669	SH3BGRL3	protein coding	4.34982	21.2238	4.9	5e-05
ENSG00000162384	C1orf123	protein coding	5.98684	29.1055	4.9	5e-05
ENSG00000196459	TRAPPC2	protein coding	6.13523	30.1186	4.9	5e-05
ENSG00000179750	APOBEC3B	protein coding	6.74345	33.2779	4.9	5e-05
ENSG00000162517	PEF1	protein coding	7.32766	36.1918	4.9	5e-05
ENSG00000130962	PRRG1	protein coding	7.9555	39.3468	4.9	5e-05
ENSG00000155324	GRAMD3	protein coding	8.1843	40.0138	4.9	5e-05
ENSG00000126453	BCL2L12	protein coding	11.1952	54.486	4.9	5e-05
ENSG00000197702	PARVA	protein coding	14.9782	72.7776	4.9	5e-05
ENSG00000171792	RHNO1	protein coding	16.3683	80.9746	4.9	5e-05
ENSG00000137100	DCTN3	protein coding	21.9954	107.04	4.9	5e-05
ENSG00000011260	UTP18	protein coding	24.1344	117.538	4.9	5e-05
ENSG00000067533	RRP15	protein coding	26.4929	130.169	4.9	5e-05
ENSG00000149483	TMEM138	protein coding	27.5831	135.855	4.9	0.0022
ENSG00000150316	CWC15	protein coding	32.8668	161.915	4.9	5e-05
ENSG00000121966	CXCR4	protein coding	32.8686	162.453	4.9	5e-05
ENSG00000119421	NDUFA8	protein coding	33.9512	168.009	4.9	5e-05
ENSG00000101843	PSMD10	protein coding	35.1674	170.738	4.9	5e-05
ENSG00000102030	NAA10	protein coding	44.0008	215.359	4.9	5e-05
ENSG00000182196	ARL6IP4	protein coding	47.5044	233.761	4.9	5e-05
ENSG00000187840	EIF4EBP1	protein coding	53.7032	265.643	4.9	5e-05
ENSG00000205581	HMGN1	protein coding	61.3238	302.72	4.9	5e-05
ENSG00000258232	RP11-161H23.5	antisense	67.4066	329.505	4.9	5e-05
ENSG00000103035	PSMD7	protein coding	71.4702	347.063	4.9	5e-05
ENSG00000164346	NSA2	protein coding	109.136	533.502	4.9	5e-05
ENSG00000108518	PFN1	protein coding	128.21	622.059	4.9	5e-05
ENSG00000229117	RPL41	protein coding	279.144	1357.75	4.9	5e-05
ENSG00000179862	CITED4	protein coding	6.45138	30.662	4.8	5e-05
ENSG00000167797	CDK2AP2	protein coding	6.93015	33.3556	4.8	5e-05
ENSG00000230055	CISD3	protein coding	6.987	33.8591	4.8	5e-05
ENSG00000138190	EXOC6	protein coding	7.01505	33.7361	4.8	5e-05
ENSG00000145779	TNFAIP8	protein coding	7.04787	33.7921	4.8	5e-05
ENSG00000204673	AKT1S1	protein coding	8.98952	42.8519	4.8	5e-05
ENSG00000066379	ZNRD1	protein coding	9.47228	45.3658	4.8	5e-05
ENSG00000175197	DDIT3	protein coding	9.53476	45.5354	4.8	0.00175
ENSG00000152683	SLC30A6	protein coding	9.61159	45.6612	4.8	5e-05
ENSG00000198223	CSF2RA	protein coding	9.9207	47.211	4.8	5e-05
ENSG00000117620	SLC35A3	protein coding	10.1488	48.4952	4.8	5e-05
ENSG00000167272	POP5	protein coding	12.299	58.7826	4.8	5e-05
ENSG00000244879	GABPB1-AS1	processed_transcript	13.4806	64.4608	4.8	5e-05
ENSG00000173409	ARV1	protein coding	16.0279	76.5429	4.8	5e-05
ENSG00000096080	MRPS18A	protein coding	17.39	83.2113	4.8	5e-05
ENSG00000118579	MED28	protein coding	20.3758	97.9894	4.8	5e-05
ENSG00000104325	DECR1	protein coding	22.1909	107.174	4.8	5e-05
ENSG00000214194	AC073346.2	protein coding	23.2304	111.314	4.8	5e-05
ENSG00000160799	CCDC12	protein coding	26.2107	126.097	4.8	5e-05
ENSG00000162616	DNAJB4	protein coding	27.6271	131.684	4.8	5e-05
ENSG00000168002	POLR2G	protein coding	27.9622	134.147	4.8	5e-05
ENSG00000077721	UBE2A	protein coding	30.7635	146.703	4.8	5e-05
ENSG00000206503	HLA-A	protein coding	49.9004	240.887	4.8	5e-05
ENSG00000198898	CAPZA2	protein coding	53.0413	253.571	4.8	5e-05
ENSG00000106245	BUD31	protein coding	54.4717	264.018	4.8	5e-05
ENSG00000075239	ACAT1	protein coding	56.8325	274.517	4.8	5e-05
ENSG00000168090	COPS6	protein coding	73.3	348.789	4.8	5e-05
ENSG00000113387	SUB1	protein coding	248.639	1187.75	4.8	5e-05
ENSG00000110063	DCPS	protein coding	6.90415	32.2668	4.7	5e-05
ENSG00000165644	COMTD1	protein coding	7.19653	33.8374	4.7	5e-05
ENSG00000147679	UTP23	protein coding	8.12322	38.2845	4.7	0.00175
ENSG00000163818	LZTFL1	protein coding	8.19573	38.6908	4.7	5e-05
ENSG00000136247	ZDHHC4	protein coding	11.052	51.6441	4.7	5e-05
ENSG00000079462	PAFAH1B3	protein coding	12.5156	58.208	4.7	5e-05
ENSG00000117650	NEK2	protein coding	14.7592	69.8944	4.7	5e-05
ENSG00000186184	POLR1D	protein coding	16.0432	74.6692	4.7	5e-05
ENSG00000141562	NARF	protein coding	16.1937	76.5401	4.7	5e-05
ENSG00000108010	GLRX3	protein coding	17.9615	83.7735	4.7	5e-05
ENSG00000065809	FAM107B	protein coding	25.8881	122.968	4.7	5e-05
ENSG00000124733	MEA1	protein coding	26.3044	123.668	4.7	5e-05
ENSG00000105379	ETFB	protein coding	33.6799	158.111	4.7	5e-05
ENSG00000167815	PRDX2	protein coding	58.0894	271.264	4.7	5e-05
ENSG00000205323	SARNP	protein coding	71.8926	340.312	4.7	5e-05
ENSG00000116209	TMEM59	protein coding	73.1124	340.736	4.7	5e-05
ENSG00000131143	COX4I1	protein coding	191.96	901.593	4.7	5e-05
ENSG00000109475	RPL34	protein coding	901.88	4275.64	4.7	5e-05
ENSG00000183891	TTC32	protein coding	4.48635	20.5205	4.6	5e-05
ENSG00000157326	DHRS4	protein coding	5.11643	23.6845	4.6	5e-05
ENSG00000088035	ALG6	protein coding	5.12545	23.7715	4.6	5e-05
ENSG00000088992	TESC	protein coding	7.41026	34.3062	4.6	5e-05
ENSG00000175643	RMI2	protein coding	8.95285	41.2141	4.6	5e-05
ENSG00000214046	SMIM7	protein coding	9.43702	43.7049	4.6	0.00415
ENSG00000162600	OMA1	protein coding	10.3059	47.5302	4.6	5e-05
ENSG00000137944	CCBL2	protein coding	11.7419	54.0428	4.6	5e-05
ENSG00000111266	DUSP16	protein coding	14.2306	65.4249	4.6	5e-05
ENSG00000167315	ACAA2	protein coding	15.4315	70.9861	4.6	5e-05
ENSG00000007520	TSR3	protein coding	16.2196	73.9555	4.6	5e-05
ENSG00000075188	NUP37	protein coding	47.206	218.248	4.6	5e-05
ENSG00000133773	CCDC59	protein coding	50.8126	231.739	4.6	5e-05
ENSG00000117862	TXNDC12	protein coding	52.4536	241.313	4.6	5e-05
ENSG00000177410	ZNFX1-AS1	antisense	84.2362	390.925	4.6	5e-05
ENSG00000182628	SKA2	protein coding	109.641	506.125	4.6	5e-05
ENSG00000130303	BST2	protein coding	297.152	1352.3	4.6	5e-05
ENSG00000241343	RPL36A	protein coding	1044.64	4842.33	4.6	5e-05
ENSG00000188372	ZP3	protein coding	4.81785	21.8247	4.5	5e-05
ENSG00000176476	CCDC101	protein coding	5.1129	22.7923	4.5	5e-05
ENSG00000204922	C11orf83	protein coding	5.33674	23.7704	4.5	5e-05
ENSG00000169738	DCXR	protein coding	6.75937	30.4923	4.5	5e-05
ENSG00000180771	SRSF8	pseudogene	6.82649	30.7183	4.5	5e-05
ENSG00000155542	SETD9	protein coding	6.87506	30.8827	4.5	0.0001
ENSG00000096092	TMEM14A	protein coding	6.92703	31.0963	4.5	5e-05
ENSG00000143942	CHAC2	protein coding	7.10997	31.9086	4.5	5e-05
ENSG00000159685	CHCHD6	protein coding	7.67157	34.6261	4.5	5e-05
ENSG00000180098	TRNAU1AP	protein coding	10.09	45.7536	4.5	5e-05
ENSG00000150782	IL18	protein coding	13.7913	62.4352	4.5	5e-05
ENSG00000149089	APIP	protein coding	16.2799	73.6179	4.5	5e-05
ENSG00000151725	MLF1IP	protein coding	16.9947	75.9625	4.5	5e-05
ENSG00000104671	DCTN6	protein coding	18.5443	82.8785	4.5	5e-05
ENSG00000145247	OCIAD2	protein coding	19.4634	88.3709	4.5	5e-05
ENSG00000156171	DRAM2	protein coding	19.4958	88.3191	4.5	5e-05
ENSG00000158615	PPP1R15B	protein coding	19.8976	89.3765	4.5	5e-05
ENSG00000254999	BRK1	protein coding	23.0842	103.463	4.5	5e-05
ENSG00000182919	C11orf54	protein coding	29.3038	133.15	4.5	0.0013
ENSG00000111247	RAD51AP1	protein coding	29.8539	134.262	4.5	5e-05
ENSG00000111328	CDK2AP1	protein coding	42.6928	194.064	4.5	5e-05
ENSG00000153037	SRP19	protein coding	45.4942	206.621	4.5	5e-05
ENSG00000178741	COX5A	protein coding	47.2311	210.196	4.5	5e-05
ENSG00000143153	ATP1B1	protein coding	49.2329	219.623	4.5	5e-05
ENSG00000101132	PFDN4	protein coding	63.0023	284.615	4.5	5e-05
ENSG00000122565	CBX3	protein coding	74.8577	334.191	4.5	5e-05
ENSG00000008018	PSMB1	protein coding	76.0657	341.376	4.5	5e-05
ENSG00000126457	PRMT1	protein coding	77.4902	344.839	4.5	5e-05
ENSG00000087460	GNAS	protein coding	186.527	834.223	4.5	5e-05
ENSG00000164032	H2AFZ	protein coding	291.589	1313.59	4.5	5e-05
ENSG00000142937	RPS8	protein coding	527.613	2356.16	4.5	5e-05
ENSG00000155287	SLC25A28	protein coding	4.70379	20.6502	4.4	5e-05
ENSG00000166228	PCBD1	protein coding	6.45442	28.7004	4.4	5e-05
ENSG00000113269	RNF130	protein coding	7.41491	32.5688	4.4	5e-05
ENSG00000125901	MRPS26	protein coding	7.86814	34.3343	4.4	5e-05
ENSG00000145365	TIFA	protein coding	8.251	36.3528	4.4	5e-05
ENSG00000166979	EVA1C	protein coding	8.47409	37.5322	4.4	0.0001
ENSG00000156603	MED19	protein coding	8.48285	37.4935	4.4	5e-05
ENSG00000178057	NDUFAF3	protein coding	8.71496	38.3213	4.4	0.0037
ENSG00000115946	PNO1	protein coding	9.73769	43.3035	4.4	5e-05
ENSG00000171155	C1GALT1C1	protein coding	10.4817	46.6125	4.4	5e-05
ENSG00000135778	NTPCR	protein coding	11.1255	48.9046	4.4	5e-05
ENSG00000108639	SYNGR2	protein coding	13.3039	59.0693	4.4	5e-05
ENSG00000132471	WBP2	protein coding	14.3114	63.4002	4.4	5e-05
ENSG00000130066	SAT1	protein coding	15.076	66.6412	4.4	5e-05
ENSG00000165283	STOML2	protein coding	15.2698	67.794	4.4	5e-05
ENSG00000174173	TRMT10C	protein coding	17.4117	77.2125	4.4	5e-05
ENSG00000065154	OAT	protein coding	17.5206	77.8783	4.4	5e-05
ENSG00000180964	TCEAL8	protein coding	18.9751	84.2898	4.4	5e-05
ENSG00000051108	HERPUD1	protein coding	19.5982	86.2824	4.4	5e-05
ENSG00000035141	FAM136A	protein coding	21.6007	95.2132	4.4	5e-05
ENSG00000102393	GLA	protein coding	23.504	104.591	4.4	0.00095
ENSG00000114125	RNF7	protein coding	24.9219	109.697	4.4	5e-05
ENSG00000107833	NPM3	protein coding	25.7759	114.621	4.4	5e-05
ENSG00000125445	MRPS7	protein coding	26.5462	116.44	4.4	5e-05
ENSG00000175581	MRPL48	protein coding	31.3229	136.679	4.4	5e-05
ENSG00000143727	ACP1	protein coding	32.4318	141.411	4.4	5e-05
ENSG00000158604	TMED4	protein coding	33.409	147.855	4.4	5e-05
ENSG00000112312	GMNN	protein coding	48.8386	215.882	4.4	5e-05
ENSG00000171453	POLR1C	protein coding	49.6127	220.121	4.4	5e-05
ENSG00000215021	PHB2	protein coding	50.1766	222.672	4.4	5e-05
ENSG00000183726	TMEM50A	protein coding	50.2111	220.228	4.4	5e-05
ENSG00000116459	ATP5F1	protein coding	158.559	705.123	4.4	5e-05
ENSG00000126247	CAPNS1	protein coding	175.616	771.175	4.4	5e-05
ENSG00000147403	RPL10	protein coding	273.602	1195.07	4.4	5e-05
ENSG00000235823	LINC00263	processed_transcript	5.38644	23.1638	4.3	5e-05
ENSG00000150433	TMEM218	protein coding	5.46121	23.3273	4.3	5e-05
ENSG00000148090	AUH	protein coding	5.64674	24.0311	4.3	5e-05
ENSG00000065057	NTHL1	protein coding	6.09318	26.476	4.3	0.00025
ENSG00000231365	RP11-418J17.1	antisense	6.12458	26.5345	4.3	5e-05
ENSG00000130005	GAMT	protein coding	6.20969	26.6962	4.3	5e-05
ENSG00000181938	GINS3	protein coding	7.02598	30.3215	4.3	5e-05
ENSG00000163607	GTPBP8	protein coding	8.35994	36.2136	4.3	5e-05
ENSG00000131148	EMC8	protein coding	8.5544	36.3876	4.3	0.0004
ENSG00000139112	GABARAPL1	protein coding	8.8228	37.8101	4.3	5e-05
ENSG00000157954	WIPI2	protein coding	9.79352	41.7453	4.3	5e-05
ENSG00000145354	CISD2	protein coding	13.1975	56.8638	4.3	5e-05
ENSG00000115204	MPV17	protein coding	14.3182	61.2541	4.3	5e-05
ENSG00000163832	ELP6	protein coding	14.9542	64.4906	4.3	5e-05
ENSG00000148688	RPP30	protein coding	15.5784	67.1415	4.3	5e-05
ENSG00000116670	MAD2L2	protein coding	16.7497	71.7081	4.3	5e-05
ENSG00000103415	HMOX2	protein coding	18.486	79.6973	4.3	5e-05
ENSG00000116521	SCAMP3	protein coding	19.4944	83.7738	4.3	5e-05
ENSG00000124596	OARD1	protein coding	19.8261	84.7219	4.3	5e-05
ENSG00000109099	PMP22	protein coding	30.3287	129.021	4.3	5e-05
ENSG00000100442	FKBP3	protein coding	41.5343	177.371	4.3	5e-05
ENSG00000115919	KYNU	protein coding	51.7037	223.72	4.3	5e-05
ENSG00000141543	EIF4A3	protein coding	52.7256	228.068	4.3	5e-05
ENSG00000178127	NDUFV2	protein coding	63.7886	272.908	4.3	5e-05
ENSG00000079332	SAR1A	protein coding	90.6581	393.22	4.3	5e-05
ENSG00000166451	CENPN	protein coding	92.1205	397.192	4.3	5e-05
ENSG00000135046	ANXA1	protein coding	92.8501	400.045	4.3	5e-05
ENSG00000189159	HN1	protein coding	100.267	435.088	4.3	5e-05
ENSG00000124614	RPS10	protein coding	347.081	1499.16	4.3	5e-05
ENSG00000197958	RPL12	protein coding	549.081	2354.03	4.3	5e-05
ENSG00000170545	SMAGP	protein coding	4.95755	20.7412	4.2	0.00075
ENSG00000244187	TMEM141	protein coding	5.13138	21.5841	4.2	0.002
ENSG00000226564	FTH1P20	pseudogene	5.34589	22.5975	4.2	5e-05
ENSG00000007264	MATK	protein coding	5.51254	22.9406	4.2	5e-05
ENSG00000154889	MPPE1	protein coding	6.54347	27.3395	4.2	0.00105
ENSG00000244509	APOBEC3C	protein coding	7.11219	29.5246	4.2	5e-05
ENSG00000174099	MSRB3	protein coding	9.0313	38.0016	4.2	5e-05
ENSG00000119523	ALG2	protein coding	9.95154	41.3542	4.2	5e-05
ENSG00000189046	ALKBH2	protein coding	10.7169	45.3282	4.2	5e-05
ENSG00000089289	IGBP1	protein coding	11.5673	48.3821	4.2	5e-05
ENSG00000133678	TMEM254	protein coding	11.6928	48.6512	4.2	5e-05
ENSG00000162928	PEX13	protein coding	12.3699	51.7771	4.2	5e-05
ENSG00000183513	COA5	protein coding	14.6123	61.167	4.2	5e-05
ENSG00000104129	DNAJC17	protein coding	15.8273	67.0171	4.2	5e-05
ENSG00000144746	ARL6IP5	protein coding	16.3505	68.2984	4.2	5e-05
ENSG00000095794	CREM	protein coding	16.7437	70.3158	4.2	5e-05
ENSG00000137074	APTX	protein coding	16.8587	71.0175	4.2	5e-05
ENSG00000113851	CRBN	protein coding	18.0422	76.4733	4.2	5e-05
ENSG00000006327	TNFRSF12A	protein coding	19.0169	79.9956	4.2	5e-05
ENSG00000167508	MVD	protein coding	21.045	88.2363	4.2	5e-05
ENSG00000256591	RP11-286N22.8	protein coding	22.2901	94.5936	4.2	5e-05
ENSG00000152944	MED21	protein coding	24.587	104.118	4.2	5e-05
ENSG00000130311	DDA1	protein coding	25.7261	107.195	4.2	5e-05
ENSG00000086065	CHMP5	protein coding	26.8145	111.51	4.2	5e-05
ENSG00000112977	DAP	protein coding	30.1686	127.957	4.2	5e-05
ENSG00000163541	SUCLG1	protein coding	31.8914	132.495	4.2	5e-05
ENSG00000177889	UBE2N	protein coding	35.2984	146.724	4.2	5e-05
ENSG00000125730	C3	protein coding	35.8483	152.135	4.2	5e-05
ENSG00000104889	RNASEH2A	protein coding	38.5703	160.917	4.2	5e-05
ENSG00000155380	SLC16A1	protein coding	44.1803	186.171	4.2	5e-05
ENSG00000258289	CHURC1	protein coding	46.542	195.19	4.2	5e-05
ENSG00000067182	TNFRSF1A	protein coding	49.5762	208.292	4.2	5e-05
ENSG00000183520	UTP11L	protein coding	52.774	220.414	4.2	5e-05
ENSG00000183283	DAZAP2	protein coding	61.4012	260.545	4.2	5e-05
ENSG00000126267	COX6B1	protein coding	83.1243	352.143	4.2	5e-05
ENSG00000188612	SUMO2	protein coding	157.491	658.798	4.2	5e-05
ENSG00000166794	PPIB	protein coding	196.694	822.344	4.2	5e-05
ENSG00000145425	RPS3A	protein coding	391.486	1641.96	4.2	5e-05
ENSG00000213401	MAGEA12	protein coding	5.78031	23.6028	4.1	5e-05
ENSG00000164096	C4orf3	protein coding	6.44068	26.3934	4.1	5e-05
ENSG00000157869	RAB28	protein coding	6.90268	28.4201	4.1	0.002
ENSG00000182247	UBE2E2	protein coding	7.21187	29.358	4.1	5e-05
ENSG00000136147	PHF11	protein coding	7.38714	30.0505	4.1	5e-05
ENSG00000159128	IFNGR2	protein coding	7.65723	31.2216	4.1	5e-05
ENSG00000148459	PDSS1	protein coding	9.07546	36.8918	4.1	5e-05
ENSG00000143537	ADAM15	protein coding	9.41793	38.4361	4.1	5e-05
ENSG00000154639	CXADR	protein coding	10.0938	41.7852	4.1	0.00105
ENSG00000154640	BTG3	protein coding	10.8264	44.0267	4.1	5e-05
ENSG00000140995	DEF8	protein coding	11.2052	46.2925	4.1	5e-05
ENSG00000131153	GINS2	protein coding	11.3128	46.8697	4.1	0.00275
ENSG00000156170	NDUFAF6	protein coding	12.5799	51.5607	4.1	5e-05
ENSG00000100058	CRYBB2P1	pseudogene	14.1557	57.8968	4.1	5e-05
ENSG00000123179	EBPL	protein coding	14.6575	60.1948	4.1	5e-05
ENSG00000136933	RABEPK	protein coding	15.5029	63.7403	4.1	5e-05
ENSG00000215386	LINC00478	lincRNA	16.8318	68.3426	4.1	5e-05
ENSG00000175193	PARL	protein coding	17.0917	70.8023	4.1	5e-05
ENSG00000070761	C16orf80	protein coding	17.2955	70.5912	4.1	5e-05
ENSG00000225648	SBDSP1	pseudogene	17.338	70.237	4.1	5e-05
ENSG00000158825	CDA	protein coding	17.9896	74.0749	4.1	5e-05
ENSG00000167965	MLST8	protein coding	18.2091	73.8885	4.1	5e-05
ENSG00000097033	SH3GLB1	protein coding	18.3793	75.7263	4.1	5e-05
ENSG00000106609	TMEM248	protein coding	20.7845	84.5858	4.1	5e-05
ENSG00000122390	NAA60	protein coding	21.2484	86.2124	4.1	5e-05
ENSG00000076248	UNG	protein coding	22.2395	90.3269	4.1	5e-05
ENSG00000132313	MRPL35	protein coding	23.7418	96.8004	4.1	5e-05
ENSG00000149257	SERPINH1	protein coding	25.9845	105.297	4.1	5e-05
ENSG00000106992	AK1	protein coding	26.4767	109.536	4.1	5e-05
ENSG00000121022	COPS5	protein coding	28.5314	116.947	4.1	5e-05
ENSG00000177156	TALDO1	protein coding	29.0201	118.325	4.1	5e-05
ENSG00000118939	UCHL3	protein coding	34.3423	142.232	4.1	5e-05
ENSG00000107949	BCCIP	protein coding	46.1851	187.154	4.1	5e-05
ENSG00000183684	ALYREF	protein coding	46.2763	191.073	4.1	5e-05
ENSG00000013275	PSMC4	protein coding	46.9035	192.24	4.1	5e-05
ENSG00000143252	SDHC	protein coding	47.1296	193.613	4.1	5e-05
ENSG00000120699	EXOSC8	protein coding	50.3465	205.053	4.1	0.0034
ENSG00000139168	ZCRB1	protein coding	58.9928	244.261	4.1	5e-05
ENSG00000102265	TIMP1	protein coding	59.1867	242.537	4.1	5e-05
ENSG00000130520	LSM4	protein coding	59.6373	244.746	4.1	5e-05
ENSG00000137876	RSL24D1	protein coding	73.7187	305.773	4.1	5e-05
ENSG00000116898	MRPS15	protein coding	80.3016	327.886	4.1	5e-05
ENSG00000233927	RPS28	protein coding	81.4987	337.621	4.1	5e-05
ENSG00000164104	HMGB2	protein coding	132.124	544.505	4.1	5e-05
ENSG00000150991	UBC	protein coding	140.58	572.38	4.1	5e-05
ENSG00000160752	FDPS	protein coding	143.491	594.936	4.1	5e-05
ENSG00000100028	SNRPD3	protein coding	186.151	760.282	4.1	5e-05
ENSG00000105193	RPS16	protein coding	297.304	1227.29	4.1	5e-05
ENSG00000215717	TMEM167B	protein coding	5.69342	22.7394	4	5e-05
ENSG00000125734	GPR108	protein coding	6.56217	26.0046	4	5e-05
ENSG00000172530	BANP	protein coding	8.01489	32.092	4	5e-05
ENSG00000166250	CLMP	protein coding	8.26595	33.0197	4	5e-05
ENSG00000172922	RNASEH2C	protein coding	10.6319	42.9228	4	5e-05
ENSG00000176124	DLEU1	protein coding	11.3917	45.4478	4	5e-05
ENSG00000151500	THYN1	protein coding	11.8996	48.1551	4	5e-05
ENSG00000213977	TAX1BP3	protein coding	12.5765	50.1718	4	5e-05
ENSG00000176101	SSNA1	protein coding	12.7272	50.4645	4	5e-05
ENSG00000140025	EFCAB11	protein coding	15.4985	61.8808	4	0.00075
ENSG00000089693	MLF2	protein coding	15.8019	62.6798	4	5e-05
ENSG00000174851	YIF1A	protein coding	16.3136	64.8029	4	5e-05
ENSG00000062582	MRPS24	protein coding	18.1644	73.2351	4	5e-05
ENSG00000110801	PSMD9	protein coding	18.5893	74.2586	4	5e-05
ENSG00000134108	ARL8B	protein coding	19.2091	77.4382	4	5e-05
ENSG00000143774	GUK1	protein coding	19.5165	78.7365	4	5e-05
ENSG00000183255	PTTG1IP	protein coding	21.1553	83.8607	4	5e-05
ENSG00000132522	GPS2	protein coding	21.2261	85.4783	4	5e-05
ENSG00000173418	NAA20	protein coding	24.7704	99.017	4	5e-05
ENSG00000079215	SLC1A3	protein coding	25.9411	103.125	4	5e-05
ENSG00000108384	RAD51C	protein coding	25.954	104.411	4	5e-05
ENSG00000144867	SRPRB	protein coding	26.4548	106.647	4	5e-05
ENSG00000198131	ZNF544	protein coding	27.0258	108.088	4	5e-05
ENSG00000139180	NDUFA9	protein coding	32.1698	128.262	4	5e-05
ENSG00000170791	CHCHD7	protein coding	32.2154	127.977	4	5e-05
ENSG00000162194	C11orf48	protein coding	41.262	165.607	4	5e-05
ENSG00000259972	AC009120.6	antisense	42.2697	167.03	4	5e-05
ENSG00000112110	MRPL18	protein coding	46.1137	186.022	4	5e-05
ENSG00000102007	PLP2	protein coding	49.187	198.998	4	5e-05
ENSG00000116729	WLS	protein coding	50.8805	201.011	4	5e-05
ENSG00000173486	FKBP2	protein coding	51.7582	205.613	4	5e-05
ENSG00000166803	KIAA0101	protein coding	62.6774	250.337	4	5e-05
ENSG00000011052	NME1-NME2,NME2	protein coding	154.125	623.318	4	5e-05
ENSG00000105640	RPL18A	protein coding	181.328	729.379	4	5e-05
ENSG00000111669	TPI1	protein coding	250.834	998.559	4	5e-05
ENSG00000118363	SPCS2	protein coding	272.9	1089.38	4	5e-05
ENSG00000186468	RPS23	protein coding	998.905	3971.87	4	5e-05
ENSG00000219545	AC006465.3	protein coding	6.52106	25.4203	3.9	5e-05
ENSG00000253738	GS1-251I9.4	antisense	6.54375	25.6258	3.9	5e-05
ENSG00000107020	PLGRKT	protein coding	6.57286	25.4172	3.9	5e-05
ENSG00000170955	PRKCDBP	protein coding	6.66085	25.6956	3.9	5e-05
ENSG00000148824	MTG1	protein coding	7.59952	29.7094	3.9	5e-05
ENSG00000168216	LMBRD1	protein coding	7.68894	29.7039	3.9	5e-05
ENSG00000005882	PDK2	protein coding	9.79401	38.651	3.9	0.0002
ENSG00000189077	TMEM120A	polymorphic_pseudogene	10.5094	41.2821	3.9	5e-05
ENSG00000102882	MAPK3	protein coding	11.3739	44.0259	3.9	5e-05
ENSG00000122481	RWDD3	protein coding	12.5095	49.0792	3.9	5e-05
ENSG00000143878	RHOB	protein coding	15.5282	61.0878	3.9	5e-05
ENSG00000075089	ACTR6	protein coding	15.8552	61.0723	3.9	5e-05
ENSG00000166452	AKIP1	protein coding	16.3978	64.6357	3.9	5e-05
ENSG00000108474	PIGL	protein coding	17.8558	69.4574	3.9	0.00045
ENSG00000155304	HSPA13	protein coding	18.3295	71.4037	3.9	5e-05
ENSG00000125037	EMC3	protein coding	19.971	78.561	3.9	5e-05
ENSG00000116266	STXBP3	protein coding	20.8295	81.4274	3.9	5e-05
ENSG00000174547	MRPL11	protein coding	23.522	91.5927	3.9	5e-05
ENSG00000170584	NUDCD2	protein coding	27.4174	106.346	3.9	5e-05
ENSG00000138297	TIMM23	protein coding	28.5338	110.847	3.9	5e-05
ENSG00000105700	KXD1	protein coding	28.9195	112.294	3.9	5e-05
ENSG00000254549	RP4-541C22.4		45.079	174.321	3.9	5e-05
ENSG00000117118	SDHB	protein coding	66.2436	257.359	3.9	5e-05
ENSG00000175063	UBE2C	protein coding	71.029	275.405	3.9	5e-05
ENSG00000224032	EPB41L4A-AS1	lincRNA	75.8823	298.861	3.9	0.00025
ENSG00000213246	SUPT4H1	protein coding	84.6971	328.677	3.9	5e-05
ENSG00000185787	MORF4L1	protein coding	228.692	889.341	3.9	5e-05
ENSG00000156500	FAM122C	protein coding	5.35594	20.1355	3.8	0.00095
ENSG00000135272	MDFIC	protein coding	5.4168	20.4969	3.8	5e-05
ENSG00000214654	RP11-27I1.4	pseudogene	5.86639	22.2545	3.8	0.00015
ENSG00000163565	IFI16	protein coding	6.56312	24.8122	3.8	5e-05
ENSG00000106610	STAG3L4	pseudogene	6.93692	26.2453	3.8	5e-05
ENSG00000239382	ALKBH6	protein coding	7.84786	29.6669	3.8	5e-05
ENSG00000102738	MRPS31	protein coding	8.02976	30.3573	3.8	5e-05
ENSG00000109065	NAT9	protein coding	8.31114	31.1702	3.8	5e-05
ENSG00000159720	ATP6V0D1	protein coding	9.00775	34.6085	3.8	5e-05
ENSG00000135002	RFK	protein coding	9.7737	36.7862	3.8	5e-05
ENSG00000064490	RFXANK	protein coding	9.95089	37.7242	3.8	5e-05
ENSG00000101363	MANBAL	protein coding	11.8843	45.6031	3.8	5e-05
ENSG00000136146	MED4	protein coding	12.0384	45.6995	3.8	5e-05
ENSG00000184900	SUMO3	protein coding	14.1799	54.54	3.8	5e-05
ENSG00000185432	METTL7A	protein coding	14.2903	54.6297	3.8	0.0001
ENSG00000117289	TXNIP	protein coding	14.5106	55.6631	3.8	5e-05
ENSG00000170291	ELP5	protein coding	15.2474	57.568	3.8	5e-05
ENSG00000111684	LPCAT3	protein coding	15.683	58.9025	3.8	0.0012
ENSG00000117751	PPP1R8	protein coding	17.3322	65.3967	3.8	5e-05
ENSG00000204525	HLA-C	protein coding	18.2411	68.9457	3.8	5e-05
ENSG00000141428	C18orf21	protein coding	19.5864	74.9247	3.8	5e-05
ENSG00000123297	TSFM	protein coding	20.25	77.859	3.8	5e-05
ENSG00000015153	YAF2	protein coding	21.6708	82.3391	3.8	5e-05
ENSG00000105669	COPE	protein coding	23.8717	91.3675	3.8	5e-05
ENSG00000101901	ALG13	protein coding	24.1848	91.8478	3.8	5e-05
ENSG00000101084	C20orf24	protein coding	24.4548	91.7122	3.8	5e-05
ENSG00000131470	PSMC3IP	protein coding	25.3014	97.2955	3.8	5e-05
ENSG00000066322	ELOVL1	protein coding	26.4658	100.845	3.8	5e-05
ENSG00000213619	NDUFS3	protein coding	31.6869	120.642	3.8	5e-05
ENSG00000184831	APOO	protein coding	39.348	150.849	3.8	5e-05
ENSG00000104047	DTWD1	protein coding	41.7567	159.177	3.8	5e-05
ENSG00000125870	SNRPB2	protein coding	42.4797	162.443	3.8	5e-05
ENSG00000161057	PSMC2	protein coding	44.7536	169.148	3.8	5e-05
ENSG00000175826	CTDNEP1	protein coding	46.0713	173.632	3.8	5e-05
ENSG00000184076	UQCR10	protein coding	49.0755	184.46	3.8	5e-05
ENSG00000122705	CLTA	protein coding	56.3176	214.627	3.8	5e-05
ENSG00000213719	CLIC1	protein coding	72.761	274.194	3.8	5e-05
ENSG00000120727	PAIP2	protein coding	105.735	396.941	3.8	5e-05
ENSG00000140905	GCSH	protein coding	107.887	414.825	3.8	5e-05
ENSG00000119048	UBE2B	protein coding	131.792	496.513	3.8	5e-05
ENSG00000171490	RSL1D1	protein coding	200.207	751.589	3.8	5e-05
ENSG00000008988	RPS20	protein coding	481.552	1836.04	3.8	5e-05
ENSG00000116874	WARS2	protein coding	6.39845	23.5306	3.7	5e-05
ENSG00000213015	ZNF580	protein coding	6.76855	25.1631	3.7	5e-05
ENSG00000054277	OPN3	protein coding	8.48971	31.0342	3.7	5e-05
ENSG00000214087	ARL16	protein coding	8.57888	31.7652	3.7	5e-05
ENSG00000153485	TMEM251	protein coding	8.66096	32.4545	3.7	5e-05
ENSG00000135900	MRPL44	protein coding	9.59258	35.27	3.7	5e-05
ENSG00000083807	SLC27A5	protein coding	11.3647	42.0601	3.7	5e-05
ENSG00000109445	ZNF330	protein coding	12.2955	45.1845	3.7	5e-05
ENSG00000198843	SELT	protein coding	15.03	56.0468	3.7	5e-05
ENSG00000246067	RP11-113K21.5	lincRNA	16.2491	60.4526	3.7	5e-05
ENSG00000183624	C3orf37	protein coding	16.34	60.273	3.7	5e-05
ENSG00000204392	LSM2	protein coding	16.6391	60.9125	3.7	5e-05
ENSG00000129460	NGDN	protein coding	17.5213	64.7609	3.7	5e-05
ENSG00000120742	SERP1	protein coding	19.9815	74.6524	3.7	5e-05
ENSG00000119950	MXI1	protein coding	20.3631	75.883	3.7	5e-05
ENSG00000158234	FAIM	protein coding	20.5331	76.1148	3.7	5e-05
ENSG00000091164	TXNL1	protein coding	23.16	85.6417	3.7	5e-05
ENSG00000133028	SCO1	protein coding	23.7673	88.4605	3.7	5e-05
ENSG00000155366	RHOC	protein coding	27.4267	101.909	3.7	5e-05
ENSG00000227097	RP11-742N3.1	pseudogene	28.1073	105.001	3.7	5e-05
ENSG00000000419	DPM1	protein coding	31.4241	115.733	3.7	5e-05
ENSG00000123739	PLA2G12A	protein coding	32.3849	120.581	3.7	0.00135
ENSG00000129493	HEATR5A	protein coding	39.2795	146.924	3.7	5e-05
ENSG00000164054	SHISA5	protein coding	41.1561	153.078	3.7	5e-05
ENSG00000103018	CYB5B	protein coding	45.9035	167.613	3.7	5e-05
ENSG00000160886	LY6K	protein coding	56.4755	207.203	3.7	5e-05
ENSG00000100528	CNIH	protein coding	64.4484	236.736	3.7	5e-05
ENSG00000117592	PRDX6	protein coding	79.4424	290.766	3.7	5e-05
ENSG00000089248	ERP29	protein coding	80.959	302.666	3.7	5e-05
ENSG00000129625	REEP5	protein coding	99.5379	367.597	3.7	5e-05
ENSG00000145912	NHP2	protein coding	111.447	413.822	3.7	5e-05
ENSG00000129562	DAD1	protein coding	128.556	475.488	3.7	5e-05
ENSG00000181019	NQO1	protein coding	139.92	516.899	3.7	5e-05
ENSG00000131408	NR1H2	protein coding	5.93157	21.4376	3.6	5e-05
ENSG00000120832	MTERFD3	protein coding	6.16283	22.2255	3.6	0.0001
ENSG00000243449	C4orf48	protein coding	6.40832	23.1213	3.6	5e-05
ENSG00000125454	SLC25A19	protein coding	8.8789	32.391	3.6	5e-05
ENSG00000167977	KCTD5	protein coding	8.92014	32.5262	3.6	5e-05
ENSG00000182287	AP1S2	protein coding	11.0977	39.8228	3.6	5e-05
ENSG00000086189	DIMT1	protein coding	12.9892	47.0234	3.6	5e-05
ENSG00000179152	TCAIM	protein coding	14.1248	50.3504	3.6	5e-05
ENSG00000079150	FKBP7	protein coding	14.3256	52.2234	3.6	5e-05
ENSG00000137996	RTCA	protein coding	15.2558	55.0579	3.6	5e-05
ENSG00000090447	TFAP4	protein coding	15.339	55.1856	3.6	5e-05
ENSG00000237190	CDKN2AIPNL	protein coding	15.9723	57.1424	3.6	5e-05
ENSG00000127445	PIN1	protein coding	17.3939	63.3075	3.6	5e-05
ENSG00000108179	PPIF	protein coding	20.2289	73.2933	3.6	5e-05
ENSG00000196998	WDR45	protein coding	26.2249	94.2247	3.6	5e-05
ENSG00000108679	LGALS3BP	protein coding	26.294	95.0657	3.6	5e-05
ENSG00000146425	DYNLT1	protein coding	30.6255	111.743	3.6	5e-05
ENSG00000108064	TFAM	protein coding	37.7084	135.021	3.6	5e-05
ENSG00000147996	CBWD5	protein coding	44.7294	160.577	3.6	5e-05
ENSG00000128524	ATP6V1F	protein coding	46.3128	167.598	3.6	5e-05
ENSG00000049860	HEXB	protein coding	77.4756	282.231	3.6	5e-05
ENSG00000255302	EID1	protein coding	88.4227	316.845	3.6	5e-05
ENSG00000123562	MORF4L2	protein coding	199.819	723.608	3.6	5e-05
ENSG00000168028	RPSA	protein coding	374.043	1346.02	3.6	5e-05
ENSG00000145592	RPL37	protein coding	1569.32	5590.29	3.6	5e-05
ENSG00000164823	OSGIN2	protein coding	5.6631	20.017	3.5	5e-05
ENSG00000160221	C21orf33	protein coding	5.83797	20.3751	3.5	5e-05
ENSG00000242259	C22orf39	protein coding	6.61521	23.1938	3.5	0.0008
ENSG00000071967	CYBRD1	protein coding	7.0291	24.9196	3.5	5e-05
ENSG00000151332	MBIP	protein coding	7.30777	25.7119	3.5	5e-05
ENSG00000224930	LINC00162	lincRNA	7.4416	25.7961	3.5	5e-05
ENSG00000241370	RPP21	protein coding	7.69483	26.6563	3.5	0.0037
ENSG00000184897	H1FX	protein coding	8.87908	31.0537	3.5	5e-05
ENSG00000004059	ARF5	protein coding	8.9794	31.4209	3.5	5e-05
ENSG00000155868	MED7	protein coding	9.79708	34.0754	3.5	5e-05
ENSG00000163710	PCOLCE2	protein coding	10.9582	38.1536	3.5	5e-05
ENSG00000107438	PDLIM1	protein coding	11.5508	40.0186	3.5	5e-05
ENSG00000077942	FBLN1	protein coding	11.8267	41.7378	3.5	5e-05
ENSG00000143162	CREG1	protein coding	12.9717	45.3352	3.5	5e-05
ENSG00000258315	C17orf49	protein coding	12.9854	45.891	3.5	0.00165
ENSG00000037897	METTL1	protein coding	12.9885	45.307	3.5	0.00045
ENSG00000188603	CLN3	protein coding	14.253	50.4414	3.5	5e-05
ENSG00000080822	CLDND1	protein coding	14.6502	50.7992	3.5	5e-05
ENSG00000108509	CAMTA2	protein coding	20.0256	70.966	3.5	5e-05
ENSG00000115163	CENPA	protein coding	20.7207	72.2243	3.5	5e-05
ENSG00000178988	MRFAP1L1	protein coding	23.8087	82.5492	3.5	5e-05
ENSG00000049541	RFC2	protein coding	25.5607	88.3899	3.5	5e-05
ENSG00000196954	CASP4	protein coding	26.4568	93.6169	3.5	5e-05
ENSG00000112208	BAG2	protein coding	27.9809	96.5707	3.5	5e-05
ENSG00000166902	MRPL16	protein coding	31.3968	111.433	3.5	5e-05
ENSG00000219507	FTH1P8	pseudogene	35.6293	125.174	3.5	5e-05
ENSG00000123595	RAB9A	protein coding	43.273	152.313	3.5	5e-05
ENSG00000159352	PSMD4	protein coding	46.6959	162.709	3.5	5e-05
ENSG00000131876	SNRPA1	protein coding	48.2928	171.179	3.5	5e-05
ENSG00000161010	C5orf45	protein coding	54.6797	193.003	3.5	5e-05
ENSG00000165672	PRDX3	protein coding	59.8264	206.688	3.5	5e-05
ENSG00000200182	TERC		80.1995	279.413	3.5	5e-05
ENSG00000113460	BRIX1	protein coding	84.2955	296.32	3.5	5e-05
ENSG00000125868	DSTN	protein coding	101.114	357.464	3.5	5e-05
ENSG00000155115	GTF3C6	protein coding	101.701	359.143	3.5	5e-05
ENSG00000140374	ETFA	protein coding	109.857	384.347	3.5	5e-05
ENSG00000128510	CPA4	protein coding	116.979	412.604	3.5	5e-05
ENSG00000113558	SKP1	protein coding	162.301	574.79	3.5	5e-05
ENSG00000122026	RPL21	protein coding	367.143	1268.63	3.5	5e-05
ENSG00000156482	RPL30	protein coding	448.801	1592.86	3.5	5e-05
ENSG00000161016	RPL8	protein coding	495.865	1753.47	3.5	5e-05
ENSG00000197756	RPL37A	protein coding	565.54	1978.16	3.5	5e-05
ENSG00000174775	HRAS	protein coding	6.47659	22.0309	3.4	5e-05
ENSG00000129480	DTD2	protein coding	6.65435	22.3155	3.4	0.00125
ENSG00000182362	YBEY	protein coding	8.00474	27.2181	3.4	5e-05
ENSG00000155621	C9orf85	protein coding	8.3644	28.8298	3.4	5e-05
ENSG00000056050	C4orf27	protein coding	9.03467	30.7019	3.4	5e-05
ENSG00000152219	ARL14EP	protein coding	9.32859	31.9703	3.4	5e-05
ENSG00000059769	DNAJC25,DNAJC25-GNG10	protein coding	10.2123	34.6504	3.4	0.0007
ENSG00000110315	RNF141	protein coding	10.2404	34.5409	3.4	0.00025
ENSG00000164081	TEX264	protein coding	10.6954	35.899	3.4	5e-05
ENSG00000116761	CTH	protein coding	11.0463	37.046	3.4	5e-05
ENSG00000151929	BAG3	protein coding	11.4144	38.8474	3.4	5e-05
ENSG00000105976	MET	protein coding	13.7445	46.053	3.4	5e-05
ENSG00000115539	PDCL3	protein coding	14.3885	48.4792	3.4	5e-05
ENSG00000100412	ACO2	protein coding	14.9178	51.1336	3.4	5e-05
ENSG00000136950	ARPC5L	protein coding	15.7873	52.9079	3.4	5e-05
ENSG00000215030	RPL13P12	pseudogene	17.679	60.0157	3.4	5e-05
ENSG00000147687	TATDN1	protein coding	19.5422	66.0268	3.4	5e-05
ENSG00000139684	ESD	protein coding	19.6993	66.3784	3.4	5e-05
ENSG00000168118	RAB4A	protein coding	20.8011	71.5512	3.4	5e-05
ENSG00000127990	SGCE	protein coding	25.0247	84.9041	3.4	5e-05
ENSG00000131871	VIMP	protein coding	25.9164	87.4403	3.4	5e-05
ENSG00000171735	CAMTA1	protein coding	29.7172	101.125	3.4	5e-05
ENSG00000102103	PQBP1	protein coding	30.2674	101.9	3.4	5e-05
ENSG00000175756	AURKAIP1	protein coding	37.4439	126.222	3.4	5e-05
ENSG00000165704	HPRT1	protein coding	37.9561	128.658	3.4	5e-05
ENSG00000137500	CCDC90B	protein coding	39.0456	134.061	3.4	5e-05
ENSG00000100526	CDKN3	protein coding	49.9554	169.156	3.4	5e-05
ENSG00000048162	NOP16	protein coding	89.4339	301.327	3.4	5e-05
ENSG00000104964	AES	protein coding	113.153	384.365	3.4	5e-05
ENSG00000110696	C11orf58	protein coding	152.075	518.665	3.4	5e-05
ENSG00000132507	EIF5A	protein coding	201.663	676.388	3.4	5e-05
ENSG00000198755	RPL10A	protein coding	225.767	775.2	3.4	5e-05
ENSG00000112306	RPS12	protein coding	346.874	1173.62	3.4	5e-05
ENSG00000166352	C11orf74	protein coding	6.23589	20.6372	3.3	5e-05
ENSG00000225470	JPX	lincRNA	6.2578	20.6001	3.3	5e-05
ENSG00000145781	COMMD10	protein coding	6.71697	21.8855	3.3	5e-05
ENSG00000163964	PIGX	protein coding	7.20693	23.6259	3.3	5e-05
ENSG00000124370	MCEE	protein coding	7.31092	24.454	3.3	5e-05
ENSG00000139546	TARBP2	protein coding	7.51483	24.8696	3.3	5e-05
ENSG00000139725	RHOF	protein coding	7.64597	25.1149	3.3	5e-05
ENSG00000163536	SERPINI1	protein coding	8.42088	27.8371	3.3	5e-05
ENSG00000161179	YDJC	protein coding	8.64841	28.5507	3.3	5e-05
ENSG00000177105	RHOG	protein coding	9.56638	32.0225	3.3	5e-05
ENSG00000185475	TMEM179B	protein coding	10.0638	33.3542	3.3	5e-05
ENSG00000142396	ERVK3-1	processed_transcript	10.4698	34.8709	3.3	0.0002
ENSG00000143756	FBXO28	protein coding	10.5227	34.958	3.3	5e-05
ENSG00000160948	VPS28	protein coding	10.8815	35.882	3.3	5e-05
ENSG00000131732	ZCCHC9	protein coding	11.0514	36.7366	3.3	5e-05
ENSG00000079739	PGM1	protein coding	11.255	37.4999	3.3	5e-05
ENSG00000213780	GTF2H4	protein coding	11.9975	39.6764	3.3	0.00035
ENSG00000256546	AC156455.1	processed_transcript	12.1782	40.0056	3.3	5e-05
ENSG00000179818	PCBP1-AS1	antisense	13.0125	43.1882	3.3	0.0001
ENSG00000164366	CCDC127	protein coding	13.7388	44.7372	3.3	5e-05
ENSG00000179041	RRS1	protein coding	14.1616	46.9077	3.3	5e-05
ENSG00000256872	NOL12		14.8995	49.8439	3.3	5e-05
ENSG00000141682	PMAIP1	protein coding	14.9358	49.6025	3.3	5e-05
ENSG00000182518	FAM104B	protein coding	16.0359	53.3447	3.3	5e-05
ENSG00000152253	SPC25	protein coding	16.102	52.3918	3.3	5e-05
ENSG00000170502	NUDT9	protein coding	17.3144	56.957	3.3	5e-05
ENSG00000076053	RBM7	protein coding	17.8447	58.6281	3.3	5e-05
ENSG00000171492	LRRC8D	protein coding	18.5488	60.9482	3.3	5e-05
ENSG00000136560	TANK	protein coding	20.7944	67.8987	3.3	5e-05
ENSG00000139579	NABP2	protein coding	21.374	70.3133	3.3	5e-05
ENSG00000084072	PPIE	protein coding	23.2126	77.0075	3.3	5e-05
ENSG00000143155	TIPRL	protein coding	24.467	79.559	3.3	5e-05
ENSG00000119403	PHF19	protein coding	28.4693	94.9779	3.3	5e-05
ENSG00000112667	C6orf108	protein coding	30.734	101.288	3.3	5e-05
ENSG00000228716	DHFR	protein coding	31.1642	103.616	3.3	5e-05
ENSG00000262814	MRPL12	protein coding	33.3472	109.256	3.3	5e-05
ENSG00000138382	METTL5	protein coding	33.6956	110.003	3.3	0.0002
ENSG00000147224	PRPS1	protein coding	43.9232	144.087	3.3	5e-05
ENSG00000241553	ARPC4	protein coding	47.1008	156.375	3.3	5e-05
ENSG00000128944	C15orf23	protein coding	47.3672	157.415	3.3	5e-05
ENSG00000109084	TMEM97	protein coding	50.0672	163.185	3.3	5e-05
ENSG00000087191	PSMC5	protein coding	60.2581	200.543	3.3	5e-05
ENSG00000160201	U2AF1	protein coding	69.3974	232.074	3.3	5e-05
ENSG00000159210	SNF8	protein coding	83.8307	280.002	3.3	5e-05
ENSG00000170348	TMED10	protein coding	96.6816	320.106	3.3	5e-05
ENSG00000073584	SMARCE1	protein coding	107.827	353.236	3.3	5e-05
ENSG00000173674	EIF1AX	protein coding	111.772	367.662	3.3	5e-05
ENSG00000086598	TMED2	protein coding	137.595	459.102	3.3	5e-05
ENSG00000114686	MRPL3	protein coding	197.957	655.349	3.3	5e-05
ENSG00000205246	RPSAP58	protein coding	233.829	777.603	3.3	5e-05
ENSG00000151465	CDC123	protein coding	235.282	772.345	3.3	5e-05
ENSG00000117450	PRDX1	protein coding	484.3	1588.81	3.3	5e-05
ENSG00000122406	RPL5	protein coding	537.483	1759.88	3.3	5e-05
ENSG00000177954	RPS27	protein coding	744.31	2481.59	3.3	5e-05
ENSG00000172331	BPGM	protein coding	6.8646	21.875	3.2	5e-05
ENSG00000138231	DBR1	protein coding	7.72674	24.9047	3.2	5e-05
ENSG00000106049	HIBADH	protein coding	8.1297	25.8393	3.2	5e-05
ENSG00000135845	PIGC	protein coding	8.42718	27.0611	3.2	5e-05
ENSG00000125821	DTD1	protein coding	9.5972	31.062	3.2	5e-05
ENSG00000026103	FAS	protein coding	10.7655	34.7381	3.2	5e-05
ENSG00000097021	ACOT7	protein coding	11.4738	37.1058	3.2	5e-05
ENSG00000150756	FAM173B	protein coding	11.4957	36.7716	3.2	5e-05
ENSG00000122140	MRPS2	protein coding	12.5512	39.7415	3.2	5e-05
ENSG00000168876	ANKRD49	protein coding	13.1269	42.4407	3.2	5e-05
ENSG00000122417	ODF2L	protein coding	13.2983	42.1886	3.2	5e-05
ENSG00000120686	UFM1	protein coding	14.295	45.0736	3.2	5e-05
ENSG00000119333	WDR34	protein coding	14.9357	48.2711	3.2	0.0012
ENSG00000111790	FGFR1OP2	protein coding	15.1369	48.8427	3.2	5e-05
ENSG00000172354	GNB2	protein coding	15.4162	49.5685	3.2	5e-05
ENSG00000100348	TXN2	protein coding	16.0423	50.6424	3.2	5e-05
ENSG00000204370	SDHD	protein coding	16.0567	51.1121	3.2	5e-05
ENSG00000188690	UROS	protein coding	16.8227	53.0077	3.2	5e-05
ENSG00000138641	HERC3	protein coding	17.4254	56.0688	3.2	5e-05
ENSG00000175324	LSM1	protein coding	17.4381	56.4757	3.2	5e-05
ENSG00000004142	POLDIP2	protein coding	17.4516	55.5707	3.2	5e-05
ENSG00000243317	C7orf73	protein coding	17.5643	57.0066	3.2	5e-05
ENSG00000163875	MEAF6	protein coding	19.4662	61.5265	3.2	5e-05
ENSG00000196975	ANXA4	protein coding	19.5989	62.5648	3.2	5e-05
ENSG00000174100	MRPL45	protein coding	21.2487	68.4243	3.2	5e-05
ENSG00000074935	TUBE1	protein coding	22.4302	71.8457	3.2	5e-05
ENSG00000242396	RP11-67L3.5	antisense	23.2683	75.5502	3.2	0.0003
ENSG00000101247	NDUFAF5	protein coding	23.5328	76.0521	3.2	5e-05
ENSG00000115233	PSMD14	protein coding	24.1323	76.2191	3.2	5e-05
ENSG00000107672	NSMCE4A	protein coding	26.7546	86.157	3.2	5e-05
ENSG00000183765	CHEK2	protein coding	28.9266	93.883	3.2	5e-05
ENSG00000115307	AUP1	protein coding	29.2901	92.8983	3.2	5e-05
ENSG00000004961	HCCS	protein coding	29.4767	93.2387	3.2	5e-05
ENSG00000118855	MFSD1	protein coding	34.2677	108.217	3.2	5e-05
ENSG00000158092	NCK1	protein coding	36.24	117.282	3.2	5e-05
ENSG00000122034	GTF3A	protein coding	45.1922	145.891	3.2	5e-05
ENSG00000135047	CTSL1	protein coding	52.3114	167.664	3.2	5e-05
ENSG00000099624	ATP5D	protein coding	57.8458	185.069	3.2	5e-05
ENSG00000087302	C14orf166	protein coding	104.954	338.672	3.2	5e-05
ENSG00000152558	TMEM123	protein coding	109.303	353.107	3.2	5e-05
ENSG00000149806	FAU	protein coding	159.338	517.045	3.2	5e-05
ENSG00000143321	HDGF	protein coding	196.447	625.186	3.2	5e-05
ENSG00000198830	HMGN2	protein coding	305.965	988.309	3.2	5e-05
ENSG00000092199	HNRNPC	protein coding	485.049	1575.14	3.2	5e-05
ENSG00000105372	RPS19	protein coding	598.733	1894.46	3.2	5e-05
ENSG00000167996	FTH1	protein coding	9973.46	31721.8	3.2	5e-05
ENSG00000068394	GPKOW	protein coding	6.90274	21.598	3.1	5e-05
ENSG00000171612	SLC25A33	protein coding	7.8574	24.439	3.1	5e-05
ENSG00000116717	GADD45A	protein coding	7.90606	24.5378	3.1	5e-05
ENSG00000165660	FAM175B	protein coding	8.40469	26.0592	3.1	5e-05
ENSG00000204054	RP11-492E3.1	processed_transcript	8.63522	26.8309	3.1	5e-05
ENSG00000175279	APITD1	protein coding	10.054	31.1417	3.1	5e-05
ENSG00000099804	CDC34	protein coding	10.224	31.8331	3.1	5e-05
ENSG00000142634	EFHD2	protein coding	10.9196	33.6177	3.1	5e-05
ENSG00000175470	PPP2R2D	protein coding	11.361	34.809	3.1	5e-05
ENSG00000040633	PHF23	protein coding	11.4616	35.266	3.1	5e-05
ENSG00000119986	AVPI1	protein coding	11.5943	36.3818	3.1	5e-05
ENSG00000170632	ARMC10	protein coding	12.5557	38.8761	3.1	5e-05
ENSG00000110108	TMEM109	protein coding	13.1227	41.1486	3.1	5e-05
ENSG00000106635	BCL7B	protein coding	13.1677	40.6324	3.1	5e-05
ENSG00000182551	ADI1	protein coding	15.3493	48.043	3.1	5e-05
ENSG00000163743	RCHY1	protein coding	15.7201	48.3471	3.1	0.00095
ENSG00000109079	TNFAIP1	protein coding	16.7784	51.237	3.1	5e-05
ENSG00000050130	JKAMP	protein coding	16.8478	52.4779	3.1	5e-05
ENSG00000128699	ORMDL1	protein coding	18.1879	57.1714	3.1	5e-05
ENSG00000134255	CEPT1	protein coding	18.1918	57.259	3.1	5e-05
ENSG00000125818	PSMF1	protein coding	19.0384	58.9691	3.1	5e-05
ENSG00000242616	GNG10	protein coding	19.1013	58.7474	3.1	5e-05
ENSG00000063854	HAGH	protein coding	19.5087	60.2969	3.1	5e-05
ENSG00000127337	YEATS4	protein coding	21.0057	64.6848	3.1	5e-05
ENSG00000140650	PMM2	protein coding	26.651	82.6392	3.1	5e-05
ENSG00000120837	NFYB	protein coding	26.9991	82.4425	3.1	5e-05
ENSG00000101019	UQCC	protein coding	28.3442	88.0211	3.1	5e-05
ENSG00000133818	RRAS2	protein coding	29.8593	92.3883	3.1	5e-05
ENSG00000153774	CFDP1	protein coding	31.2133	96.1591	3.1	5e-05
ENSG00000118985	ELL2	protein coding	31.8313	99.9185	3.1	0.00025
ENSG00000105993	DNAJB6	protein coding	33.9207	104.475	3.1	5e-05
ENSG00000116171	SCP2	protein coding	37.5366	117.995	3.1	5e-05
ENSG00000115641	FHL2	protein coding	41.2958	126.411	3.1	5e-05
ENSG00000129518	EAPP	protein coding	41.7852	128.323	3.1	5e-05
ENSG00000254969	RP11-939C17.2		46.3599	145.311	3.1	5e-05
ENSG00000136261	BZW2	protein coding	50.2117	155.568	3.1	5e-05
ENSG00000147677	EIF3H	protein coding	61.1691	191.91	3.1	0.0001
ENSG00000082515	MRPL22	protein coding	65.8797	205.132	3.1	5e-05
ENSG00000205302	SNX2	protein coding	68.1077	209.748	3.1	5e-05
ENSG00000115875	SRSF7	protein coding	70.0115	214.215	3.1	5e-05
ENSG00000170312	CDK1	protein coding	95.8774	292.503	3.1	5e-05
ENSG00000136527	TRA2B	protein coding	107.695	335.025	3.1	5e-05
ENSG00000143621	ILF2	protein coding	107.846	337.265	3.1	5e-05
ENSG00000146701	MDH2	protein coding	109.785	338.771	3.1	5e-05
ENSG00000115541	HSPE1	protein coding	437.815	1360.76	3.1	5e-05
ENSG00000147604	RPL7	protein coding	957.443	2953.83	3.1	5e-05
ENSG00000015475	BID	protein coding	8.09433	24.2478	3	5e-05
ENSG00000170852	KBTBD2	protein coding	8.45776	25.592	3	0.00045
ENSG00000122435	TRMT13	protein coding	8.62366	26.0641	3	5e-05
ENSG00000115289	PCGF1	protein coding	9.01031	27.3454	3	5e-05
ENSG00000160256	FAM207A	protein coding	10.2365	30.2941	3	5e-05
ENSG00000182224	CYB5D1	protein coding	10.2777	31.2636	3	5e-05
ENSG00000168556	ING2	protein coding	12.2325	37.1977	3	5e-05
ENSG00000144744	UBA3	protein coding	12.2402	37.0438	3	5e-05
ENSG00000078246	TULP3	protein coding	12.3975	36.639	3	0.0001
ENSG00000171307	ZDHHC16	protein coding	12.4544	37.6275	3	5e-05
ENSG00000232445	RP11-132A1.4	antisense	12.9606	39.4519	3	5e-05
ENSG00000144827	ABHD10	protein coding	13.3877	39.9555	3	5e-05
ENSG00000114054	PCCB	protein coding	13.4267	40.45	3	0.00135
ENSG00000163002	NUP35	protein coding	13.646	40.703	3	5e-05
ENSG00000185236	RAB11B	protein coding	13.6852	41.559	3	5e-05
ENSG00000169371	SNUPN	protein coding	14.4518	42.7555	3	5e-05
ENSG00000126790	L3HYPDH	protein coding	14.5064	43.3872	3	0.00075
ENSG00000163001	CCDC104	protein coding	14.7793	44.5192	3	5e-05
ENSG00000152904	GGPS1	protein coding	15.0282	45.4026	3	0.00015
ENSG00000053501	USE1	protein coding	15.6444	47.182	3	5e-05
ENSG00000164548	TRA2A	protein coding	15.7618	47.4391	3	5e-05
ENSG00000137814	HAUS2	protein coding	15.7633	47.1997	3	5e-05
ENSG00000152455	SUV39H2	protein coding	16.4963	48.7176	3	5e-05
ENSG00000173465	SSSCA1	protein coding	18.6122	56.733	3	5e-05
ENSG00000104915	STX10	protein coding	18.9399	57.6658	3	5e-05
ENSG00000123395	C12orf44	protein coding	22.5461	67.0268	3	5e-05
ENSG00000120805	ARL1	protein coding	24.3367	72.3579	3	5e-05
ENSG00000119820	YIPF4	protein coding	25.5353	77.298	3	5e-05
ENSG00000114784	EIF1B	protein coding	27.0874	80.9669	3	5e-05
ENSG00000104980	TIMM44	protein coding	27.5154	81.5687	3	5e-05
ENSG00000094804	CDC6	protein coding	30.2305	90.0151	3	5e-05
ENSG00000068438	FTSJ1	protein coding	31.6858	94.3152	3	5e-05
ENSG00000038274	MAT2B	protein coding	34.2645	103.934	3	5e-05
ENSG00000066855	MTFR1	protein coding	34.5815	103.311	3	5e-05
ENSG00000013374	NUB1	protein coding	41.4497	124.784	3	5e-05
ENSG00000061794	MRPS35	protein coding	42.4208	127.828	3	5e-05
ENSG00000142892	PIGK	protein coding	47.1742	140.675	3	5e-05
ENSG00000102931	ARL2BP	protein coding	51.1536	151.841	3	0.00035
ENSG00000185825	BCAP31	protein coding	52.9319	156.423	3	5e-05
ENSG00000137312	FLOT1	protein coding	57.1083	171.44	3	5e-05
ENSG00000146007	ZMAT2	protein coding	58.9482	176.78	3	5e-05
ENSG00000163597	SNHG16	processed_transcript	67.1434	204.099	3	5e-05
ENSG00000143742	SRP9	protein coding	68.9514	204.119	3	5e-05
ENSG00000114850	SSR3	protein coding	85.7568	255.51	3	5e-05
ENSG00000010810	FYN	protein coding	107.057	324.718	3	5e-05
ENSG00000242485	MRPL20	protein coding	132.849	403.492	3	5e-05
ENSG00000049449	RCN1	protein coding	147.802	447.603	3	5e-05
ENSG00000099901	RANBP1	protein coding	163.726	485.1	3	5e-05
ENSG00000105968	H2AFV	protein coding	166.793	497.85	3	5e-05
ENSG00000149925	ALDOA	protein coding	354.287	1047.12	3	5e-05
ENSG00000231500	RPS18	protein coding	515.174	1529.22	3	5e-05
ENSG00000132768	DPH2	protein coding	7.03256	20.2129	2.9	5e-05
ENSG00000108423	TUBD1	protein coding	7.15897	20.8711	2.9	5e-05
ENSG00000159111	MRPL10	protein coding	7.54263	21.6916	2.9	5e-05
ENSG00000032389	TSSC1	protein coding	7.64696	22.1088	2.9	5e-05
ENSG00000157514	TSC22D3	protein coding	7.70218	22.2917	2.9	5e-05
ENSG00000159445	THEM4	protein coding	8.10227	23.1402	2.9	5e-05
ENSG00000013583	HEBP1	protein coding	8.71312	25.599	2.9	5e-05
ENSG00000122484	RPAP2	protein coding	9.47139	27.2793	2.9	5e-05
ENSG00000036054	TBC1D23	protein coding	10.8943	31.0946	2.9	5e-05
ENSG00000107798	LIPA	protein coding	11.0489	32.2211	2.9	5e-05
ENSG00000135185	C7orf23	protein coding	11.8959	33.9347	2.9	0.0005
ENSG00000155876	RRAGA	protein coding	12.4317	35.4579	2.9	5e-05
ENSG00000184277	TM2D3	protein coding	12.7125	36.3322	2.9	5e-05
ENSG00000187778	MCRS1	protein coding	13.1529	38.5056	2.9	5e-05
ENSG00000172216	CEBPB	protein coding	13.3534	38.8286	2.9	5e-05
ENSG00000142166	IFNAR1	protein coding	13.6633	39.7869	2.9	5e-05
ENSG00000117362	APH1A	protein coding	14.3276	41.0374	2.9	5e-05
ENSG00000070501	POLB	protein coding	14.4964	41.6032	2.9	5e-05
ENSG00000164172	MOCS2	protein coding	14.7338	42.1877	2.9	5e-05
ENSG00000162734	PEA15	protein coding	15.7074	44.9002	2.9	5e-05
ENSG00000120896	SORBS3	protein coding	17.2399	49.7933	2.9	5e-05
ENSG00000121766	ZCCHC17	protein coding	17.348	50.9089	2.9	5e-05
ENSG00000114744	COMMD2	protein coding	18.9648	55.5947	2.9	5e-05
ENSG00000243927	MRPS6	protein coding	19.779	58.2594	2.9	5e-05
ENSG00000126456	IRF3	protein coding	20.6224	59.0013	2.9	5e-05
ENSG00000113583	C5orf15	protein coding	20.7584	59.9527	2.9	5e-05
ENSG00000114491	UMPS	protein coding	26.7474	78.3123	2.9	5e-05
ENSG00000164237	CMBL	protein coding	27.7672	80.8695	2.9	5e-05
ENSG00000102119	EMD	protein coding	29.2826	84.2843	2.9	5e-05
ENSG00000153140	CETN3	protein coding	30.6817	89.8289	2.9	5e-05
ENSG00000169764	UGP2	protein coding	32.2601	94.2056	2.9	5e-05
ENSG00000068697	LAPTM4A	protein coding	33.7766	99.5272	2.9	5e-05
ENSG00000133142	TCEAL4	protein coding	34.9568	101.609	2.9	5e-05
ENSG00000070081	NUCB2	protein coding	36.5299	106.814	2.9	5e-05
ENSG00000114354	TFG	protein coding	36.7888	107.377	2.9	5e-05
ENSG00000135269	TES	protein coding	39.2096	115.636	2.9	5e-05
ENSG00000021355	SERPINB1	protein coding	40.2224	115.199	2.9	5e-05
ENSG00000249758	CTB-43P18.1		40.2296	117.895	2.9	5e-05
ENSG00000198805	PNP	protein coding	40.7619	117.858	2.9	5e-05
ENSG00000169604	ANTXR1	protein coding	41.6965	119.302	2.9	5e-05
ENSG00000184220	CMSS1	protein coding	47.2707	136.318	2.9	5e-05
ENSG00000225921	NOL7	protein coding	51.9125	149.108	2.9	5e-05
ENSG00000145050	MANF	protein coding	53.9229	154.098	2.9	5e-05
ENSG00000185414	C2orf15,MRPL30	protein coding	54.1284	158.256	2.9	0.001
ENSG00000119013	NDUFB3	protein coding	58.8543	170.721	2.9	0.00035
ENSG00000165637	VDAC2	protein coding	66.7485	192.425	2.9	5e-05
ENSG00000122952	ZWINT	protein coding	68.5312	195.796	2.9	5e-05
ENSG00000099797	TECR	protein coding	70.8258	202.648	2.9	5e-05
ENSG00000160714	UBE2Q1	protein coding	74.0683	217.231	2.9	5e-05
ENSG00000134308	YWHAQ	protein coding	76.2918	221.417	2.9	5e-05
ENSG00000076685	NT5C2	protein coding	81.191	236.869	2.9	5e-05
ENSG00000136238	RAC1	protein coding	82.645	236.537	2.9	5e-05
ENSG00000169223	LMAN2	protein coding	82.7143	238.575	2.9	5e-05
ENSG00000136930	PSMB7	protein coding	93.7154	268.816	2.9	5e-05
ENSG00000116030	SUMO1	protein coding	95.0798	274.457	2.9	5e-05
ENSG00000116489	CAPZA1	protein coding	118.828	346.593	2.9	5e-05
ENSG00000134046	MBD2	protein coding	124.287	364.004	2.9	5e-05
ENSG00000169714	CNBP	protein coding	131.627	380.647	2.9	5e-05
ENSG00000026508	CD44	protein coding	148.311	423.581	2.9	5e-05
ENSG00000130811	EIF3G	protein coding	156.315	446.924	2.9	5e-05
ENSG00000167526	RPL13	protein coding	196.296	566.49	2.9	5e-05
ENSG00000187514	PTMA	protein coding	833.92	2409.14	2.9	5e-05
ENSG00000075624	ACTB	protein coding	1188.39	3399.62	2.9	5e-05
ENSG00000108298	RPL19	protein coding	1369.39	3959.31	2.9	5e-05
ENSG00000071243	ING3	protein coding	7.89055	22.2622	2.8	5e-05
ENSG00000119760	SUPT7L	protein coding	8.29328	23.4	2.8	5e-05
ENSG00000153936	HS2ST1	protein coding	8.87195	25.2803	2.8	5e-05
ENSG00000135926	TMBIM1	protein coding	8.90129	25.0544	2.8	5e-05
ENSG00000104731	KLHDC4	protein coding	9.09227	25.3648	2.8	5e-05
ENSG00000025770	NCAPH2	protein coding	9.917	27.5129	2.8	5e-05
ENSG00000070495	JMJD6	protein coding	10.299	29.1011	2.8	5e-05
ENSG00000156469	MTERFD1	protein coding	10.8096	30.7293	2.8	5e-05
ENSG00000169609	C15orf40	protein coding	11.3076	32.181	2.8	0.00345
ENSG00000175348	TMEM9B	protein coding	11.4543	32.2022	2.8	5e-05
ENSG00000136682	CBWD2	protein coding	11.5622	32.2852	2.8	5e-05
ENSG00000253948	RP11-410L14.2	lincRNA	11.9797	34.1251	2.8	0.00045
ENSG00000105404	RABAC1	protein coding	12.3593	34.453	2.8	5e-05
ENSG00000134146	ATPBD4	protein coding	12.6362	35.3763	2.8	5e-05
ENSG00000198189	HSD17B11	protein coding	12.7521	36.2632	2.8	5e-05
ENSG00000136827	TOR1A	protein coding	12.7925	35.4679	2.8	5e-05
ENSG00000265590	C21ORF59	protein coding	13.1582	36.7993	2.8	5e-05
ENSG00000132823	C20orf111	protein coding	13.8583	38.6705	2.8	5e-05
ENSG00000153044	CENPH	protein coding	14.1294	39.3722	2.8	5e-05
ENSG00000169084	DHRSX	protein coding	14.8362	41.7398	2.8	0.0006
ENSG00000122643	NT5C3	protein coding	16.9616	46.9055	2.8	5e-05
ENSG00000167842	MIS12	protein coding	17.5967	49.9933	2.8	0.0021
ENSG00000132254	ARFIP2	protein coding	18.1106	49.9742	2.8	5e-05
ENSG00000174574	AKIRIN1	protein coding	18.3409	50.4692	2.8	5e-05
ENSG00000132286	FXC1	protein coding	18.3892	50.7105	2.8	5e-05
ENSG00000182552	RWDD4	protein coding	18.4116	52.0785	2.8	5e-05
ENSG00000222041	LINC00152	lincRNA	19.0034	52.6625	2.8	5e-05
ENSG00000236287	ZBED5	protein coding	19.6373	55.0474	2.8	5e-05
ENSG00000116473	RAP1A	protein coding	20.088	56.8449	2.8	5e-05
ENSG00000159228	CBR1	protein coding	21.8128	60.8002	2.8	5e-05
ENSG00000166199	ALKBH3	protein coding	22.5813	62.9128	2.8	5e-05
ENSG00000143368	SF3B4	protein coding	23.2842	65.7038	2.8	5e-05
ENSG00000110871	COQ5	protein coding	23.3127	66.0016	2.8	5e-05
ENSG00000163159	VPS72	protein coding	28.1701	77.6314	2.8	5e-05
ENSG00000165410	CFL2	protein coding	28.7039	81.2867	2.8	5e-05
ENSG00000147601	TERF1	protein coding	29.0405	81.9896	2.8	5e-05
ENSG00000180818	HOXC10	protein coding	31.3842	87.832	2.8	5e-05
ENSG00000145220	LYAR	protein coding	31.6629	87.3044	2.8	5e-05
ENSG00000114503	NCBP2	protein coding	34.3751	96.3764	2.8	5e-05
ENSG00000164167	LSM6	protein coding	37.0152	104.076	2.8	5e-05
ENSG00000100906	NFKBIA	protein coding	38.4747	108.285	2.8	5e-05
ENSG00000128708	HAT1	protein coding	41.3029	117.624	2.8	5e-05
ENSG00000135535	CD164	protein coding	43.0175	120.177	2.8	5e-05
ENSG00000117335	CD46	protein coding	47.032	131.597	2.8	5e-05
ENSG00000155957	TMBIM4	protein coding	48.8831	138.542	2.8	5e-05
ENSG00000088832	FKBP1A	protein coding	54.1243	151.76	2.8	5e-05
ENSG00000163512	AZI2	protein coding	54.138	150.692	2.8	5e-05
ENSG00000168958	MFF	protein coding	58.9636	165.464	2.8	5e-05
ENSG00000168374	ARF4	protein coding	63.0419	176.544	2.8	5e-05
ENSG00000143612	C1orf43	protein coding	77.7808	218.251	2.8	5e-05
ENSG00000198015	MRPL42	protein coding	78.1589	222.174	2.8	5e-05
ENSG00000176890	TYMS	protein coding	92.1224	255.486	2.8	5e-05
ENSG00000091483	FH	protein coding	99.7073	282.49	2.8	5e-05
ENSG00000084234	APLP2	protein coding	107.88	299.988	2.8	5e-05
ENSG00000062716	VMP1	protein coding	118.196	335.265	2.8	5e-05
ENSG00000060138	CSDA	protein coding	123.475	345.695	2.8	5e-05
ENSG00000172270	BSG	protein coding	179.048	501.049	2.8	5e-05
ENSG00000100902	PSMA6	protein coding	184.989	520.325	2.8	5e-05
ENSG00000116161	CACYBP	protein coding	236.943	660.894	2.8	5e-05
ENSG00000133112	TPT1	protein coding	280.989	777.548	2.8	5e-05
ENSG00000167088	SNRPD1	protein coding	314.252	892.851	2.8	5e-05
ENSG00000163682	RPL9	protein coding	397.623	1126.23	2.8	5e-05
ENSG00000108953	YWHAE	protein coding	701.977	1937.78	2.8	5e-05
ENSG00000104408	EIF3E	protein coding	783.926	2178.5	2.8	5e-05
ENSG00000120370	GORAB	protein coding	7.58883	20.8567	2.7	0.00035
ENSG00000135632	SMYD5	protein coding	7.72829	20.8268	2.7	0.0001
ENSG00000215712	TMEM242	protein coding	8.1198	21.6226	2.7	5e-05
ENSG00000253293	HOXA10	protein coding	8.13805	22.1079	2.7	5e-05
ENSG00000128039	SRD5A3	protein coding	8.21548	22.1024	2.7	5e-05
ENSG00000242294	CTB-161A2.3	pseudogene	8.62541	23.0004	2.7	0.0016
ENSG00000180447	GAS1	protein coding	9.00824	24.4962	2.7	5e-05
ENSG00000126953	TIMM8A	protein coding	9.06078	24.6037	2.7	5e-05
ENSG00000168310	IRF2	protein coding	9.14824	24.8609	2.7	5e-05
ENSG00000146054	TRIM7	protein coding	9.27354	24.6612	2.7	5e-05
ENSG00000107537	PHYH	protein coding	9.31908	24.9136	2.7	5e-05
ENSG00000138459	SLC35A5	protein coding	10.9586	30.1255	2.7	0.00455
ENSG00000131446	MGAT1	protein coding	11.1783	30.021	2.7	5e-05
ENSG00000103494	RPGRIP1L	protein coding	11.3427	30.9216	2.7	5e-05
ENSG00000213614	HEXA	protein coding	11.8327	32.1549	2.7	5e-05
ENSG00000104064	GABPB1	protein coding	13.703	37.3066	2.7	5e-05
ENSG00000167645	YIF1B	protein coding	15.5461	41.851	2.7	5e-05
ENSG00000106799	TGFBR1	protein coding	16.1401	42.8087	2.7	5e-05
ENSG00000163866	C1orf212	protein coding	17.2887	47.2892	2.7	5e-05
ENSG00000172380	GNG12	protein coding	17.3958	46.4937	2.7	5e-05
ENSG00000177383	MAGEF1	protein coding	17.7621	47.243	2.7	5e-05
ENSG00000176485	PLA2G16	protein coding	17.8336	48.1692	2.7	5e-05
ENSG00000198612	COPS8	protein coding	18.3366	50.1031	2.7	5e-05
ENSG00000198860	TSEN15	protein coding	18.9784	51.3177	2.7	5e-05
ENSG00000111802	TDP2	protein coding	20.1495	54.8201	2.7	5e-05
ENSG00000165480	SKA3	protein coding	20.2032	55.0787	2.7	0.00325
ENSG00000135698	MPHOSPH6	protein coding	21.8203	59.2643	2.7	5e-05
ENSG00000133302	ANKRD32	protein coding	22.4304	61.0699	2.7	5e-05
ENSG00000247556	OIP5-AS1	processed_transcript	23.8313	65.5293	2.7	5e-05
ENSG00000159596	TMEM69	protein coding	25.1429	67.4216	2.7	5e-05
ENSG00000119537	KDSR	protein coding	25.2557	67.1558	2.7	5e-05
ENSG00000170310	STX8	protein coding	25.4216	69.737	2.7	5e-05
ENSG00000182220	ATP6AP2	protein coding	27.6109	74.4053	2.7	5e-05
ENSG00000167699	GLOD4	protein coding	28.5716	76.0358	2.7	5e-05
ENSG00000020426	MNAT1	protein coding	28.9144	79.0421	2.7	5e-05
ENSG00000169288	MRPL1	protein coding	29.0381	77.6426	2.7	0.00315
ENSG00000165669	FAM204A	protein coding	29.2777	77.6392	2.7	5e-05
ENSG00000105058	FAM32A	protein coding	29.4496	79.8252	2.7	5e-05
ENSG00000172531	PPP1CA	protein coding	34.484	92.359	2.7	5e-05
ENSG00000164934	DCAF13	protein coding	38.67	106.222	2.7	5e-05
ENSG00000178999	AURKB	protein coding	40.6933	110.81	2.7	5e-05
ENSG00000113456	RAD1	protein coding	42.6976	117.151	2.7	5e-05
ENSG00000138663	COPS4	protein coding	44.7168	119.852	2.7	5e-05
ENSG00000197498	RPF2	protein coding	44.8979	120.419	2.7	5e-05
ENSG00000169139	UBE2V2	protein coding	45.6744	121.555	2.7	5e-05
ENSG00000099341	PSMD8	protein coding	50.5279	136.444	2.7	5e-05
ENSG00000122958	VPS26A	protein coding	52.1545	140.561	2.7	5e-05
ENSG00000163918	RFC4	protein coding	56.8139	154.977	2.7	5e-05
ENSG00000162704	ARPC5	protein coding	63.2341	169.176	2.7	5e-05
ENSG00000109180	OCIAD1	protein coding	65.7812	177.264	2.7	5e-05
ENSG00000111832	RWDD1	protein coding	66.2018	180.507	2.7	5e-05
ENSG00000157456	CCNB2	protein coding	71.171	192.016	2.7	5e-05
ENSG00000177879	AP3S1	protein coding	74.2421	201.787	2.7	0.0017
ENSG00000147889	CDKN2A	protein coding	81.6748	218.962	2.7	5e-05
ENSG00000167085	PHB	protein coding	152.942	411.166	2.7	5e-05
ENSG00000132475	H3F3B	protein coding	200.916	548.27	2.7	5e-05
ENSG00000137955	RABGGTB	protein coding	224.238	612.174	2.7	5e-05
ENSG00000172757	CFL1	protein coding	445.464	1210.24	2.7	5e-05
ENSG00000116251	RPL22	protein coding	694.514	1872.44	2.7	5e-05
ENSG00000006695	COX10	protein coding	8.09606	21.0739	2.6	5e-05
ENSG00000145982	FARS2	protein coding	8.32173	21.9769	2.6	5e-05
ENSG00000148153	INIP	protein coding	8.36134	21.5641	2.6	5e-05
ENSG00000120656	TAF12	protein coding	8.88055	23.1746	2.6	5e-05
ENSG00000075234	TTC38	protein coding	9.73944	24.8362	2.6	5e-05
ENSG00000131373	HACL1	protein coding	10.2718	26.7274	2.6	5e-05
ENSG00000160194	NDUFV3	protein coding	10.4221	27.0936	2.6	5e-05
ENSG00000110660	SLC35F2	protein coding	11.028	28.3573	2.6	5e-05
ENSG00000160688	FLAD1	protein coding	11.0369	28.8041	2.6	0.0001
ENSG00000256269	HMBS	protein coding	11.1	28.3298	2.6	5e-05
ENSG00000023330	ALAS1	protein coding	11.146	29.2279	2.6	0.0002
ENSG00000130313	PGLS	protein coding	11.407	29.2074	2.6	0.00395
ENSG00000170876	TMEM43	protein coding	11.4761	29.7863	2.6	0.00015
ENSG00000072401	UBE2D1	protein coding	12.2214	31.5954	2.6	5e-05
ENSG00000175130	MARCKSL1	protein coding	12.2533	32.293	2.6	5e-05
ENSG00000123415	SMUG1	protein coding	12.514	32.51	2.6	5e-05
ENSG00000051180	RAD51	protein coding	12.8644	32.8421	2.6	5e-05
ENSG00000164105	SAP30	protein coding	13.631	35.0422	2.6	5e-05
ENSG00000167380	ZNF226	protein coding	13.8805	36.0808	2.6	0.0018
ENSG00000151881	C5orf28	protein coding	14.8309	38.5348	2.6	5e-05
ENSG00000162813	BPNT1	protein coding	15.2077	39.6385	2.6	5e-05
ENSG00000106367	AP1S1	protein coding	15.6942	40.1064	2.6	5e-05
ENSG00000075336	TIMM21	protein coding	16.0599	42.0407	2.6	5e-05
ENSG00000116741	RGS2	protein coding	16.1355	41.691	2.6	5e-05
ENSG00000162639	HENMT1	protein coding	16.2195	41.9285	2.6	5e-05
ENSG00000109016	DHRS7B	protein coding	16.7539	43.7337	2.6	5e-05
ENSG00000116212	LRRC42	protein coding	16.7631	43.0184	2.6	5e-05
ENSG00000179918	SEPHS2	protein coding	16.7883	43.9375	2.6	5e-05
ENSG00000124226	RNF114	protein coding	17.2672	45.572	2.6	5e-05
ENSG00000136048	DRAM1	protein coding	17.3509	44.5287	2.6	5e-05
ENSG00000176623	FAM82B	protein coding	17.5454	46.1891	2.6	0.0022
ENSG00000111726	CMAS	protein coding	17.736	46.1212	2.6	5e-05
ENSG00000114956	DGUOK	protein coding	17.7595	46.172	2.6	5e-05
ENSG00000125458	NT5C	protein coding	20.6954	54.8337	2.6	5e-05
ENSG00000113552	GNPDA1	protein coding	20.8204	53.1634	2.6	5e-05
ENSG00000004866	ST7	protein coding	22.8704	59.0758	2.6	5e-05
ENSG00000008282	SYPL1	protein coding	24.4275	63.0536	2.6	5e-05
ENSG00000117748	RPA2	protein coding	25.7457	67.1743	2.6	5e-05
ENSG00000145632	PLK2	protein coding	26.3658	68.5142	2.6	5e-05
ENSG00000154473	BUB3	protein coding	29.6992	76.9805	2.6	5e-05
ENSG00000132600	PRMT7	protein coding	33.0961	85.9431	2.6	5e-05
ENSG00000164022	AIMP1	protein coding	36.0311	95.4036	2.6	5e-05
ENSG00000213397	HAUS7	protein coding	36.069	94.6519	2.6	5e-05
ENSG00000126698	DNAJC8	protein coding	36.4044	92.8995	2.6	5e-05
ENSG00000123472	ATPAF1	protein coding	39.636	101.874	2.6	5e-05
ENSG00000135506	OS9	protein coding	43.6691	113.244	2.6	5e-05
ENSG00000132603	NIP7	protein coding	44.3592	113.76	2.6	0.00185
ENSG00000137947	GTF2B	protein coding	52.8802	139.067	2.6	5e-05
ENSG00000099795	NDUFB7	protein coding	54.1247	140.809	2.6	5e-05
ENSG00000120265	PCMT1	protein coding	62.9832	162.517	2.6	5e-05
ENSG00000168288	MMADHC	protein coding	64.2422	167.558	2.6	5e-05
ENSG00000106588	PSMA2	protein coding	65.7477	171.841	2.6	5e-05
ENSG00000134283	PPHLN1	protein coding	73.8237	193.981	2.6	5e-05
ENSG00000130725	UBE2M	protein coding	81.6848	210.638	2.6	5e-05
ENSG00000106244	PDAP1	protein coding	86.1815	223.159	2.6	5e-05
ENSG00000141522	ARHGDIA	protein coding	87.2621	223.954	2.6	5e-05
ENSG00000197894	ADH5	protein coding	93.0686	240.157	2.6	5e-05
ENSG00000104131	EIF3J	protein coding	134.074	346.266	2.6	5e-05
ENSG00000111716	LDHB	protein coding	675.707	1756.32	2.6	5e-05
ENSG00000161960	EIF4A1	protein coding	923.158	2441.74	2.6	5e-05
ENSG00000189376	C8orf76	protein coding	8.06352	20.4981	2.5	0.0012
ENSG00000161265	U2AF1L4	protein coding	8.41305	21.1207	2.5	0.0003
ENSG00000165948	IFI27L1	protein coding	8.47643	21.464	2.5	5e-05
ENSG00000168569	TMEM223	protein coding	11.0473	27.8363	2.5	5e-05
ENSG00000078061	ARAF	protein coding	11.3681	28.8022	2.5	0.0001
ENSG00000132423	COQ3	protein coding	13.6048	33.8748	2.5	5e-05
ENSG00000198060	41703	protein coding	13.9861	35.0507	2.5	5e-05
ENSG00000129353	SLC44A2	protein coding	14.1131	35.3283	2.5	5e-05
ENSG00000168818	STX18	protein coding	15.4286	38.4893	2.5	0.00465
ENSG00000163812	ZDHHC3	protein coding	15.588	39.1253	2.5	5e-05
ENSG00000063322	MED29	protein coding	15.8953	39.7297	2.5	5e-05
ENSG00000214706	IFRD2	protein coding	15.9074	40.2196	2.5	5e-05
ENSG00000169599	NFU1	protein coding	15.9659	39.6142	2.5	0.00015
ENSG00000115459	ELMOD3	protein coding	16.0055	40.0207	2.5	5e-05
ENSG00000124702	KLHDC3	protein coding	16.6447	42.4307	2.5	5e-05
ENSG00000099860	GADD45B	protein coding	17.0841	42.2387	2.5	5e-05
ENSG00000163382	APOA1BP	protein coding	17.7966	43.6126	2.5	5e-05
ENSG00000145623	OSMR	protein coding	18.0031	45.8196	2.5	0.00095
ENSG00000153904	DDAH1	protein coding	18.3544	46.2155	2.5	5e-05
ENSG00000169021	UQCRFS1	protein coding	18.8624	47.8228	2.5	5e-05
ENSG00000126067	PSMB2	protein coding	20.6963	50.954	2.5	5e-05
ENSG00000109881	CCDC34	protein coding	20.7838	52.6474	2.5	5e-05
ENSG00000159346	ADIPOR1	protein coding	21.02	53.4967	2.5	5e-05
ENSG00000103502	CDIPT	protein coding	21.1544	51.9058	2.5	0.00035
ENSG00000106603	COA1	protein coding	21.4645	53.9298	2.5	5e-05
ENSG00000179029	TMEM107	protein coding	22.5964	55.7038	2.5	5e-05
ENSG00000178307	TMEM11	protein coding	23.157	58.5361	2.5	5e-05
ENSG00000143164	DCAF6	protein coding	23.2965	59.1488	2.5	5e-05
ENSG00000268059	AL441883.1	protein coding	23.5881	59.9781	2.5	0.0029
ENSG00000101421	CHMP4B	protein coding	24.0679	60.3236	2.5	5e-05
ENSG00000174891	RSRC1	protein coding	26.1585	64.1708	2.5	5e-05
ENSG00000168397	ATG4B	protein coding	27.2349	68.685	2.5	5e-05
ENSG00000114126	TFDP2	protein coding	31.2482	79.4027	2.5	5e-05
ENSG00000136270	TBRG4	protein coding	31.596	78.9318	2.5	5e-05
ENSG00000109519	GRPEL1	protein coding	40.3461	102.119	2.5	5e-05
ENSG00000211460	TSN	protein coding	41.1145	101.288	2.5	5e-05
ENSG00000188739	RBM34	protein coding	44.3735	111.598	2.5	0.00045
ENSG00000159063	ALG8	protein coding	49.8329	123.805	2.5	5e-05
ENSG00000164040	PGRMC2	protein coding	51.5482	126.864	2.5	5e-05
ENSG00000182149	IST1	protein coding	52.6122	128.958	2.5	5e-05
ENSG00000128245	YWHAH	protein coding	56.8292	142.324	2.5	5e-05
ENSG00000163902	RPN1	protein coding	57.8205	141.829	2.5	5e-05
ENSG00000185721	DRG1	protein coding	57.8928	144.446	2.5	5e-05
ENSG00000138069	RAB1A	protein coding	61.6635	151.379	2.5	5e-05
ENSG00000112651	MRPL2	protein coding	72.5906	181.319	2.5	5e-05
ENSG00000178982	EIF3K	protein coding	84.3187	212.985	2.5	5e-05
ENSG00000147955	SIGMAR1	protein coding	105.48	260.521	2.5	5e-05
ENSG00000115380	EFEMP1	protein coding	108.959	270.375	2.5	5e-05
ENSG00000176788	BASP1	protein coding	199.036	505.098	2.5	5e-05
ENSG00000065978	YBX1	protein coding	481.115	1190.57	2.5	5e-05
ENSG00000117984	CTSD	protein coding	8.87572	21.612	2.4	5e-05
ENSG00000100075	SLC25A1	protein coding	9.3227	22.7409	2.4	5e-05
ENSG00000125779	PANK2	protein coding	9.70996	23.7811	2.4	5e-05
ENSG00000138433	CIR1	protein coding	9.8061	23.6682	2.4	0.00105
ENSG00000111652	COPS7A	protein coding	9.94156	24.0994	2.4	5e-05
ENSG00000165806	CASP7	protein coding	10.228	24.9287	2.4	5e-05
ENSG00000203791	METTL10	protein coding	10.7065	26.0218	2.4	5e-05
ENSG00000117791	MARC2	protein coding	10.8163	25.6669	2.4	0.00115
ENSG00000187713	TMEM203	protein coding	11.2233	26.7545	2.4	5e-05
ENSG00000106460	TMEM106B	protein coding	11.3115	27.4149	2.4	5e-05
ENSG00000088766	CRLS1	protein coding	11.3796	27.4498	2.4	5e-05
ENSG00000125967	NECAB3	protein coding	11.5184	27.563	2.4	5e-05
ENSG00000097046	CDC7	protein coding	12.8986	31.1217	2.4	5e-05
ENSG00000158526	TSR2	protein coding	12.9602	30.8879	2.4	5e-05
ENSG00000146540	C7orf50	protein coding	12.9676	31.3993	2.4	5e-05
ENSG00000172785	CBWD1	protein coding	13.7151	32.2549	2.4	5e-05
ENSG00000134597	RBMX2	protein coding	14.5927	34.6164	2.4	5e-05
ENSG00000049883	PTCD2	protein coding	15.0025	36.2269	2.4	0.005
[truncated: 1,600 more rows]

## Sheet: NCBP3 over NCBP2
Supplementary Table 5. Data tables for the quantification of transcript binding to NCBP3 and NCBP2 measured by RIP-Seq. The tables contain FPKM values, fold changes and p-values of enrichment for NCBP3, NCBP2 and GFP-control calculated from the RIP-Seq read-libraries using Cuffdiff.
Data table for quantification of RIP-Seq read-coverage using Cuffdiff; NCBP3 over NCBP2
Ensembl ID	Gene symbol	Gene type	FPKM NCBP2	FPKM NCBP3	fold change	pvalue
ENSG00000148843	PDCD11	protein coding	9.85491	118.167	12	5e-05
ENSG00000079482	OPHN1	protein coding	4.02045	25.8345	6.4	5e-05
ENSG00000102287	GABRE	protein coding	5.54966	28.8379	5.2	5e-05
ENSG00000074356	C17orf85	protein coding	9.36786	46.391	5	5e-05
ENSG00000125772	GPCPD1	protein coding	4.92777	20.4126	4.1	5e-05
ENSG00000215252	GOLGA8B	protein coding	5.77156	21.407	3.7	5e-05
ENSG00000109920	FNBP4	protein coding	33.8825	122.423	3.6	5e-05
ENSG00000171163	ZNF692	protein coding	8.74756	29.4024	3.4	5e-05
ENSG00000099949	LZTR1	protein coding	9.98798	31.4382	3.1	5e-05
ENSG00000153207	AHCTF1	protein coding	9.84661	29.5165	3	5e-05
ENSG00000173821	RNF213	protein coding	7.33735	20.4637	2.8	0.00015
ENSG00000165733	BMS1	protein coding	7.94854	22.3528	2.8	5e-05
ENSG00000164808	KIAA0146	protein coding	15.4736	42.7253	2.8	5e-05
ENSG00000121716	PILRB	protein coding	9.44138	25.5916	2.7	5e-05
ENSG00000005801	ZNF195	protein coding	11.662	29.7419	2.6	5e-05
ENSG00000055483	USP36	protein coding	19.6845	50.9334	2.6	5e-05
ENSG00000265150	RN7SL2	misc_RNA	60.4268	154.91	2.6	5e-05
ENSG00000168906	MAT2A	protein coding	74.0652	195.854	2.6	5e-05
ENSG00000064607	SUGP2	protein coding	8.91804	22.5599	2.5	5e-05
ENSG00000163539	CLASP2	protein coding	9.86347	24.347	2.5	5e-05
ENSG00000130723	PRRC2B	protein coding	12.8851	31.9104	2.5	0.0002
ENSG00000054118	THRAP3	protein coding	13.2611	33.7003	2.5	5e-05
ENSG00000169718	DUS1L	protein coding	17.1675	43.6814	2.5	5e-05
ENSG00000028310	BRD9	protein coding	25.8512	63.4213	2.5	0.00045
ENSG00000173020	ADRBK1	protein coding	8.59743	20.6003	2.4	0.0001
ENSG00000197961	ZNF121	protein coding	11.6616	28.0337	2.4	5e-05
ENSG00000204764	RANBP17	protein coding	8.67632	20.1543	2.3	0.00025
ENSG00000104356	POP1	protein coding	9.6691	21.973	2.3	0.00015
ENSG00000198625	MDM4	protein coding	11.7497	27.4296	2.3	5e-05
ENSG00000167978	SRRM2	protein coding	47.7219	107.599	2.3	0.0006
ENSG00000168538	TRAPPC11	protein coding	9.06599	20.2255	2.2	0.00115
ENSG00000099942	CRKL	protein coding	9.37563	20.3064	2.2	5e-05
ENSG00000181192	DHTKD1	protein coding	9.54772	21.46	2.2	0.00015
ENSG00000132382	MYBBP1A	protein coding	11.8954	26.4209	2.2	5e-05
ENSG00000088179	PTPN4	protein coding	12.8771	28.1277	2.2	0.00055
ENSG00000221978	CCNL2	protein coding	13.975	30.1773	2.2	5e-05
ENSG00000143702	CEP170	protein coding	14.0694	31.1666	2.2	5e-05
ENSG00000164941	INTS8	protein coding	15.6633	34.8207	2.2	0.001
ENSG00000171246	NPTX1	protein coding	19.1163	41.2772	2.2	5e-05
ENSG00000125630	POLR1B	protein coding	19.1931	42.4333	2.2	5e-05
ENSG00000182670	TTC3	protein coding	21.2437	47.5929	2.2	0.00015
ENSG00000197381	ADARB1	protein coding	22.8595	51.2205	2.2	0.0007
ENSG00000154556	SORBS2	protein coding	28.8533	62.89	2.2	5e-05
ENSG00000171793	CTPS1	protein coding	55.5291	121.963	2.2	5e-05
ENSG00000156976	EIF4A2	protein coding	279.227	621.756	2.2	5e-05
ENSG00000120071	KANSL1	protein coding	10.7512	22.3526	2.1	0.0019
ENSG00000170242	USP47	protein coding	11.1286	23.107	2.1	5e-05
ENSG00000158773	USF1	protein coding	17.5172	36.4422	2.1	5e-05
ENSG00000121892	PDS5A	protein coding	19.6802	40.7903	2.1	5e-05
ENSG00000101680	LAMA1	protein coding	43.855	93.2573	2.1	0.0003
ENSG00000083457	ITGAE	protein coding	57.3775	120.926	2.1	5e-05
ENSG00000145907	G3BP1	protein coding	58.8552	120.948	2.1	5e-05
ENSG00000159086	GCFC1	protein coding	10.7985	21.5423	2	5e-05
ENSG00000109118	PHF12	protein coding	11.3349	23.0436	2	5e-05
ENSG00000170727	BOP1	protein coding	11.9162	23.8229	2	5e-05
ENSG00000038382	TRIO	protein coding	12.1649	24.4477	2	0.00095
ENSG00000101447	FAM83D	protein coding	12.8255	25.966	2	5e-05
ENSG00000061936	SFSWAP	protein coding	13.7812	27.6755	2	0.0008
ENSG00000119912	IDE	protein coding	14.0166	27.623	2	5e-05
ENSG00000149503	INCENP	protein coding	16.0136	31.6848	2	5e-05
ENSG00000115738	ID2	protein coding	19.1301	37.6244	2	5e-05
ENSG00000132680	KIAA0907	protein coding	19.3964	39.6948	2	5e-05
ENSG00000058673	ZC3H11A	protein coding	19.5045	38.741	2	5e-05
ENSG00000111300	NAA25	protein coding	20.5491	40.5852	2	0.00085
ENSG00000145569	FAM105A	protein coding	33.3361	66.8462	2	0.0004
ENSG00000147162	OGT	protein coding	42.9412	87.8828	2	5e-05
ENSG00000165280	VCP	protein coding	63.1081	123.545	2	5e-05
ENSG00000101057	MYBL2	protein coding	63.4932	123.819	2	5e-05
ENSG00000166012	TAF1D	protein coding	135.076	271.898	2	5e-05
ENSG00000076067	RBMS2	protein coding	20.0109	10.2274	-2	5e-05
ENSG00000170088	TMEM192	protein coding	21.0556	10.4581	-2	5e-05
ENSG00000066427	ATXN3	protein coding	21.2866	10.6715	-2	5e-05
ENSG00000119878	CRIPT	protein coding	21.9783	11.2385	-2	5e-05
ENSG00000125611	CHCHD5	protein coding	23.9653	11.9335	-2	5e-05
ENSG00000253738	GS1-251I9.4	antisense	25.6258	13.0415	-2	5e-05
ENSG00000124444	ZNF576	protein coding	25.7262	13.0162	-2	5e-05
ENSG00000147676	MAL2	protein coding	28.0033	13.9205	-2	5e-05
ENSG00000184886	PIGW	protein coding	32.3787	15.8029	-2	5e-05
ENSG00000163818	LZTFL1	protein coding	38.6908	19.1656	-2	5e-05
ENSG00000198171	DDRGK1	protein coding	39.0727	19.991	-2	5e-05
ENSG00000204899	MZT1	protein coding	39.2086	19.7885	-2	5e-05
ENSG00000135972	MRPS9	protein coding	44.227	22.5791	-2	5e-05
ENSG00000221823	PPP3R1	protein coding	45.3916	22.9249	-2	0.0006
ENSG00000152683	SLC30A6	protein coding	45.6612	22.6594	-2	5e-05
ENSG00000111897	SERINC1	protein coding	46.1039	22.6653	-2	5e-05
ENSG00000155329	ZCCHC10	protein coding	48.7628	23.9919	-2	5e-05
ENSG00000188603	CLN3	protein coding	50.4414	25.5581	-2	5e-05
ENSG00000145860	RNF145	protein coding	52.7017	26.6737	-2	5e-05
ENSG00000206527	PTPLB	protein coding	54.5896	26.8967	-2	5e-05
ENSG00000111802	TDP2	protein coding	54.8201	27.9099	-2	5e-05
ENSG00000107968	MAP3K8	protein coding	56.7919	28.6118	-2	5e-05
ENSG00000128699	ORMDL1	protein coding	57.1714	28.1713	-2	5e-05
ENSG00000126653	NSRP1	protein coding	57.9359	28.7206	-2	5e-05
ENSG00000101421	CHMP4B	protein coding	60.3236	30.7165	-2	5e-05
ENSG00000141429	GALNT1	protein coding	61.1973	31.0774	-2	5e-05
ENSG00000159596	TMEM69	protein coding	67.4216	34.3072	-2	5e-05
ENSG00000125304	TM9SF2	protein coding	69.3767	33.9423	-2	5e-05
ENSG00000106268	NUDT1	protein coding	71.3109	35.519	-2	5e-05
ENSG00000127954	STEAP4	protein coding	76.1459	37.7674	-2	5e-05
ENSG00000152147	GEMIN6	protein coding	77.2576	38.2373	-2	5e-05
ENSG00000136436	CALCOCO2	protein coding	83.583	42.6452	-2	5e-05
ENSG00000240344	PPIL3	protein coding	86.5457	44.297	-2	0.0001
ENSG00000043093	DCUN1D1	protein coding	93.1285	45.4993	-2	5e-05
ENSG00000178719	GRINA	protein coding	98.4791	48.5992	-2	5e-05
ENSG00000133398	MED10	protein coding	101.655	52.0848	-2	5e-05
ENSG00000050426	LETMD1	protein coding	105.197	53.9192	-2	5e-05
ENSG00000173163	COMMD1	protein coding	112.666	55.825	-2	0.00215
ENSG00000025796	SEC63	protein coding	127.47	65.2388	-2	0.0002
ENSG00000129518	EAPP	protein coding	128.323	63.5815	-2	5e-05
ENSG00000165389	SPTSSA	protein coding	133.79	67.28	-2	5e-05
ENSG00000111247	RAD51AP1	protein coding	134.262	67.2152	-2	5e-05
ENSG00000198930	CSAG1	protein coding	139.781	69.8154	-2	5e-05
ENSG00000122958	VPS26A	protein coding	140.561	71.3733	-2	5e-05
ENSG00000142892	PIGK	protein coding	140.675	70.0094	-2	5e-05
ENSG00000102898	NUTF2	protein coding	146.134	74.5505	-2	5e-05
ENSG00000099246	RAB18	protein coding	151.057	77.02	-2	5e-05
ENSG00000125730	C3	protein coding	152.135	77.84	-2	0.0003
ENSG00000086061	DNAJA1	protein coding	158.446	79.3056	-2	5e-05
ENSG00000119421	NDUFA8	protein coding	168.009	84.726	-2	5e-05
ENSG00000133983	COX16	protein coding	170.34	84.8677	-2	5e-05
ENSG00000167397	VKORC1	protein coding	194.092	96.0156	-2	5e-05
ENSG00000188186	LAMTOR4	protein coding	197.356	97.7177	-2	5e-05
ENSG00000138668	HNRNPD	protein coding	198.535	100.3	-2	5e-05
ENSG00000077147	TM9SF3	protein coding	208.528	104.275	-2	5e-05
ENSG00000178449	COX14	protein coding	228.753	116.215	-2	5e-05
ENSG00000176261	ZBTB8OS	protein coding	234.006	118.035	-2	5e-05
ENSG00000007038	PRSS21	protein coding	240.627	121.303	-2	5e-05
ENSG00000114850	SSR3	protein coding	255.51	130.58	-2	5e-05
ENSG00000116030	SUMO1	protein coding	274.457	136.801	-2	5e-05
ENSG00000100575	TIMM9	protein coding	282.033	143.718	-2	5e-05
ENSG00000106803	SEC61B	protein coding	295.055	148.754	-2	5e-05
ENSG00000147586	MRPS28	protein coding	317.685	162.177	-2	0.00045
ENSG00000135940	COX5B	protein coding	320.537	161.083	-2	5e-05
ENSG00000185883	ATP6V0C	protein coding	348.389	171.146	-2	5e-05
ENSG00000174446	SNAPC5	protein coding	349.814	178.046	-2	5e-05
ENSG00000189403	HMGB1	protein coding	350.794	178.025	-2	5e-05
ENSG00000126267	COX6B1	protein coding	352.143	175.69	-2	5e-05
ENSG00000073584	SMARCE1	protein coding	353.236	179.905	-2	5e-05
ENSG00000111196	MAGOHB	protein coding	404.825	201.259	-2	5e-05
ENSG00000189159	HN1	protein coding	435.088	222.57	-2	0.00025
ENSG00000100138	NHP2L1	protein coding	512.402	256.258	-2	5e-05
ENSG00000149806	FAU	protein coding	517.045	260.16	-2	5e-05
ENSG00000197747	S100A10	protein coding	553.86	283.565	-2	5e-05
ENSG00000105640	RPL18A	protein coding	729.379	367.774	-2	5e-05
ENSG00000167553	TUBA1C	protein coding	797.839	389.8	-2	5e-05
ENSG00000130770	ATPIF1	protein coding	1778.45	908.027	-2	5e-05
ENSG00000168653	NDUFS5	protein coding	2778.74	1369.21	-2	5e-05
ENSG00000143947	RPS27A	protein coding	3155.46	1609.83	-2	5e-05
ENSG00000075624	ACTB	protein coding	3399.62	1668.74	-2	0.00015
ENSG00000215712	TMEM242	protein coding	21.6226	10.108	-2.1	5e-05
ENSG00000243449	C4orf48	protein coding	23.1213	10.8877	-2.1	0.0014
ENSG00000000003	TSPAN6	protein coding	24.3961	11.4848	-2.1	5e-05
ENSG00000124370	MCEE	protein coding	24.454	11.5542	-2.1	5e-05
ENSG00000107537	PHYH	protein coding	24.9136	12.1322	-2.1	5e-05
ENSG00000135926	TMBIM1	protein coding	25.0544	11.8833	-2.1	5e-05
ENSG00000153936	HS2ST1	protein coding	25.2803	11.8363	-2.1	0.0011
ENSG00000185650	ZFP36L1	protein coding	25.501	12.0763	-2.1	5e-05
ENSG00000119729	RHOQ	protein coding	26.1253	12.6941	-2.1	0.0008
ENSG00000135845	PIGC	protein coding	27.0611	12.841	-2.1	5e-05
ENSG00000168569	TMEM223	protein coding	27.8363	13.5721	-2.1	5e-05
ENSG00000179523	RP11-151N17.2	lincRNA	28.9678	13.5111	-2.1	0.0008
ENSG00000160131	VMA21	protein coding	30.5432	14.7384	-2.1	0.00015
ENSG00000149932	TMEM219	protein coding	30.5991	14.4345	-2.1	5e-05
ENSG00000167797	CDK2AP2	protein coding	33.3556	16.1773	-2.1	5e-05
ENSG00000145365	TIFA	protein coding	36.3528	17.5564	-2.1	5e-05
ENSG00000116761	CTH	protein coding	37.046	18.0537	-2.1	5e-05
ENSG00000181458	TMEM45A	protein coding	40.5332	19.7239	-2.1	5e-05
ENSG00000184857	TMEM186	protein coding	41.5633	19.865	-2.1	0.0001
ENSG00000236081	AC074389.9	lincRNA	49.6156	24.0125	-2.1	5e-05
ENSG00000260916	CCPG1	protein coding	56.087	26.3333	-2.1	5e-05
ENSG00000127191	TRAF2	protein coding	56.3326	27.0549	-2.1	5e-05
ENSG00000242616	GNG10	protein coding	58.7474	28.286	-2.1	5e-05
ENSG00000165169	DYNLT3	protein coding	59.029	28.6356	-2.1	5e-05
ENSG00000205155	PSENEN	protein coding	61.2577	29.5082	-2.1	5e-05
ENSG00000090339	ICAM1	protein coding	63.654	29.6989	-2.1	5e-05
ENSG00000124145	SDC4	protein coding	66.1603	31.807	-2.1	5e-05
ENSG00000089063	TMEM230	protein coding	66.6843	31.6943	-2.1	5e-05
ENSG00000079819	EPB41L2	protein coding	69.4303	33.4779	-2.1	5e-05
ENSG00000132967	HMGB1P5	pseudogene	74.2899	35.1873	-2.1	5e-05
ENSG00000169288	MRPL1	protein coding	77.6426	37.5771	-2.1	0.0007
ENSG00000178988	MRFAP1L1	protein coding	82.5492	38.9436	-2.1	5e-05
ENSG00000178381	ZFAND2A	protein coding	82.5546	39.0654	-2.1	5e-05
ENSG00000105677	TMEM147	protein coding	95.7626	44.5595	-2.1	5e-05
ENSG00000162191	UBXN1	protein coding	95.779	45.5173	-2.1	5e-05
ENSG00000204308	RNF5	protein coding	96.1682	46.037	-2.1	5e-05
ENSG00000101439	CST3	protein coding	98.4957	46.4651	-2.1	5e-05
ENSG00000105518	TMEM205	protein coding	99.3037	47.8964	-2.1	5e-05
ENSG00000106638	TBL2	protein coding	108.422	51.4821	-2.1	5e-05
ENSG00000105971	CAV2	protein coding	124.699	59.0259	-2.1	5e-05
ENSG00000013374	NUB1	protein coding	124.784	58.8912	-2.1	5e-05
ENSG00000130332	LSM7	protein coding	130.161	60.8419	-2.1	5e-05
ENSG00000259494	MRPL46	protein coding	132.314	61.6378	-2.1	5e-05
ENSG00000156471	PTDSS1	protein coding	141.246	67.4869	-2.1	5e-05
ENSG00000116586	LAMTOR2	protein coding	141.369	66.0439	-2.1	5e-05
ENSG00000087086	FTL	protein coding	151.85	72.9615	-2.1	5e-05
ENSG00000127948	POR	protein coding	176.37	82.4471	-2.1	5e-05
ENSG00000143742	SRP9	protein coding	204.119	95.6099	-2.1	5e-05
ENSG00000137288	MNF1	protein coding	234.389	111.726	-2.1	5e-05
ENSG00000104979	C19orf53	protein coding	325.694	151.753	-2.1	5e-05
ENSG00000258232	RP11-161H23.5	antisense	329.505	154.137	-2.1	0.00045
ENSG00000173391	OLR1	protein coding	356.842	168.697	-2.1	5e-05
ENSG00000166136	NDUFB8	protein coding	393.289	185.042	-2.1	5e-05
ENSG00000166598	HSP90B1	protein coding	511.231	238.093	-2.1	5e-05
ENSG00000213145	CRIP1	protein coding	511.89	240.186	-2.1	5e-05
ENSG00000143256	PFDN2	protein coding	511.91	247.24	-2.1	5e-05
ENSG00000100410	PHF5A	protein coding	626.159	300.47	-2.1	5e-05
ENSG00000103121	CMC2	protein coding	670.012	325.258	-2.1	5e-05
ENSG00000126247	CAPNS1	protein coding	771.175	363.31	-2.1	5e-05
ENSG00000205246	RPSAP58	protein coding	777.603	367.926	-2.1	5e-05
ENSG00000165502	RPL36AL	protein coding	792.163	380.254	-2.1	5e-05
ENSG00000250479	CHCHD10	protein coding	932.341	449.719	-2.1	5e-05
ENSG00000135930	EIF4E2	protein coding	1021.9	479.379	-2.1	5e-05
ENSG00000008394	MGST1	protein coding	1082.81	516.685	-2.1	5e-05
ENSG00000154723	ATP5J	protein coding	1225.71	571.75	-2.1	5e-05
ENSG00000105193	RPS16	protein coding	1227.29	579.6	-2.1	5e-05
ENSG00000168028	RPSA	protein coding	1346.02	639.332	-2.1	5e-05
ENSG00000145494	NDUFS6	protein coding	1493.01	726.493	-2.1	5e-05
ENSG00000198242	RPL23A	protein coding	1519.27	728.384	-2.1	5e-05
ENSG00000051523	CYBA	protein coding	1636.08	793.768	-2.1	5e-05
ENSG00000122406	RPL5	protein coding	1759.88	828.895	-2.1	5e-05
ENSG00000008988	RPS20	protein coding	1836.04	855.11	-2.1	5e-05
ENSG00000140264	HYPK,SERF2	protein coding	2253.97	1061.7	-2.1	5e-05
ENSG00000144713	RPL32	protein coding	2644.31	1287.43	-2.1	5e-05
ENSG00000134419	RPS15A	protein coding	4432.79	2082.51	-2.1	5e-05
ENSG00000138326	RPS24	protein coding	6213.78	2937.09	-2.1	5e-05
ENSG00000181163	NPM1	protein coding	6219.56	3005.63	-2.1	0.00015
ENSG00000131469	RPL27	protein coding	14209.2	6662.14	-2.1	5e-05
ENSG00000225470	JPX	lincRNA	20.6001	9.43389	-2.2	5e-05
ENSG00000240230	COX19	protein coding	22.3798	10.169	-2.2	5e-05
ENSG00000064199	SPA17	protein coding	24.4617	10.9766	-2.2	0.0012
ENSG00000180447	GAS1	protein coding	24.4962	11.3344	-2.2	5e-05
ENSG00000101464	PIGU	protein coding	24.6294	11.3683	-2.2	5e-05
ENSG00000109534	GAR1	protein coding	27.5417	12.5675	-2.2	5e-05
ENSG00000163536	SERPINI1	protein coding	27.8371	12.6573	-2.2	5e-05
ENSG00000144635	DYNC1LI1	protein coding	28.0497	12.9215	-2.2	5e-05
ENSG00000181938	GINS3	protein coding	30.3215	13.6688	-2.2	5e-05
ENSG00000183598	HIST2H3D	protein coding	40.4836	18.7154	-2.2	5e-05
ENSG00000224259	RP11-48O20.4	lincRNA	44.1577	19.9832	-2.2	5e-05
ENSG00000177733	HNRNPA0	protein coding	44.4944	20.3722	-2.2	5e-05
ENSG00000163001	CCDC104	protein coding	44.5192	19.8917	-2.2	5e-05
ENSG00000138381	ASNSD1	protein coding	46.5908	21.4638	-2.2	5e-05
ENSG00000167842	MIS12	protein coding	49.9933	23.0808	-2.2	0.00105
ENSG00000179029	TMEM107	protein coding	55.7038	24.762	-2.2	5e-05
ENSG00000119616	FCF1	protein coding	56.6825	26.3501	-2.2	5e-05
ENSG00000088727	KIF9	protein coding	60.8746	27.747	-2.2	5e-05
ENSG00000204392	LSM2	protein coding	60.9125	27.5305	-2.2	5e-05
ENSG00000174891	RSRC1	protein coding	64.1708	28.7096	-2.2	5e-05
ENSG00000179933	C14orf119	protein coding	69.3879	31.7517	-2.2	5e-05
ENSG00000158234	FAIM	protein coding	76.1148	34.293	-2.2	5e-05
ENSG00000113312	TTC1	protein coding	78.0502	35.0365	-2.2	5e-05
ENSG00000165410	CFL2	protein coding	81.2867	37.3978	-2.2	5e-05
ENSG00000015153	YAF2	protein coding	82.3391	36.8297	-2.2	5e-05
ENSG00000090273	NUDC	protein coding	84.8352	38.2148	-2.2	5e-05
ENSG00000145220	LYAR	protein coding	87.3044	39.4118	-2.2	5e-05
ENSG00000123219	CENPK	protein coding	88.6958	40.3589	-2.2	5e-05
ENSG00000087884	AAMDC	protein coding	88.7374	39.8777	-2.2	5e-05
ENSG00000164167	LSM6	protein coding	104.076	47.1128	-2.2	5e-05
ENSG00000109133	TMEM33	protein coding	104.839	48.6316	-2.2	5e-05
ENSG00000172339	ALG14	protein coding	111.937	50.8751	-2.2	5e-05
ENSG00000232388	LINC00493	lincRNA	115.399	51.6059	-2.2	5e-05
ENSG00000147654	EBAG9	protein coding	122.864	55.582	-2.2	5e-05
ENSG00000164040	PGRMC2	protein coding	126.864	56.6484	-2.2	5e-05
ENSG00000171202	TMEM126A	protein coding	132.169	59.8182	-2.2	5e-05
ENSG00000155957	TMBIM4	protein coding	138.542	63.4817	-2.2	0.0012
ENSG00000006625	GGCT	protein coding	150.326	67.4005	-2.2	5e-05
ENSG00000120860	CCDC53	protein coding	151.952	70.0106	-2.2	5e-05
ENSG00000121966	CXCR4	protein coding	162.453	75.5577	-2.2	5e-05
ENSG00000109084	TMEM97	protein coding	163.185	74.1832	-2.2	5e-05
ENSG00000175390	EIF3F	protein coding	168.568	76.6662	-2.2	5e-05
ENSG00000125977	EIF2S2	protein coding	172.97	78.3611	-2.2	5e-05
ENSG00000235883	AC012379.1	pseudogene	180.84	83.8305	-2.2	0.0003
ENSG00000184588	PDE4B	protein coding	206.428	94.061	-2.2	0.0012
ENSG00000232119	MCTS1	protein coding	268.452	122.81	-2.2	5e-05
ENSG00000127774	EMC6	protein coding	280.329	128.674	-2.2	5e-05
ENSG00000203950	FAM127B	protein coding	301.7	138.287	-2.2	5e-05
ENSG00000164294	GPX8	protein coding	305.844	136.041	-2.2	5e-05
ENSG00000140612	SEC11A	protein coding	333.946	150.198	-2.2	5e-05
ENSG00000172590	MRPL52	protein coding	342.274	156.415	-2.2	5e-05
ENSG00000243147	MRPL33	protein coding	360.421	161.063	-2.2	5e-05
ENSG00000099783	HNRNPM	protein coding	379.313	171.602	-2.2	5e-05
ENSG00000126756	UXT	protein coding	458.814	211.886	-2.2	5e-05
ENSG00000198856	OSTC	protein coding	466.362	215.083	-2.2	5e-05
ENSG00000164104	HMGB2	protein coding	544.505	247.059	-2.2	5e-05
ENSG00000139343	SNRPF	protein coding	574.507	266.242	-2.2	5e-05
ENSG00000137955	RABGGTB	protein coding	612.174	284.161	-2.2	5e-05
ENSG00000164587	RPS14	protein coding	627.63	288.12	-2.2	5e-05
ENSG00000139644	TMBIM6	protein coding	1057.31	483.056	-2.2	5e-05
ENSG00000122026	RPL21	protein coding	1268.63	565.537	-2.2	5e-05
ENSG00000140319	SRP14	protein coding	1396.16	636.663	-2.2	5e-05
ENSG00000089157	RPLP0	protein coding	1658.28	741.119	-2.2	5e-05
ENSG00000166441	RPL27A	protein coding	3712.56	1664.75	-2.2	5e-05
ENSG00000103496	STX4	protein coding	20.8559	8.92679	-2.3	5e-05
ENSG00000145781	COMMD10	protein coding	21.8855	9.4311	-2.3	5e-05
ENSG00000137040	RANBP6	protein coding	24.5252	10.6421	-2.3	5e-05
ENSG00000164096	C4orf3	protein coding	26.3934	11.7187	-2.3	5e-05
ENSG00000231365	RP11-418J17.1	antisense	26.5345	11.7471	-2.3	0.0014
ENSG00000182362	YBEY	protein coding	27.2181	12.0502	-2.3	5e-05
ENSG00000204310	AGPAT1	protein coding	28.4461	12.3647	-2.3	5e-05
ENSG00000185068	GTF2H5		31.0233	13.378	-2.3	5e-05
ENSG00000105404	RABAC1	protein coding	34.453	14.8099	-2.3	5e-05
ENSG00000168818	STX18	protein coding	38.4893	16.401	-2.3	5e-05
ENSG00000083807	SLC27A5	protein coding	42.0601	18.4174	-2.3	5e-05
ENSG00000111726	CMAS	protein coding	46.1212	20.2229	-2.3	5e-05
ENSG00000148690	FRA10AC1	protein coding	48.8698	21.3664	-2.3	5e-05
ENSG00000162928	PEX13	protein coding	51.7771	22.8073	-2.3	5e-05
ENSG00000178826	TMEM139	protein coding	52.8719	22.9324	-2.3	0.00025
ENSG00000140941	MAP1LC3B	protein coding	53.5394	23.7626	-2.3	5e-05
ENSG00000124659	TBCC	protein coding	54.0534	23.535	-2.3	5e-05
ENSG00000102543	CDADC1	protein coding	55.0131	23.8969	-2.3	5e-05
ENSG00000134970	TMED7	protein coding	57.3146	24.4313	-2.3	5e-05
ENSG00000148908	RGS10	protein coding	65.3376	28.8384	-2.3	5e-05
ENSG00000136560	TANK	protein coding	67.8987	30.0959	-2.3	5e-05
ENSG00000095794	CREM	protein coding	70.3158	30.1849	-2.3	5e-05
ENSG00000175193	PARL	protein coding	70.8023	30.9463	-2.3	5e-05
ENSG00000147601	TERF1	protein coding	81.9896	35.8379	-2.3	5e-05
ENSG00000160213	CSTB	protein coding	88.5583	38.0494	-2.3	5e-05
ENSG00000104691	UBXN8	processed_transcript	91.3539	40.3954	-2.3	5e-05
ENSG00000153944	MSI2	protein coding	94.2941	40.7918	-2.3	5e-05
ENSG00000078304	PPP2R5C	protein coding	95.3663	41.805	-2.3	5e-05
ENSG00000070081	NUCB2	protein coding	106.814	45.8154	-2.3	5e-05
ENSG00000174695	TMEM167A	protein coding	116.967	50.5018	-2.3	5e-05
ENSG00000205544	C17orf61	protein coding	125.534	54.8682	-2.3	5e-05
ENSG00000123505	AMD1	protein coding	129.28	55.637	-2.3	5e-05
ENSG00000137038	C9orf123	protein coding	145.133	64.3777	-2.3	5e-05
ENSG00000109390	NDUFC1	protein coding	177.6	78.0008	-2.3	5e-05
ENSG00000258289	CHURC1	protein coding	195.19	85.5983	-2.3	5e-05
ENSG00000166562	SEC11C	protein coding	199.276	85.3312	-2.3	5e-05
ENSG00000105974	CAV1	protein coding	202.803	88.5846	-2.3	5e-05
ENSG00000082515	MRPL22	protein coding	205.132	87.8343	-2.3	5e-05
ENSG00000172775	FAM192A	protein coding	211.498	90.3063	-2.3	5e-05
ENSG00000187145	MRPS21	protein coding	214.163	93.3206	-2.3	5e-05
ENSG00000163584	RPL22L1	protein coding	239.704	103.243	-2.3	5e-05
ENSG00000147155	EBP	protein coding	250.957	107.956	-2.3	5e-05
ENSG00000134248	LAMTOR5	protein coding	265.837	114.619	-2.3	5e-05
ENSG00000185275	CD24P4	pseudogene	282.67	124.963	-2.3	5e-05
ENSG00000137876	RSL24D1	protein coding	305.773	133.751	-2.3	5e-05
ENSG00000205352	PRR13	protein coding	320.496	137.657	-2.3	5e-05
ENSG00000062716	VMP1	protein coding	335.265	146.429	-2.3	5e-05
ENSG00000186010	NDUFA13	protein coding	362.693	155.008	-2.3	5e-05
ENSG00000134046	MBD2	protein coding	364.004	161.609	-2.3	0.0006
ENSG00000111678	C12orf57	protein coding	485.447	207.938	-2.3	5e-05
ENSG00000100097	LGALS1	protein coding	629.887	269.323	-2.3	5e-05
ENSG00000187109	NAP1L1	protein coding	664.716	291.898	-2.3	5e-05
ENSG00000125971	DYNLRB1	protein coding	884.96	380.207	-2.3	5e-05
ENSG00000167283	ATP5L	protein coding	897.685	387.876	-2.3	5e-05
ENSG00000163319	MRPS18C	protein coding	991.525	430.255	-2.3	5e-05
ENSG00000116251	RPL22	protein coding	1872.44	821.162	-2.3	5e-05
ENSG00000184357	HIST1H1B	protein coding	3129.53	1348.11	-2.3	5e-05
ENSG00000166710	B2M	protein coding	12962.2	5759.91	-2.3	5e-05
ENSG00000234171	AC108488.3	antisense	20.1162	8.46644	-2.4	0.0004
ENSG00000196226	HIST1H2BB	protein coding	20.4188	8.59454	-2.4	0.0014
ENSG00000175701	LINC00116	lincRNA	21.9242	9.26267	-2.4	0.00055
ENSG00000071243	ING3	protein coding	22.2622	9.42502	-2.4	5e-05
ENSG00000136244	IL6	protein coding	22.3122	9.16672	-2.4	5e-05
ENSG00000198464	ZNF480	protein coding	23.0095	9.67347	-2.4	0.0002
ENSG00000038210	PI4K2B	protein coding	23.0373	9.75065	-2.4	5e-05
ENSG00000167747	C19orf48	protein coding	24.4982	10.2925	-2.4	5e-05
ENSG00000170955	PRKCDBP	protein coding	25.6956	10.6776	-2.4	5e-05
ENSG00000179820	MYADM	protein coding	26.7233	11.0129	-2.4	5e-05
ENSG00000155542	SETD9	protein coding	30.8827	12.8763	-2.4	5e-05
ENSG00000187156	LINC00221	lincRNA	32.3717	13.3774	-2.4	5e-05
ENSG00000158290	CUL4B	protein coding	33.8693	13.929	-2.4	5e-05
ENSG00000155868	MED7	protein coding	34.0754	14.1806	-2.4	5e-05
ENSG00000168556	ING2	protein coding	37.1977	15.6398	-2.4	5e-05
ENSG00000235954	TTC28-AS1	processed_transcript	39.7107	16.3024	-2.4	0.0007
ENSG00000164172	MOCS2	protein coding	42.1877	17.5197	-2.4	5e-05
ENSG00000177383	MAGEF1	protein coding	47.243	19.8024	-2.4	5e-05
ENSG00000119801	YPEL5	protein coding	48.1786	19.9878	-2.4	5e-05
ENSG00000255112	CHMP1B	protein coding	55.2767	23.3433	-2.4	5e-05
ENSG00000145354	CISD2	protein coding	56.8638	24.0523	-2.4	0.00135
ENSG00000115561	CHMP3	protein coding	59.9976	24.7427	-2.4	0.00055
ENSG00000182585	EPGN	protein coding	60.5222	24.7271	-2.4	0.00025
ENSG00000005893	LAMP2	protein coding	62.645	26.5662	-2.4	5e-05
ENSG00000136522	MRPL47	protein coding	63.5857	26.7376	-2.4	5e-05
ENSG00000111711	GOLT1B	protein coding	72.2123	29.7558	-2.4	5e-05
ENSG00000133318	RTN3	protein coding	99.0074	41.2556	-2.4	5e-05
ENSG00000185808	PIGP	protein coding	108.447	44.9459	-2.4	5e-05
ENSG00000134049	IER3IP1	protein coding	111.852	47.3434	-2.4	5e-05
ENSG00000131495	NDUFA2	protein coding	120.539	49.4698	-2.4	5e-05
ENSG00000124733	MEA1	protein coding	123.668	51.411	-2.4	5e-05
ENSG00000159063	ALG8	protein coding	123.805	52.4958	-2.4	5e-05
ENSG00000090060	PAPOLA	protein coding	139.583	57.8006	-2.4	5e-05
ENSG00000181061	HIGD1A	protein coding	143.72	58.8936	-2.4	5e-05
ENSG00000267165	RP11-78A19.3	antisense	150.642	63.4159	-2.4	5e-05
ENSG00000108278	ZNHIT3	protein coding	151.449	63.019	-2.4	5e-05
ENSG00000226742	HSBP1L1	protein coding	185.32	76.3176	-2.4	5e-05
ENSG00000264577	AC010761.8	antisense	202.778	83.6882	-2.4	0.0003
ENSG00000170275	CRTAP	protein coding	208.905	85.7574	-2.4	5e-05
ENSG00000127920	GNG11	protein coding	221.767	91.4181	-2.4	5e-05
ENSG00000132963	POMP	protein coding	279.282	116.803	-2.4	5e-05
ENSG00000224032	EPB41L4A-AS1	lincRNA	298.861	126.818	-2.4	5e-05
ENSG00000104131	EIF3J	protein coding	346.266	141.694	-2.4	5e-05
ENSG00000134825	C11orf10	protein coding	378.343	155.758	-2.4	5e-05
ENSG00000124107	SLPI	protein coding	443.218	185.043	-2.4	5e-05
ENSG00000131795	RBM8A	protein coding	485.641	201.098	-2.4	5e-05
ENSG00000129235	TXNDC17	protein coding	595.548	252.376	-2.4	5e-05
ENSG00000183291	2014-09-15	protein coding	647.363	274.316	-2.4	5e-05
ENSG00000125743	SNRPD2	protein coding	809.073	331.837	-2.4	5e-05
ENSG00000065978	YBX1	protein coding	1190.57	495.911	-2.4	5e-05
ENSG00000233822	HIST1H2BN	protein coding	1470.32	601.166	-2.4	5e-05
ENSG00000124614	RPS10	protein coding	1499.16	629.548	-2.4	5e-05
ENSG00000182004	SNRPE	protein coding	1860.08	770.75	-2.4	5e-05
ENSG00000124529	HIST1H4B	protein coding	6719.07	2773.12	-2.4	5e-05
ENSG00000127184	COX7C	protein coding	9330.31	3845.45	-2.4	5e-05
ENSG00000269781	FLJ20306	protein coding	20.4121	8.20544	-2.5	0.0013
ENSG00000213185	FAM24B	protein coding	24.1003	9.61123	-2.5	5e-05
ENSG00000165752	STK32C	protein coding	32.0357	12.6337	-2.5	5e-05
ENSG00000196636	ACN9	protein coding	34.049	13.777	-2.5	5e-05
ENSG00000198270	TMEM116	protein coding	34.9563	14.2049	-2.5	5e-05
ENSG00000153391	INO80C	protein coding	38.9171	15.4318	-2.5	5e-05
ENSG00000116473	RAP1A	protein coding	56.8449	22.3876	-2.5	5e-05
ENSG00000166171	DPCD	protein coding	59.9524	24.0271	-2.5	5e-05
ENSG00000113851	CRBN	protein coding	76.4733	31.0289	-2.5	5e-05
ENSG00000134215	VAV3	protein coding	81.6916	32.7151	-2.5	5e-05
ENSG00000197568	HHLA3	protein coding	93.1273	36.9573	-2.5	5e-05
ENSG00000167671	UBXN6	protein coding	93.4671	37.0251	-2.5	5e-05
ENSG00000241990	RP6-109B7.3	antisense	103.867	41.7204	-2.5	5e-05
ENSG00000164265	SCGB3A2	protein coding	105.925	41.6466	-2.5	5e-05
ENSG00000146425	DYNLT1	protein coding	111.743	44.8052	-2.5	5e-05
ENSG00000169976	SF3B5	protein coding	112.945	44.8992	-2.5	5e-05
ENSG00000198157	HMGN5	protein coding	116.517	47.1141	-2.5	5e-05
ENSG00000184785	CXorf69	protein coding	120.054	48.4333	-2.5	5e-05
ENSG00000213625	LEPROT	protein coding	121.657	49.393	-2.5	5e-05
ENSG00000112977	DAP	protein coding	127.957	51.6677	-2.5	5e-05
ENSG00000134056	MRPS36	protein coding	149.729	58.8336	-2.5	5e-05
ENSG00000150779	TIMM8B	protein coding	180.347	72.9871	-2.5	5e-05
ENSG00000184076	UQCR10	protein coding	184.46	73.7115	-2.5	5e-05
ENSG00000072849	DERL2	protein coding	209.109	82.1367	-2.5	5e-05
ENSG00000163634	THOC7	protein coding	252.838	99.1954	-2.5	5e-05
ENSG00000127540	UQCR11	protein coding	284.659	115.23	-2.5	5e-05
ENSG00000185885	IFITM1	protein coding	326.087	131.335	-2.5	5e-05
ENSG00000105258	POLR2I	protein coding	340.268	134.838	-2.5	5e-05
ENSG00000164346	NSA2	protein coding	533.502	209.718	-2.5	5e-05
ENSG00000143753	DEGS1	protein coding	557.614	218.962	-2.5	5e-05
ENSG00000100142	POLR2F	protein coding	653.527	259.602	-2.5	5e-05
ENSG00000167644	C19orf33	protein coding	727.52	289.775	-2.5	5e-05
ENSG00000088986	DYNLL1	protein coding	1584.83	640.946	-2.5	5e-05
ENSG00000105372	RPS19	protein coding	1894.46	758.287	-2.5	5e-05
ENSG00000168242	HIST1H2BI	protein coding	2321	937.699	-2.5	5e-05
ENSG00000124172	ATP5E	protein coding	3605.1	1439.1	-2.5	5e-05
ENSG00000241343	RPL36A	protein coding	4842.33	1963.38	-2.5	5e-05
ENSG00000071082	RPL31	protein coding	7293.93	2956.38	-2.5	5e-05
ENSG00000213015	ZNF580	protein coding	25.1631	9.81353	-2.6	0.0001
ENSG00000131446	MGAT1	protein coding	30.021	11.3507	-2.6	5e-05
ENSG00000103494	RPGRIP1L	protein coding	30.9216	12.0503	-2.6	5e-05
ENSG00000204576	PRR3	protein coding	37.7711	14.6252	-2.6	5e-05
ENSG00000117614	SYF2	protein coding	39.4485	15.3022	-2.6	5e-05
ENSG00000121766	ZCCHC17	protein coding	50.9089	19.9199	-2.6	5e-05
ENSG00000079150	FKBP7	protein coding	52.2234	19.7692	-2.6	5e-05
ENSG00000230202	RP11-632C17__A.1	pseudogene	59.151	22.6993	-2.6	5e-05
ENSG00000135211	TMEM60	protein coding	69.54	27.1065	-2.6	5e-05
ENSG00000108509	CAMTA2	protein coding	70.966	27.6211	-2.6	5e-05
ENSG00000260833	AC124789.1	processed_transcript	73.9702	28.3351	-2.6	5e-05
ENSG00000078140	UBE2K	protein coding	84.4623	32.3728	-2.6	5e-05
ENSG00000124596	OARD1	protein coding	84.7219	32.2855	-2.6	5e-05
ENSG00000131470	PSMC3IP	protein coding	97.2955	37.2726	-2.6	5e-05
ENSG00000100764	PSMC1	protein coding	97.8939	38.1861	-2.6	5e-05
ENSG00000214194	AC073346.2	protein coding	111.314	42.5801	-2.6	5e-05
ENSG00000112378	PERP	protein coding	115.745	44.8436	-2.6	5e-05
ENSG00000257698	RP11-620J15.3	lincRNA	133.996	52.1376	-2.6	5e-05
ENSG00000170860	LSM3	protein coding	146.897	55.6922	-2.6	5e-05
ENSG00000005075	POLR2J	protein coding	152.908	57.7583	-2.6	5e-05
ENSG00000177556	ATOX1	protein coding	168.333	63.7298	-2.6	0.00215
ENSG00000175826	CTDNEP1	protein coding	173.632	67.3886	-2.6	5e-05
ENSG00000244687	UBE2V1	protein coding	190.423	73.5136	-2.6	5e-05
ENSG00000136240	KDELR2	protein coding	212.332	80.7721	-2.6	5e-05
ENSG00000162385	MAGOH	protein coding	230.769	90.4096	-2.6	5e-05
ENSG00000238881	SCARNA2		236.076	90.009	-2.6	5e-05
ENSG00000144034	TPRKB	protein coding	253.493	96.3025	-2.6	5e-05
ENSG00000216490	IFI30	protein coding	321.582	121.698	-2.6	5e-05
ENSG00000113732	ATP6V0E1	protein coding	451.083	171.975	-2.6	5e-05
ENSG00000175061	C17orf76-AS1	processed_transcript	515.877	201.45	-2.6	5e-05
ENSG00000179010	MRFAP1	protein coding	1106.32	425.761	-2.6	5e-05
ENSG00000112306	RPS12	protein coding	1173.62	445.197	-2.6	5e-05
ENSG00000177337	DLGAP1-AS1	antisense	1195.55	453.707	-2.6	5e-05
ENSG00000162244	RPL29	protein coding	1554.58	588.053	-2.6	5e-05
ENSG00000124635	HIST1H2BJ	protein coding	6066.03	2306.99	-2.6	5e-05
ENSG00000159200	RCAN1	protein coding	42.7959	15.6247	-2.7	5e-05
ENSG00000163807	KIAA1143	protein coding	42.9368	16.0235	-2.7	5e-05
ENSG00000196776	CD47	protein coding	45.1542	16.871	-2.7	5e-05
ENSG00000198168	SVIP	protein coding	50.5336	18.576	-2.7	5e-05
ENSG00000243317	C7orf73	protein coding	57.0066	21.2282	-2.7	5e-05
ENSG00000228144	TMBIM4	protein coding	62.1251	23.22	-2.7	5e-05
ENSG00000183172	C22orf32	protein coding	72.7972	27.07	-2.7	0.00165
ENSG00000114784	EIF1B	protein coding	80.9669	29.9186	-2.7	5e-05
ENSG00000180964	TCEAL8	protein coding	84.2898	31.5044	-2.7	5e-05
ENSG00000146278	PNRC1	protein coding	84.577	31.7363	-2.7	5e-05
ENSG00000176102	CSTF3	protein coding	85.1274	30.9647	-2.7	5e-05
ENSG00000126698	DNAJC8	protein coding	92.8995	34.9842	-2.7	5e-05
ENSG00000115446	UNC50	protein coding	96.7449	36.173	-2.7	5e-05
ENSG00000254999	BRK1	protein coding	103.463	37.8321	-2.7	5e-05
ENSG00000113811	SELK	protein coding	120.667	44.769	-2.7	5e-05
ENSG00000151247	EIF4E	protein coding	177.073	65.6314	-2.7	5e-05
ENSG00000245694	CRNDE	lincRNA	195.626	71.9557	-2.7	5e-05
ENSG00000150787	PTS	protein coding	255.579	94.9279	-2.7	5e-05
ENSG00000089248	ERP29	protein coding	302.666	113.841	-2.7	5e-05
ENSG00000196683	TOMM7	protein coding	374.962	140.786	-2.7	5e-05
ENSG00000240972	MIF	protein coding	539.446	202.933	-2.7	5e-05
ENSG00000156411	C14orf2	protein coding	682.862	254.618	-2.7	5e-05
ENSG00000185787	MORF4L1	protein coding	889.341	332.389	-2.7	5e-05
ENSG00000106028	SSBP1	protein coding	932.791	348.882	-2.7	5e-05
ENSG00000104408	EIF3E	protein coding	2178.5	813.702	-2.7	5e-05
ENSG00000187514	PTMA	protein coding	2409.14	896.398	-2.7	5e-05
ENSG00000118181	RPS25	protein coding	2509.83	946.093	-2.7	5e-05
ENSG00000153989	NUS1	protein coding	21.6182	7.59174	-2.8	5e-05
ENSG00000102738	MRPS31	protein coding	30.3573	10.8568	-2.8	5e-05
ENSG00000153485	TMEM251	protein coding	32.4545	11.5924	-2.8	5e-05
ENSG00000179818	PCBP1-AS1	antisense	43.1882	15.3557	-2.8	5e-05
ENSG00000115539	PDCL3	protein coding	48.4792	17.2838	-2.8	5e-05
ENSG00000267757	AC006132.1	protein coding	49.1999	17.779	-2.8	5e-05
ENSG00000215386	LINC00478	lincRNA	68.3426	24.0449	-2.8	5e-05
ENSG00000151725	MLF1IP	protein coding	75.9625	27.385	-2.8	5e-05
ENSG00000121895	TMEM156	protein coding	81.395	29.0977	-2.8	5e-05
ENSG00000233461	RP11-295G20.2	antisense	98.1825	35.3062	-2.8	0.0003
ENSG00000169139	UBE2V2	protein coding	121.555	43.453	-2.8	5e-05
ENSG00000261040	CTD-2319I12.1	processed_transcript	143.647	51.4613	-2.8	5e-05
ENSG00000176386	CDC26	protein coding	163.199	58.849	-2.8	5e-05
ENSG00000173221	GLRX	protein coding	164.694	59.6086	-2.8	5e-05
ENSG00000086848	ALG9	protein coding	177.439	63.0833	-2.8	5e-05
ENSG00000219200	RNASEK	protein coding	454.359	164.983	-2.8	5e-05
ENSG00000197111	PCBP2	protein coding	592.28	210.459	-2.8	5e-05
ENSG00000138495	COX17	protein coding	745.327	265.327	-2.8	5e-05
ENSG00000163463	KRTCAP2	protein coding	851.679	307.651	-2.8	5e-05
ENSG00000100632	ERH	protein coding	880.38	310.842	-2.8	5e-05
ENSG00000164611	PTTG1	protein coding	1068.39	382.802	-2.8	5e-05
ENSG00000147403	RPL10	protein coding	1195.07	428.584	-2.8	5e-05
ENSG00000231500	RPS18	protein coding	1529.22	539.493	-2.8	5e-05
ENSG00000164919	COX6C	protein coding	2579.63	923.65	-2.8	5e-05
ENSG00000132467	UTP3	protein coding	29.3253	10.1215	-2.9	5e-05
ENSG00000185475	TMEM179B	protein coding	33.3542	11.3423	-2.9	5e-05
ENSG00000232220	AC008440.5	antisense	33.9817	11.6551	-2.9	0.00055
ENSG00000123609	NMI	protein coding	35.0595	12.2197	-2.9	5e-05
ENSG00000186063	AIDA	protein coding	41.5086	14.5035	-2.9	5e-05
ENSG00000100211	CBY1	protein coding	42.2375	14.4301	-2.9	5e-05
ENSG00000172465	TCEAL1	protein coding	44.7156	15.5732	-2.9	5e-05
ENSG00000179152	TCAIM	protein coding	50.3504	17.1177	-2.9	5e-05
ENSG00000196937	FAM3C	protein coding	53.4007	18.542	-2.9	5e-05
ENSG00000237651	C2orf74	protein coding	53.7394	18.7765	-2.9	5e-05
ENSG00000186395	KRT10	protein coding	53.8018	18.6204	-2.9	5e-05
ENSG00000234327	AC012146.7	processed_transcript	117.374	40.4317	-2.9	5e-05
ENSG00000143353	LYPLAL1	protein coding	145.254	50.0246	-2.9	5e-05
ENSG00000137168	PPIL1	protein coding	151.515	52.8214	-2.9	5e-05
ENSG00000143401	ANP32E	protein coding	210.977	72.5497	-2.9	5e-05
ENSG00000214114	MYCBP	protein coding	242.466	85.0453	-2.9	5e-05
ENSG00000158411	MITD1	protein coding	284.275	99.2251	-2.9	0.0007
ENSG00000196374	HIST1H2BM	protein coding	388.851	132.294	-2.9	5e-05
ENSG00000267855	NDUFA7	protein coding	395.728	137.578	-2.9	5e-05
ENSG00000204019	CXorf61	protein coding	415.646	142.393	-2.9	5e-05
ENSG00000120533	ENY2	protein coding	457.967	158.546	-2.9	5e-05
ENSG00000143198	MGST3	protein coding	464.632	160.421	-2.9	5e-05
ENSG00000204435	CSNK2B	protein coding	538.504	185.341	-2.9	5e-05
ENSG00000125995	ROMO1	protein coding	554.505	192.211	-2.9	0.0009
ENSG00000159377	PSMB4	protein coding	588.429	202.752	-2.9	5e-05
ENSG00000181218	HIST3H2A	protein coding	1242.96	425.551	-2.9	5e-05
ENSG00000197756	RPL37A	protein coding	1978.16	670.659	-2.9	5e-05
ENSG00000197061	HIST1H4C	protein coding	5492.45	1891.3	-2.9	5e-05
ENSG00000125691	RPL23	protein coding	6768.15	2365.13	-2.9	5e-05
ENSG00000172809	RPL38	protein coding	12916	4489.47	-2.9	5e-05
ENSG00000069399	BCL3	protein coding	23.1662	7.80593	-3	5e-05
ENSG00000218537	AP000350.4	protein coding	26.839	8.91262	-3	5e-05
ENSG00000119640	ACYP1	protein coding	81.4889	27.3906	-3	5e-05
ENSG00000127990	SGCE	protein coding	84.9041	27.9841	-3	5e-05
ENSG00000139233	LLPH	protein coding	125.602	41.9362	-3	5e-05
ENSG00000147400	CETN2	protein coding	129.747	43.9069	-3	5e-05
ENSG00000196236	XPNPEP3	protein coding	197.05	64.7196	-3	5e-05
ENSG00000185651	UBE2L3	protein coding	245.828	82.4336	-3	5e-05
ENSG00000164182	NDUFAF2	protein coding	356.724	117.906	-3	5e-05
ENSG00000230989	HSBP1	protein coding	572.916	190.703	-3	5e-05
ENSG00000110700	RPS13	protein coding	698.183	232.657	-3	5e-05
ENSG00000185088	RPS27L	protein coding	1342.44	452.706	-3	5e-05
ENSG00000128272	ATF4	protein coding	1492.01	491.895	-3	5e-05
ENSG00000123975	CKS2	protein coding	2236.85	748.401	-3	5e-05
ENSG00000156384	SFR1	protein coding	23.3851	7.64281	-3.1	5e-05
ENSG00000064652	SNX24	protein coding	36.6669	11.9928	-3.1	5e-05
ENSG00000169599	NFU1	protein coding	39.6142	12.9661	-3.1	5e-05
ENSG00000269609	RP11-18I14.10	processed_transcript	45.4834	14.552	-3.1	5e-05
ENSG00000151131	C12orf45	protein coding	80.4298	25.9086	-3.1	5e-05
ENSG00000153140	CETN3	protein coding	89.8289	28.9183	-3.1	5e-05
ENSG00000153774	CFDP1	protein coding	96.1591	31.3915	-3.1	5e-05
ENSG00000121211	MND1	protein coding	109.501	35.4907	-3.1	5e-05
ENSG00000077721	UBE2A	protein coding	146.703	47.4052	-3.1	5e-05
ENSG00000204272	RP11-622K12.1	processed_transcript	224.281	72.6906	-3.1	5e-05
ENSG00000180879	SSR4	protein coding	384.371	122.409	-3.1	5e-05
ENSG00000204220	PFDN6	protein coding	445.786	141.862	-3.1	5e-05
ENSG00000171204	TMEM126B	protein coding	634.648	207.192	-3.1	5e-05
ENSG00000182117	NOP10	protein coding	682.918	222.404	-3.1	5e-05
ENSG00000143977	SNRPG	protein coding	1992.73	650.273	-3.1	5e-05
ENSG00000250509	CTC-573N18.1	lincRNA	20.6587	6.50571	-3.2	5e-05
ENSG00000142669	SH3BGRL3	protein coding	21.2238	6.59765	-3.2	5e-05
ENSG00000056661	PCGF2	protein coding	25.8887	8.09506	-3.2	5e-05
ENSG00000204054	RP11-492E3.1	processed_transcript	26.8309	8.42266	-3.2	5e-05
ENSG00000124357	NAGK	protein coding	28.7945	9.02409	-3.2	5e-05
ENSG00000204314	PRRT1	protein coding	32.6298	10.0401	-3.2	5e-05
ENSG00000008282	SYPL1	protein coding	63.0536	19.5907	-3.2	5e-05
ENSG00000146066	HIGD2A	protein coding	101.711	31.7253	-3.2	0.0001
ENSG00000176340	COX8A	protein coding	143.62	44.7599	-3.2	5e-05
ENSG00000228474	OST4	protein coding	162.696	50.3983	-3.2	5e-05
ENSG00000168374	ARF4	protein coding	176.544	54.3536	-3.2	5e-05
ENSG00000008952	SEC62	protein coding	219.892	69.0514	-3.2	5e-05
ENSG00000160124	CCDC58	protein coding	227.038	71.8359	-3.2	5e-05
ENSG00000185222	WBP5	protein coding	302.851	95.1447	-3.2	5e-05
ENSG00000127922	SHFM1	protein coding	1885.24	581.336	-3.2	5e-05
ENSG00000221983	UBA52	protein coding	2279.34	704.438	-3.2	5e-05
ENSG00000177954	RPS27	protein coding	2481.59	784.567	-3.2	5e-05
ENSG00000186468	RPS23	protein coding	3971.87	1254.28	-3.2	5e-05
ENSG00000196866	HIST1H2AD	protein coding	5566.33	1739.28	-3.2	5e-05
ENSG00000250846	RP11-807H7.1	lincRNA	31.9065	9.76249	-3.3	5e-05
ENSG00000135698	MPHOSPH6	protein coding	59.2643	17.9576	-3.3	5e-05
ENSG00000100387	RBX1	protein coding	100.707	30.157	-3.3	5e-05
ENSG00000237765	FAM200B	protein coding	119.247	35.6398	-3.3	5e-05
ENSG00000234753	RP11-328M4.2	antisense	165.952	49.6253	-3.3	0.0007
ENSG00000173486	FKBP2	protein coding	205.613	62.7136	-3.3	5e-05
ENSG00000106244	PDAP1	protein coding	223.159	68.4511	-3.3	5e-05
ENSG00000135390	ATP5G2	protein coding	362.783	109.972	-3.3	5e-05
ENSG00000109861	CTSC	protein coding	382.647	115.786	-3.3	5e-05
ENSG00000182628	SKA2	protein coding	506.125	153.465	-3.3	5e-05
ENSG00000198258	UBL5	protein coding	884.216	270.083	-3.3	5e-05
ENSG00000173660	UQCRH	protein coding	2651.83	805.278	-3.3	5e-05
ENSG00000197956	S100A6	protein coding	3272.71	985.715	-3.3	5e-05
ENSG00000173264	GPR137	protein coding	38.1888	11.1448	-3.4	5e-05
ENSG00000137720	C11orf1	protein coding	56.3975	16.4917	-3.4	5e-05
ENSG00000146007	ZMAT2	protein coding	176.78	52.3991	-3.4	5e-05
ENSG00000133773	CCDC59	protein coding	231.739	69.1613	-3.4	5e-05
ENSG00000174021	GNG5	protein coding	322.418	94.5375	-3.4	5e-05
ENSG00000229833	PET100	protein coding	436.543	130.158	-3.4	5e-05
ENSG00000185201	IFITM2	protein coding	482.957	140.381	-3.4	5e-05
ENSG00000119048	UBE2B	protein coding	496.513	144.036	-3.4	5e-05
ENSG00000128534	NAA38	protein coding	534.453	157.89	-3.4	5e-05
ENSG00000173436	MINOS1	protein coding	600.571	175.817	-3.4	5e-05
ENSG00000241468	ATP5J2	protein coding	3716.42	1092.05	-3.4	5e-05
ENSG00000214654	RP11-27I1.4	pseudogene	22.2545	6.40871	-3.5	5e-05
ENSG00000127399	LRRC61	protein coding	28.9193	8.25893	-3.5	5e-05
ENSG00000168216	LMBRD1	protein coding	29.7039	8.60182	-3.5	5e-05
ENSG00000253948	RP11-410L14.2	lincRNA	34.1251	9.62319	-3.5	0.00015
ENSG00000255135	RP11-111M22.3	lincRNA	52.3652	15.1097	-3.5	5e-05
ENSG00000197780	TAF13	protein coding	57.5939	16.3037	-3.5	5e-05
ENSG00000186132	C2orf76	protein coding	61.4809	17.7893	-3.5	5e-05
ENSG00000120805	ARL1	protein coding	72.3579	20.9241	-3.5	5e-05
ENSG00000132541	HRSP12	protein coding	84.7456	24.273	-3.5	5e-05
ENSG00000247516	RP11-480D4.3	lincRNA	136.084	39.3619	-3.5	5e-05
ENSG00000170906	NDUFA3	protein coding	424.353	121.42	-3.5	5e-05
ENSG00000169020	ATP5I	protein coding	820.322	237.348	-3.5	5e-05
ENSG00000070756	PABPC1	protein coding	1033.13	291.372	-3.5	5e-05
ENSG00000161970	RPL26	protein coding	3930.59	1120.99	-3.5	5e-05
ENSG00000158373	HIST1H2BD	protein coding	14089.2	4070.06	-3.5	5e-05
ENSG00000136146	MED4	protein coding	45.6995	12.8262	-3.6	5e-05
ENSG00000196890	HIST3H2BB	protein coding	167.624	46.2176	-3.6	5e-05
ENSG00000184678	HIST2H2BE	protein coding	729.875	201.259	-3.6	5e-05
ENSG00000173812	EIF1	protein coding	782.012	218.86	-3.6	5e-05
ENSG00000125356	NDUFA1	protein coding	893.42	247.684	-3.6	5e-05
ENSG00000118363	SPCS2	protein coding	1089.38	300.897	-3.6	5e-05
ENSG00000172115	CYCS	protein coding	1237.23	344.737	-3.6	5e-05
ENSG00000156467	UQCRB	protein coding	1618.55	445.097	-3.6	5e-05
ENSG00000175548	ALG10B	protein coding	24.8846	6.70554	-3.7	5e-05
ENSG00000173451	THAP2	protein coding	28.6653	7.80012	-3.7	0.00045
ENSG00000187475	HIST1H1T	protein coding	39.21	10.5265	-3.7	5e-05
ENSG00000081041	CXCL2	protein coding	43.2412	11.7197	-3.7	5e-05
ENSG00000172428	MYEOV2	protein coding	68.2835	18.3562	-3.7	5e-05
ENSG00000107951	MTPAP	protein coding	73.92	20.0995	-3.7	5e-05
ENSG00000063180	CA11	protein coding	76.2266	20.6539	-3.7	0.00025
ENSG00000245532	NEAT1	lincRNA	102.659	28.0736	-3.7	5e-05
ENSG00000100528	CNIH	protein coding	236.736	64.2649	-3.7	5e-05
ENSG00000128609	NDUFA5	protein coding	245.443	67.0158	-3.7	5e-05
ENSG00000189043	NDUFA4	protein coding	490.855	130.909	-3.7	5e-05
ENSG00000081870	HSPB11	protein coding	879.498	235.99	-3.7	5e-05
ENSG00000171530	TBCA	protein coding	1014.09	273.911	-3.7	5e-05
ENSG00000132432	SEC61G	protein coding	2066.11	561.822	-3.7	5e-05
ENSG00000172965	AC068491.1	lincRNA	47.6371	12.6552	-3.8	5e-05
ENSG00000256940	RP11-783K16.5	antisense	70.0326	18.2636	-3.8	0.0002
ENSG00000117133	RPF1	protein coding	188.405	50.2174	-3.8	5e-05
ENSG00000147669	POLR2K	protein coding	438.809	116.294	-3.8	5e-05
ENSG00000246067	RP11-113K21.5	lincRNA	60.4526	15.3756	-3.9	5e-05
ENSG00000154582	TCEB1	protein coding	355.922	91.1194	-3.9	5e-05
ENSG00000111775	COX6A1	protein coding	449.251	115.117	-3.9	5e-05
ENSG00000142089	IFITM3	protein coding	1188.84	303.364	-3.9	5e-05
ENSG00000109475	RPL34	protein coding	4275.64	1085.6	-3.9	5e-05
ENSG00000196331	HIST1H2BO	protein coding	6462.54	1649.05	-3.9	5e-05
ENSG00000222041	LINC00152	lincRNA	52.6625	13.3137	-4	5e-05
ENSG00000137509	PRCP	protein coding	95.0546	23.5448	-4	5e-05
ENSG00000227097	RP11-742N3.1	pseudogene	105.001	26.244	-4	5e-05
ENSG00000137331	IER3	protein coding	166.093	41.2534	-4	5e-05
ENSG00000198818	SFT2D1	protein coding	183.208	45.657	-4	5e-05
ENSG00000125148	MT2A	protein coding	361.462	89.8794	-4	5e-05
ENSG00000142227	EMP3	protein coding	409.024	103.333	-4	5e-05
ENSG00000106355	LSM5	protein coding	477.042	119.059	-4	5e-05
ENSG00000245910	SNHG6	processed_transcript	962.86	242.166	-4	5e-05
ENSG00000187990	HIST1H2BG	protein coding	9965.93	2472.3	-4	5e-05
ENSG00000108691	CCL2	protein coding	32.159	7.85973	-4.1	5e-05
ENSG00000140025	EFCAB11	protein coding	61.8808	14.999	-4.1	5e-05
ENSG00000204387	C6orf48	protein coding	118.509	28.941	-4.1	5e-05
ENSG00000204397	CARD16	protein coding	119.402	29.2989	-4.1	5e-05
ENSG00000143771	CNIH4	protein coding	185.495	44.9167	-4.1	5e-05
ENSG00000142534	RPS11	protein coding	3887.42	952.345	-4.1	5e-05
ENSG00000106591	MRPL32	protein coding	122.355	29.2091	-4.2	5e-05
ENSG00000100442	FKBP3	protein coding	177.371	41.8544	-4.2	5e-05
ENSG00000113068	PFDN1	protein coding	258.552	61.9166	-4.2	5e-05
ENSG00000176046	NUPR1	protein coding	285.256	68.187	-4.2	5e-05
ENSG00000196747	HIST1H2AI	protein coding	1413.98	338.316	-4.2	5e-05
ENSG00000203814	HIST2H2BF	protein coding	1875.27	443.254	-4.2	5e-05
ENSG00000137404	NRM	protein coding	39.8285	9.18356	-4.3	5e-05
ENSG00000054938	CHRDL2	protein coding	42.5267	9.88357	-4.3	5e-05
ENSG00000173432	SAA1	protein coding	55.1232	12.8791	-4.3	5e-05
ENSG00000138175	ARL3	protein coding	109.591	25.7116	-4.3	5e-05
ENSG00000213904	CTB-50E14.6	antisense	123.567	29.0046	-4.3	0.0004
ENSG00000196787	HIST1H2AG	protein coding	515.877	121.288	-4.3	5e-05
ENSG00000163993	S100P	protein coding	1103.94	259.403	-4.3	5e-05
ENSG00000115541	HSPE1	protein coding	1360.76	319.838	-4.3	5e-05
ENSG00000171858	RPS21	protein coding	4455.5	1047.44	-4.3	5e-05
ENSG00000124693	HIST1H3B	protein coding	9219.02	2150.23	-4.3	5e-05
ENSG00000263072	RP11-473M20.14	antisense	50.1755	11.4078	-4.4	5e-05
ENSG00000176731	C8orf59	protein coding	1223.77	275.312	-4.4	5e-05
ENSG00000229117	RPL41	protein coding	1357.75	310.43	-4.4	5e-05
ENSG00000198783	ZNF830	protein coding	47.3152	10.6093	-4.5	5e-05
ENSG00000244879	GABPB1-AS1	processed_transcript	64.4608	14.3235	-4.5	5e-05
ENSG00000254505	CHMP4A	protein coding	90.058	20.1485	-4.5	0.00025
ENSG00000253716	RP13-582O9.5	antisense	161.046	35.7517	-4.5	5e-05
ENSG00000089327	FXYD5	protein coding	416.044	91.7765	-4.5	5e-05
ENSG00000232112	TMA7	protein coding	898.036	197.572	-4.5	5e-05
ENSG00000119705	SLIRP	protein coding	1730.75	388.41	-4.5	5e-05
ENSG00000140988	RPS2	protein coding	2238.86	496.456	-4.5	5e-05
ENSG00000180596	HIST1H2BC	protein coding	7012.5	1547.09	-4.5	5e-05
ENSG00000240742	RP11-465L10.7		25.7309	5.60724	-4.6	0.0021
ENSG00000232442	CTD-3184A7.4	antisense	31.1887	6.74421	-4.6	5e-05
ENSG00000105438	KDELR1	protein coding	79.5811	17.124	-4.6	5e-05
ENSG00000131174	COX7B	protein coding	998.616	218.917	-4.6	5e-05
ENSG00000233224	HIST1H2AM	protein coding	11955.2	2592.64	-4.6	5e-05
ENSG00000115998	C2orf42	protein coding	30.6898	6.46245	-4.7	5e-05
ENSG00000206573	SETD5-AS1	antisense	33.5649	7.12017	-4.7	5e-05
ENSG00000106399	RPA3	protein coding	353.548	75.7366	-4.7	5e-05
ENSG00000182899	RPL35A	protein coding	2810.4	597.711	-4.7	5e-05
ENSG00000256018	HIST1H3G	protein coding	1159.49	241.486	-4.8	5e-05
ENSG00000112695	COX7A2	protein coding	1383.32	288.097	-4.8	5e-05
ENSG00000262050	RP11-74E22.3	antisense	30.8716	6.26852	-4.9	0.0003
ENSG00000250988	RP11-752G15.6	antisense	54.2767	10.7658	-5	5e-05
ENSG00000177700	POLR2L	protein coding	203.299	40.4412	-5	5e-05
ENSG00000233927	RPS28	protein coding	337.621	67.6594	-5	5e-05
ENSG00000183648	NDUFB1	protein coding	752.441	151.664	-5	5e-05
ENSG00000256316	HIST1H3F	protein coding	1067.01	212.05	-5	5e-05
ENSG00000101132	PFDN4	protein coding	284.615	55.5657	-5.1	5e-05
ENSG00000188243	COMMD6	protein coding	609.951	118.852	-5.1	5e-05
ENSG00000124102	PI3	protein coding	48.1859	9.21481	-5.2	5e-05
ENSG00000173915	USMG5	protein coding	3499.87	674.521	-5.2	5e-05
ENSG00000197837	HIST4H4	protein coding	398.845	75.5662	-5.3	5e-05
ENSG00000184752	NDUFA12	protein coding	560.599	104.11	-5.4	5e-05
ENSG00000255198	SNHG9	lincRNA	168.548	30.497	-5.5	5e-05
ENSG00000137818	RPLP1	protein coding	2063.47	370.224	-5.6	5e-05
ENSG00000187653	TMSB4XP8	pseudogene	361.458	62.6947	-5.8	5e-05
ENSG00000179085	DPM3	protein coding	725.449	126.009	-5.8	5e-05
ENSG00000197728	RPS26	protein coding	759.573	132.054	-5.8	5e-05
ENSG00000197846	HIST1H2BF	protein coding	2327.85	399.645	-5.8	5e-05
ENSG00000197459	HIST1H2BH	protein coding	9679.79	1679.54	-5.8	5e-05
ENSG00000205542	TMSB4X	protein coding	10268.2	1746.55	-5.9	5e-05
ENSG00000168274	HIST1H2AE	protein coding	11213.9	1858.84	-6	5e-05
ENSG00000198551	ZNF627	protein coding	29.3751	4.84739	-6.1	5e-05
ENSG00000184348	HIST1H2AK	protein coding	813.142	133.843	-6.1	5e-05
ENSG00000235823	LINC00263	processed_transcript	23.1638	3.73857	-6.2	5e-05
ENSG00000185261	KIAA0825	protein coding	47.2596	7.63485	-6.2	5e-05
ENSG00000197409	HIST1H3D	protein coding	1218.02	196.005	-6.2	5e-05
ENSG00000203813	HIST1H3H	protein coding	1824.8	296.47	-6.2	5e-05
ENSG00000167996	FTH1	protein coding	31721.8	5112.99	-6.2	5e-05
ENSG00000224505	AC002117.1	antisense	39.4849	6.20955	-6.4	5e-05
ENSG00000118816	CCNI	protein coding	146.48	23.021	-6.4	5e-05
ENSG00000213741	RPS29	protein coding	967.895	148.811	-6.5	5e-05
ENSG00000197238	HIST1H4J	protein coding	1184.7	183.324	-6.5	5e-05
ENSG00000185130	HIST1H2BL	protein coding	2726.63	422.102	-6.5	5e-05
ENSG00000198918	RPL39	protein coding	3746.24	576.487	-6.5	5e-05
ENSG00000167920	TMEM99	protein coding	43.8872	6.55678	-6.7	5e-05
ENSG00000155096	AZIN1	protein coding	258.976	38.1448	-6.8	5e-05
ENSG00000198374	HIST1H2AL	protein coding	1044.69	153.92	-6.8	5e-05
ENSG00000198518	HIST1H4E	protein coding	4144.32	605.282	-6.8	5e-05
ENSG00000266040	CTB-58E17.3	antisense	25.0768	3.61639	-6.9	0.0012
ENSG00000176907	C8orf4	protein coding	163.693	23.5622	-6.9	5e-05
ENSG00000198366	HIST1H3A	protein coding	388.77	56.6918	-6.9	5e-05
ENSG00000123815	ADCK4	protein coding	27.638	3.95634	-7	5e-05
ENSG00000235560	AC002310.12	antisense	37.1568	5.2865	-7	5e-05
ENSG00000180573	HIST1H2AC	protein coding	5377.35	765.89	-7	5e-05
ENSG00000125534	PPDPF	protein coding	140.542	19.8166	-7.1	5e-05
ENSG00000148950	IMMP1L	protein coding	145.906	20.5236	-7.1	5e-05
ENSG00000226564	FTH1P20	pseudogene	22.5975	3.15882	-7.2	5e-05
ENSG00000198339	HIST1H4I	protein coding	1095.21	150.077	-7.3	5e-05
ENSG00000249572	CTD-2203K17.1	antisense	27.2095	3.61361	-7.5	5e-05
ENSG00000137259	HIST1H2AB	protein coding	2598.48	348.659	-7.5	5e-05
ENSG00000260708	CTA-29F11.1	antisense	65.7536	8.64575	-7.6	5e-05
ENSG00000182611	HIST1H2AJ	protein coding	966.109	123.348	-7.8	5e-05
ENSG00000212694	AC084018.1	lincRNA	61.8887	7.79343	-7.9	5e-05
ENSG00000105427	CNFN	protein coding	62.376	7.69365	-8.1	5e-05
ENSG00000102309	PIN4	protein coding	152.233	18.1035	-8.4	0.00015
ENSG00000154079	C6orf57	protein coding	25.9376	2.97027	-8.7	5e-05
ENSG00000260260	RP11-304L19.5	lincRNA	1081.81	123.633	-8.8	5e-05
ENSG00000259943	RP1-39G22.7	antisense	37.9888	4.09743	-9.3	5e-05
ENSG00000202364	SNORD3A		1463.69	156.945	-9.3	5e-05
ENSG00000247092	SNHG10	antisense	35.5939	3.79455	-9.4	5e-05
ENSG00000196176	HIST1H4A	protein coding	599.007	63.1479	-9.5	5e-05
ENSG00000184260	HIST2H2AC	protein coding	13134.7	1375.44	-9.5	5e-05
ENSG00000200182	TERC		279.413	28.3813	-9.8	5e-05
ENSG00000266402	RP11-329L6.1	lincRNA	15843.3	1480.25	-10.7	0.0011
ENSG00000219507	FTH1P8	pseudogene	125.174	11.5514	-10.8	5e-05
ENSG00000259527	LINC00052	lincRNA	21.9688	1.98599	-11.1	5e-05
ENSG00000184825	HIST1H2AH	protein coding	7559.72	638.797	-11.8	5e-05
ENSG00000158406	HIST1H4H	protein coding	14353.4	1201.29	-11.9	5e-05
ENSG00000252678	RPPH1		750.132	62.464	-12	5e-05
ENSG00000260329	RP11-412D9.4	antisense	25.1823	1.87901	-13.4	5e-05
ENSG00000199382	RNU12		1084.24	74.9481	-14.5	0.00185
ENSG00000179743	RP11-169K16.9	antisense	24.0622	1.64209	-14.7	5e-05
ENSG00000196532	HIST1H3C	protein coding	47.9908	3.09047	-15.5	5e-05
ENSG00000206823	SNORA24		2853.47	183.926	-15.5	0.0016
ENSG00000229388	RP11-442N24__B.1	lincRNA	24.3642	1.56415	-15.6	0.0001
ENSG00000200795	RNU4-1	snRNA	2411.07	154.125	-15.6	0.00015
ENSG00000242125	SNHG3	sense_intronic	2325.45	136.209	-17.1	5e-05
ENSG00000226950	DANCR	processed_transcript	720.164	41.1124	-17.5	5e-05
ENSG00000229950	RP1-290I10.6	antisense	105.52	5.81745	-18.1	5e-05
ENSG00000226471	CTA-292E10.6	antisense	65.6514	3.57782	-18.3	5e-05
ENSG00000202408	U1	snRNA	1882.45	87.8749	-21.4	0.00025
ENSG00000262001	DLGAP1-AS2	antisense	53.5609	2.38072	-22.5	5e-05
ENSG00000209804	RNU11		5912.02	246.976	-23.9	5e-05
ENSG00000222328	RNU2-2	snRNA	54242	2099.13	-25.8	5e-05
ENSG00000224165	DNAJC27-AS1	antisense	40.3345	1.50858	-26.7	0.0004
ENSG00000207501	U1	snRNA	3926.7	142.841	-27.5	5e-05
ENSG00000234222	RP11-315I20.1	antisense	196.309	6.95979	-28.2	5e-05
ENSG00000201558	U1	snRNA	1881.22	52.5125	-35.8	0.00045
ENSG00000202538	RNU4-2	snRNA	11766.9	324.116	-36.3	5e-05
ENSG00000199879	U1	snRNA	4421.28	105.857	-41.8	5e-05
ENSG00000223336	RNU2-6P	snRNA	3075.88	63.6823	-48.3	5e-05
ENSG00000200997	U1	snRNA	7727.82	107.792	-71.7	5e-05
ENSG00000222414	U2	snRNA	34405.8	293.587	-117.2	5e-05

## Sheet: NCBP3 & NCBP2 enriched transcri
Supplementary Data 5. Data tables for the quantification of transcript binding to NCBP3 and NCBP2 measured by RIP-Seq. The tables contain FPKM values, fold changes and p-values of enrichment for NCBP3, NCBP2 and GFP-control calculated from the RIP-Seq read-libraries using Cuffdiff.
Data table of Cuffdiff results for genes with transcripts enriched* for NCBP3 or NCBP2 over control; fold change >= 2, pvalue <=0.01, read count >=10
Ensembl ID	Gene symbol	Control count	Control FPKM	NCBP3 count	NCBP3 FPKM	NCBP2 count	NCBP2 FPKM	NCBP3 over control log2 fold change	NCBP3 over control pvalue	NCBP3 over control qvalue	NCBP2 over control log2 fold change	NCBP2 over control pvalue	NCBP2 over control qvalue
ENSG00000000003	TSPAN6	155.446	11.7706	158.641	11.4848	327.921	24.3961	-0.0354602	0.80915	0.853002	1.05146	5e-05	0.000178878
ENSG00000000419	DPM1	174.812	31.4241	464.236	83.3068	647.962	115.733	1.40656	5e-05	0.000178878	1.88085	5e-05	0.000178878
ENSG00000000457	SCYL3	34.8	1.73706	87.4642	4.61005	52	2.88185	1.40814	0.00065	0.00194952	0.73035	0.08505	0.144033
ENSG00000000971	CFH	117.06	7.75065	67.7289	4.39055	228.272	15.9442	-0.819916	0.00205	0.00553296	1.04065	5e-05	0.000178878
ENSG00000001036	FUCA2	340.829	33.305	484.75	48.1401	724.499	71.5837	0.531503	0.0002	0.000659659	1.10389	5e-05	0.000178878
ENSG00000002822	MAD1L1	31.9113	10.3776	110.658	21.7117	78.4977	13.9523	1.065	0.0005	0.00153593	0.427031	0.141	0.215874
ENSG00000003056	M6PR	584.093	72.152	744.771	146.716	798.697	147.148	1.02392	0.0004	0.00125081	1.02816	0.0004	0.00125081
ENSG00000003509	NDUFAF7	148.492	14.0896	295.444	40.8314	239.424	29.1588	1.53505	0.00025	0.000811597	1.0493	0.0221	0.0458079
ENSG00000004059	ARF5	40.1718	8.9794	94.1559	25.3702	118.334	31.4209	1.49844	5e-05	0.000178878	1.80703	5e-05	0.000178878
ENSG00000004142	POLDIP2	272.274	17.4516	834.816	56.5214	807.531	55.5707	1.69543	5e-05	0.000178878	1.67096	5e-05	0.000178878
ENSG00000004455	AK2	1063.08	146.702	2125.3	287.265	2242	314.5	0.969492	5e-05	0.000178878	1.10017	5e-05	0.000178878
ENSG00000004660	CAMKK1	29.1525	1.24644	112.289	4.90206	39.6656	1.71458	1.97557	5e-05	0.000178878	0.460037	0.06365	0.113026
ENSG00000004779	NDUFAB1	104.298	30.5409	636.071	182.816	994.225	288.504	2.58158	5e-05	0.000178878	3.23978	5e-05	0.000178878
ENSG00000004799	PDK4	39.765	2.67679	356.577	15.9071	333.629	14.7221	2.5711	5e-05	0.000178878	2.45941	5e-05	0.000178878
ENSG00000004866	ST7	155.562	22.8704	405.629	42.7955	567.772	59.0758	0.903977	0.00045	0.0013948	1.36909	5e-05	0.000178878
ENSG00000004961	HCCS	221.589	29.4767	643.813	80.6519	741.933	93.2387	1.45213	5e-05	0.000178878	1.66135	5e-05	0.000178878
ENSG00000005059	CCDC109B	35.0468	5.38703	63.8669	8.19523	101.122	13.7058	0.605294	0.1287	0.200678	1.34722	0.00135	0.00379279
ENSG00000005073	HOXA11	13.0519	0.978505	30.5792	2.29314	39.1407	2.93516	1.22867	0.0012	0.00340586	1.58479	0.0001	0.000344725
ENSG00000005075	POLR2J	58.1891	11.6624	288	57.7583	762.445	152.908	2.30816	5e-05	0.000178878	3.71272	5e-05	0.000178878
ENSG00000005189	AC004381.6	25.7989	3.68154	30.6537	4.03282	43.2799	12.2182	0.131481	0.80815	0.852172	1.73065	0.0017	0.00467297
ENSG00000005238	FAM214B	7.60746	0.415896	22.2522	1.8409	19.7704	1.48571	2.14611	0.00015	0.000504675	1.83686	0.0009	0.00262097
ENSG00000005486	RHBDD2	22.3866	4.39609	113.468	22.9319	145.39	31.1452	2.38306	5e-05	0.000178878	2.82472	5e-05	0.000178878
ENSG00000005882	PDK2	31.5337	9.79401	111.47	30.4226	136.862	38.651	1.63517	0.00195	0.00529111	1.98053	0.0002	0.000659659
ENSG00000006007	GDE1	297.42	16.4177	957.875	63.3265	1052.96	82.2453	1.94755	5e-05	0.000178878	2.32468	5e-05	0.000178878
ENSG00000006194	ZNF263	84.3792	7.18655	217.222	20.2732	250.612	17.7032	1.4962	5e-05	0.000178878	1.30064	5e-05	0.000178878
ENSG00000006282	SPATA20	31.155	1.89393	54.9523	4.52404	33.0225	2.62498	1.25623	5e-05	0.000178878	0.470924	0.12565	0.196715
ENSG00000006327	TNFRSF12A	91.5804	19.0169	233.212	45.1507	423.139	79.9956	1.24746	5e-05	0.000178878	2.07264	5e-05	0.000178878
ENSG00000006451	RALA	152.165	20.4096	226.472	34.7177	309.206	48.4855	0.766426	5e-05	0.000178878	1.24831	5e-05	0.000178878
ENSG00000006453	BAIAP2L1	188.503	20.4151	411.591	42.5233	318.377	33.0813	1.05862	5e-05	0.000178878	0.696378	0.00125	0.00353728
ENSG00000006534	ALDH3B1	73.3449	5.32119	164.862	13.5152	171.263	12.7538	1.34476	5e-05	0.000178878	1.26111	5e-05	0.000178878
ENSG00000006625	GGCT	179.066	30.0379	411.086	67.4005	917.273	150.326	1.16598	0.00045	0.0013948	2.32324	5e-05	0.000178878
ENSG00000006695	COX10	103.891	8.09606	128.704	12.3511	211.647	21.0739	0.609352	0.0355	0.0691235	1.38017	5e-05	0.000178878
ENSG00000006757	PNPLA4	29.8059	4.96855	249.145	49.8386	358.759	71.5665	3.32637	5e-05	0.000178878	3.84839	5e-05	0.000178878
ENSG00000006837	CDKL3	9.79246	1.47215	22.2324	6.27632	46.8546	13.9387	2.092	0.0064	0.0153938	3.2431	0.00025	0.000811597
ENSG00000007038	PRSS21	149.653	37.6478	443.984	121.303	839.662	240.627	1.68797	5e-05	0.000178878	2.67616	5e-05	0.000178878
ENSG00000007080	CCDC124	176.816	50.0143	313.466	77.7387	409.65	105.229	0.636292	5e-05	0.000178878	1.07312	5e-05	0.000178878
ENSG00000007264	MATK	34.3211	5.51254	162.152	20.466	160.914	22.9406	1.89244	5e-05	0.000178878	2.05711	5e-05	0.000178878
ENSG00000007392	LUC7L	91.7409	16.274	274.704	47.0492	238.461	38.7872	1.5316	5e-05	0.000178878	1.25301	5e-05	0.000178878
ENSG00000007520	TSR3	112.907	16.2196	624.421	92.5791	504.064	73.9555	2.51295	5e-05	0.000178878	2.18892	5e-05	0.000178878
ENSG00000008018	PSMB1	388.331	76.0657	1353.64	271.967	1699.69	341.376	1.83811	5e-05	0.000178878	2.16604	5e-05	0.000178878
ENSG00000008282	SYPL1	185.033	24.4275	182.361	19.5907	514.513	63.0536	-0.318343	0.21115	0.296517	1.36807	5e-05	0.000178878
ENSG00000008283	CYB561	71.2841	4.14428	155.969	9.7821	150.222	9.37533	1.23902	5e-05	0.000178878	1.17775	5e-05	0.000178878
ENSG00000008324	SS18L2	25.4208	5.88927	109.69	25.1949	211.926	49.9969	2.09697	0.0037	0.00941465	3.08568	5e-05	0.000178878
ENSG00000008394	MGST1	95.6898	50.5776	1019.34	516.685	2223.18	1082.81	3.35271	5e-05	0.000178878	4.42014	5e-05	0.000178878
ENSG00000008988	RPS20	1127.13	481.552	2045.42	855.11	4300.52	1836.04	0.828419	5e-05	0.000178878	1.93083	5e-05	0.000178878
ENSG00000010244	ZNF207	714.251	99.2922	1357.52	232.207	1182.64	205.757	1.22566	5e-05	0.000178878	1.05119	5e-05	0.000178878
ENSG00000010256	UQCRC1	321.286	71.4433	993.565	196.471	606.068	122.184	1.45944	5e-05	0.000178878	0.774184	0.002	0.00541327
ENSG00000010278	CD9	143.105	23.62	1148.55	187.626	2089.24	341.808	2.98978	5e-05	0.000178878	3.85511	5e-05	0.000178878
ENSG00000010539	ZNF200	71.3559	6.6354	237.38	18.6078	139.713	11.8114	1.48765	5e-05	0.000178878	0.831927	5e-05	0.000178878
ENSG00000010626	LRRC23	2.87468	0.512144	50.062	8.53684	57.3367	9.52024	4.05908	5e-05	0.000178878	4.21638	5e-05	0.000178878
ENSG00000010810	FYN	625.889	107.057	1492.44	266.174	1789.91	324.718	1.31399	5e-05	0.000178878	1.6008	5e-05	0.000178878
ENSG00000011009	LYPLA2	52.1203	7.24537	68.596	14.0476	79.3413	16.6802	0.955195	0.0001	0.000344725	1.203	5e-05	0.000178878
ENSG00000011052	NME2	657.912	154.125	1619.23	376.803	2455.39	623.318	1.28971	5e-05	0.000178878	2.01587	5e-05	0.000178878
ENSG00000011260	UTP18	157.014	24.1344	662.742	108.973	709.961	117.538	2.1748	5e-05	0.000178878	2.28396	5e-05	0.000178878
ENSG00000011275	RNF216	214.505	11.2055	279.925	22.5076	172.68	11.6643	1.0062	5e-05	0.000178878	0.0578849	0.81565	0.858033
ENSG00000011304	PTBP1	865.005	93.676	1594.78	217.295	1492.89	207.801	1.21391	5e-05	0.000178878	1.14945	5e-05	0.000178878
ENSG00000012171	SEMA3B	50.7993	6.67016	146.65	16.8505	88.8523	11.4819	1.337	0.0003	0.000959819	0.783564	0.02	0.0419742
ENSG00000013275	PSMC4	354.04	46.9035	1136.7	154.482	1396.53	192.24	1.71967	5e-05	0.000178878	2.03515	5e-05	0.000178878
ENSG00000013306	SLC25A39	226.469	28.5717	463.692	58.3567	506.854	63.4975	1.03031	5e-05	0.000178878	1.15211	5e-05	0.000178878
ENSG00000013374	NUB1	205.998	41.4497	320.876	58.8912	653.11	124.784	0.50669	0.00065	0.00194952	1.59	5e-05	0.000178878
ENSG00000013583	HEBP1	60.1922	8.71312	161.855	24.3009	164.458	25.599	1.47975	5e-05	0.000178878	1.55483	5e-05	0.000178878
ENSG00000013588	GPRC5A	190.607	6.98306	936.201	29.7034	926.036	36.9625	2.0887	5e-05	0.000178878	2.40413	5e-05	0.000178878
ENSG00000014914	MTMR11	6.83814	0.627418	11.627	1.09087	20.4076	1.69173	0.797976	1	1	1.431	0.00315	0.00815077
ENSG00000015153	YAF2	157.289	21.6708	186.202	36.8297	389.283	82.3391	0.765117	0.0003	0.000959819	1.92582	5e-05	0.000178878
ENSG00000015475	BID	61.2374	8.09433	268.604	34.0096	200.765	24.2478	2.07096	5e-05	0.000178878	1.58287	5e-05	0.000178878
ENSG00000015532	XYLT2	49.2311	3.69941	34.0533	14.1864	33.4963	27.2565	1.93914	0.00075	0.00222259	2.88123	0.00025	0.000811597
ENSG00000020426	MNAT1	132.682	28.9144	191.85	58.0173	299.77	79.0421	1.00469	0.00235	0.00625247	1.45083	5e-05	0.000178878
ENSG00000021355	SERPINB1	188.693	40.2224	600.093	135.081	518.638	115.199	1.74775	5e-05	0.000178878	1.51805	5e-05	0.000178878
ENSG00000023041	ZDHHC6	173.841	16.7409	414.366	37.602	417.312	34.8604	1.16743	5e-05	0.000178878	1.05821	5e-05	0.000178878
ENSG00000023191	RNH1	101.41	10.8074	244.934	21.6826	277.414	25.0273	1.00452	5e-05	0.000178878	1.21148	5e-05	0.000178878
ENSG00000023330	ALAS1	115.405	11.146	440.798	32.6193	398.219	29.2279	1.5492	5e-05	0.000178878	1.39082	0.0002	0.000659659
ENSG00000023572	GLRX2	58.6821	17.3202	261.914	77.085	360.742	102.486	2.154	5e-05	0.000178878	2.5649	5e-05	0.000178878
ENSG00000023697	DERA	68.5836	9.39763	363.14	50.8385	485.2	70.9333	2.43555	5e-05	0.000178878	2.91609	5e-05	0.000178878
ENSG00000023839	ABCC2	12.9792	1.04495	476.61	21.7773	328.586	17.5171	4.38133	5e-05	0.000178878	4.06726	5e-05	0.000178878
ENSG00000025708	TYMP	49.0908	4.6833	126.311	12.7591	109.857	10.8708	1.44593	5e-05	0.000178878	1.21485	5e-05	0.000178878
ENSG00000025770	NCAPH2	52.3666	9.917	208.854	33.4755	203.876	27.5129	1.75513	5e-05	0.000178878	1.47213	5e-05	0.000178878
ENSG00000025772	TOMM34	238.213	18.5838	497.585	38.827	490.355	38.2628	1.06301	5e-05	0.000178878	1.04189	5e-05	0.000178878
ENSG00000026103	FAS	78.5867	10.7655	279.784	25.4482	363.101	34.7381	1.24115	5e-05	0.000178878	1.69011	5e-05	0.000178878
ENSG00000026508	CD44	1066.91	148.311	1322.84	227.967	2724.46	423.581	0.620197	0.00025	0.000811597	1.51401	5e-05	0.000178878
ENSG00000026950	BTN3A1	44.2366	2.55006	142.371	9.15375	102.005	6.04523	1.84383	5e-05	0.000178878	1.24526	5e-05	0.000178878
ENSG00000027869	SH2D2A	10.5694	2.54912	29.7175	6.24573	20.1452	4.38463	1.29287	0.0033	0.00850063	0.782452	0.0595	0.106888
ENSG00000031691	CENPQ	75.4367	7.21799	85.2528	8.13557	170.382	16.2672	0.172647	0.3269	0.415636	1.1723	5e-05	0.000178878
ENSG00000031698	SARS	771	120.369	2369.4	273.754	2332.12	276.726	1.18542	5e-05	0.000178878	1.20099	5e-05	0.000178878
ENSG00000031823	RANBP3	125.233	49.1805	320.316	103.194	285.531	91.4798	1.0692	5e-05	0.000178878	0.895366	5e-05	0.000178878
ENSG00000032389	TSSC1	50.5521	7.64696	99.5845	15.4535	143.056	22.1088	1.01498	5e-05	0.000178878	1.53166	5e-05	0.000178878
ENSG00000033050	ABCF2	326.454	23.2677	826.173	61.3165	499.928	49.1099	1.39794	5e-05	0.000178878	1.07768	0.0012	0.00340586
ENSG00000034510	TMSB10	2602.02	1340.65	12141.1	6265.48	16664.5	8599.82	2.22449	5e-05	0.000178878	2.68137	5e-05	0.000178878
ENSG00000034713	GABARAPL2	96.1828	18.55	385.166	70.5833	533.332	99.0752	1.92791	5e-05	0.000178878	2.4171	5e-05	0.000178878
ENSG00000035141	FAM136A	221.212	21.6007	709.371	64.9082	1040.22	95.2132	1.58732	5e-05	0.000178878	2.14008	5e-05	0.000178878
ENSG00000036054	TBC1D23	175.22	10.8943	270.767	19.8896	392.67	31.0946	0.868446	5e-05	0.000178878	1.5131	5e-05	0.000178878
ENSG00000036672	USP2	12.9792	0.668263	37.038	2.7705	31.094	2.83369	2.05166	0.0001	0.000344725	2.08419	0.0001	0.000344725
ENSG00000037241	RPL26L1	122.374	55.8224	584.57	221.546	1071.72	417.299	1.98869	5e-05	0.000178878	2.90217	5e-05	0.000178878
ENSG00000037897	METTL1	49.551	12.9885	173.211	51.6719	149.133	45.307	1.99214	5e-05	0.000178878	1.8025	0.00045	0.0013948
ENSG00000038274	MAT2B	378.17	34.2645	651.336	75.5922	1027.44	103.934	1.14152	5e-05	0.000178878	1.60088	5e-05	0.000178878
ENSG00000039068	CDH1	0	0	11.5099	1.71508	17.0958	1.7898	Inf	5e-05	0.000178878	Inf	5e-05	0.000178878
ENSG00000039650	PNKP	38.5303	4.97127	54.5268	7.67594	65.0886	10.9135	0.626729	0.0629	0.111917	1.13442	0.00105	0.00301609
ENSG00000040608	RTN4R	14.068	1.51458	24.3691	2.19986	38.2659	3.37389	0.53849	0.14865	0.225398	1.15549	0.003	0.00780481
ENSG00000040633	PHF23	99.2751	11.4616	151.276	19.922	248.949	35.266	0.797562	0.00355	0.00907661	1.62148	5e-05	0.000178878
ENSG00000041353	RAB27B	31.315	1.0548	87.981	4.20947	82.0003	4.03077	1.99667	0.00185	0.00504222	1.93409	0.0023	0.00613079
ENSG00000041357	PSMA4	789.684	170.892	3529.73	790.756	4324.24	982.24	2.21014	5e-05	0.000178878	2.52299	5e-05	0.000178878
ENSG00000041880	PARP3	32.6225	2.51639	108.406	9.37787	140.653	10.5196	1.8979	5e-05	0.000178878	2.06366	5e-05	0.000178878
ENSG00000042429	MED17	266.364	41.9692	609.135	136.165	433.441	90.0428	1.69795	0.0023	0.00613079	1.10128	0.03295	0.0648584
ENSG00000042493	CAPG	46.1242	14.6264	510.691	147.508	441.408	129.075	3.33415	5e-05	0.000178878	3.14157	5e-05	0.000178878
ENSG00000042753	AP2S1	65.4626	21.1294	369.373	109.022	584.671	176.454	2.3673	5e-05	0.000178878	3.06197	5e-05	0.000178878
ENSG00000046647	GEMIN8	28.2809	5.63292	40.5053	8.53288	65.3742	12.7719	0.59915	0.0291	0.0582608	1.18102	5e-05	0.000178878
ENSG00000047249	ATP6V1H	93.917	23.8716	284.934	58.3828	238.317	45.5755	1.29025	5e-05	0.000178878	0.93296	5e-05	0.000178878
ENSG00000048162	NOP16	298.42	89.4339	1130.9	277.685	1219.26	301.327	1.63456	5e-05	0.000178878	1.75243	5e-05	0.000178878
ENSG00000049130	KITLG	84.1179	4.63954	465.96	25.4557	415.075	24.2709	2.45594	5e-05	0.000178878	2.38717	5e-05	0.000178878
ENSG00000049449	RCN1	1044.52	147.802	2527.72	357.554	3242.63	447.603	1.2745	5e-05	0.000178878	1.59856	5e-05	0.000178878
ENSG00000049541	RFC2	158.698	25.5607	572.558	94.7472	525.337	88.3899	1.89016	5e-05	0.000178878	1.78996	5e-05	0.000178878
ENSG00000049860	HEXB	425.744	77.4756	1104.98	204.033	1529.97	282.231	1.39699	5e-05	0.000178878	1.86506	5e-05	0.000178878
ENSG00000050130	JKAMP	107.637	16.8478	213.831	28.1425	369.756	52.4779	0.74019	0.01475	0.0321904	1.63915	5e-05	0.000178878
ENSG00000050393	CCDC90A	155.112	21.7766	350.736	49.158	349.621	49.0821	1.17465	5e-05	0.000178878	1.17242	5e-05	0.000178878
ENSG00000050426	LETMD1	244.891	46.304	250.98	53.9192	471.496	105.197	0.21966	0.1701	0.250602	1.18389	5e-05	0.000178878
ENSG00000051108	HERPUD1	148.478	19.5982	538.947	68.9489	723.693	86.2824	1.81481	5e-05	0.000178878	2.13835	5e-05	0.000178878
ENSG00000051128	HOMER3	24.0997	4.61192	129.891	24.051	136.894	27.2843	2.38266	0.0001	0.000344725	2.56463	5e-05	0.000178878
ENSG00000051180	RAD51	91.7985	12.8644	281.959	33.8562	223.779	32.8421	1.39604	5e-05	0.000178878	1.35217	5e-05	0.000178878
ENSG00000051523	CYBA	128.181	129.148	702.526	793.768	1416.25	1636.08	2.61969	5e-05	0.000178878	3.66314	5e-05	0.000178878
ENSG00000051620	HEBP2	15.1281	3.27387	97.0245	18.1581	115.295	21.5074	2.47154	5e-05	0.000178878	2.71577	5e-05	0.000178878
ENSG00000052723	SIKE1	296.343	22.7881	443.702	54.365	345.067	52.8533	1.2544	5e-05	0.000178878	1.21372	5e-05	0.000178878
ENSG00000053501	USE1	49.9132	15.6444	190.064	51.4211	170.26	47.182	1.71671	5e-05	0.000178878	1.59259	5e-05	0.000178878
ENSG00000054148	PHPT1	38.1537	8.40657	105.073	26.4812	203.369	49.4657	1.65538	5e-05	0.000178878	2.55684	5e-05	0.000178878
ENSG00000054277	OPN3	93.3804	8.48971	335.405	25.7656	368.861	31.0342	1.60166	5e-05	0.000178878	1.87007	5e-05	0.000178878
ENSG00000054598	FOXC1	136.76	6.10156	250.458	11.1755	313.119	13.9714	0.87309	5e-05	0.000178878	1.19523	5e-05	0.000178878
ENSG00000055130	CUL1	349.438	17.3837	736.795	37.9395	611.09	31.1805	1.12597	5e-05	0.000178878	0.842908	5e-05	0.000178878
ENSG00000055950	MRPL43	46.3128	11.1655	217.793	54.2513	286.517	70.3057	2.28061	5e-05	0.000178878	2.65459	5e-05	0.000178878
ENSG00000056050	C4orf27	48.7526	9.03467	118.51	20.8645	190.66	30.7019	1.20751	5e-05	0.000178878	1.76478	5e-05	0.000178878
ENSG00000058091	CDK14	1.71317	0.189959	22.2995	1.93818	1.85423	0.252907	3.35094	5e-05	0.000178878	0.412917	1	1
ENSG00000058600	POLR3E	156.942	14.9441	352.653	33.8738	231.396	22.1124	1.18059	5e-05	0.000178878	0.565274	0.03775	0.0727615
ENSG00000058799	YIPF1	36.3392	4.70155	141.503	18.6567	200.355	27.0787	1.98849	5e-05	0.000178878	2.52595	5e-05	0.000178878
ENSG00000059145	UNKL	60.8898	3.55697	70.9948	5.75653	54.7183	8.10011	0.694551	0.15585	0.233883	1.18729	0.00135	0.00379279
ENSG00000059691	PET112	67.437	8.82681	203.456	20.1539	222.102	20	1.19109	5e-05	0.000178878	1.18004	5e-05	0.000178878
ENSG00000059769	DNAJC25	117.586	10.2123	262.849	20.0554	421.257	34.6504	0.973688	0.03285	0.0646837	1.76257	0.0007	0.00208564
ENSG00000059804	SLC2A3	259.017	23.6286	731.779	97.8664	987.762	143.72	2.05028	5e-05	0.000178878	2.60465	5e-05	0.000178878
ENSG00000060138	CSDA	832.514	123.475	2401.58	419.916	1857.51	345.695	1.76588	5e-05	0.000178878	1.48528	5e-05	0.000178878
ENSG00000061794	MRPS35	242.758	42.4208	727.186	110.011	842.661	127.828	1.37481	5e-05	0.000178878	1.59137	5e-05	0.000178878
ENSG00000062582	MRPS24	67.3643	18.1644	216.31	62.5203	256.73	73.2351	1.78321	5e-05	0.000178878	2.01142	5e-05	0.000178878
ENSG00000062716	VMP1	958.59	118.196	896.849	146.429	2331.12	335.265	0.309026	0.35325	0.442784	1.50412	5e-05	0.000178878
ENSG00000063177	RPL18	432.263	161.188	637.882	238.303	1006.32	381.862	0.56405	5e-05	0.000178878	1.2443	5e-05	0.000178878
ENSG00000063180	CA11	24.0998	13.284	20.0082	20.6539	70.1362	76.2266	0.636726	0.2554	0.340392	2.52061	0.00035	0.00110641
ENSG00000063241	ISOC2	30.7639	5.39243	145.645	25.1658	179.415	29.194	2.22246	5e-05	0.000178878	2.43666	5e-05	0.000178878
ENSG00000063244	U2AF2	477.602	36.7765	735.58	84.5453	741.918	72.62	1.20094	5e-05	0.000178878	0.981583	5e-05	0.000178878
ENSG00000063322	MED29	262.052	15.8953	338.113	28.4642	433.738	39.7297	0.84055	5e-05	0.000178878	1.32162	5e-05	0.000178878
ENSG00000063854	HAGH	86.79	19.5087	281.957	59.9767	270.37	60.2969	1.62029	5e-05	0.000178878	1.62797	5e-05	0.000178878
ENSG00000064115	TM7SF3	246.518	37.5054	376.472	47.9631	509.301	80.4292	0.354828	0.18455	0.267434	1.10062	0.00015	0.000504675
ENSG00000064195	DLX3	0	0	27.5282	1.66265	29.4824	1.78068	Inf	5e-05	0.000178878	Inf	5e-05	0.000178878
ENSG00000064199	SPA17	18.9607	4.63319	51.8841	10.9766	122.121	24.4617	1.24435	0.02545	0.0518513	2.40045	0.0003	0.000959819
ENSG00000064205	WISP2	19.8173	2.07469	339.836	36.2445	424.889	44.0902	4.1268	5e-05	0.000178878	4.40949	5e-05	0.000178878
ENSG00000064490	RFXANK	45.4276	9.95089	150.031	28.8471	187.557	37.7242	1.53553	5e-05	0.000178878	1.9226	5e-05	0.000178878
ENSG00000064601	CTSA	226.919	63.2971	510.729	110.39	720.747	150.906	0.802402	0.0004	0.00125081	1.25344	5e-05	0.000178878
ENSG00000064652	SNX24	30.6194	2.82628	114.224	11.9928	299.493	36.6669	2.0852	5e-05	0.000178878	3.6975	5e-05	0.000178878
ENSG00000064687	ABCA7	78.7758	8.08392	98.0819	12.8643	134.093	19.4257	0.670245	0.0775	0.133278	1.26484	0.0018	0.00492028
ENSG00000064703	DDX20	237.284	13.4949	643.375	32.3833	507.076	24.7337	1.26284	5e-05	0.000178878	0.874062	0.0035	0.00895902
ENSG00000065057	NTHL1	17.1021	6.09318	158.68	31.2821	153.582	26.476	2.36007	0.0001	0.000344725	2.11942	0.00025	0.000811597
ENSG00000065135	GNAI3	631.567	30.445	1517.72	73.1726	1490.35	71.8534	1.2651	5e-05	0.000178878	1.23885	5e-05	0.000178878
ENSG00000065154	OAT	134.671	17.5206	892.788	122.312	546.746	77.8783	2.80345	5e-05	0.000178878	2.15217	5e-05	0.000178878
ENSG00000065361	ERBB3	5.12497	0.588572	24.3134	3.72935	38.2024	4.9232	2.66363	5e-05	0.000178878	3.0643	5e-05	0.000178878
ENSG00000065427	KARS	830.992	78.373	1556.65	145.36	1744.88	163.091	0.891205	5e-05	0.000178878	1.05725	5e-05	0.000178878
ENSG00000065485	PDIA5	99.6097	14.3585	155.416	34.59	148.712	28.4711	1.26846	0.001	0.00288545	0.987599	0.01225	0.0273715
ENSG00000065518	NDUFB4	62.283	31.5322	652.352	347.952	1121.51	601.871	3.46399	5e-05	0.000178878	4.25456	5e-05	0.000178878
ENSG00000065809	FAM107B	262.197	25.8881	1544.3	178.164	1216.68	122.968	2.78284	5e-05	0.000178878	2.24792	5e-05	0.000178878
ENSG00000065978	YBX1	4335.48	481.115	4456.93	495.911	10716.3	1190.57	0.0437009	0.7223	0.780467	1.3072	5e-05	0.000178878
ENSG00000066322	ELOVL1	158.624	26.4658	367.982	55.9467	647.549	100.845	1.07992	5e-05	0.000178878	1.92993	5e-05	0.000178878
ENSG00000066379	ZNRD1	43.5981	9.47228	103.57	23.6488	221.817	45.3658	1.31998	0.0002	0.000659659	2.25982	5e-05	0.000178878
ENSG00000066697	MSANTD3	109.278	15.1504	140.068	22.2741	179.761	30.3293	0.556013	0.0131	0.0290161	1.00136	5e-05	0.000178878
ENSG00000066855	MTFR1	234.381	34.5815	797.324	102.997	891.739	103.311	1.57452	5e-05	0.000178878	1.57892	5e-05	0.000178878
ENSG00000067167	TRAM1	1121.83	95.0821	1294.5	128.88	2416.07	229.331	0.438785	0.0102	0.0232665	1.27018	5e-05	0.000178878
ENSG00000067182	TNFRSF1A	173.753	49.5762	406.316	120.646	736.036	208.292	1.28306	5e-05	0.000178878	2.07089	5e-05	0.000178878
ENSG00000067334	DNTTIP2	589.463	39.1543	1198.3	75.4793	1478.87	91.6699	0.94691	5e-05	0.000178878	1.22728	5e-05	0.000178878
ENSG00000067533	RRP15	247.578	26.4929	394.798	76.2755	611.573	130.169	1.52561	5e-05	0.000178878	2.29671	5e-05	0.000178878
ENSG00000067829	IDH3G	48.9989	19.2796	182.997	98.2459	203.987	104.391	2.34932	0.0005	0.00153593	2.43685	0.00035	0.00110641
ENSG00000068001	HYAL2	52.1639	4.24864	126.384	10.6847	144.481	11.6076	1.33047	0.0001	0.000344725	1.45	5e-05	0.000178878
ENSG00000068078	FGFR3	5.67664	0.232679	39.0603	1.80194	26.9635	1.16813	2.95314	0.0001	0.000344725	2.32778	1	1
ENSG00000068079	IFI35	29.4569	8.40473	168.313	43.4277	166.152	45.2537	2.36934	5e-05	0.000178878	2.42876	5e-05	0.000178878
ENSG00000068394	GPKOW	72.8374	6.90274	305.646	28.9716	227.856	21.598	2.0694	5e-05	0.000178878	1.64566	5e-05	0.000178878
ENSG00000068438	FTSJ1	192.641	31.6858	603.692	98.1229	580.044	94.3152	1.63075	5e-05	0.000178878	1.57365	5e-05	0.000178878
ENSG00000068697	LAPTM4A	263.373	33.7766	633.185	63.1933	998.766	99.5272	0.903746	0.02695	0.054529	1.55907	5e-05	0.000178878
ENSG00000068903	SIRT2	35.1777	4.2715	105.578	9.89136	92.2535	9.44789	1.21143	0.0003	0.000959819	1.14525	0.00035	0.00110641
ENSG00000068912	ERLEC1	167.742	15.2812	348.257	29.4536	383.049	31.5349	0.946683	0.00695	0.0165642	1.04519	0.00265	0.00696861
ENSG00000068985	PAGE1	16.7104	5.32376	1399.54	446.225	1473.6	469.839	6.38918	5e-05	0.000178878	6.46358	5e-05	0.000178878
ENSG00000069020	MAST4	9.08843	0.148642	44.791	1.98158	38.6662	2.19453	3.73674	5e-05	0.000178878	3.884	5e-05	0.000178878
ENSG00000069399	BCL3	85.1931	10.9045	64.4862	7.80593	166.005	23.1662	-0.48228	0.096	0.158996	1.0871	0.0002	0.000659659
ENSG00000069482	GAL	151.612	36.1072	237.943	56.701	317.783	75.7266	0.651086	5e-05	0.000178878	1.06851	5e-05	0.000178878
ENSG00000069509	FUNDC1	97.9978	14.3929	388.764	57.1894	683.048	101.226	1.99039	5e-05	0.000178878	2.81415	5e-05	0.000178878
ENSG00000069702	TGFBR3	42.0012	4.38383	331.787	18.3939	307.559	18.5837	2.06896	5e-05	0.000178878	2.08377	5e-05	0.000178878
ENSG00000069812	HES2	4.26838	0.152101	7.7925	2.05831	11.3785	1.57191	3.75836	0.0004	0.00125081	3.36942	0.0009	0.00262097
ENSG00000069966	GNB5	44.4251	4.55376	124.759	9.70565	100.949	8.50308	1.09177	0.00065	0.00194952	0.900929	0.00685	0.0163482
ENSG00000069974	RAB27A	52.9914	3.57685	89.4789	7.68301	150.669	14.1449	1.10298	0.0389	0.0746383	1.98352	0.00055	0.00167621
ENSG00000070010	UFD1L	352.601	62.6672	535.814	134.277	491.866	129.765	1.09943	0.0005	0.00153593	1.05011	0.00135	0.00379279
ENSG00000070081	NUCB2	206.562	36.5299	221.88	45.8154	538.084	106.814	0.326755	0.07595	0.131027	1.54795	5e-05	0.000178878
ENSG00000070190	DAPP1	0	0	33.9021	2.46815	49.9917	3.70277	Inf	5e-05	0.000178878	Inf	5e-05	0.000178878
ENSG00000070423	RNF126	30.139	3.80213	123.667	17.0362	135.18	17.621	2.16373	5e-05	0.000178878	2.21242	5e-05	0.000178878
ENSG00000070495	JMJD6	93.9466	10.299	403.499	42.0335	279.176	29.1011	2.02904	5e-05	0.000178878	1.49857	5e-05	0.000178878
ENSG00000070501	POLB	57.6515	14.4964	219.017	50.4229	182.698	41.6032	1.79839	5e-05	0.000178878	1.521	5e-05	0.000178878
ENSG00000070669	ASNS	879.826	99.6782	2021.74	184.693	2599.42	234.776	0.889779	5e-05	0.000178878	1.23593	5e-05	0.000178878
ENSG00000070761	C16orf80	73.9547	17.2955	444.136	82.2249	393.073	70.5912	2.24918	5e-05	0.000178878	2.0291	5e-05	0.000178878
ENSG00000070785	EIF2B3	133.145	27.229	387.686	66.3162	276.954	41.2988	1.28422	5e-05	0.000178878	0.600955	0.01495	0.0325792
ENSG00000070831	CDC42	491.772	43.0427	770.475	75.2417	957.676	94.1412	0.805763	5e-05	0.000178878	1.12906	5e-05	0.000178878
ENSG00000071082	RPL31	1628.88	962.706	4725.64	2956.38	10987.8	7293.93	1.61867	5e-05	0.000178878	2.92153	5e-05	0.000178878
ENSG00000071243	ING3	78.369	7.89055	94.0258	9.42502	208.01	22.2622	0.256371	0.17045	0.251017	1.4964	5e-05	0.000178878
ENSG00000071462	WBSCR22	310.893	47.7358	528.477	83.6612	609.185	101.676	0.809487	5e-05	0.000178878	1.09083	5e-05	0.000178878
ENSG00000071539	TRIP13	845.74	78.3689	1929.23	218.834	1475.79	167.285	1.48148	5e-05	0.000178878	1.09396	5e-05	0.000178878
ENSG00000071967	CYBRD1	83.5231	7.0291	217.554	17.2869	320.378	24.9196	1.29827	0.0001	0.000344725	1.82587	5e-05	0.000178878
ENSG00000072210	ALDH3A2	190.405	29.2839	504.613	80.2461	422.385	66.5885	1.45432	5e-05	0.000178878	1.18516	5e-05	0.000178878
ENSG00000072401	UBE2D1	104.211	12.2214	194.847	21.1055	291.744	31.5954	0.788207	5e-05	0.000178878	1.3703	5e-05	0.000178878
ENSG00000072506	HSD17B10	189.636	37.1875	869.602	168.459	1112.08	215.305	2.17951	5e-05	0.000178878	2.53349	5e-05	0.000178878
ENSG00000072778	ACADVL	208.408	64.9606	641.794	134.204	462.516	109.079	1.04679	5e-05	0.000178878	0.747741	0.00145	0.00404604
ENSG00000072849	DERL2	114.664	23.4323	282.865	82.1367	673.858	209.109	1.80953	5e-05	0.000178878	3.15768	5e-05	0.000178878
ENSG00000073050	XRCC1	133.027	17.5778	195.912	23.9363	300.659	39.7818	0.445445	0.08895	0.149361	1.17835	5e-05	0.000178878
ENSG00000073584	SMARCE1	498.563	107.827	791.189	179.905	1604.74	353.236	0.738518	5e-05	0.000178878	1.71192	5e-05	0.000178878
ENSG00000073756	PTGS2	103.601	4.67214	197.245	11.3239	173.044	9.85851	1.27721	5e-05	0.000178878	1.07729	5e-05	0.000178878
ENSG00000074071	MRPS34	256.97	60.2068	1978.89	455.338	1350.3	314.451	2.91894	5e-05	0.000178878	2.38483	5e-05	0.000178878
ENSG00000074219	TEAD2	30.2127	2.20851	68.5929	5.31772	57.1104	4.5786	1.26773	0.00045	0.0013948	1.05183	0.00205	0.00553296
ENSG00000074527	NTN4	11.3387	0.618986	303.137	15.5877	405.79	21.4991	4.65436	5e-05	0.000178878	5.11822	5e-05	0.000178878
ENSG00000074696	PTPLAD1	611.361	32.1304	826	61.0458	934.622	68.6819	0.925953	5e-05	0.000178878	1.09599	5e-05	0.000178878
ENSG00000074800	ENO1	7555.38	1464.18	14964.3	3022.04	14300.6	2828.1	1.04543	5e-05	0.000178878	0.949739	5e-05	0.000178878
ENSG00000074842	C19orf10	153.63	28.4098	620.533	111.277	913.533	163.775	1.9697	5e-05	0.000178878	2.52725	5e-05	0.000178878
ENSG00000074935	TUBE1	114.984	22.4302	349.724	63.5527	355.228	71.8457	1.50251	5e-05	0.000178878	1.67946	5e-05	0.000178878
ENSG00000075089	ACTR6	94.3538	15.8552	240.601	37.3058	357.828	61.0723	1.23445	0.00165	0.00454983	1.94556	5e-05	0.000178878
ENSG00000075142	SRI	287.009	65.0846	1132.4	313.008	1432.64	404.891	2.26581	5e-05	0.000178878	2.63714	5e-05	0.000178878
ENSG00000075188	NUP37	113.053	47.206	470.126	180.172	548.784	218.248	1.93234	5e-05	0.000178878	2.20893	5e-05	0.000178878
ENSG00000075234	TTC38	44.6723	9.73944	222.203	35.519	151.574	24.8362	1.86668	5e-05	0.000178878	1.35053	5e-05	0.000178878
ENSG00000075239	ACAT1	368.282	56.8325	778.74	161.214	1329.61	274.517	1.50419	5e-05	0.000178878	2.2721	5e-05	0.000178878
ENSG00000075336	TIMM21	119.904	16.0599	235.254	32.6308	316.93	42.0407	1.02278	5e-05	0.000178878	1.38833	5e-05	0.000178878
ENSG00000075618	FSCN1	263.389	15.6659	518.342	35.371	370.665	22.1464	1.17494	5e-05	0.000178878	0.499438	0.0005	0.00153593
ENSG00000075624	ACTB	10594.2	1188.39	15900.4	1668.74	32257.9	3399.62	0.489747	0.00525	0.0128827	1.51636	5e-05	0.000178878
ENSG00000075785	RAB7A	731.395	123.414	1460.51	311.324	1252.55	245.994	1.33491	5e-05	0.000178878	0.995119	0.0003	0.000959819
ENSG00000075914	EXOSC7	136.253	27.8191	369.75	68.3011	366.024	67.543	1.29583	5e-05	0.000178878	1.27973	5e-05	0.000178878
ENSG00000075945	KIFAP3	47.866	2.92661	188.114	10.4249	128.676	7.0833	1.83273	5e-05	0.000178878	1.27519	5e-05	0.000178878
ENSG00000076043	REXO2	245.299	65.9135	1132.83	359.011	1325.28	415.513	2.44538	5e-05	0.000178878	2.65625	5e-05	0.000178878
ENSG00000076053	RBM7	140.057	17.8447	198.518	28.1549	423.202	58.6281	0.657894	0.0666	0.117435	1.7161	5e-05	0.000178878
ENSG00000076248	UNG	172.796	22.2395	738.481	77.571	814.701	90.3269	1.80239	5e-05	0.000178878	2.02203	5e-05	0.000178878
ENSG00000076351	SLC46A1	66.8122	5.64551	134.849	11.3681	147.697	13.3109	1.00982	0.02415	0.0495591	1.23743	0.0014	0.00391984
ENSG00000076554	TPD52	1146.48	127.745	1441.64	225.732	1772.72	274.389	0.82134	0.00025	0.000811597	1.10295	5e-05	0.000178878
ENSG00000076662	ICAM3	9.33519	1.80821	98.8602	17.8657	152.442	27.3588	3.30456	5e-05	0.000178878	3.91937	5e-05	0.000178878
ENSG00000076685	NT5C2	418.616	81.191	862.043	169.02	1157.4	236.869	1.05781	0.00015	0.000504675	1.5447	5e-05	0.000178878
ENSG00000077152	UBE2T	129.299	26.5678	860.567	182.988	722.263	150.551	2.78399	5e-05	0.000178878	2.5025	5e-05	0.000178878
ENSG00000077420	APBB1IP	0	0	43.8928	2.83541	19.5117	1.45662	Inf	5e-05	0.000178878	Inf	5e-05	0.000178878
ENSG00000077463	SIRT6	10.8743	3.81184	55.5322	12.4873	48.3906	13.7559	1.7119	0.0007	0.00208564	1.85149	0.00025	0.000811597
ENSG00000077721	UBE2A	250.063	30.7635	357.097	47.4052	1153.16	146.703	0.623826	0.0093	0.0214385	2.25361	5e-05	0.000178878
ENSG00000077809	GTF2I	815.877	159.057	893.477	318.308	871.971	333.945	1.00088	0.0029	0.00756275	1.07007	0.00135	0.00379279
ENSG00000077942	FBLN1	110.439	11.8267	364.61	55.8905	350.888	41.7378	2.24055	5e-05	0.000178878	1.8193	5e-05	0.000178878
ENSG00000078061	ARAF	136.006	11.3681	272.124	27.7067	279.206	28.8022	1.28524	0.00025	0.000811597	1.34118	0.0001	0.000344725
ENSG00000078246	TULP3	145.312	12.3975	543.899	39.5521	480.443	36.639	1.6737	5e-05	0.000178878	1.56333	0.0001	0.000344725
ENSG00000078319	PMS2P1	14.2275	5.64876	81.6788	62.7417	90.5993	70.3607	3.47342	5e-05	0.000178878	3.63876	5e-05	0.000178878
ENSG00000078967	UBE2D4	36.6727	7.21829	64.7607	11.4649	74.2923	14.469	0.667496	0.02595	0.0527764	1.00324	0.00135	0.00379279
ENSG00000079150	FKBP7	74.7982	14.3256	76.744	19.7692	191.426	52.2234	0.464655	0.18065	0.262824	1.8661	5e-05	0.000178878
ENSG00000079215	SLC1A3	208.19	25.9411	756.24	110.127	838.579	103.125	2.08586	5e-05	0.000178878	1.99108	5e-05	0.000178878
ENSG00000079257	LXN	4.82005	1.05309	461.181	73.8843	471.163	75.3184	6.13257	0.00055	0.00167621	6.16031	0.00055	0.00167621
ENSG00000079308	TNS1	9.16114	0.639789	73.4259	5.79247	28.2248	2.37158	3.17851	5e-05	0.000178878	1.89018	0.0006	0.00181157
ENSG00000079332	SAR1A	552.051	90.6581	1909.76	449.569	1521.68	393.22	2.31003	5e-05	0.000178878	2.11683	5e-05	0.000178878
ENSG00000079462	PAFAH1B3	28.7458	12.5156	126.784	51.7041	136.36	58.208	2.04655	5e-05	0.000178878	2.21749	5e-05	0.000178878
ENSG00000079482	OPHN1	182.565	5.53479	97.087	25.8345	62.7529	4.02045	2.2227	5e-05	0.000178878	-0.461172	0.3522	0.441771
ENSG00000079616	KIF22	255.939	36.0472	545.006	75.0259	451.228	66.0589	1.0575	5e-05	0.000178878	0.873866	0.00015	0.000504675
ENSG00000079739	PGM1	158.276	11.255	636.95	40.8768	584.082	37.4999	1.86071	5e-05	0.000178878	1.73632	5e-05	0.000178878
ENSG00000080503	SMARCA2	88.9811	5.86491	193.677	14.0877	194.415	12.9291	1.26426	0.0028	0.00732571	1.14045	0.00535	0.0130922
ENSG00000080822	CLDND1	56.316	14.6502	180.551	32.7307	263.594	50.7992	1.15972	5e-05	0.000178878	1.79388	5e-05	0.000178878
ENSG00000080986	NDC80	254.11	22.3892	679.072	54.0185	595.656	48.1209	1.27065	5e-05	0.000178878	1.10386	5e-05	0.000178878
ENSG00000081041	CXCL2	8.15913	1.86143	73.368	11.7197	259.293	43.2412	2.65446	5e-05	0.000178878	4.53793	5e-05	0.000178878
ENSG00000081721	DUSP12	103.398	17.7285	344.654	54.0925	287.989	42.3638	1.60936	5e-05	0.000178878	1.25676	5e-05	0.000178878
ENSG00000081870	HSPB11	61.6431	18.2717	766.837	235.99	2834.77	879.498	3.69104	5e-05	0.000178878	5.589	5e-05	0.000178878
ENSG00000082515	MRPL22	205.025	65.8797	339.83	87.8343	746.531	205.132	0.414951	0.008	0.0187599	1.63865	5e-05	0.000178878
ENSG00000082781	ITGB5	66.5077	12.2382	229.398	36.4267	200.422	28.3717	1.5736	5e-05	0.000178878	1.21306	0.00015	0.000504675
ENSG00000083457	ITGAE	35.3522	9.22392	413.799	120.926	190.696	57.3775	3.7126	5e-05	0.000178878	2.63703	5e-05	0.000178878
ENSG00000083635	NUFIP1	46.5159	2.04675	176.882	7.78424	222.931	9.81075	1.92722	5e-05	0.000178878	2.26103	5e-05	0.000178878
ENSG00000083807	SLC27A5	51.8295	11.3647	60.6984	18.4174	131.498	42.0601	0.696513	0.01505	0.0327722	1.88789	5e-05	0.000178878
ENSG00000084072	PPIE	139.491	23.2126	418.665	68.5981	458.715	77.0075	1.56326	5e-05	0.000178878	1.73009	5e-05	0.000178878
ENSG00000084234	APLP2	1295.96	107.88	1245.19	161.045	2267.01	299.988	0.578037	0.00325	0.00838418	1.47548	5e-05	0.000178878
ENSG00000084463	WBP11	551.922	61.7312	1054.37	126.457	886.86	104.238	1.03458	5e-05	0.000178878	0.755807	5e-05	0.000178878
ENSG00000084623	EIF3I	345.168	50.2823	1946.57	251.321	2386.4	310.295	2.3214	5e-05	0.000178878	2.62552	5e-05	0.000178878
ENSG00000084693	AGBL5	76.2637	5.86383	195.133	14.4557	194.279	15.3519	1.30172	5e-05	0.000178878	1.3885	5e-05	0.000178878
ENSG00000084710	EFR3B	0	0	33.1887	1.66353	27.8108	1.32084	Inf	5e-05	0.000178878	Inf	1	1
ENSG00000085063	CD59	667.472	103.503	1829.56	377.498	2942.14	612.844	1.8668	5e-05	0.000178878	2.56585	5e-05	0.000178878
ENSG00000085231	TAF9	406.058	97.2988	1830.91	433.079	2663.22	618.555	2.15414	5e-05	0.000178878	2.66841	5e-05	0.000178878
ENSG00000085662	AKR1B1	259.337	43.7725	1716.12	264.678	1583.72	244.469	2.59614	5e-05	0.000178878	2.48156	5e-05	0.000178878
ENSG00000085871	MGST2	33.7694	9.51011	121.81	29.7595	218.766	53.5168	1.64582	5e-05	0.000178878	2.49246	5e-05	0.000178878
ENSG00000085978	ATG16L1	114.736	11.2821	187.851	24.2153	116.479	15.8359	1.10189	0.0001	0.000344725	0.489169	0.05795	0.104585
ENSG00000085998	POMGNT1	83.464	5.93974	169.315	12.0135	155.793	11.4421	1.01619	5e-05	0.000178878	0.945882	5e-05	0.000178878
ENSG00000086065	CHMP5	232.814	26.8145	552.01	63.7666	967.805	111.51	1.24978	5e-05	0.000178878	2.05609	5e-05	0.000178878
ENSG00000086189	DIMT1	222.242	12.9892	314.376	34.7191	439.891	47.0234	1.41841	5e-05	0.000178878	1.85606	5e-05	0.000178878
ENSG00000086232	EIF2AK1	737.623	93.7118	1993.65	243.701	1717.85	203.146	1.37881	5e-05	0.000178878	1.11622	5e-05	0.000178878
ENSG00000086289	EPDR1	56.1846	7.11485	210.265	20.4547	203.358	16.8844	1.52353	0.0018	0.00492028	1.24679	0.0101	0.0230593
ENSG00000086300	SNX10	5.05225	0.379393	43.859	3.37598	55.813	3.92295	3.15354	5e-05	0.000178878	3.37017	5e-05	0.000178878
ENSG00000086504	MRPL28	85.6856	21.426	724.6	170.879	866.275	205.287	2.99554	5e-05	0.000178878	3.2602	5e-05	0.000178878
ENSG00000086598	TMED2	957.105	137.595	2405.12	337.111	3744.56	459.102	1.2928	5e-05	0.000178878	1.73839	5e-05	0.000178878
ENSG00000086666	ZFAND6	162.444	21.0435	647.492	80.4369	888.092	110.218	1.93449	5e-05	0.000178878	2.38891	5e-05	0.000178878
ENSG00000086848	ALG9	107.343	16.6139	375.205	63.0833	767.546	177.439	1.92487	5e-05	0.000178878	3.41686	5e-05	0.000178878
ENSG00000087077	TRIP6	98.3599	11.3252	523.581	53.9961	604.52	60.9191	2.25332	5e-05	0.000178878	2.42736	5e-05	0.000178878
ENSG00000087085	ACHE	5.67664	0.542295	0.879137	0.0950405	41.8747	2.29687	-2.51247	1	1	2.08252	0.0012	0.00340586
ENSG00000087191	PSMC5	370.227	60.2581	1344.82	235.098	1183.35	200.543	1.96403	5e-05	0.000178878	1.73469	5e-05	0.000178878
ENSG00000087302	C14orf166	578.564	104.954	1055.06	193.973	1831.4	338.672	0.886098	5e-05	0.000178878	1.69013	5e-05	0.000178878
ENSG00000087460	GNAS	1728.72	186.527	5198.35	560.95	7558.96	834.223	1.58849	5e-05	0.000178878	2.16105	5e-05	0.000178878
ENSG00000087502	ERGIC2	468.051	86.5889	512.024	116.972	846.304	176.726	0.433907	0.1464	0.222582	1.02926	0.0032	0.00826632
ENSG00000087842	PIR	128.238	21.0874	281.682	43.4508	220.564	33.3639	1.043	5e-05	0.000178878	0.661905	0.001	0.00288545
ENSG00000087884	AAMDC	10.5548	4.51446	90.9264	39.8777	200.239	88.7374	3.14295	0.0034	0.00873027	4.29691	0.00015	0.000504675
ENSG00000088035	ALG6	64.6491	5.12545	175.553	13.9824	308.254	23.7715	1.44786	5e-05	0.000178878	2.21349	5e-05	0.000178878
ENSG00000088356	PDRG1	29.4574	3.6245	165.309	20.346	166.008	20.432	2.4889	5e-05	0.000178878	2.49498	5e-05	0.000178878
ENSG00000088682	COQ9	146.836	21.313	397.57	56.2085	298.416	44.2953	1.39905	5e-05	0.000178878	1.05542	5e-05	0.000178878
ENSG00000088727	KIF9	16.4782	4.70105	89.1693	27.747	187.278	60.8746	2.56128	0.00085	0.00248742	3.69479	5e-05	0.000178878
ENSG00000088756	ARHGAP28	36.121	2.86804	62.5186	4.01722	51.4805	6.5262	0.486133	0.2046	0.289818	1.18618	0.001	0.00288545
ENSG00000088766	CRLS1	117.003	11.3796	223.785	26.8142	232.236	27.4498	1.23655	5e-05	0.000178878	1.27035	5e-05	0.000178878
ENSG00000088832	FKBP1A	319.109	54.1243	554.371	100.041	846.834	151.76	0.886237	5e-05	0.000178878	1.48744	5e-05	0.000178878
ENSG00000088970	PLK1S1	92.6261	9.01096	143.136	16.1205	185.864	19.6542	0.83914	5e-05	0.000178878	1.12509	5e-05	0.000178878
ENSG00000088986	DYNLL1	322.796	85.8275	2218.61	640.946	5503.24	1584.83	2.90069	5e-05	0.000178878	4.20675	5e-05	0.000178878
ENSG00000088992	TESC	28.6876	7.41026	174.473	32.4454	186.403	34.3062	2.13042	5e-05	0.000178878	2.21087	5e-05	0.000178878
ENSG00000089009	RPL6	2677.11	483.733	3890.29	761.872	4980.84	983.575	0.655339	0.0007	0.00208564	1.02383	5e-05	0.000178878
ENSG00000089063	TMEM230	90.782	12.2541	230.499	31.6943	480.328	66.6843	1.37096	5e-05	0.000178878	2.44409	5e-05	0.000178878
ENSG00000089127	OAS1	0	0	178.115	27.5376	141.766	24.9461	Inf	5e-05	0.000178878	Inf	5e-05	0.000178878
ENSG00000089157	RPLP0	2195.68	682.796	2469.98	741.119	5351.05	1658.28	0.118251	0.4437	0.531594	1.28016	5e-05	0.000178878
ENSG00000089248	ERP29	709.732	80.959	969.671	113.841	2550.07	302.666	0.49176	5e-05	0.000178878	1.90246	5e-05	0.000178878
ENSG00000089289	IGBP1	116.537	11.5673	405.713	40.2272	489.332	48.3821	1.79812	5e-05	0.000178878	2.06443	5e-05	0.000178878
ENSG00000089327	FXYD5	202.905	43.2174	450.707	91.7765	2037.62	416.044	1.08651	5e-05	0.000178878	3.26705	5e-05	0.000178878
ENSG00000089356	FXYD3	0	0	2.76088	0.495542	23.8174	3.18825	Inf	1	1	Inf	5e-05	0.000178878
ENSG00000089486	CDIP1	39.9391	4.44402	140.18	12.0789	188.871	16.9148	1.44254	5e-05	0.000178878	1.92835	5e-05	0.000178878
ENSG00000089685	BIRC5	740.567	119.712	1738.74	295.727	1749.24	286.266	1.30471	5e-05	0.000178878	1.25779	5e-05	0.000178878
ENSG00000089693	MLF2	164.418	15.8019	640.118	67.1836	591.1	62.6798	2.08801	5e-05	0.000178878	1.9879	5e-05	0.000178878
ENSG00000089818	NECAP1	82.9569	7.12544	157.93	15.2452	167.886	15.39	1.0973	0.0036	0.00919101	1.11094	0.01295	0.0287297
ENSG00000089820	ARHGAP4	1.97294e-95	1.64916e-96	30.0985	3.88323	14.6131	1.85455	320.141	5e-05	0.000178878	319.074	5e-05	0.000178878
ENSG00000090013	BLVRB	31.2574	6.97978	197.2	43.0558	326.537	71.6282	2.62495	5e-05	0.000178878	3.35927	5e-05	0.000178878
ENSG00000090263	MRPS33	15.8679	5.99898	463.75	160.798	771.081	265.285	4.74438	5e-05	0.000178878	5.46668	5e-05	0.000178878
ENSG00000090266	NDUFB2	80.9538	33.7072	833.665	468.744	1363.37	769.815	3.79767	5e-05	0.000178878	4.51338	5e-05	0.000178878
ENSG00000090273	NUDC	435.761	40.5669	406.941	38.2148	920.272	84.8352	-0.0861729	0.50775	0.591216	1.06436	5e-05	0.000178878
ENSG00000090339	ICAM1	46.4873	5.03956	296.989	29.6989	619.142	63.654	2.55904	0.0001	0.000344725	3.65888	5e-05	0.000178878
ENSG00000090447	TFAP4	100.35	15.339	203.029	33.7327	313.605	55.1856	1.13694	0.0003	0.000959819	1.84709	5e-05	0.000178878
ENSG00000090554	FLT3LG	1.71317	0.334735	5.35129	1.29838	14.1081	2.68781	1.95562	1	1	3.00534	5e-05	0.000178878
ENSG00000090581	GNPTG	9.24792	2.36032	110.794	16.6159	82.3004	12.4197	2.81551	5e-05	0.000178878	2.39557	0.0003	0.000959819
ENSG00000091140	DLD	548.873	56.3954	567.401	70.9813	1019.91	118.236	0.331862	0.22615	0.311908	1.06802	0.00055	0.00167621
ENSG00000091164	TXNL1	211.833	23.16	416.508	51.6401	715.403	85.6417	1.15686	5e-05	0.000178878	1.88668	5e-05	0.000178878
ENSG00000091483	FH	487.75	99.7073	1619.13	305.66	1606.96	282.49	1.61616	5e-05	0.000178878	1.50243	5e-05	0.000178878
ENSG00000091640	SPAG7	145.703	26.3353	232.298	41.7122	291.633	59.408	0.663473	5e-05	0.000178878	1.17366	5e-05	0.000178878
ENSG00000091732	ZC3HC1	53.3826	10.263	143.424	20.8225	150.958	23.0118	1.02069	0.00055	0.00167621	1.16492	5e-05	0.000178878
ENSG00000092010	PSME1	127.177	23.6835	755.652	138.275	903.77	164.718	2.54559	5e-05	0.000178878	2.79804	5e-05	0.000178878
ENSG00000092199	HNRNPC	2208.56	485.049	4633.49	1043.53	6908.18	1575.14	1.10527	5e-05	0.000178878	1.69927	5e-05	0.000178878
ENSG00000092295	TGM1	3.96346	0.455341	10.0108	1.51836	10.6602	1.73823	1.73749	0.0082	0.019182	1.9326	0.0032	0.00826632
ENSG00000092621	PHGDH	901.823	97.1935	3734.5	421.581	4627.55	519.633	2.11688	5e-05	0.000178878	2.41856	5e-05	0.000178878
ENSG00000092841	MYL6	1401.72	626.235	4369.55	1919.73	7574.97	3451.19	1.61612	5e-05	0.000178878	2.46232	5e-05	0.000178878
ENSG00000092931	MFSD11	99.3619	7.74144	295.446	17.0503	272.461	17.7583	1.13912	0.00025	0.000811597	1.19782	0.0002	0.000659659
ENSG00000094804	CDC6	389.054	30.2305	899.854	101.584	728.496	90.0151	1.7486	5e-05	0.000178878	1.57416	5e-05	0.000178878
ENSG00000095059	DHPS	49.2738	17.29	183.513	47.5648	142.905	32.0535	1.45996	0.00035	0.00110641	0.890547	0.026	0.0528674
ENSG00000095066	HOOK2	34.4229	4.24048	65.2605	12.5439	54.7338	8.04539	1.56469	0.0019	0.0051652	0.923933	0.05465	0.099554
ENSG00000095209	TMEM38B	162.284	13.5653	202.245	18.6183	288.844	27.2165	0.456795	0.10445	0.169885	1.00456	0.00115	0.00327643
ENSG00000095380	NANS	205.722	30.4946	1457.24	219.713	1643.27	247.785	2.84899	5e-05	0.000178878	3.02246	5e-05	0.000178878
ENSG00000095383	TBC1D2	10.4821	0.570193	42.7012	2.13333	26.2154	1.30396	1.90358	5e-05	0.000178878	1.19337	1	1
ENSG00000095574	IKZF5	76.1464	3.9234	146.85	9.24439	252.843	15.639	1.23647	0.00075	0.00222259	1.99497	5e-05	0.000178878
ENSG00000095739	BAMBI	17.4943	1.51612	105.622	9.15769	116.299	10.0806	2.5946	5e-05	0.000178878	2.73313	5e-05	0.000178878
ENSG00000095794	CREM	94.5564	16.7437	145.409	30.1849	340.998	70.3158	0.850214	5e-05	0.000178878	2.07023	5e-05	0.000178878
ENSG00000095906	NUBP2	29.8927	6.005	122.332	20.4672	98.492	17.0625	1.76908	5e-05	0.000178878	1.5066	0.0001	0.000344725
ENSG00000096080	MRPS18A	79.1248	17.39	303.334	65.632	376.777	83.2113	1.91614	5e-05	0.000178878	2.25852	5e-05	0.000178878
ENSG00000096092	TMEM14A	37.4425	6.92703	133.106	24.6401	167.982	31.0963	1.8307	5e-05	0.000178878	2.16643	5e-05	0.000178878
ENSG00000097021	ACOT7	94.1938	11.4738	207.284	32.354	262.203	37.1058	1.4956	5e-05	0.000178878	1.6933	5e-05	0.000178878
ENSG00000097033	SH3GLB1	272.652	18.3793	415.45	41.3588	713.519	75.7263	1.17011	5e-05	0.000178878	2.04271	5e-05	0.000178878
ENSG00000097046	CDC7	226.091	12.8986	390.474	30.3824	403.714	31.1217	1.23602	5e-05	0.000178878	1.27071	5e-05	0.000178878
ENSG00000097096	SYDE2	46.4582	1.38072	80.4982	2.83427	50.2031	1.81096	1.03756	5e-05	0.000178878	0.391337	0.10145	0.166134
ENSG00000099219	ERMP1	144.338	4.77168	229.044	8.64819	504.417	18.6919	0.8579	0.00335	0.00861784	1.96984	5e-05	0.000178878
ENSG00000099246	RAB18	186.979	30.4311	390.036	77.02	755.086	151.057	1.33969	5e-05	0.000178878	2.31147	5e-05	0.000178878
ENSG00000099250	NRP1	17.6106	2.24887	59.429	4.81255	69.8675	6.24773	1.0976	0.0099	0.0226542	1.47413	0.00125	0.00353728
ENSG00000099260	PALMD	8.7108	0.547141	117.271	7.35926	187.728	11.7427	3.74958	5e-05	0.000178878	4.42371	5e-05	0.000178878
ENSG00000099341	PSMD8	276.396	50.5279	669.911	139.076	665.97	136.444	1.46072	5e-05	0.000178878	1.43316	5e-05	0.000178878
ENSG00000099377	HSD3B7	4.19567	0.334535	53.6454	4.00895	52.7187	3.90144	3.583	5e-05	0.000178878	3.54378	5e-05	0.000178878
ENSG00000099385	BCL7C	45.7606	4.86233	135.479	13.5764	182.592	17.8681	1.48138	5e-05	0.000178878	1.87767	5e-05	0.000178878
ENSG00000099624	ATP5D	190.943	57.8458	349.967	108.924	600.613	185.069	0.91304	5e-05	0.000178878	1.67778	5e-05	0.000178878
ENSG00000099795	NDUFB7	119.659	54.1247	225.533	102.152	310.904	140.809	0.916353	5e-05	0.000178878	1.37938	5e-05	0.000178878
ENSG00000099797	TECR	390.174	70.8258	712.617	119.785	1244.94	202.648	0.758103	0.0007	0.00208564	1.51663	5e-05	0.000178878
ENSG00000099804	CDC34	74.0279	10.224	267.576	31.1445	257.626	31.8331	1.60701	5e-05	0.000178878	1.63856	5e-05	0.000178878
ENSG00000099810	MTAP	420.08	44.0059	668.42	97.3528	661.719	105.932	1.14552	0.00225	0.00601026	1.26736	0.00055	0.00167621
ENSG00000099817	POLR2E	234.281	49.7106	491.06	96.3787	502.021	102.758	0.955161	5e-05	0.000178878	1.04763	5e-05	0.000178878
ENSG00000099849	RASSF7	2.25029	0.262273	17.4177	2.15619	12.6454	1.26728	3.03934	0.0002	0.000659659	2.2726	1	1
ENSG00000099860	GADD45B	82.5506	17.0841	147.433	28.339	199.95	42.2387	0.730135	0.0013	0.00366794	1.30591	5e-05	0.000178878
ENSG00000099901	RANBP1	707.032	163.726	1400.88	318.18	2083.9	485.1	0.958561	5e-05	0.000178878	1.567	5e-05	0.000178878
ENSG00000099977	DDT	32.4625	27.3966	214.911	183.295	380.827	311.978	2.7421	5e-05	0.000178878	3.50938	5e-05	0.000178878
ENSG00000100028	SNRPD3	971.974	186.151	2277.15	566.011	3024.53	760.282	1.60436	5e-05	0.000178878	2.03006	5e-05	0.000178878
ENSG00000100056	DGCR14	26.5682	2.12867	78.4733	6.12353	62.1065	4.9055	1.52441	5e-05	0.000178878	1.20445	0.00015	0.000504675
ENSG00000100058	CRYBB2P1	60.4976	14.1557	141.64	40.5219	192.173	57.8968	1.51732	5e-05	0.000178878	2.0321	5e-05	0.000178878
ENSG00000100075	SLC25A1	92.3071	9.3227	222.667	24.3536	209.345	22.7409	1.38532	5e-05	0.000178878	1.28647	5e-05	0.000178878
ENSG00000100097	LGALS1	164.636	77.284	648.789	269.323	1517.47	629.887	1.80109	5e-05	0.000178878	3.02685	5e-05	0.000178878
ENSG00000100104	SRRD	35.802	6.57788	99.2504	22.4859	69.4136	16.4753	1.77332	5e-05	0.000178878	1.32461	0.00075	0.00222259
ENSG00000100116	GCAT	27.3375	4.22038	90.747	12.2164	62.4032	8.15576	1.53337	5e-05	0.000178878	0.950447	0.0031	0.00804053
ENSG00000100138	NHP2L1	196.837	37.4878	1240.04	256.258	2200.24	512.402	2.77311	5e-05	0.000178878	3.77279	5e-05	0.000178878
ENSG00000100142	POLR2F	139.142	49.9509	715.385	259.602	1747.88	653.527	2.37772	5e-05	0.000178878	3.70966	5e-05	0.000178878
ENSG00000100162	CENPM	25.8856	7.39188	123.56	63.5396	141.111	72.4691	3.10364	5e-05	0.000178878	3.29335	5e-05	0.000178878
ENSG00000100209	HSCB	10.7289	2.68542	141.194	36.7051	190.588	47.4189	3.77276	5e-05	0.000178878	4.14225	5e-05	0.000178878
ENSG00000100211	CBY1	37.1662	7.05161	71.4784	14.4301	210.8	42.2375	1.03306	0.0007	0.00208564	2.5825	5e-05	0.000178878
ENSG00000100216	TOMM22	216.03	34.5071	812.216	131.558	1375.95	229.313	1.93074	5e-05	0.000178878	2.73235	5e-05	0.000178878
ENSG00000100221	JOSD1	219.413	15.0399	313.85	26.0446	378.04	33.5609	0.792191	0.00245	0.00649234	1.15799	5e-05	0.000178878
ENSG00000100227	POLDIP3	162.036	12.0185	346.853	38.892	230.925	25.915	1.69421	5e-05	0.000178878	1.10852	5e-05	0.000178878
ENSG00000100234	TIMP3	11.9631	0.393212	285.789	9.39457	279.925	9.20179	4.57845	5e-05	0.000178878	4.54854	5e-05	0.000178878
ENSG00000100288	CHKB	20.8048	2.63141	35.6181	7.79017	22.5918	4.58973	1.56582	5e-05	0.000178878	0.802572	0.0453	0.0848065
ENSG00000100292	HMOX1	13.2841	1.69985	60.927	5.70126	60.9935	6.54014	1.74587	0.00065	0.00194952	1.94391	0.0003	0.000959819
ENSG00000100300	TSPO	41.7395	9.5623	138.41	31.1727	210.431	47.5458	1.70486	5e-05	0.000178878	2.31389	5e-05	0.000178878
ENSG00000100311	PDGFB	18.0314	1.09203	41.9232	2.82347	35.9566	2.53355	1.37046	0.0035	0.00895902	1.21415	0.00935	0.0215352
ENSG00000100319	ZMAT5	6.21375	1.30513	44.903	8.73822	67.2956	13.0891	2.74314	0.0001	0.000344725	3.3261	5e-05	0.000178878
ENSG00000100342	APOL1	7.30254	0.405953	16.5111	1.71047	2.86924	0.293296	2.07501	5e-05	0.000178878	-0.468951	1	1
ENSG00000100348	TXN2	120.572	16.0423	317.491	35.8026	443.463	50.6424	1.15819	5e-05	0.000178878	1.65847	5e-05	0.000178878
ENSG00000100387	RBX1	14.7145	4.66187	105.401	30.157	315.835	100.707	2.69351	5e-05	0.000178878	4.43311	5e-05	0.000178878
ENSG00000100410	PHF5A	148.52	72.0601	528.172	300.47	1033.97	626.159	2.05995	5e-05	0.000178878	3.11926	5e-05	0.000178878
ENSG00000100412	ACO2	214.998	14.9178	558.282	49.1823	630.176	51.1336	1.72111	5e-05	0.000178878	1.77724	5e-05	0.000178878
ENSG00000100413	POLR3H	232.695	14.7108	503.137	39.2024	422.242	33.1166	1.41407	5e-05	0.000178878	1.17068	5e-05	0.000178878
ENSG00000100416	TRMU	109.959	15.9481	280.073	35.0716	211.212	25.33	1.13692	5e-05	0.000178878	0.667463	0.0054	0.0132033
ENSG00000100442	FKBP3	250.149	41.5343	274.257	41.8544	1212.25	177.371	0.0110765	0.9572	0.968005	2.09439	5e-05	0.000178878
ENSG00000100526	CDKN3	160.454	49.9554	322.021	105.066	513.747	169.156	1.07259	5e-05	0.000178878	1.75964	5e-05	0.000178878
ENSG00000100528	CNIH	250.19	64.4484	245.153	64.2649	886.261	236.736	-0.00411455	0.97955	0.984126	1.87706	5e-05	0.000178878
ENSG00000100532	CGRRF1	24.8405	4.28126	46.4387	11.9374	62.5604	14.7652	1.47939	0.0033	0.00850063	1.7861	0.0003	0.000959819
ENSG00000100554	ATP6V1D	71.5454	16.6491	236.886	62.6456	343.403	91.3125	1.91177	0.0002	0.000659659	2.45537	5e-05	0.000178878
ENSG00000100564	PIGH	25.6389	3.87822	51.3138	6.6633	80.8495	10.9573	0.780843	0.0175	0.0374066	1.49843	5e-05	0.000178878
ENSG00000100567	PSMA3	390.825	90.0768	1256.19	265.051	2233.32	470.859	1.55704	5e-05	0.000178878	2.38607	5e-05	0.000178878
ENSG00000100575	TIMM9	89.5042	47.2027	265.559	143.718	516.942	282.033	1.60631	5e-05	0.000178878	2.57893	5e-05	0.000178878
ENSG00000100577	GSTZ1	20.9061	3.83813	51.1814	10.1261	65.9247	12.2018	1.3996	0.0028	0.00732571	1.66862	0.0006	0.00181157
ENSG00000100601	ALKBH1	41.7245	4.71059	130.674	16.9829	128.643	17.1567	1.8501	5e-05	0.000178878	1.86479	5e-05	0.000178878
ENSG00000100632	ERH	383.468	90.2629	1163.42	310.842	3302.21	880.38	1.78398	5e-05	0.000178878	3.28592	5e-05	0.000178878
ENSG00000100804	PSMB5	295.53	63.9447	1139.59	258.98	1472.25	335.685	2.01794	5e-05	0.000178878	2.39221	5e-05	0.000178878
ENSG00000100902	PSMA6	844.38	184.989	2673.41	559.736	2490.57	520.325	1.59731	5e-05	0.000178878	1.49197	5e-05	0.000178878
ENSG00000100906	NFKBIA	274.014	38.4747	879.06	120.101	751.526	108.285	1.64227	5e-05	0.000178878	1.49285	5e-05	0.000178878
ENSG00000100911	PSME2	199.275	54.6916	946.566	267.517	1435.85	382.935	2.29024	5e-05	0.000178878	2.80771	5e-05	0.000178878
ENSG00000100982	PCIF1	27.338	1.74751	80.4819	4.68017	57.8245	3.29313	1.42126	5e-05	0.000178878	0.914158	0.00165	0.00454983
ENSG00000101019	UQCC	139.954	28.3442	385.248	100.301	333.303	88.0211	1.82321	5e-05	0.000178878	1.63479	5e-05	0.000178878
ENSG00000101084	C20orf24	150.172	24.4548	550.893	88.9154	566.469	91.7122	1.86232	5e-05	0.000178878	1.90699	5e-05	0.000178878
ENSG00000101104	PABPC1L	27.657	4.39196	74.0579	12.7845	23.5611	3.54787	1.54146	0.0005	0.00153593	-0.307912	0.5296	0.611314
ENSG00000101132	PFDN4	134.191	63.0023	150.936	55.5657	781.291	284.615	-0.18121	0.3023	0.390217	2.17553	5e-05	0.000178878
ENSG00000101138	CSTF1	280.257	28.5462	536.038	61.2127	469.825	53.9762	1.10053	5e-05	0.000178878	0.919025	5e-05	0.000178878
ENSG00000101150	TPD52L2	406.741	39.6322	969.753	97.8205	874.851	89.8083	1.30346	5e-05	0.000178878	1.18018	5e-05	0.000178878
ENSG00000101160	CTSZ	300.135	34.2393	1640.94	187.666	2131.58	240.963	2.45444	5e-05	0.000178878	2.81509	5e-05	0.000178878
ENSG00000101236	RNF24	26.5682	1.29286	101.87	4.79659	90.5769	4.27663	1.89145	5e-05	0.000178878	1.72591	5e-05	0.000178878
ENSG00000101247	NDUFAF5	95.5157	23.5328	239.511	60.0143	311.194	76.0521	1.35063	5e-05	0.000178878	1.69232	5e-05	0.000178878
ENSG00000101255	TRIB3	47.3003	3.18353	197.626	12.7875	249.759	16.7469	2.00603	5e-05	0.000178878	2.39519	5e-05	0.000178878
ENSG00000101290	CDS2	129.021	7.16281	153.748	16.1213	143.169	17.4346	1.17037	5e-05	0.000178878	1.28336	5e-05	0.000178878
ENSG00000101361	NOP56	572.93	115.745	1727.91	348.468	981.112	184.246	1.59007	5e-05	0.000178878	0.670677	5e-05	0.000178878
ENSG00000101363	MANBAL	89.461	11.8843	195.331	26.6411	327.931	45.6031	1.1646	5e-05	0.000178878	1.94008	5e-05	0.000178878
ENSG00000101421	CHMP4B	239.144	24.0679	305.113	30.7165	599.207	60.3236	0.351901	0.00535	0.0130922	1.32561	5e-05	0.000178878
ENSG00000101439	CST3	58.5803	13.482	208.631	46.4651	436.747	98.4957	1.78511	5e-05	0.000178878	2.86903	5e-05	0.000178878
ENSG00000101473	ACOT8	27.1053	4.11372	99.7364	17.7097	100.225	18.8617	2.10602	5e-05	0.000178878	2.19695	5e-05	0.000178878
ENSG00000101608	MYL12A	252.455	71.6934	1238.44	349.358	1937.09	586.851	2.28479	5e-05	0.000178878	3.03308	5e-05	0.000178878
ENSG00000101680	LAMA1	90.6516	5.24982	1951.26	93.2573	992.85	43.855	4.15088	5e-05	0.000178878	3.0624	5e-05	0.000178878
ENSG00000101843	PSMD10	163.866	35.1674	936.692	186.006	898.492	170.738	2.40304	5e-05	0.000178878	2.27947	5e-05	0.000178878
ENSG00000101846	STS	19.4111	0.444051	86.8265	1.98645	87.182	1.99458	2.16139	5e-05	0.000178878	2.16729	5e-05	0.000178878
ENSG00000101888	NXT2	38.444	2.6068	44.1483	3.17777	141.94	11.5317	0.285738	0.2651	0.350937	2.14526	5e-05	0.000178878
ENSG00000101901	ALG13	119.252	24.1848	317.142	69.0249	388.315	91.8478	1.51301	5e-05	0.000178878	1.92514	5e-05	0.000178878
ENSG00000101928	MOSPD1	73.708	6.40442	941.834	68.8363	940.654	71.2544	3.42603	5e-05	0.000178878	3.47584	5e-05	0.000178878
ENSG00000101945	SUV39H1	72.3725	4.3793	146.9	9.15643	93.5422	5.76564	1.06408	5e-05	0.000178878	0.396781	0.08675	0.146309
ENSG00000102007	PLP2	290.145	49.187	588.837	103.526	1115.05	198.998	1.07364	5e-05	0.000178878	2.01641	5e-05	0.000178878
ENSG00000102030	NAA10	154.924	44.0008	593.196	176.704	700.646	215.359	2.00573	5e-05	0.000178878	2.29114	5e-05	0.000178878
ENSG00000102048	ASB9	35.2063	4.93269	89.853	11.5962	103.612	11.251	1.23321	5e-05	0.000178878	1.1896	5e-05	0.000178878
ENSG00000102078	SLC25A14	37.2244	7.80204	77.2808	14.0956	86.4577	16.061	0.853321	0.00165	0.00454983	1.04164	0.00015	0.000504675
ENSG00000102096	PIM2	28.5577	2.2251	78.5093	6.78625	95.6944	7.73926	1.60874	5e-05	0.000178878	1.79833	5e-05	0.000178878
ENSG00000102100	SLC35A2	67.9892	8.00695	108.276	11.4237	165.11	16.5938	0.512703	0.03115	0.06179	1.05132	5e-05	0.000178878
ENSG00000102103	PQBP1	133.683	30.2674	323.286	74.8843	395.67	101.9	1.3069	5e-05	0.000178878	1.75132	5e-05	0.000178878
ENSG00000102119	EMD	130.677	29.2826	317.343	67.1583	395.293	84.2843	1.19752	5e-05	0.000178878	1.52522	5e-05	0.000178878
ENSG00000102144	PGK1	1765.1	282.095	3520.71	610.949	2307.59	401.883	1.11487	5e-05	0.000178878	0.510595	0.0001	0.000344725
ENSG00000102178	UBL4A	88.8662	8.02859	277.726	25.2079	184.922	15.3179	1.65066	5e-05	0.000178878	0.931998	0.0119	0.0266709
ENSG00000102265	TIMP1	198.623	59.1867	736.623	184.896	1003.74	242.537	1.64337	5e-05	0.000178878	2.03486	5e-05	0.000178878
ENSG00000102302	FGD1	24.8696	0.883448	71.7658	2.54958	79.3916	2.8205	1.52904	0.00215	0.00576996	1.67473	0.00085	0.00248742
ENSG00000102309	PIN4	73.4618	12.5772	126.047	18.1035	1121.95	152.233	0.52546	0.58635	0.662971	3.5974	0.0025	0.00660612
ENSG00000102362	SYTL4	9.62554	0.600529	22.9299	2.64149	24.3686	3.33067	2.13705	0.00105	0.00301609	2.47151	0.0001	0.000344725
ENSG00000102393	GLA	145.69	23.504	528.788	85.6433	648.7	104.591	1.86544	0.0027	0.00709083	2.15378	0.00095	0.00275362
ENSG00000102452	NALCN	31.794	1.58265	42.8961	4.30868	36.264	3.57192	1.4449	0.0013	0.00366794	1.17435	0.0087	0.0202117
ENSG00000102543	CDADC1	50.3204	8.60735	92.7214	23.8969	199.437	55.0131	1.47318	0.00105	0.00301609	2.67614	5e-05	0.000178878
ENSG00000102738	MRPS31	57.9569	8.02976	80.1565	10.8568	216.443	30.3573	0.435166	0.03195	0.0631558	1.91862	5e-05	0.000178878
ENSG00000102804	TSC22D1	484.366	46.7735	3317.31	318.745	2931.98	341.327	2.76864	5e-05	0.000178878	2.86739	5e-05	0.000178878
ENSG00000102871	TRADD	8.31862	0.740634	25.147	2.3409	29.4986	2.57083	1.66023	0.0013	0.00366794	1.7954	0.00055	0.00167621
ENSG00000102882	MAPK3	40.578	11.3739	115.139	23.9414	184.887	44.0259	1.07378	0.0006	0.00181157	1.95263	5e-05	0.000178878
ENSG00000102897	LYRM1	17.1021	4.33213	114.552	24.5045	245.183	50.6331	2.4999	0.01295	0.0287297	3.54693	0.0008	0.00235464
ENSG00000102898	NUTF2	192.803	28.5043	480.705	74.5505	964.115	146.134	1.38704	0.00015	0.000504675	2.35804	5e-05	0.000178878
ENSG00000102931	ARL2BP	152.746	51.1536	282.561	110.342	421.854	151.841	1.10907	0.0114	0.0256834	1.56965	0.00035	0.00110641
ENSG00000102967	DHODH	31.0979	3.86547	86.3837	14.1739	58.5838	9.13476	1.87452	5e-05	0.000178878	1.24072	0.00015	0.000504675
ENSG00000102977	ACD	32.3757	2.65155	150.504	12.322	151.744	12.3799	2.21633	5e-05	0.000178878	2.22309	5e-05	0.000178878
ENSG00000102978	POLR2C	159.163	13.6848	497.822	39.7742	311.13	25.1958	1.53926	5e-05	0.000178878	0.880609	0.0018	0.00492028
ENSG00000102996	MMP15	28.6444	1.02378	77.1628	6.70594	72.7318	3.64265	2.71154	5e-05	0.000178878	1.83109	5e-05	0.000178878
ENSG00000103005	USB1	148.07	12.6687	490.983	34.8363	349.632	25.2004	1.45932	5e-05	0.000178878	0.992175	5e-05	0.000178878
ENSG00000103018	CYB5B	486.052	45.9035	1044.5	106.293	1638.89	167.613	1.21137	5e-05	0.000178878	1.86846	5e-05	0.000178878
ENSG00000103024	NME3	6.91085	1.3966	47.1899	8.94424	70.824	13.5706	2.67904	0.0003	0.000959819	3.28049	5e-05	0.000178878
ENSG00000103035	PSMD7	423.812	71.4702	1484.15	286.5	1777.27	347.063	2.00312	5e-05	0.000178878	2.27978	5e-05	0.000178878
ENSG00000103061	SLC7A6OS	276.73	12.1453	416.419	24.8567	279.684	15.746	1.03324	0.0011	0.00314668	0.374591	0.1643	0.243789
ENSG00000103121	CMC2	117.089	53.7261	651.84	325.258	1320.91	670.012	2.59789	5e-05	0.000178878	3.64049	5e-05	0.000178878
ENSG00000103145	HCFC1R1	56.5487	20.0424	227.379	82.4006	404.479	140.454	2.0396	5e-05	0.000178878	2.80897	5e-05	0.000178878
ENSG00000103152	MPG	8.69624	2.27767	60.9327	16.6875	69.2104	17.2884	2.87314	0.00415	0.0104317	2.92418	0.0038	0.00964287
ENSG00000103175	WFDC1	42.2339	4.65533	356.737	40.4835	423.951	48.2496	3.12038	5e-05	0.000178878	3.37356	5e-05	0.000178878
ENSG00000103202	NME4	135.802	24.4391	915.701	166.472	1221.39	222.572	2.76802	5e-05	0.000178878	3.18701	5e-05	0.000178878
ENSG00000103248	MTHFSD	23.6213	4.02604	45.9398	7.67687	51.7362	11.1269	0.931154	0.01505	0.0327722	1.46662	0.0001	0.000344725
ENSG00000103260	METRN	0.856587	0.0418148	37.5282	7.3805	41.2424	8.7334	7.46356	0.0005	0.00153593	7.70638	0.0005	0.00153593
ENSG00000103266	STUB1	151.222	35.9202	858.394	237.574	716.429	189.437	2.72551	5e-05	0.000178878	2.39885	5e-05	0.000178878
ENSG00000103274	NUBP1	53.2237	9.80152	282.681	49.4974	362.715	64.9157	2.33627	5e-05	0.000178878	2.72749	5e-05	0.000178878
ENSG00000103275	UBE2I	175.8	40.6669	1155.61	294.884	1115.25	286.702	2.85822	5e-05	0.000178878	2.81762	5e-05	0.000178878
ENSG00000103381	CPPED1	53.0496	3.97705	174.855	12.3782	191.777	13.4821	1.63803	5e-05	0.000178878	1.76127	5e-05	0.000178878
ENSG00000103415	HMOX2	83.4213	18.486	448.098	77.5832	463.365	79.6973	2.06931	5e-05	0.000178878	2.1081	5e-05	0.000178878
ENSG00000103423	DNAJA3	211.006	38.0812	682.319	103.138	470.428	72.4231	1.43742	5e-05	0.000178878	0.927371	5e-05	0.000178878
ENSG00000103494	RPGRIP1L	122.882	11.3427	101.808	12.0503	189.738	30.9216	0.087301	0.6511	0.719339	1.44685	5e-05	0.000178878
ENSG00000103502	CDIPT	84.7132	21.1544	163.598	34.931	245.637	51.9058	0.72355	0.02585	0.052597	1.29494	0.00035	0.00110641
ENSG00000103591	AAGAB	246.025	20.7907	379.467	34.1411	467.053	42.0395	0.715571	0.00025	0.000811597	1.01581	5e-05	0.000178878
ENSG00000103599	IQCH	3.17959	0.318174	15.9774	2.54065	17.0615	3.20901	2.99731	0.00015	0.000504675	3.33424	5e-05	0.000178878
ENSG00000103769	RAB11A	332.812	50.6904	716.478	139.152	1202.98	268.67	1.45688	5e-05	0.000178878	2.40605	5e-05	0.000178878
ENSG00000103876	FAH	20.0641	4.43666	31.0851	5.05912	60.0821	15.2679	0.189411	0.64645	0.715302	1.78295	5e-05	0.000178878
ENSG00000103978	TMEM87A	195.632	15.4194	212.642	24.1354	300.076	34.2207	0.64641	0.0252	0.0514149	1.15013	5e-05	0.000178878
ENSG00000104047	DTWD1	271.549	41.7567	621.264	123.519	723.654	159.177	1.56465	5e-05	0.000178878	1.93055	5e-05	0.000178878
ENSG00000104064	GABPB1	168.73	13.703	320.971	30.3005	373.439	37.3066	1.14485	5e-05	0.000178878	1.44494	5e-05	0.000178878
ENSG00000104129	DNAJC17	41.4641	15.8273	103.683	34.4135	174.081	67.0171	1.12056	0.00025	0.000811597	2.08212	5e-05	0.000178878
ENSG00000104131	EIF3J	752.448	134.074	800.035	141.694	1922.76	346.266	0.0797504	0.6868	0.750352	1.36885	5e-05	0.000178878
ENSG00000104140	RHOV	9.16114	0.885438	500.97	48.4404	513.403	49.6426	5.77367	5e-05	0.000178878	5.80904	5e-05	0.000178878
ENSG00000104147	OIP5	34.9019	4.9193	272.7	38.9089	340.148	49.8376	2.98358	5e-05	0.000178878	3.34071	5e-05	0.000178878
ENSG00000104205	SGK3	32.0267	1.9931	56.7865	5.03307	53.8417	5.54758	1.33643	0.0008	0.00235464	1.47685	0.0002	0.000659659
ENSG00000104231	ZFAND1	177.832	27.3961	231.358	40.7303	350.109	57.9084	0.572133	0.0022	0.00588921	1.0798	5e-05	0.000178878
ENSG00000104325	DECR1	79.4278	22.1909	269.808	85.1842	368.868	107.174	1.94062	0.0003	0.000959819	2.27191	5e-05	0.000178878
ENSG00000104343	UBE2W	152.907	5.78619	159.249	8.34752	246.78	15.9768	0.528736	0.06185	0.110361	1.4653	5e-05	0.000178878
ENSG00000104408	EIF3E	1371.12	783.926	1304.1	813.702	3250.38	2178.5	0.0537839	0.84405	0.880426	1.47454	5e-05	0.000178878
ENSG00000104419	NDRG1	69.6573	9.91699	477.063	57.1801	681.084	63.7221	2.52754	5e-05	0.000178878	2.68382	5e-05	0.000178878
ENSG00000104472	CHRAC1	438.361	70.5079	628.218	89.9933	1003.81	148.311	0.352033	0.02055	0.0429872	1.07277	5e-05	0.000178878
ENSG00000104671	DCTN6	106.026	18.5443	324.536	52.8157	514.728	82.8785	1.50999	5e-05	0.000178878	2.16002	5e-05	0.000178878
ENSG00000104691	UBXN8	83.2913	17.7072	230.759	40.3954	505.432	91.3539	1.18985	5e-05	0.000178878	2.36713	5e-05	0.000178878
ENSG00000104731	KLHDC4	54.3791	9.09227	176.073	38.4846	119.011	25.3648	2.08157	5e-05	0.000178878	1.48011	5e-05	0.000178878
ENSG00000104823	ECH1	207.269	87.5965	1171.29	303.539	815.262	191.582	1.79294	5e-05	0.000178878	1.12902	0.00955	0.0219519
ENSG00000104853	CLPTM1	279.864	32.4009	304.314	37.859	638.191	73.2328	0.224603	0.24545	0.330537	1.17646	5e-05	0.000178878
ENSG00000104872	PIH1D1	94.8182	21.5103	469.744	104.276	527.597	117.623	2.27731	0.0011	0.00314668	2.45107	0.0005	0.00153593
ENSG00000104889	RNASEH2A	250.393	38.5703	1184.37	180.415	1055.93	160.917	2.22576	5e-05	0.000178878	2.06075	5e-05	0.000178878
ENSG00000104897	SF3A2	179.632	45.0849	443.104	116.417	397.622	105.663	1.36858	0.0023	0.00613079	1.22876	0.0056	0.0136541
ENSG00000104904	OAZ1	432.601	77.3484	1937.6	347.639	2531.32	458.443	2.16815	5e-05	0.000178878	2.5673	5e-05	0.000178878
ENSG00000104915	STX10	87.9796	18.9399	243.829	43.2945	326.877	57.6658	1.19276	5e-05	0.000178878	1.60629	5e-05	0.000178878
ENSG00000104953	TLE6	0	0	37.3636	12.9187	27.0453	12.3552	Inf	5e-05	0.000178878	Inf	5e-05	0.000178878
ENSG00000104964	AES	327.499	113.153	627.317	249.553	1033.23	384.365	1.14107	5e-05	0.000178878	1.7642	5e-05	0.000178878
ENSG00000104973	MED25	71.7049	7.87329	185.031	16.3616	169.386	14.875	1.05528	0.00375	0.00952861	0.917852	0.01125	0.025381
ENSG00000104979	C19orf53	140.752	35.3352	632.23	151.753	1241.79	325.694	2.10255	5e-05	0.000178878	3.20434	5e-05	0.000178878
ENSG00000104980	TIMM44	146.72	27.5154	252.022	46.0508	433.308	81.5687	0.742989	5e-05	0.000178878	1.56778	5e-05	0.000178878
ENSG00000105048	TNNT1	35.7875	12.5881	299.587	87.7734	364.428	95.8107	2.80172	5e-05	0.000178878	2.92812	5e-05	0.000178878
ENSG00000105053	VRK3	29.994	6.11055	83.7391	17.0062	69.0588	14.3831	1.47669	5e-05	0.000178878	1.235	0.00015	0.000504675
ENSG00000105058	FAM32A	223.769	29.4496	346.676	41.2956	675.505	79.8252	0.487741	0.00915	0.0211387	1.4386	5e-05	0.000178878
ENSG00000105171	POP4	108.581	29.7292	378.071	111.704	592.366	157.533	1.90972	5e-05	0.000178878	2.40571	5e-05	0.000178878
ENSG00000105185	PDCD5	283.787	300.847	902.834	1433.97	1961.23	3240.76	2.25291	0.0039	0.00986551	3.42923	5e-05	0.000178878
ENSG00000105193	RPS16	748.931	297.304	1398.65	579.6	2994.18	1227.29	0.963121	5e-05	0.000178878	2.04546	5e-05	0.000178878
ENSG00000105248	CCDC94	38.4877	6.77107	324.003	54.9202	293.049	49.6996	3.01988	5e-05	0.000178878	2.87578	5e-05	0.000178878
ENSG00000105341	ATP5SL	72.039	12.9191	118.958	16.8945	179.03	27.296	0.387055	0.07805	0.134087	1.07919	5e-05	0.000178878
ENSG00000105355	PLIN3	96.7767	9.58355	244.554	25.974	178.995	22.2386	1.43844	5e-05	0.000178878	1.21443	0.0001	0.000344725
ENSG00000105372	RPS19	1055.29	598.733	1324.12	758.287	3237.3	1894.46	0.34083	0.00685	0.0163482	1.66181	5e-05	0.000178878
ENSG00000105376	ICAM5	10.8884	0.844044	18.0087	2.63404	18.6707	2.23826	1.64188	0.0018	0.00492028	1.40698	0.0073	0.0173041
ENSG00000105379	ETFB	151.744	33.6799	708.809	163.85	729.174	158.111	2.28242	5e-05	0.000178878	2.23098	5e-05	0.000178878
ENSG00000105404	RABAC1	51.1769	12.3593	60.3545	14.8099	144.025	34.453	0.260964	0.18645	0.269634	1.47903	5e-05	0.000178878
ENSG00000105427	CNFN	8.53676	4.16977	16.4044	7.69365	134.268	62.376	0.8837	0.0424	0.0802627	3.90295	5e-05	0.000178878
ENSG00000105518	TMEM205	41.0865	10.2683	182.744	47.8964	341.23	99.3037	2.22172	5e-05	0.000178878	3.27365	5e-05	0.000178878
ENSG00000105538	RASIP1	130.155	9.59623	295.552	19.8136	309.154	21.8734	1.04595	5e-05	0.000178878	1.18864	5e-05	0.000178878
ENSG00000105550	FGF21	7.46203	1.60536	11.6134	2.49923	60.8483	12.9084	0.638585	0.17995	0.262062	3.00734	5e-05	0.000178878
ENSG00000105583	WDR83OS	84.388	26.4243	279.394	87.1149	459.363	141.433	1.72106	5e-05	0.000178878	2.42018	5e-05	0.000178878
ENSG00000105618	PRPF31	275.889	28.4361	454.041	54.6422	588.911	67.4272	0.94229	5e-05	0.000178878	1.24561	5e-05	0.000178878
ENSG00000105640	RPL18A	464.351	181.328	1002.13	367.774	1998.12	729.379	1.02021	5e-05	0.000178878	2.00806	5e-05	0.000178878
ENSG00000105643	ARRDC2	26.8731	2.17936	83.6202	5.51604	51.1014	3.26653	1.33973	0.0001	0.000344725	0.583852	0.07215	0.125478
ENSG00000105669	COPE	108.64	23.8717	472.339	117.829	384.639	91.3675	2.30332	5e-05	0.000178878	1.93638	5e-05	0.000178878
ENSG00000105677	TMEM147	78.7026	17.1626	203.485	44.5595	453.397	95.7626	1.37647	5e-05	0.000178878	2.48019	5e-05	0.000178878
ENSG00000105699	LSR	17.7847	2.4728	27.7525	3.22072	59.5422	8.22632	0.381238	0.436	0.524196	1.7341	0.00045	0.0013948
ENSG00000105700	KXD1	137.776	28.9195	474.502	90.0011	614.818	112.294	1.6379	5e-05	0.000178878	1.95717	5e-05	0.000178878
ENSG00000105755	ETHE1	11.6436	2.8294	71.585	15.5571	117.684	24.2229	2.459	5e-05	0.000178878	3.0978	5e-05	0.000178878
ENSG00000105793	GTPBP10	187.725	20.0131	248.861	42.6846	248.618	48.3313	1.09277	0.00505	0.0124329	1.27201	0.0018	0.00492028
ENSG00000105829	BET1	115.333	18.1671	506.509	73.3122	767.342	113.068	2.01273	5e-05	0.000178878	2.63779	5e-05	0.000178878
ENSG00000105835	NAMPT	725.777	114.879	631.741	125.195	1217.97	241.517	0.124062	0.67945	0.743817	1.072	0.0006	0.00181157
ENSG00000105849	TWISTNB	246.648	20.455	572.065	53.2795	364.236	35.5046	1.38113	0.0006	0.00181157	0.795556	0.04265	0.0806562
ENSG00000105854	PON2	256.651	40.0637	1409.35	207.238	1559.38	219.549	2.37092	5e-05	0.000178878	2.45418	5e-05	0.000178878
ENSG00000105879	CBLL1	238.853	29.2549	433.304	59.0101	477.027	62.7893	1.01229	0.00015	0.000504675	1.10184	5e-05	0.000178878
ENSG00000105928	DFNA5	32.9274	4.06613	311.14	27.4181	223.757	17.9002	2.7534	5e-05	0.000178878	2.13824	5e-05	0.000178878
ENSG00000105968	H2AFV	1704.37	166.793	1369.74	355.986	1787.85	497.85	1.09376	5e-05	0.000178878	1.57765	5e-05	0.000178878
ENSG00000105971	CAV2	169.326	19.2582	439.474	59.0259	852.982	124.699	1.61588	5e-05	0.000178878	2.69491	5e-05	0.000178878
ENSG00000105974	CAV1	214.346	20.9898	769.073	88.5846	1782.72	202.803	2.07737	5e-05	0.000178878	3.27232	5e-05	0.000178878
ENSG00000105976	MET	293.192	13.7445	838.257	38.1244	964.724	46.053	1.47186	5e-05	0.000178878	1.74444	5e-05	0.000178878
ENSG00000105993	DNAJB6	185.179	33.9207	517.652	83.1753	662.051	104.475	1.29399	5e-05	0.000178878	1.62293	5e-05	0.000178878
ENSG00000106025	TSPAN12	32.8406	5.00837	81.2745	7.11111	132.67	12.0678	0.505732	0.1491	0.225936	1.26875	0.00105	0.00301609
ENSG00000106028	SSBP1	252.716	84.9104	1032.58	348.882	2824.38	932.791	2.03873	5e-05	0.000178878	3.45754	5e-05	0.000178878
ENSG00000106049	HIBADH	76.6418	8.1297	354.99	34.2639	264.95	25.8393	2.07542	5e-05	0.000178878	1.66829	5e-05	0.000178878
ENSG00000106052	TAX1BP1	296.721	18.3115	395.849	24.7688	608.598	38.7004	0.435776	0.00105	0.00301609	1.0796	5e-05	0.000178878
ENSG00000106144	CASP2	128.935	5.21118	380.063	18.261	321.69	15.2053	1.80909	5e-05	0.000178878	1.54489	5e-05	0.000178878
ENSG00000106153	CHCHD2	188.749	41.4475	1048.37	221.502	1955.54	410.702	2.41796	5e-05	0.000178878	3.30874	5e-05	0.000178878
ENSG00000106211	HSPB1	277.818	60.4667	1491.31	316.408	2668.98	607.437	2.38757	5e-05	0.000178878	3.32852	5e-05	0.000178878
ENSG00000106244	PDAP1	560.632	86.1815	443.089	68.4511	1564.05	223.159	-0.332303	0.28785	0.375018	1.37262	5e-05	0.000178878
ENSG00000106245	BUD31	155.315	54.4717	742.673	215.367	919.669	264.018	1.98321	5e-05	0.000178878	2.27706	5e-05	0.000178878
ENSG00000106268	NUDT1	11.7304	3.09501	116.886	35.519	237.791	71.3109	3.52057	5e-05	0.000178878	4.52611	5e-05	0.000178878
ENSG00000106305	AIMP2	72.2561	10.9339	694.305	100.256	780.754	113.085	3.19681	5e-05	0.000178878	3.37053	5e-05	0.000178878
ENSG00000106351	AGFG2	15.1568	1.60653	56.1441	4.85026	51.6246	4.88056	1.59412	0.00025	0.000811597	1.6031	0.0002	0.000659659
ENSG00000106355	LSM5	175.713	64.9184	324.292	119.059	1342.87	477.042	0.874978	5e-05	0.000178878	2.87742	5e-05	0.000178878
ENSG00000106367	AP1S1	54.007	15.6942	182.58	45.3682	171.062	40.1064	1.53145	5e-05	0.000178878	1.3536	5e-05	0.000178878
ENSG00000106399	RPA3	46.0079	8.61545	388.547	75.7366	1784.2	353.548	3.13599	5e-05	0.000178878	5.35884	5e-05	0.000178878
ENSG00000106400	ZNHIT1	89.9686	13.8047	314.035	45.54	499.035	72.6024	1.72197	5e-05	0.000178878	2.39486	5e-05	0.000178878
ENSG00000106415	GLCCI1	71.3427	10.6326	253.88	27.5363	159.05	12.9676	1.37283	0.0002	0.000659659	0.286416	0.5266	0.608655
ENSG00000106460	TMEM106B	202.368	11.3115	292.873	18.8576	358.984	27.4149	0.737353	0.0025	0.00660612	1.27717	5e-05	0.000178878
ENSG00000106524	ANKMY2	57.4775	3.54044	171.815	10.8431	119.963	8.18368	1.61477	5e-05	0.000178878	1.20882	5e-05	0.000178878
ENSG00000106537	TSPAN13	12.5148	1.96092	251.904	19.3322	453.709	34.8197	3.3014	5e-05	0.000178878	4.1503	5e-05	0.000178878
ENSG00000106554	CHCHD3	448.305	50.9977	820.553	109.828	948.64	118.194	1.10675	5e-05	0.000178878	1.21265	5e-05	0.000178878
ENSG00000106588	PSMA2	355.879	65.7477	567.149	111.149	882.617	171.841	0.757489	5e-05	0.000178878	1.38606	5e-05	0.000178878
ENSG00000106591	MRPL32	70.6166	10.8074	170.535	29.2091	708.672	122.355	1.4344	5e-05	0.000178878	3.50098	5e-05	0.000178878
ENSG00000106603	COA1	234.542	21.4645	255.745	40.596	288.022	53.9298	0.919383	0.00015	0.000504675	1.32913	5e-05	0.000178878
ENSG00000106605	BLVRA	63.6331	15.8072	367.065	96.6171	420.448	104.056	2.61169	5e-05	0.000178878	2.7187	5e-05	0.000178878
ENSG00000106609	TMEM248	510.865	20.7845	750.501	53.5074	1200.92	84.5858	1.36423	5e-05	0.000178878	2.0249	5e-05	0.000178878
ENSG00000106610	STAG3L4	37.6742	6.93692	108.694	22.8502	125.505	26.2453	1.71984	0.00015	0.000504675	1.91969	5e-05	0.000178878
ENSG00000106615	RHEB	175.989	31.16	1002.56	176.095	1253.27	217.937	2.49858	5e-05	0.000178878	2.80614	5e-05	0.000178878
ENSG00000106635	BCL7B	125.321	13.1677	345.438	40.1478	380	40.6324	1.60831	5e-05	0.000178878	1.62562	5e-05	0.000178878
ENSG00000106638	TBL2	182.029	17.5153	438.591	51.4821	913.423	108.422	1.55545	5e-05	0.000178878	2.62996	5e-05	0.000178878
ENSG00000106799	TGFBR1	464.971	16.1401	748.749	38.0995	796.027	42.8087	1.23912	5e-05	0.000178878	1.40726	5e-05	0.000178878
ENSG00000106803	SEC61B	56.1124	24.319	343.156	148.754	681.388	295.055	2.61278	5e-05	0.000178878	3.60083	5e-05	0.000178878
ENSG00000106853	PTGR1	220.225	39.2171	528.113	83.2144	598.069	93.8382	1.08535	5e-05	0.000178878	1.25869	5e-05	0.000178878
ENSG00000106992	AK1	73.6605	26.4767	297.634	100.841	339.819	109.536	1.92929	5e-05	0.000178878	2.04861	5e-05	0.000178878
ENSG00000107020	PLGRKT	19.8755	6.57286	67.6976	15.3515	109.001	25.4172	1.22379	0.0022	0.00588921	1.95121	5e-05	0.000178878
ENSG00000107099	DOCK8	0	0	19.5125	1.67641	16.2372	1.58055	Inf	5e-05	0.000178878	Inf	5e-05	0.000178878
ENSG00000107104	KANK1	59.1466	1.73539	258.25	7.88044	186.961	6.07771	2.18301	5e-05	0.000178878	1.80827	5e-05	0.000178878
ENSG00000107105	ELAVL2	0	0	65.472	6.28172	72.6607	12.1463	Inf	5e-05	0.000178878	Inf	5e-05	0.000178878
ENSG00000107159	CA9	3.10688	0.71185	25.9116	6.2517	22.9901	6.66721	3.1346	0.0019	0.0051652	3.22744	0.00145	0.00404604
ENSG00000107223	EDF1	332.989	108.387	1550.19	513.157	2225.7	733.091	2.24322	5e-05	0.000178878	2.75781	5e-05	0.000178878
ENSG00000107242	PIP5K1B	0	0	95.7782	7.94191	91.8226	7.37195	Inf	5e-05	0.000178878	Inf	5e-05	0.000178878
ENSG00000107262	BAG1	382.973	52.09	2225.03	327.063	2183.9	328.388	2.65049	5e-05	0.000178878	2.65632	5e-05	0.000178878
ENSG00000107295	SH3GL2	39.0684	3.03289	226.745	17.9799	289.054	21.6797	2.56762	5e-05	0.000178878	2.83758	5e-05	0.000178878
ENSG00000107438	PDLIM1	96.4296	11.5508	321.273	37.4801	340.164	40.0186	1.69813	5e-05	0.000178878	1.79268	5e-05	0.000178878
ENSG00000107521	HPS1	38.1537	6.01197	92.8372	14.559	93.0815	15.8978	1.276	5e-05	0.000178878	1.40292	5e-05	0.000178878
ENSG00000107537	PHYH	66.0288	9.31908	92.858	12.1322	179.499	24.9136	0.380578	0.05055	0.0932507	1.41868	5e-05	0.000178878
ENSG00000107672	NSMCE4A	120.224	26.7546	429.314	89.1492	397.142	86.157	1.73643	5e-05	0.000178878	1.68718	5e-05	0.000178878
ENSG00000107679	PLEKHA1	112.762	7.22657	321.708	24.4537	188.033	13.9726	1.75867	0.002	0.00541327	0.951222	0.096	0.158996
ENSG00000107798	LIPA	123.811	11.0489	276.084	27.5594	336.389	32.2211	1.31864	5e-05	0.000178878	1.5441	5e-05	0.000178878
ENSG00000107816	LZTS2	45.8198	2.77146	78.081	5.69755	68.1704	8.08066	1.0397	0.00795	0.0186547	1.54383	5e-05	0.000178878
ENSG00000107821	KAZALD1	46.8072	6.58341	85.9008	10.9572	129.552	16.0613	0.734969	0.0078	0.0183401	1.28668	5e-05	0.000178878
ENSG00000107833	NPM3	109.394	25.7759	350.398	80.6801	492.034	114.621	1.64619	5e-05	0.000178878	2.15277	5e-05	0.000178878
ENSG00000107872	FBXL15	3.73126	0.470608	22.8691	2.31663	34.8848	2.92111	2.29943	0.0056	0.0136541	2.63392	0.00245	0.00649234
ENSG00000107874	CUEDC2	105.227	15.5105	477.928	70.9307	593.317	87.6063	2.19317	5e-05	0.000178878	2.49779	5e-05	0.000178878
ENSG00000107949	BCCIP	404.053	46.1851	888.18	117.421	1384.66	187.154	1.3462	5e-05	0.000178878	2.01873	5e-05	0.000178878
ENSG00000107951	MTPAP	251.28	14.3339	323.149	20.0995	1184.49	73.92	0.487732	0.00015	0.000504675	2.36654	5e-05	0.000178878
ENSG00000107954	NEURL	21.4578	0.850381	72.0254	2.85461	100.667	3.98979	1.74711	0.0025	0.00660612	2.23013	0.0003	0.000959819
ENSG00000107960	OBFC1	13.1968	2.09678	51.8587	7.07403	63.0442	8.38333	1.75436	5e-05	0.000178878	1.99935	5e-05	0.000178878
ENSG00000107968	MAP3K8	38.6181	6.90988	204.979	28.6118	330.024	56.7919	2.04988	5e-05	0.000178878	3.03895	5e-05	0.000178878
ENSG00000108010	GLRX3	124.899	17.9615	626.527	86.3923	608.537	83.7735	2.266	5e-05	0.000178878	2.22159	5e-05	0.000178878
ENSG00000108064	TFAM	425.556	37.7084	801.65	93.5731	1110.14	135.021	1.31121	5e-05	0.000178878	1.84023	5e-05	0.000178878
ENSG00000108176	DNAJC12	116.072	26.1634	1244.87	264.833	910.634	198.451	3.33946	5e-05	0.000178878	2.92316	5e-05	0.000178878
ENSG00000108179	PPIF	213.054	20.2289	679.472	73.5432	737.564	73.2933	1.86218	5e-05	0.000178878	1.85727	5e-05	0.000178878
ENSG00000108256	NUFIP2	1312.86	36.9058	1924.4	78.9613	1385.2	72.9599	1.0973	0.00105	0.00301609	0.983256	0.0028	0.00732571
ENSG00000108272	DHRS11	21.8495	2.37233	63.2069	7.43697	54.4308	6.60326	1.64841	5e-05	0.000178878	1.47687	0.0001	0.000344725
ENSG00000108278	ZNHIT3	52.9618	9.8304	322.492	63.019	757.845	151.449	2.68047	0.01805	0.038421	3.94544	0.0019	0.0051652
ENSG00000108294	PSMB3	97.4752	27.1353	656.582	183.063	1010.28	281.928	2.75409	5e-05	0.000178878	3.37708	5e-05	0.000178878
ENSG00000108298	RPL19	4683.98	1369.39	12841.6	3738.89	13663.1	3959.31	1.44908	5e-05	0.000178878	1.53172	5e-05	0.000178878
ENSG00000108344	PSMD3	228.284	19.7041	523.96	41.6082	336.42	25.6469	1.07837	5e-05	0.000178878	0.38029	0.039	0.074798
ENSG00000108384	RAD51C	134.612	25.954	396.703	69.6612	545.653	104.411	1.4244	5e-05	0.000178878	2.00825	5e-05	0.000178878
ENSG00000108423	TUBD1	42.248	7.15897	135.563	22.0557	129.635	20.8711	1.62333	5e-05	0.000178878	1.54368	5e-05	0.000178878
ENSG00000108433	GOSR2	144.367	18.5753	138.901	34.855	163.824	39.7522	0.907982	5e-05	0.000178878	1.09765	5e-05	0.000178878
ENSG00000108439	PNPO	152.019	10.8344	325.078	26.9463	247.106	21.8735	1.31447	5e-05	0.000178878	1.01357	5e-05	0.000178878
ENSG00000108465	CDK5RAP3	85.5116	14.5636	272.108	41.8889	194.014	29.0415	1.5242	0.00015	0.000504675	0.995749	0.01325	0.0293128
ENSG00000108474	PIGL	57.4775	17.8558	120.699	46.0755	226.416	69.4574	1.36761	0.01455	0.0318109	1.95974	0.00045	0.0013948
ENSG00000108479	GALK1	19.033	3.79182	125.797	17.2018	76.7888	10.3661	2.1816	5e-05	0.000178878	1.45091	0.0003	0.000959819
ENSG00000108509	CAMTA2	117.785	20.0256	135.011	27.6211	339.49	70.966	0.463928	0.14705	0.223385	1.82528	5e-05	0.000178878
ENSG00000108518	PFN1	940.919	128.21	3474.13	469.091	4579.22	622.059	1.87136	5e-05	0.000178878	2.27854	5e-05	0.000178878
ENSG00000108561	C1QBP	1814.74	325.72	5228.78	849.085	4652.65	725.562	1.38228	5e-05	0.000178878	1.15547	5e-05	0.000178878
ENSG00000108590	MED31	30.5462	8.20861	245.048	77.3572	387.695	122.097	3.23632	5e-05	0.000178878	3.89475	5e-05	0.000178878
ENSG00000108639	SYNGR2	101.423	13.3039	367.685	50.4466	444.117	59.0693	1.92291	5e-05	0.000178878	2.15056	5e-05	0.000178878
ENSG00000108641	B9D1	11.5128	4.47898	55.1957	16.8069	46.696	14.149	1.90781	0.0025	0.00660612	1.65945	0.0067	0.0160368
ENSG00000108679	LGALS3BP	292.162	26.294	1434.57	125.557	1117.93	95.0657	2.25554	5e-05	0.000178878	1.85419	5e-05	0.000178878
ENSG00000108774	RAB5C	186.41	33.1439	496.933	76.3498	343.121	52.6663	1.20388	0.00045	0.0013948	0.668137	0.0378	0.0728334
ENSG00000108788	MLX	110.018	14.3702	260.391	36.0505	222.442	33.3695	1.32694	5e-05	0.000178878	1.21545	5e-05	0.000178878
ENSG00000108932	SLC16A6	37.7183	2.58733	362.438	19.3204	439.611	28.7005	2.90059	0.00155	0.00430032	3.47154	0.0004	0.00125081
ENSG00000108953	YWHAE	2601.21	701.977	4017.43	1117.54	6953.77	1937.78	0.670829	5e-05	0.000178878	1.46491	5e-05	0.000178878
ENSG00000108960	MMD	6.51867	0.372857	70.419	8.19316	59.491	8.57951	4.45772	5e-05	0.000178878	4.5242	5e-05	0.000178878
ENSG00000108961	RANGRF	16.8699	3.98498	125.489	26.5375	205.33	43.4598	2.73539	5e-05	0.000178878	3.44704	5e-05	0.000178878
ENSG00000108984	MAP2K6	60.8306	6.03413	263.431	33.6263	338.653	55.4197	2.47837	5e-05	0.000178878	3.19918	5e-05	0.000178878
ENSG00000109016	DHRS7B	93.1327	16.7539	173.153	33.0037	237.385	43.7337	0.978132	0.0007	0.00208564	1.38425	5e-05	0.000178878
ENSG00000109065	NAT9	41.7395	8.31114	96.4983	25.5133	101.251	31.1702	1.61813	5e-05	0.000178878	1.90705	5e-05	0.000178878
ENSG00000109079	TNFAIP1	172.359	16.7784	444.32	61.7589	383.76	51.237	1.88004	5e-05	0.000178878	1.61058	5e-05	0.000178878
ENSG00000109083	IFT20	80.2121	16.2468	312.301	65.0882	455.566	98.261	2.00224	5e-05	0.000178878	2.59646	5e-05	0.000178878
ENSG00000109084	TMEM97	276.685	50.0672	436.191	74.1832	951.889	163.185	0.567227	0.02555	0.0520418	1.70457	5e-05	0.000178878
ENSG00000109089	CDR2L	101.613	4.41197	250.997	10.8996	228.566	9.92558	1.30478	5e-05	0.000178878	1.16973	5e-05	0.000178878
ENSG00000109099	PMP22	310.442	30.3287	722.771	76.705	1237.28	129.021	1.33864	5e-05	0.000178878	2.08886	5e-05	0.000178878
ENSG00000109180	OCIAD1	327.675	65.7812	629.324	118.628	950.008	177.264	0.850698	5e-05	0.000178878	1.43015	5e-05	0.000178878
ENSG00000109270	LAMTOR3	89.6355	10.4451	260.319	40.3299	366.521	56.8481	1.94903	5e-05	0.000178878	2.44429	5e-05	0.000178878
ENSG00000109390	NDUFC1	27.1199	17.6374	129.632	78.0008	285.159	177.6	2.14485	0.00035	0.00110641	3.33192	5e-05	0.000178878
ENSG00000109445	ZNF330	102.992	12.2955	301.042	33.2677	393.416	45.1845	1.436	5e-05	0.000178878	1.8777	5e-05	0.000178878
ENSG00000109475	RPL34	1493.12	901.88	1828.1	1085.6	7019.79	4275.64	0.267488	0.0216	0.0449104	2.24513	5e-05	0.000178878
ENSG00000109519	GRPEL1	192.713	40.3461	459.716	79.1217	565.198	102.119	0.971643	5e-05	0.000178878	1.33975	5e-05	0.000178878
ENSG00000109846	CRYAB	0	0	30.5969	6.8929	80.2078	15.1945	Inf	5e-05	0.000178878	Inf	5e-05	0.000178878
ENSG00000109881	CCDC34	235.062	20.7838	323.586	31.7654	562.173	52.6474	0.611996	0.0007	0.00208564	1.3409	5e-05	0.000178878
ENSG00000109911	ELP4	55.169	5.65113	135.621	13.9225	139.877	13.8801	1.30081	5e-05	0.000178878	1.2964	5e-05	0.000178878
ENSG00000109919	MTCH2	394.065	89.2448	719.861	178.319	784.041	201.74	0.998619	5e-05	0.000178878	1.17666	5e-05	0.000178878
ENSG00000109991	P2RX3	0	0	10.6936	0.953514	32.8766	3.45431	Inf	1	1	Inf	5e-05	0.000178878
ENSG00000110013	SIAE	139.868	3.77421	152.141	4.61272	174.58	7.66979	0.289444	0.2119	0.297248	1.02301	0.0004	0.00125081
ENSG00000110063	DCPS	62.2107	6.90415	213.65	25.3328	254.021	32.2668	1.87547	5e-05	0.000178878	2.22451	5e-05	0.000178878
ENSG00000110074	FOXRED1	53.005	6.11812	202.731	19.0755	170.713	16.0688	1.64056	0.0034	0.00873027	1.3931	0.0115	0.025884
ENSG00000110107	PRPF19	551.793	71.492	1160.51	158.762	1047.41	142.861	1.15101	5e-05	0.000178878	0.998754	5e-05	0.000178878
ENSG00000110108	TMEM109	184.161	13.1227	459.461	31.2058	596.674	41.1486	1.24975	5e-05	0.000178878	1.64878	5e-05	0.000178878
ENSG00000110195	FOLR1	53.9489	10.2288	2622.49	513.395	1798.82	351.435	5.64935	5e-05	0.000178878	5.10254	5e-05	0.000178878
ENSG00000110315	RNF141	111.862	10.2404	190.393	24.1035	279.644	34.5409	1.23497	0.01125	0.025381	1.75404	0.00025	0.000811597
ENSG00000110442	COMMD9	190.737	43.7023	347.538	65.4426	477.267	101.807	0.582521	0.03455	0.0675156	1.22006	5e-05	0.000178878
ENSG00000110660	SLC35F2	204.357	11.028	323.087	17.7188	498.78	28.3573	0.684109	0.0004	0.00125081	1.36255	5e-05	0.000178878
ENSG00000110696	C11orf58	790.164	152.075	1233.67	267.593	2368.24	518.665	0.815254	5e-05	0.000178878	1.77002	5e-05	0.000178878
ENSG00000110717	NDUFS8	82.5065	31.3669	294.361	102.339	481.253	158.631	1.70604	5e-05	0.000178878	2.33835	5e-05	0.000178878
ENSG00000110723	EXPH5	44.4401	1.00444	98.1824	2.22487	73.6326	2.33879	1.14734	0.0053	0.0129888	1.21938	0.00285	0.00744491
ENSG00000110801	PSMD9	105.682	18.5893	399.382	75.3289	386.118	74.2586	2.01873	5e-05	0.000178878	1.99808	5e-05	0.000178878
ENSG00000110871	COQ5	101.148	23.3127	238.523	54.3688	290.92	66.0016	1.22166	5e-05	0.000178878	1.50139	5e-05	0.000178878
ENSG00000110921	MVK	46.3564	8.21366	175.057	49.7733	210.934	70.8405	2.59927	5e-05	0.000178878	3.10848	5e-05	0.000178878
ENSG00000110958	PTGES3	2073.98	180.185	4137.49	367.708	4572.66	407.23	1.02908	5e-05	0.000178878	1.17636	5e-05	0.000178878
ENSG00000111057	KRT18	582.163	67.1104	3570.35	411.336	4578.86	530.588	2.61571	5e-05	0.000178878	2.98298	5e-05	0.000178878
ENSG00000111196	MAGOHB	119.165	31.5891	687.064	201.259	1407.32	404.825	2.67155	5e-05	0.000178878	3.6798	5e-05	0.000178878
ENSG00000111206	FOXM1	567.615	41.9244	925.883	69.6832	1383.65	99.905	0.73302	0.01235	0.0275658	1.25277	5e-05	0.000178878
ENSG00000111229	ARPC3	560.636	281.801	2120.11	1011.05	3409.75	1657.22	1.84311	5e-05	0.000178878	2.55602	5e-05	0.000178878
ENSG00000111231	GPN3	131.766	22.5612	576.479	121.756	572.504	119.662	2.43208	5e-05	0.000178878	2.40704	5e-05	0.000178878
ENSG00000111237	VPS29	154.139	37.0131	1511.88	372.995	2304.43	565.752	3.33305	5e-05	0.000178878	3.93406	5e-05	0.000178878
ENSG00000111247	RAD51AP1	152.774	29.8539	313.97	67.2152	623.107	134.262	1.17087	5e-05	0.000178878	2.16906	5e-05	0.000178878
ENSG00000111254	AKAP3	0	0	0.546095	0.156665	23.997	9.71581	Inf	1	1	Inf	0.0007	0.00208564
ENSG00000111261	MANSC1	0	0	47.6766	4.87784	94.882	10.0592	Inf	5e-05	0.000178878	Inf	5e-05	0.000178878
ENSG00000111266	DUSP16	165.754	14.2306	567.106	54.9359	561.35	65.4249	1.94875	5e-05	0.000178878	2.20084	5e-05	0.000178878
ENSG00000111269	CREBL2	135.454	5.51975	708.169	29.0865	979.013	41.1647	2.39768	5e-05	0.000178878	2.89873	5e-05	0.000178878
ENSG00000111271	ACAD10	18.9753	3.95585	60.8778	9.78182	24.0376	4.33718	1.30612	0.0023	0.00613079	0.13277	0.73005	0.786855
ENSG00000111276	CDKN1B	178.341	12.7947	343.136	21.6008	472.187	29.2424	0.755542	0.0023	0.00613079	1.19252	5e-05	0.000178878
ENSG00000111319	SCNN1A	2.01809	0.883518	19.3664	4.11996	42.9383	9.86873	2.2213	0.00015	0.000504675	3.48153	5e-05	0.000178878
ENSG00000111328	CDK2AP1	289.976	42.6928	927.157	136.928	1304.87	194.064	1.68135	5e-05	0.000178878	2.18447	5e-05	0.000178878
ENSG00000111348	ARHGDIB	0	0	19.4006	3.76538	19.8066	4.08211	Inf	5e-05	0.000178878	Inf	5e-05	0.000178878
ENSG00000111361	EIF2B1	295.604	46.5569	672.51	108.859	550.19	89.8533	1.22539	5e-05	0.000178878	0.948576	5e-05	0.000178878
ENSG00000111364	DDX55	175.117	20.5959	423.838	55.6623	259.601	32.1349	1.43434	5e-05	0.000178878	0.641783	0.06975	0.122048
ENSG00000111445	RFC5	338.868	32.4419	572.793	69.4334	485.981	59.7075	1.09777	5e-05	0.000178878	0.880054	5e-05	0.000178878
ENSG00000111481	COPZ1	561.447	80.6427	1836.65	339.793	2497.32	477.521	2.07504	0.00475	0.0117808	2.56595	0.0009	0.00262097
ENSG00000111490	TBC1D30	53.7021	2.98466	94.4546	7.22584	66.6242	3.97299	1.2756	0.0006	0.00181157	0.41266	0.2914	0.378821
ENSG00000111639	MRPL51	338.49	85.746	2113.38	541.401	3379.17	806.461	2.65856	5e-05	0.000178878	3.23346	5e-05	0.000178878
ENSG00000111652	COPS7A	112.705	9.94156	275.609	24.2235	260.856	24.0994	1.28486	5e-05	0.000178878	1.27745	5e-05	0.000178878
ENSG00000111653	ING4	21.2105	4.45381	123.953	31.7017	118.592	29.9063	2.83145	5e-05	0.000178878	2.74733	5e-05	0.000178878
ENSG00000111665	CDCA3	35.5536	7.83235	326.864	91.3955	264.817	68.7076	3.54461	5e-05	0.000178878	3.13295	5e-05	0.000178878
ENSG00000111669	TPI1	1455.11	250.834	6693.08	1109.36	6023.8	998.559	2.14492	5e-05	0.000178878	1.99312	5e-05	0.000178878
ENSG00000111678	C12orf57	34.2775	12.8604	510.142	207.938	1219.24	485.447	4.01515	5e-05	0.000178878	5.23831	5e-05	0.000178878
ENSG00000111684	LPCAT3	107.492	15.683	346.543	46.9549	461.282	58.9025	1.58208	0.00575	0.0139783	1.90913	0.0012	0.00340586
ENSG00000111716	LDHB	3204.65	675.707	10740.4	2280.04	8360.47	1756.32	1.75459	5e-05	0.000178878	1.37809	5e-05	0.000178878
ENSG00000111726	CMAS	72.1117	17.736	115.879	20.2229	297.84	46.1212	0.189303	0.4984	0.582504	1.37875	5e-05	0.000178878
ENSG00000111775	COX6A1	103.304	41.2159	287.289	115.117	1120.13	449.251	1.48182	5e-05	0.000178878	3.44625	5e-05	0.000178878
ENSG00000111790	FGFR1OP2	149.61	15.1369	321.791	34.3275	437.168	48.8427	1.18129	5e-05	0.000178878	1.69007	5e-05	0.000178878
ENSG00000111802	TDP2	215.203	20.1495	337.75	27.9099	655.599	54.8201	0.470036	0.0056	0.0136541	1.44396	5e-05	0.000178878
ENSG00000111832	RWDD1	254.066	66.2018	355.673	95.2283	690.966	180.507	0.524519	0.00315	0.00815077	1.44712	5e-05	0.000178878
ENSG00000111843	TMEM14C	308.337	61.3343	1915.12	354.746	2621.38	498.558	2.53202	5e-05	0.000178878	3.023	5e-05	0.000178878
ENSG00000111850	C6orf162	25.4212	1.67272	28.7162	1.89023	79.6605	5.24361	0.176371	0.5246	0.606831	1.64837	5e-05	0.000178878
ENSG00000111859	NEDD9	116.609	4.16365	189.526	6.9706	230.051	8.41817	0.743434	5e-05	0.000178878	1.01566	5e-05	0.000178878
ENSG00000111885	MAN1A1	31.6204	0.950386	188.922	5.67876	196.762	5.91441	2.57899	5e-05	0.000178878	2.63765	5e-05	0.000178878
ENSG00000111907	TPD52L1	34.5538	7.8988	171.367	43.8594	200.579	55.7226	2.47318	5e-05	0.000178878	2.81856	5e-05	0.000178878
ENSG00000112110	MRPL18	241.278	46.1137	820.874	157.707	955.638	186.022	1.77398	5e-05	0.000178878	2.01221	5e-05	0.000178878
ENSG00000112146	FBXO9	224.725	40.1319	546.683	103.748	435.192	80.0311	1.37026	5e-05	0.000178878	0.995811	5e-05	0.000178878
ENSG00000112167	SAYSD1	24.2306	2.58289	78.7099	6.77758	100.628	8.39047	1.39178	0.00015	0.000504675	1.69976	5e-05	0.000178878
ENSG00000112208	BAG2	280.157	27.9809	549.424	57.7131	896.597	96.5707	1.04445	0.0031	0.00804053	1.78714	5e-05	0.000178878
ENSG00000112297	AIM1	21.7622	1.00566	68.0158	5.02756	33.6073	2.88571	2.32171	5e-05	0.000178878	1.52078	0.00165	0.00454983
ENSG00000112304	ACOT13	179.489	35.3788	624.132	156.686	1029.12	271.646	2.14692	5e-05	0.000178878	2.94077	5e-05	0.000178878
ENSG00000112306	RPS12	1008.79	346.874	1294.25	445.197	3408.21	1173.62	0.360033	0.00125	0.00353728	1.75849	5e-05	0.000178878
ENSG00000112312	GMNN	212.458	48.8386	1166.58	239.964	1022.02	215.882	2.29672	5e-05	0.000178878	2.14415	5e-05	0.000178878
[truncated: 2,741 more rows]
